# Supplementary material for: Nutritional control regulates symbiont proliferation and life history in coral-dinoflagellate symbiosis
Source: BMC Biol. 2022 May 13;20:103. doi: 10.1186/s12915-022-01306-2 (PMC9102920; doi:10.1186/s12915-022-01306-2)
Supplement: Supplementary file 3 — Additional file 3: Table S4. Differentially expressed genes identified from the comparison between cells in hospite and in f/2 medium. [file 12915_2022_1306_MOESM3_ESM.xlsx]

## Sheet: Sheet1
Table S4 Differentially expressed genes identified from the comparison between cells in hospite and in f/2 medium.
Gene ID	q value	ln(fold-change)	Annotation	GO
Smic9419	0	11.0534	Transposon TX1 uncharacterized 149 kDa protein OS=Xenopus laevis PE=4 SV=1	GO:0003674,GO:0003676,GO:0003723,GO:0003824,GO:0003964,GO:0005488,GO:0006139,GO:0006259,GO:0006260,GO:0006278,GO:0006725,GO:0006807,GO:0008150,GO:0008152,GO:0009058,GO:0009059,GO:0009987,GO:0016740,GO:0016772,GO:0016779,GO:0034061,GO:0034641,GO:0034645,GO:0043170,GO:0044237,GO:0044238,GO:0044249,GO:0044260,GO:0046483,GO:0071704,GO:0090304,GO:0097159,GO:1901360,GO:1901363,GO:1901576
Smic1919	0	9.03925
Smic9457	0	8.79202	Transposon Ty4-J Gag-Pol polyprotein OS=Saccharomyces cerevisiae (strain ATCC 204508 / S288c) GN=TY4B-J PE=3 SV=3	GO:0000166,GO:0000943,GO:0001882,GO:0001883,GO:0003674,GO:0003676,GO:0003677,GO:0003723,GO:0003824,GO:0003887,GO:0003964,GO:0004175,GO:0004190,GO:0004518,GO:0004519,GO:0004521,GO:0004523,GO:0004540,GO:0005488,GO:0005524,GO:0005575,GO:0005634,GO:0005737,GO:0006139,GO:0006259,GO:0006260,GO:0006261,GO:0006278,GO:0006310,GO:0006508,GO:0006725,GO:0006807,GO:0008150,GO:0008152,GO:0008233,GO:0008270,GO:…
Smic49014	0	8.65452
Smic48974	0	8.60504
Smic41831	0	8.5652
Smic48029	0	8.47327
Smic44881	0	8.46169
Smic47768	0	8.42801
Smic9420	0	8.35378
Smic44180	0	8.33198
Smic33451	0	8.14936	hypothetical protein Pmar_PMAR027891 [Perkinsus marinus ATCC 50983] >gi|239878587|gb|EER05250.1| hypothetical protein Pmar_PMAR027891 [Perkinsus marinus ATCC 50983]
Smic15929	0	7.96771	Retrovirus-related Pol polyprotein from transposon TNT 1-94 OS=Nicotiana tabacum PE=2 SV=1	GO:0003674,GO:0003676,GO:0003824,GO:0003964,GO:0004175,GO:0004190,GO:0004518,GO:0004519,GO:0005488,GO:0006139,GO:0006259,GO:0006260,GO:0006278,GO:0006508,GO:0006725,GO:0006807,GO:0008150,GO:0008152,GO:0008233,GO:0008270,GO:0009058,GO:0009059,GO:0009987,GO:0015074,GO:0016740,GO:0016772,GO:0016779,GO:0016787,GO:0016788,GO:0019538,GO:0034061,GO:0034641,GO:0034645,GO:0043167,GO:0043169,GO:0043170,GO:…
Smic42493	0	7.87583
Smic34909	0	7.65018
Smic48958	0	7.62405
Smic22577	0	5.80181	Argininosuccinate lyase 2 OS=Rhizobium loti (strain MAFF303099) GN=argH2 PE=3 SV=1	GO:0000166,GO:0001882,GO:0001883,GO:0003674,GO:0003824,GO:0004056,GO:0005488,GO:0005524,GO:0005575,GO:0005737,GO:0006082,GO:0006520,GO:0006525,GO:0006526,GO:0006591,GO:0006807,GO:0008150,GO:0008152,GO:0008652,GO:0009058,GO:0009064,GO:0009084,GO:0009987,GO:0016053,GO:0016829,GO:0016840,GO:0016842,GO:0017076,GO:0019752,GO:0030554,GO:0032549,GO:0032550,GO:0032553,GO:0032555,GO:0032559,GO:0035639,GO:…
Smic12111	0	4.26626	Cytosine-specific methyltransferase OS=Bacteroides massiliensis dnLKV3 GN=C802_00061 PE=3 SV=1	GO:0003674,GO:0003676,GO:0003677,GO:0003824,GO:0003886,GO:0005488,GO:0006139,GO:0006259,GO:0006304,GO:0006305,GO:0006306,GO:0006725,GO:0006807,GO:0006950,GO:0006952,GO:0008150,GO:0008152,GO:0008168,GO:0008757,GO:0009008,GO:0009307,GO:0009987,GO:0010468,GO:0016740,GO:0016741,GO:0019222,GO:0032259,GO:0032776,GO:0034641,GO:0040029,GO:0043170,GO:0043412,GO:0043414,GO:0044237,GO:0044238,GO:0044260,GO:…
Smic37916	0	3.78346	Protein ECERIFERUM 3 OS=Arabidopsis thaliana GN=CER3 PE=1 SV=1	GO:0000038,GO:0003006,GO:0003674,GO:0003824,GO:0005488,GO:0005506,GO:0005575,GO:0005783,GO:0005789,GO:0005886,GO:0006082,GO:0006629,GO:0006631,GO:0006633,GO:0006723,GO:0008150,GO:0008152,GO:0008610,GO:0009058,GO:0009987,GO:0010025,GO:0010166,GO:0016020,GO:0016021,GO:0016053,GO:0016491,GO:0019752,GO:0022412,GO:0022414,GO:0030154,GO:0031090,GO:0032502,GO:0032787,GO:0042335,GO:0043167,GO:0043169,GO:…
Smic1126	0	3.75327	Serine hydroxymethyltransferase 4 OS=Arabidopsis thaliana GN=SHM4 PE=1 SV=1	GO:0003674,GO:0003824,GO:0004372,GO:0005488,GO:0005515,GO:0005575,GO:0005737,GO:0005829,GO:0005886,GO:0005911,GO:0006082,GO:0006520,GO:0006544,GO:0006563,GO:0006575,GO:0006725,GO:0006730,GO:0006732,GO:0006760,GO:0006807,GO:0007623,GO:0008150,GO:0008152,GO:0009069,GO:0009506,GO:0009987,GO:0010035,GO:0010038,GO:0016020,GO:0016740,GO:0016741,GO:0016742,GO:0019752,GO:0030054,GO:0030170,GO:0035999,GO:…
Smic41444	0	3.28262	Multidrug resistance protein 1A OS=Mus musculus GN=Abcb1a PE=1 SV=3	GO:0000166,GO:0001666,GO:0001882,GO:0001883,GO:0003674,GO:0003824,GO:0005215,GO:0005488,GO:0005524,GO:0005575,GO:0005886,GO:0005911,GO:0006139,GO:0006152,GO:0006163,GO:0006195,GO:0006200,GO:0006725,GO:0006753,GO:0006793,GO:0006796,GO:0006807,GO:0006810,GO:0006855,GO:0006950,GO:0007584,GO:0007589,GO:0007595,GO:0007623,GO:0008150,GO:0008152,GO:0008559,GO:0009056,GO:0009116,GO:0009117,GO:0009119,GO:…
Smic26136	0	2.96631	Pumilio homolog 5 OS=Arabidopsis thaliana GN=APUM5 PE=1 SV=2	GO:0003674,GO:0003676,GO:0003723,GO:0003729,GO:0005488,GO:0005575,GO:0005737,GO:0005773,GO:0005829,GO:0005975,GO:0006417,GO:0006464,GO:0006486,GO:0006487,GO:0008150,GO:0008152,GO:0009889,GO:0009987,GO:0010468,GO:0010556,GO:0010608,GO:0019222,GO:0019538,GO:0031323,GO:0031326,GO:0032268,GO:0036211,GO:0043170,GO:0043226,GO:0043227,GO:0043229,GO:0043231,GO:0043412,GO:0043413,GO:0044237,GO:0044238,GO:…
Smic34633	0	2.91883	Gibberellin 20 oxidase 3 OS=Arabidopsis thaliana GN=GA20OX3 PE=2 SV=1	GO:0003674,GO:0003824,GO:0005488,GO:0005506,GO:0006082,GO:0006629,GO:0006631,GO:0006720,GO:0006721,GO:0008150,GO:0008152,GO:0008299,GO:0008610,GO:0009056,GO:0009058,GO:0009062,GO:0009685,GO:0009686,GO:0009987,GO:0016042,GO:0016053,GO:0016054,GO:0016101,GO:0016102,GO:0016114,GO:0016491,GO:0016705,GO:0016706,GO:0019752,GO:0032787,GO:0043167,GO:0043169,GO:0043436,GO:0044237,GO:0044238,GO:0044242,GO:…
Smic777	0	2.78816	Multidrug resistance protein 1 OS=Cricetulus griseus GN=ABCB1 PE=1 SV=2	GO:0000166,GO:0001882,GO:0001883,GO:0003674,GO:0003824,GO:0005215,GO:0005488,GO:0005524,GO:0005575,GO:0005886,GO:0006139,GO:0006152,GO:0006163,GO:0006195,GO:0006200,GO:0006725,GO:0006753,GO:0006793,GO:0006796,GO:0006807,GO:0006810,GO:0006855,GO:0008150,GO:0008152,GO:0008559,GO:0009056,GO:0009116,GO:0009117,GO:0009119,GO:0009123,GO:0009125,GO:0009126,GO:0009128,GO:0009141,GO:0009143,GO:0009144,GO:…
Smic37431	0	2.61967	Pyruvate dehydrogenase [NADP(+)], mitochondrial OS=Euglena gracilis GN=PNO PE=1 SV=1	GO:0000166,GO:0003674,GO:0003824,GO:0005488,GO:0005506,GO:0005575,GO:0005739,GO:0006082,GO:0006090,GO:0006091,GO:0008150,GO:0008152,GO:0009987,GO:0010181,GO:0015980,GO:0016491,GO:0016620,GO:0016722,GO:0016723,GO:0016903,GO:0019752,GO:0019842,GO:0022900,GO:0030976,GO:0032553,GO:0032787,GO:0036094,GO:0043167,GO:0043168,GO:0043169,GO:0043226,GO:0043227,GO:0043229,GO:0043231,GO:0043436,GO:0044237,GO:…
Smic10214	0	2.58806	Patched domain-containing protein 3 OS=Mus musculus GN=Ptchd3 PE=1 SV=1	GO:0003674,GO:0004871,GO:0004872,GO:0004888,GO:0005575,GO:0007165,GO:0008150,GO:0008158,GO:0009987,GO:0016020,GO:0016021,GO:0038023,GO:0044422,GO:0044425,GO:0044441,GO:0044463,GO:0044464,GO:0050789,GO:0050794,GO:0050896,GO:0051716,GO:0060089,GO:0065007,GO:0097223,GO:0097225
Smic30278	0	2.47393	Lysosomal aspartic protease OS=Aedes aegypti GN=AAEL006169 PE=1 SV=2	GO:0000323,GO:0003674,GO:0003824,GO:0004175,GO:0004190,GO:0005575,GO:0005764,GO:0005773,GO:0006508,GO:0008150,GO:0008152,GO:0008233,GO:0016787,GO:0019538,GO:0043170,GO:0043226,GO:0043227,GO:0043229,GO:0043231,GO:0044238,GO:0044424,GO:0044444,GO:0044464,GO:0070001,GO:0070011,GO:0071704
Smic3213	0	2.31346	Sushi, von Willebrand factor type A, EGF and pentraxin domain-containing protein 1 OS=Mus musculus GN=Svep1 PE=1 SV=1	GO:0003674,GO:0003682,GO:0005488,GO:0005509,GO:0005575,GO:0005576,GO:0005737,GO:0007155,GO:0008150,GO:0016020,GO:0022610,GO:0043167,GO:0043169,GO:0044424,GO:0044464,GO:0046872
Smic14318	0	2.20783	Endo-1,3(4)-beta-glucanase 2 OS=Saccharomyces cerevisiae (strain ATCC 204508 / S288c) GN=ACF2 PE=1 SV=1	GO:0003674,GO:0003824,GO:0004553,GO:0005488,GO:0005515,GO:0005575,GO:0005622,GO:0005737,GO:0006996,GO:0007010,GO:0008150,GO:0008152,GO:0008422,GO:0009056,GO:0009987,GO:0015926,GO:0016043,GO:0016787,GO:0016798,GO:0016998,GO:0030029,GO:0030036,GO:0042973,GO:0043170,GO:0044036,GO:0044237,GO:0044248,GO:0044260,GO:0044424,GO:0044464,GO:0044699,GO:0044763,GO:0052736,GO:0052861,GO:0052862,GO:0071704,GO:…
Smic19850	0	2.03744	Uncharacterized protein OS=Cryptococcus neoformans var. grubii serotype A (strain H99 / ATCC 208821 / CBS 10515 / FGSC 9487) GN=CNAG_03655 PE=4 SV=1	GO:0003674,GO:0005488,GO:0005543,GO:0005575,GO:0005938,GO:0008150,GO:0008289,GO:0009987,GO:0032065,GO:0032507,GO:0032879,GO:0032880,GO:0043167,GO:0043168,GO:0044424,GO:0044444,GO:0044464,GO:0044699,GO:0044763,GO:0045185,GO:0048519,GO:0050789,GO:0051049,GO:0051051,GO:0051220,GO:0051223,GO:0051224,GO:0051235,GO:0051651,GO:0065007,GO:0065008,GO:0070201
Smic43789	0	2.00271	Ammonium transporter 1 member 3 OS=Arabidopsis thaliana GN=AMT1-3 PE=2 SV=2	GO:0001763,GO:0003674,GO:0005215,GO:0005575,GO:0005886,GO:0006810,GO:0006811,GO:0006812,GO:0006820,GO:0008150,GO:0008324,GO:0008509,GO:0008519,GO:0009653,GO:0009791,GO:0009987,GO:0010311,GO:0015075,GO:0015077,GO:0015101,GO:0015103,GO:0015672,GO:0015696,GO:0015698,GO:0016020,GO:0016021,GO:0022857,GO:0022890,GO:0022891,GO:0022892,GO:0032501,GO:0032502,GO:0034220,GO:0044425,GO:0044464,GO:0044699,GO:…
Smic47479	0	1.94637	Phosphoenolpyruvate synthase OS=Neisseria meningitidis serogroup B (strain MC58) GN=ppsA PE=1 SV=1	GO:0000166,GO:0001882,GO:0001883,GO:0003674,GO:0003824,GO:0005488,GO:0005524,GO:0005975,GO:0005996,GO:0006006,GO:0006082,GO:0006090,GO:0006094,GO:0006793,GO:0006796,GO:0008150,GO:0008152,GO:0008986,GO:0009058,GO:0009987,GO:0016051,GO:0016301,GO:0016310,GO:0016740,GO:0016772,GO:0016781,GO:0017076,GO:0019318,GO:0019319,GO:0019752,GO:0030554,GO:0032549,GO:0032550,GO:0032553,GO:0032555,GO:0032559,GO:…
Smic18062	0	1.91791	Dynein gamma chain, flagellar outer arm OS=Chlamydomonas reinhardtii GN=ODA2 PE=1 SV=1	GO:0000166,GO:0001882,GO:0001883,GO:0003674,GO:0003774,GO:0003777,GO:0003824,GO:0005488,GO:0005524,GO:0005575,GO:0005737,GO:0005856,GO:0005874,GO:0005875,GO:0005929,GO:0006139,GO:0006152,GO:0006163,GO:0006195,GO:0006200,GO:0006725,GO:0006753,GO:0006793,GO:0006796,GO:0006807,GO:0006928,GO:0007017,GO:0007018,GO:0008150,GO:0008152,GO:0009056,GO:0009116,GO:0009117,GO:0009119,GO:0009123,GO:0009125,GO:…
Smic20712	0	1.90928	Phthiocerol synthesis polyketide synthase type I PpsC OS=Mycobacterium tuberculosis (strain ATCC 25618 / H37Rv) GN=ppsC PE=1 SV=2	GO:0003674,GO:0003824,GO:0004312,GO:0004315,GO:0005488,GO:0005575,GO:0005829,GO:0005886,GO:0006066,GO:0006082,GO:0006629,GO:0006631,GO:0006633,GO:0006725,GO:0008150,GO:0008152,GO:0008270,GO:0008610,GO:0009058,GO:0009273,GO:0009987,GO:0016020,GO:0016043,GO:0016053,GO:0016491,GO:0016597,GO:0016740,GO:0016746,GO:0016747,GO:0018958,GO:0019438,GO:0019751,GO:0019752,GO:0019842,GO:0022607,GO:0031177,GO:…
Smic46769	0	-7.65235	Type-3 glutamine synthetase OS=Dictyostelium discoideum GN=glnA3 PE=1 SV=1	GO:0000166,GO:0001882,GO:0001883,GO:0003674,GO:0003824,GO:0004356,GO:0005488,GO:0005524,GO:0005575,GO:0006807,GO:0006810,GO:0006897,GO:0006907,GO:0008150,GO:0008152,GO:0009605,GO:0009607,GO:0009617,GO:0016023,GO:0016192,GO:0016211,GO:0016874,GO:0016879,GO:0016880,GO:0017076,GO:0030139,GO:0030554,GO:0031410,GO:0031982,GO:0031988,GO:0032549,GO:0032550,GO:0032553,GO:0032555,GO:0032559,GO:0035639,GO:…
Smic42438	0	-7.67632
Smic49127.Novel	0	-7.68486
Smic314	0	-7.77495
Smic30034	0	-7.89066
Smic15775	0	-8.11601
Smic40749	0	-8.59131
Smic16514	7.33122e-305	7.60234
Smic30817	3.13663e-299	2.27462	Polyadenylate-binding protein, cytoplasmic and nuclear OS=Cryptococcus neoformans var. neoformans serotype D (strain JEC21 / ATCC MYA-565) GN=PAB1 PE=3 SV=1	GO:0000166,GO:0003674,GO:0003676,GO:0003723,GO:0005488,GO:0005575,GO:0005634,GO:0005737,GO:0006139,GO:0006396,GO:0006397,GO:0006417,GO:0006725,GO:0006807,GO:0006810,GO:0008150,GO:0008152,GO:0009889,GO:0009987,GO:0010468,GO:0010556,GO:0010608,GO:0015931,GO:0016070,GO:0016071,GO:0019222,GO:0031323,GO:0031326,GO:0032268,GO:0034641,GO:0036094,GO:0043170,GO:0043226,GO:0043227,GO:0043229,GO:0043231,GO:…
Smic9992	2.60409e-297	2.17252	Protein translocase subunit SecA OS=Thermosynechococcus elongatus (strain BP-1) GN=secA PE=3 SV=1	GO:0000166,GO:0001882,GO:0001883,GO:0003674,GO:0005488,GO:0005524,GO:0005575,GO:0005737,GO:0005886,GO:0006605,GO:0006810,GO:0006886,GO:0008150,GO:0009579,GO:0009987,GO:0015031,GO:0016020,GO:0017038,GO:0017076,GO:0030554,GO:0032549,GO:0032550,GO:0032553,GO:0032555,GO:0032559,GO:0034357,GO:0035639,GO:0036094,GO:0042651,GO:0043167,GO:0043168,GO:0044424,GO:0044436,GO:0044464,GO:0044699,GO:0044763,GO:…
Smic47015	3.19519e-290	7.53454
Smic1444	4.36334e-282	2.36055
Smic42673	6.88943e-282	-7.47668
Smic40746	2.82044e-278	1.7699	Fucoxanthin-chlorophyll a-c binding protein D, chloroplastic (Fragment) OS=Macrocystis pyrifera GN=FCPD PE=2 SV=1	GO:0003674,GO:0005488,GO:0005575,GO:0006091,GO:0006464,GO:0008150,GO:0008152,GO:0009507,GO:0009521,GO:0009523,GO:0009535,GO:0009536,GO:0009579,GO:0009765,GO:0009987,GO:0015979,GO:0016020,GO:0016021,GO:0016168,GO:0018298,GO:0019538,GO:0030076,GO:0032991,GO:0034357,GO:0036211,GO:0042651,GO:0043170,GO:0043226,GO:0043227,GO:0043229,GO:0043231,GO:0043234,GO:0043412,GO:0044237,GO:0044238,GO:0044260,GO:…
Smic46716	1.34606e-276	7.75821
Smic13887	2.99699e-276	1.94462	Putative uncharacterized protein OS=Uncinocarpus reesii (strain UAMH 1704) GN=UREG_05830 PE=4 SV=1	GO:0003674,GO:0005215,GO:0005575,GO:0006810,GO:0006811,GO:0006820,GO:0008150,GO:0008272,GO:0008509,GO:0009987,GO:0015075,GO:0015103,GO:0015116,GO:0015698,GO:0016020,GO:0016021,GO:0022857,GO:0022891,GO:0022892,GO:0034220,GO:0044425,GO:0044699,GO:0044763,GO:0044765,GO:0051234,GO:0055085,GO:0072348,GO:1901682,GO:1902358
Smic47593	1.42854e-272	7.47593	Exoglucanase 3 OS=Agaricus bisporus GN=cel3 PE=1 SV=1	GO:0000272,GO:0001871,GO:0003674,GO:0003824,GO:0004553,GO:0005488,GO:0005575,GO:0005576,GO:0005975,GO:0005976,GO:0006073,GO:0008150,GO:0008152,GO:0009056,GO:0009057,GO:0009251,GO:0009987,GO:0016052,GO:0016162,GO:0016787,GO:0016798,GO:0030243,GO:0030245,GO:0030246,GO:0030247,GO:0030248,GO:0043170,GO:0044042,GO:0044237,GO:0044238,GO:0044247,GO:0044260,GO:0044262,GO:0044264,GO:0044275,GO:0051273,GO:…
Smic42674	1.07803e-271	-7.48573
Smic47927	1.94909e-266	7.40966
Smic19847	2.24834e-258	2.51149	Putative surface lipoprotein OS=Shewanella oneidensis (strain MR-1) GN=SO_A0110 PE=4 SV=1	GO:0003674,GO:0008150
Smic34417	7.78517e-258	3.59803	Fucoxanthin-chlorophyll a-c binding protein F, chloroplastic (Fragment) OS=Macrocystis pyrifera GN=FCPF PE=2 SV=1	GO:0003674,GO:0005488,GO:0005575,GO:0006091,GO:0006464,GO:0008150,GO:0008152,GO:0009507,GO:0009521,GO:0009523,GO:0009535,GO:0009536,GO:0009579,GO:0009765,GO:0009987,GO:0015979,GO:0016020,GO:0016021,GO:0016168,GO:0018298,GO:0019538,GO:0030076,GO:0032991,GO:0034357,GO:0036211,GO:0042651,GO:0043170,GO:0043226,GO:0043227,GO:0043229,GO:0043231,GO:0043234,GO:0043412,GO:0044237,GO:0044238,GO:0044260,GO:…
Smic13042	6.71757e-257	2.12006	ATP-dependent zinc metalloprotease FtsH OS=Guillardia theta GN=ftsH PE=3 SV=1	GO:0000166,GO:0001882,GO:0001883,GO:0003674,GO:0003824,GO:0004175,GO:0004222,GO:0005488,GO:0005524,GO:0005575,GO:0006139,GO:0006152,GO:0006163,GO:0006195,GO:0006200,GO:0006508,GO:0006725,GO:0006753,GO:0006793,GO:0006796,GO:0006807,GO:0008150,GO:0008152,GO:0008233,GO:0008237,GO:0008270,GO:0009056,GO:0009057,GO:0009116,GO:0009117,GO:0009119,GO:0009123,GO:0009125,GO:0009126,GO:0009128,GO:0009141,GO:…
Smic4828	2.35317e-254	1.732	Pheophorbide a oxygenase, chloroplastic OS=Arabidopsis thaliana GN=PAO PE=1 SV=1	GO:0002376,GO:0003006,GO:0003674,GO:0003824,GO:0004497,GO:0005488,GO:0005575,GO:0006355,GO:0006725,GO:0006778,GO:0006787,GO:0006807,GO:0006950,GO:0006952,GO:0006955,GO:0008150,GO:0008152,GO:0008219,GO:0009056,GO:0009058,GO:0009507,GO:0009526,GO:0009528,GO:0009534,GO:0009535,GO:0009536,GO:0009579,GO:0009605,GO:0009607,GO:0009617,GO:0009653,GO:0009668,GO:0009706,GO:0009790,GO:0009791,GO:0009793,GO:…
Smic33074	9.11737e-250	1.94069	Meiotically up-regulated gene 158 protein OS=Schizosaccharomyces pombe (strain 972 / ATCC 24843) GN=mug158 PE=1 SV=4	GO:0000280,GO:0003674,GO:0005488,GO:0005509,GO:0005575,GO:0005634,GO:0005737,GO:0005788,GO:0005829,GO:0006996,GO:0007126,GO:0008150,GO:0009987,GO:0016043,GO:0031974,GO:0043167,GO:0043169,GO:0043226,GO:0043227,GO:0043229,GO:0043231,GO:0043233,GO:0044422,GO:0044424,GO:0044432,GO:0044444,GO:0044446,GO:0044464,GO:0046872,GO:0048285,GO:0048610,GO:0070013,GO:0071840
Smic37211	1.55717e-249	7.31559	Putative uncharacterized protein OS=Aureococcus anophagefferens GN=AURANDRAFT_63280 PE=3 SV=1	GO:0003674,GO:0003824,GO:0004721,GO:0004722,GO:0005488,GO:0006464,GO:0006470,GO:0006793,GO:0006796,GO:0008150,GO:0008152,GO:0009987,GO:0016311,GO:0016787,GO:0016788,GO:0016791,GO:0019538,GO:0036211,GO:0042578,GO:0043167,GO:0043169,GO:0043170,GO:0043412,GO:0044237,GO:0044238,GO:0044260,GO:0044267,GO:0046872,GO:0071704
Smic30261	1.22337e-246	-7.28831
Smic18795	1.21625e-244	1.70905	CLIP-associated protein OS=Arabidopsis thaliana GN=CLASP PE=1 SV=1	GO:0000226,GO:0000271,GO:0000280,GO:0000902,GO:0003674,GO:0005488,GO:0005515,GO:0005575,GO:0005737,GO:0005819,GO:0005856,GO:0005874,GO:0005876,GO:0005886,GO:0005911,GO:0005938,GO:0005975,GO:0005976,GO:0006073,GO:0006996,GO:0007010,GO:0007017,GO:0007026,GO:0007049,GO:0007067,GO:0008017,GO:0008092,GO:0008150,GO:0008152,GO:0009058,GO:0009059,GO:0009314,GO:0009411,GO:0009416,GO:0009506,GO:0009524,GO:…
Smic21960	1.66207e-244	2.9016	ATP-dependent Clp protease ATP-binding subunit clpA homolog CD4A, chloroplastic OS=Solanum lycopersicum GN=CD4A PE=3 SV=1	GO:0000166,GO:0001882,GO:0001883,GO:0003674,GO:0003824,GO:0004176,GO:0005488,GO:0005515,GO:0005524,GO:0005575,GO:0005618,GO:0005739,GO:0006139,GO:0006152,GO:0006163,GO:0006195,GO:0006200,GO:0006461,GO:0006508,GO:0006605,GO:0006725,GO:0006753,GO:0006793,GO:0006796,GO:0006807,GO:0006810,GO:0006886,GO:0006996,GO:0008150,GO:0008152,GO:0008233,GO:0009056,GO:0009116,GO:0009117,GO:0009119,GO:0009123,GO:…
Smic43526	2.24794e-243	7.28339
Smic36222	3.16029e-242	4.48541	DBH-like monooxygenase protein 2 homolog OS=Danio rerio GN=moxd2 PE=2 SV=2	GO:0003674,GO:0003824,GO:0004497,GO:0005488,GO:0005507,GO:0005575,GO:0008150,GO:0008152,GO:0016020,GO:0016021,GO:0016491,GO:0016705,GO:0016715,GO:0043167,GO:0043169,GO:0044425,GO:0044699,GO:0044710,GO:0046872,GO:0046914,GO:0055114
Smic7477	4.95694e-241	2.3945	1,4-alpha-glucan branching enzyme GlgB OS=Thermobifida fusca (strain YX) GN=glgB PE=3 SV=1	GO:0000271,GO:0003674,GO:0003824,GO:0003844,GO:0004553,GO:0005488,GO:0005975,GO:0005976,GO:0005977,GO:0005978,GO:0006073,GO:0006091,GO:0006112,GO:0008150,GO:0008152,GO:0009058,GO:0009059,GO:0009250,GO:0009987,GO:0015980,GO:0016051,GO:0016740,GO:0016757,GO:0016758,GO:0016787,GO:0016798,GO:0033692,GO:0034637,GO:0034645,GO:0043167,GO:0043169,GO:0043170,GO:0044042,GO:0044237,GO:0044238,GO:0044249,GO:…
Smic8951	5.14889e-240	1.54837	Dynein heavy chain 7, axonemal OS=Homo sapiens GN=DNAH7 PE=1 SV=2	GO:0000166,GO:0001539,GO:0001882,GO:0001883,GO:0003341,GO:0003674,GO:0003774,GO:0003777,GO:0003824,GO:0005488,GO:0005509,GO:0005524,GO:0005575,GO:0005737,GO:0005856,GO:0005858,GO:0005868,GO:0005874,GO:0005875,GO:0005929,GO:0006139,GO:0006152,GO:0006163,GO:0006195,GO:0006200,GO:0006725,GO:0006753,GO:0006793,GO:0006796,GO:0006807,GO:0006928,GO:0007017,GO:0007018,GO:0008150,GO:0008152,GO:0009056,GO:…
Smic4159	6.16712e-238	1.81571	Putative permease MJ0326 OS=Methanocaldococcus jannaschii (strain ATCC 43067 / DSM 2661 / JAL-1 / JCM 10045 / NBRC 100440) GN=MJ0326 PE=3 SV=1	GO:0003674,GO:0005215,GO:0005575,GO:0005886,GO:0006810,GO:0008150,GO:0009987,GO:0016020,GO:0016021,GO:0044425,GO:0044464,GO:0044699,GO:0044763,GO:0044765,GO:0051234,GO:0055085
Smic5674	2.10605e-237	1.99677	Electrogenic sodium bicarbonate cotransporter 1 OS=Homo sapiens GN=SLC4A4 PE=1 SV=1	GO:0003674,GO:0005215,GO:0005452,GO:0005488,GO:0005515,GO:0005575,GO:0005886,GO:0005887,GO:0006810,GO:0006811,GO:0006812,GO:0006814,GO:0006820,GO:0008150,GO:0008324,GO:0008509,GO:0008510,GO:0008514,GO:0009987,GO:0015075,GO:0015077,GO:0015081,GO:0015103,GO:0015106,GO:0015291,GO:0015293,GO:0015294,GO:0015296,GO:0015297,GO:0015301,GO:0015672,GO:0015701,GO:0015711,GO:0016020,GO:0016021,GO:0016323,GO:…
Smic43485	8.77061e-236	1.66625	Retrovirus-related Pol polyprotein from transposon TNT 1-94 OS=Nicotiana tabacum PE=2 SV=1	GO:0003674,GO:0003676,GO:0003824,GO:0003964,GO:0004175,GO:0004190,GO:0004518,GO:0004519,GO:0005488,GO:0006139,GO:0006259,GO:0006260,GO:0006278,GO:0006508,GO:0006725,GO:0006807,GO:0008150,GO:0008152,GO:0008233,GO:0008270,GO:0009058,GO:0009059,GO:0009987,GO:0015074,GO:0016740,GO:0016772,GO:0016779,GO:0016787,GO:0016788,GO:0019538,GO:0034061,GO:0034641,GO:0034645,GO:0043167,GO:0043169,GO:0043170,GO:…
Smic15993	2.46794e-235	2.01428	Multidrug resistance protein 1 OS=Homo sapiens GN=ABCB1 PE=1 SV=3	GO:0000086,GO:0000166,GO:0001882,GO:0001883,GO:0003674,GO:0003824,GO:0005215,GO:0005488,GO:0005515,GO:0005524,GO:0005575,GO:0005886,GO:0006139,GO:0006152,GO:0006163,GO:0006195,GO:0006200,GO:0006725,GO:0006753,GO:0006793,GO:0006796,GO:0006807,GO:0006810,GO:0006855,GO:0008150,GO:0008152,GO:0008283,GO:0008559,GO:0009056,GO:0009116,GO:0009117,GO:0009119,GO:0009123,GO:0009125,GO:0009126,GO:0009128,GO:…
Smic8942	9.15668e-235	2.031	hypothetical protein Pmar_PMAR010196 [Perkinsus marinus ATCC 50983] >gi|239904199|gb|EER20454.1| hypothetical protein Pmar_PMAR010196 [Perkinsus marinus ATCC 50983]
Smic29860	3.55931e-232	2.77119	Caroteno-chlorophyll a-c-binding protein (Fragment) OS=Amphidinium carterae PE=1 SV=1	GO:0003674,GO:0005488,GO:0005575,GO:0006091,GO:0006464,GO:0008150,GO:0008152,GO:0009507,GO:0009521,GO:0009522,GO:0009523,GO:0009535,GO:0009536,GO:0009579,GO:0009765,GO:0009987,GO:0015979,GO:0016020,GO:0016021,GO:0016168,GO:0018298,GO:0019538,GO:0032991,GO:0034357,GO:0036211,GO:0042651,GO:0043167,GO:0043169,GO:0043170,GO:0043226,GO:0043227,GO:0043229,GO:0043231,GO:0043234,GO:0043412,GO:0044237,GO:…
Smic17905	5.31777e-231	-7.19187	Demethylrebeccamycin-D-glucose O-methyltransferase OS=Lechevalieria aerocolonigenes GN=rebM PE=1 SV=1	GO:0003674,GO:0003824,GO:0008150,GO:0008152,GO:0008168,GO:0016740,GO:0016741,GO:0032259
Smic21398	5.99779e-231	2.10269	Gamma-glutamyl phosphate reductase OS=Clostridium thermocellum (strain ATCC 27405 / DSM 1237) GN=proA PE=3 SV=1	GO:0000166,GO:0003674,GO:0003824,GO:0004350,GO:0005488,GO:0005575,GO:0005737,GO:0006082,GO:0006520,GO:0006560,GO:0006561,GO:0006807,GO:0008150,GO:0008152,GO:0008652,GO:0009058,GO:0009064,GO:0009084,GO:0009987,GO:0016053,GO:0016491,GO:0016620,GO:0016903,GO:0018130,GO:0019752,GO:0036094,GO:0043436,GO:0044237,GO:0044238,GO:0044249,GO:0044281,GO:0044283,GO:0044424,GO:0044464,GO:0044699,GO:0044710,GO:…
Smic30704	6.45068e-231	1.96093	Protein DD3-3 OS=Dictyostelium discoideum GN=DD3-3 PE=2 SV=1	GO:0003674,GO:0005575,GO:0006810,GO:0006897,GO:0006907,GO:0008150,GO:0016020,GO:0016021,GO:0016192,GO:0044351,GO:0044425,GO:0051234
Smic40855	6.67296e-231	1.82138	Long-chain-fatty-acid--CoA ligase OS=Bacillus subtilis (strain 168) GN=lcfB PE=2 SV=2	GO:0000166,GO:0001676,GO:0001882,GO:0001883,GO:0003674,GO:0003824,GO:0004467,GO:0005488,GO:0005524,GO:0006082,GO:0006629,GO:0006631,GO:0006635,GO:0008150,GO:0008152,GO:0009056,GO:0009062,GO:0009987,GO:0015645,GO:0016042,GO:0016054,GO:0016874,GO:0016877,GO:0017076,GO:0019395,GO:0019752,GO:0030258,GO:0030554,GO:0032549,GO:0032550,GO:0032553,GO:0032555,GO:0032559,GO:0032787,GO:0034440,GO:0035639,GO:…
Smic24365	9.94525e-226	2.48898	Ubiquitin-conjugating enzyme E2 14 OS=Schizosaccharomyces pombe (strain 972 / ATCC 24843) GN=ubc14 PE=3 SV=1	GO:0000166,GO:0001882,GO:0001883,GO:0003674,GO:0003824,GO:0004842,GO:0005488,GO:0005515,GO:0005524,GO:0005575,GO:0006464,GO:0008150,GO:0008152,GO:0009987,GO:0016567,GO:0016740,GO:0016874,GO:0016879,GO:0016881,GO:0017076,GO:0019538,GO:0030554,GO:0032446,GO:0032549,GO:0032550,GO:0032553,GO:0032555,GO:0032559,GO:0035639,GO:0036094,GO:0036211,GO:0043167,GO:0043168,GO:0043170,GO:0043412,GO:0044237,GO:…
Smic31626	5.16963e-224	1.66506	Predicted protein OS=Micromonas sp. (strain RCC299 / NOUM17) GN=MICPUN_60672 PE=4 SV=1	GO:0003674,GO:0003824,GO:0005575,GO:0005634,GO:0006508,GO:0008150,GO:0008152,GO:0008233,GO:0016787,GO:0019538,GO:0043170,GO:0043226,GO:0043227,GO:0043229,GO:0043231,GO:0044238,GO:0044424,GO:0044464,GO:0071704
Smic20503	7.50171e-224	3.06015	Uncharacterized protein OS=Ancylostoma ceylanicum GN=Acey_s0015.g2656 PE=4 SV=1	GO:0003674,GO:0003676,GO:0003723,GO:0003824,GO:0003964,GO:0005488,GO:0006139,GO:0006259,GO:0006260,GO:0006278,GO:0006725,GO:0006807,GO:0008150,GO:0008152,GO:0009058,GO:0009059,GO:0009987,GO:0016740,GO:0016772,GO:0016779,GO:0034061,GO:0034641,GO:0034645,GO:0043170,GO:0044237,GO:0044238,GO:0044249,GO:0044260,GO:0046483,GO:0071704,GO:0090304,GO:0097159,GO:1901360,GO:1901363,GO:1901576
Smic11938	1.31912e-222	2.73875	LINE-1 retrotransposable element ORF2 protein OS=Homo sapiens PE=1 SV=1	GO:0000737,GO:0001171,GO:0003674,GO:0003676,GO:0003723,GO:0003824,GO:0003964,GO:0004518,GO:0004519,GO:0004520,GO:0004536,GO:0005488,GO:0006139,GO:0006259,GO:0006260,GO:0006278,GO:0006308,GO:0006310,GO:0006725,GO:0006807,GO:0008150,GO:0008152,GO:0009036,GO:0009056,GO:0009057,GO:0009058,GO:0009059,GO:0009987,GO:0015666,GO:0016740,GO:0016772,GO:0016779,GO:0016787,GO:0016788,GO:0016888,GO:0016893,GO:…
Smic2695	2.15007e-222	1.79232	NAD-specific glutamate dehydrogenase OS=Neurospora crassa (strain ATCC 24698 / 74-OR23-1A / CBS 708.71 / DSM 1257 / FGSC 987) GN=gdh-1 PE=1 SV=4	GO:0003674,GO:0003824,GO:0004352,GO:0005575,GO:0005739,GO:0006082,GO:0006103,GO:0006106,GO:0006520,GO:0006536,GO:0006538,GO:0006807,GO:0008150,GO:0008152,GO:0009056,GO:0009063,GO:0009064,GO:0009065,GO:0009987,GO:0016054,GO:0016491,GO:0016638,GO:0016639,GO:0019551,GO:0019752,GO:0043226,GO:0043227,GO:0043229,GO:0043231,GO:0043436,GO:0043648,GO:0043649,GO:0044237,GO:0044238,GO:0044248,GO:0044281,GO:…
Smic20929	2.29364e-222	1.51189
Smic26612	6.81518e-222	7.1517	PREDICTED: protein FAM135B-like, partial [Astyanax mexicanus]
Smic9141	1.02334e-221	7.1519
Smic42691	1.92017e-219	-7.11752
Smic48588	3.60154e-218	7.12407	ATP synthase subunit alpha, mitochondrial OS=Neurospora crassa (strain ATCC 24698 / 74-OR23-1A / CBS 708.71 / DSM 1257 / FGSC 987) GN=atp-1 PE=3 SV=1	GO:0000166,GO:0001882,GO:0001883,GO:0003674,GO:0003824,GO:0005215,GO:0005488,GO:0005524,GO:0005575,GO:0005739,GO:0005743,GO:0005754,GO:0006139,GO:0006152,GO:0006163,GO:0006164,GO:0006195,GO:0006200,GO:0006725,GO:0006753,GO:0006754,GO:0006793,GO:0006796,GO:0006807,GO:0006810,GO:0006811,GO:0006812,GO:0006818,GO:0008150,GO:0008152,GO:0008324,GO:0009056,GO:0009058,GO:0009116,GO:0009117,GO:0009119,GO:…
Smic34289	4.75468e-216	1.69948	Pyruvate dehydrogenase [NADP(+)], mitochondrial OS=Euglena gracilis GN=PNO PE=1 SV=1	GO:0000166,GO:0003674,GO:0003824,GO:0005488,GO:0005506,GO:0005575,GO:0005739,GO:0006082,GO:0006090,GO:0006091,GO:0008150,GO:0008152,GO:0009987,GO:0010181,GO:0015980,GO:0016491,GO:0016620,GO:0016722,GO:0016723,GO:0016903,GO:0019752,GO:0019842,GO:0022900,GO:0030976,GO:0032553,GO:0032787,GO:0036094,GO:0043167,GO:0043168,GO:0043169,GO:0043226,GO:0043227,GO:0043229,GO:0043231,GO:0043436,GO:0044237,GO:…
Smic22566	1.87644e-215	-7.0942
Smic5197	1.50115e-214	-3.69041
Smic42439	1.35032e-213	-7.08133
Smic8459	2.37432e-212	4.019	Putative ATP-dependent RNA helicase DHX57 OS=Homo sapiens GN=DHX57 PE=1 SV=2	GO:0000166,GO:0001882,GO:0001883,GO:0003674,GO:0003676,GO:0003723,GO:0003824,GO:0004386,GO:0005488,GO:0005524,GO:0006139,GO:0006152,GO:0006163,GO:0006195,GO:0006200,GO:0006725,GO:0006753,GO:0006793,GO:0006796,GO:0006807,GO:0008026,GO:0008150,GO:0008152,GO:0009056,GO:0009116,GO:0009117,GO:0009119,GO:0009123,GO:0009125,GO:0009126,GO:0009128,GO:0009141,GO:0009143,GO:0009144,GO:0009146,GO:0009150,GO:…
Smic33942	3.42135e-212	-7.07097
Smic29609	8.69408e-212	1.80481	Delta(5) fatty acid desaturase B OS=Dictyostelium discoideum GN=fadB PE=1 SV=1	GO:0003674,GO:0003824,GO:0005488,GO:0005506,GO:0005575,GO:0005886,GO:0006082,GO:0006629,GO:0006631,GO:0006633,GO:0006636,GO:0008150,GO:0008152,GO:0008610,GO:0009058,GO:0009987,GO:0016020,GO:0016021,GO:0016053,GO:0016491,GO:0016705,GO:0016717,GO:0019752,GO:0020037,GO:0032787,GO:0033559,GO:0043167,GO:0043169,GO:0043436,GO:0044237,GO:0044238,GO:0044249,GO:0044255,GO:0044281,GO:0044283,GO:0044425,GO:…
Smic760	1.80488e-211	2.09241
Smic5261	1.03767e-210	1.82168	cAMP-dependent protein kinase catalytic subunit PRKX OS=Mus musculus GN=Prkx PE=1 SV=1	GO:0000166,GO:0001525,GO:0001667,GO:0001882,GO:0001883,GO:0001935,GO:0002009,GO:0003674,GO:0003824,GO:0004672,GO:0004674,GO:0004690,GO:0004691,GO:0005488,GO:0005524,GO:0005575,GO:0005634,GO:0005737,GO:0006464,GO:0006468,GO:0006793,GO:0006796,GO:0006928,GO:0007155,GO:0007275,GO:0008150,GO:0008152,GO:0008283,GO:0009653,GO:0009887,GO:0009987,GO:0010631,GO:0016301,GO:0016310,GO:0016477,GO:0016740,GO:…
Smic36468	9.65287e-210	1.4557	Thermitase OS=Thermoactinomyces vulgaris PE=1 SV=1	GO:0003674,GO:0003824,GO:0004175,GO:0004252,GO:0005488,GO:0005575,GO:0005576,GO:0006508,GO:0008150,GO:0008152,GO:0008233,GO:0008236,GO:0016787,GO:0017171,GO:0019538,GO:0043167,GO:0043169,GO:0043170,GO:0044238,GO:0046872,GO:0070011,GO:0071704
Smic32842	1.17176e-209	1.57043	Peridinin-chlorophyll a-binding protein, chloroplastic OS=Symbiodinium sp. PE=1 SV=1	GO:0003674,GO:0005488,GO:0005575,GO:0006464,GO:0008150,GO:0008152,GO:0009507,GO:0009536,GO:0009987,GO:0016168,GO:0018298,GO:0019538,GO:0030076,GO:0032991,GO:0036211,GO:0043170,GO:0043226,GO:0043227,GO:0043229,GO:0043231,GO:0043234,GO:0043412,GO:0044237,GO:0044238,GO:0044260,GO:0044267,GO:0044424,GO:0044444,GO:0044464,GO:0046906,GO:0071704,GO:0097159,GO:1901363
Smic26978	2.31167e-209	3.44893	hypothetical protein Pmar_PMAR023035 [Perkinsus marinus ATCC 50983] >gi|239875721|gb|EER03737.1| hypothetical protein Pmar_PMAR023035 [Perkinsus marinus ATCC 50983]
Smic14815	4.65852e-208	1.88194	Myosin-2 heavy chain OS=Dictyostelium discoideum GN=mhcA PE=1 SV=3	GO:0000146,GO:0000166,GO:0000281,GO:0000910,GO:0001882,GO:0001883,GO:0001931,GO:0003006,GO:0003674,GO:0003774,GO:0003779,GO:0003824,GO:0005488,GO:0005515,GO:0005516,GO:0005524,GO:0005575,GO:0005737,GO:0005826,GO:0005829,GO:0005856,GO:0005938,GO:0006139,GO:0006152,GO:0006163,GO:0006195,GO:0006200,GO:0006461,GO:0006725,GO:0006753,GO:0006793,GO:0006796,GO:0006807,GO:0006810,GO:0006897,GO:0006907,GO:…
Smic19990	3.43534e-204	1.8097	Uncharacterized ribulose bisphosphate carboxylase-like protein (Fragment) OS=Symbiodinium sp. GN=rbcG PE=3 SV=1	GO:0000287,GO:0003674,GO:0003824,GO:0005488,GO:0008150,GO:0008152,GO:0015977,GO:0016829,GO:0016830,GO:0016831,GO:0016984,GO:0043167,GO:0043169,GO:0044699,GO:0044710,GO:0046872,GO:0071704
Smic9757	5.48313e-204	3.45541	Serine/threonine-protein phosphatase T OS=Schizosaccharomyces pombe (strain 972 / ATCC 24843) GN=ppt1 PE=3 SV=2	GO:0003674,GO:0003824,GO:0004721,GO:0004722,GO:0005488,GO:0005575,GO:0005634,GO:0005737,GO:0006464,GO:0006470,GO:0006793,GO:0006796,GO:0007165,GO:0008150,GO:0008152,GO:0009987,GO:0016311,GO:0016787,GO:0016788,GO:0016791,GO:0019538,GO:0032991,GO:0036211,GO:0042578,GO:0043167,GO:0043169,GO:0043170,GO:0043226,GO:0043227,GO:0043229,GO:0043231,GO:0043234,GO:0043412,GO:0044237,GO:0044238,GO:0044260,GO:…
Smic28439	2.12303e-203	3.23146
Smic3445	8.37113e-203	-1.9606	Sodium/hydrogen exchanger 8 OS=Mus musculus GN=Slc9a8 PE=2 SV=1	GO:0000139,GO:0003674,GO:0005215,GO:0005451,GO:0005575,GO:0005794,GO:0006810,GO:0006811,GO:0006812,GO:0006813,GO:0006814,GO:0006818,GO:0006873,GO:0006885,GO:0008150,GO:0008324,GO:0009987,GO:0015075,GO:0015077,GO:0015078,GO:0015079,GO:0015081,GO:0015291,GO:0015297,GO:0015298,GO:0015299,GO:0015385,GO:0015386,GO:0015491,GO:0015672,GO:0015992,GO:0016020,GO:0016021,GO:0019725,GO:0022804,GO:0022821,GO:…
Smic9408	8.95846e-203	2.3678	Putative multidrug resistance protein OS=Oryza sativa subsp. japonica GN=Os02g0190300 PE=3 SV=1	GO:0000166,GO:0001882,GO:0001883,GO:0003674,GO:0003824,GO:0005215,GO:0005488,GO:0005524,GO:0005575,GO:0006139,GO:0006152,GO:0006163,GO:0006195,GO:0006200,GO:0006725,GO:0006753,GO:0006793,GO:0006796,GO:0006807,GO:0006810,GO:0008150,GO:0008152,GO:0009056,GO:0009116,GO:0009117,GO:0009119,GO:0009123,GO:0009125,GO:0009126,GO:0009128,GO:0009141,GO:0009143,GO:0009144,GO:0009146,GO:0009150,GO:0009154,GO:…
Smic37432	3.7106e-202	2.90641	Pyruvate-flavodoxin oxidoreductase OS=Anabaena variabilis (strain ATCC 29413 / PCC 7937) GN=nifJ PE=3 SV=1	GO:0003674,GO:0003824,GO:0005488,GO:0005506,GO:0006091,GO:0006807,GO:0008150,GO:0008152,GO:0009399,GO:0009987,GO:0016491,GO:0016903,GO:0019842,GO:0022900,GO:0030976,GO:0036094,GO:0043167,GO:0043168,GO:0043169,GO:0044237,GO:0044699,GO:0044710,GO:0044763,GO:0046872,GO:0046914,GO:0048037,GO:0050662,GO:0051536,GO:0051539,GO:0051540,GO:0055114,GO:0071941,GO:0097159,GO:1901363,GO:1901681
Smic22941	6.39549e-202	1.77243	Pentatricopeptide repeat-containing protein At5g65560 OS=Arabidopsis thaliana GN=At5g65560 PE=2 SV=1	GO:0003674
Smic30936	2.3375e-201	1.89365	Uncharacterized protein OS=Guillardia theta CCMP2712 GN=GUITHDRAFT_143733 PE=3 SV=1	GO:0003674,GO:0005215,GO:0005344,GO:0005488,GO:0005506,GO:0006810,GO:0008150,GO:0015669,GO:0015671,GO:0019825,GO:0020037,GO:0022892,GO:0043167,GO:0043169,GO:0044699,GO:0044765,GO:0046872,GO:0046906,GO:0046914,GO:0051234,GO:0097159,GO:1901363
Smic28786	5.72307e-200	1.47386	Calcium/calmodulin-dependent protein kinase type 1 OS=Mus musculus GN=Camk1 PE=1 SV=1	GO:0000166,GO:0001882,GO:0001883,GO:0001932,GO:0001934,GO:0003674,GO:0003824,GO:0004672,GO:0004674,GO:0004683,GO:0005488,GO:0005515,GO:0005516,GO:0005524,GO:0005575,GO:0005634,GO:0005737,GO:0005954,GO:0006464,GO:0006468,GO:0006793,GO:0006796,GO:0006810,GO:0006913,GO:0007049,GO:0007165,GO:0007275,GO:0007399,GO:0008150,GO:0008152,GO:0009893,GO:0009987,GO:0010562,GO:0010604,GO:0010975,GO:0010976,GO:…
Smic12721	6.95603e-200	1.77237
Smic7442	1.34173e-199	1.65827	Pentatricopeptide repeat-containing protein At2g31400, chloroplastic OS=Arabidopsis thaliana GN=At2g31400 PE=2 SV=1	GO:0003674,GO:0003676,GO:0003677,GO:0005488,GO:0005575,GO:0007165,GO:0008150,GO:0009507,GO:0009536,GO:0009987,GO:0010019,GO:0031930,GO:0043226,GO:0043227,GO:0043229,GO:0043231,GO:0044424,GO:0044444,GO:0044464,GO:0050789,GO:0050794,GO:0050896,GO:0051716,GO:0065007,GO:0097159,GO:1901363
Smic10756	8.22498e-198	2.0907	DNA excision repair protein ERCC-6-like OS=Mus musculus GN=Ercc6l PE=1 SV=1	GO:0000166,GO:0000280,GO:0000775,GO:0000776,GO:0000777,GO:0001882,GO:0001883,GO:0003674,GO:0003676,GO:0003677,GO:0003824,GO:0004386,GO:0005488,GO:0005524,GO:0005575,GO:0005694,GO:0006996,GO:0007049,GO:0007067,GO:0008150,GO:0008152,GO:0009987,GO:0016043,GO:0016462,GO:0016787,GO:0016817,GO:0016818,GO:0017076,GO:0017111,GO:0022402,GO:0030554,GO:0032549,GO:0032550,GO:0032553,GO:0032555,GO:0032559,GO:…
Smic11870	4.1017e-197	1.57231	Calcium-transporting ATPase 1 OS=Bacillus cereus (strain ATCC 10987) GN=BCE_0519 PE=1 SV=1	GO:0000166,GO:0001882,GO:0001883,GO:0003674,GO:0003824,GO:0005215,GO:0005388,GO:0005488,GO:0005524,GO:0005575,GO:0005886,GO:0006810,GO:0006811,GO:0006812,GO:0006816,GO:0008150,GO:0008152,GO:0008324,GO:0009987,GO:0015075,GO:0015085,GO:0015399,GO:0015405,GO:0015662,GO:0016020,GO:0016021,GO:0016462,GO:0016787,GO:0016817,GO:0016818,GO:0016820,GO:0016887,GO:0017076,GO:0017111,GO:0019829,GO:0022804,GO:…
Smic29576	5.41779e-197	1.96435	Uncharacterized protein OS=Emiliania huxleyi CCMP1516 GN=EMIHUDRAFT_109098 PE=4 SV=1	GO:0000166,GO:0001882,GO:0001883,GO:0003674,GO:0003676,GO:0003677,GO:0003824,GO:0003916,GO:0005488,GO:0005524,GO:0005575,GO:0005694,GO:0006139,GO:0006259,GO:0006265,GO:0006725,GO:0006807,GO:0008150,GO:0008152,GO:0009987,GO:0016853,GO:0017076,GO:0030554,GO:0032549,GO:0032550,GO:0032553,GO:0032555,GO:0032559,GO:0034641,GO:0035639,GO:0036094,GO:0043167,GO:0043168,GO:0043170,GO:0043226,GO:0043228,GO:…
Smic20148	8.53352e-197	1.615	Ribosome-binding protein 1 OS=Mus musculus GN=Rrbp1 PE=1 SV=2	GO:0003674,GO:0005488,GO:0005515,GO:0005575,GO:0005783,GO:0005789,GO:0006810,GO:0007165,GO:0008150,GO:0009987,GO:0015031,GO:0016020,GO:0016021,GO:0030176,GO:0031090,GO:0031301,GO:0043226,GO:0043227,GO:0043229,GO:0043231,GO:0044422,GO:0044424,GO:0044425,GO:0044432,GO:0044444,GO:0044446,GO:0044464,GO:0045184,GO:0050789,GO:0050794,GO:0050896,GO:0051234,GO:0051716,GO:0065007,GO:0071702,GO:0098588,GO:…
Smic33902	1.38213e-195	1.38788	Novobiocin biosynthesis protein H OS=Streptomyces niveus GN=novH PE=1 SV=2	GO:0003674,GO:0003824,GO:0006725,GO:0006807,GO:0008150,GO:0008152,GO:0009058,GO:0009698,GO:0009699,GO:0009804,GO:0009805,GO:0009987,GO:0016137,GO:0016138,GO:0016874,GO:0016999,GO:0017000,GO:0017144,GO:0018130,GO:0019438,GO:0019748,GO:0034641,GO:0043603,GO:0043604,GO:0043641,GO:0043642,GO:0044237,GO:0044249,GO:0044271,GO:0044550,GO:0044699,GO:0044710,GO:0044711,GO:0044763,GO:0046483,GO:0071704,GO:…
Smic5642	4.25517e-195	3.29822	Flagellar associated protein OS=Tetrahymena thermophila (strain SB210) GN=TTHERM_00497300 PE=4 SV=2	GO:0003674,GO:0005198
Smic37615	7.28045e-195	-6.94978
Smic24030	8.24936e-195	3.02187	Eukaryotic translation initiation factor isoform 4G-2 OS=Arabidopsis thaliana GN=EIF(ISO)4G2 PE=1 SV=1	GO:0003674,GO:0003676,GO:0003723,GO:0003743,GO:0005488,GO:0005575,GO:0005829,GO:0006139,GO:0006412,GO:0006413,GO:0006417,GO:0006725,GO:0006753,GO:0006793,GO:0006796,GO:0006807,GO:0008135,GO:0008150,GO:0008152,GO:0009058,GO:0009059,GO:0009117,GO:0009165,GO:0009889,GO:0009987,GO:0010468,GO:0010556,GO:0010608,GO:0018130,GO:0019222,GO:0019438,GO:0019538,GO:0019637,GO:0031323,GO:0031326,GO:0032268,GO:…
Smic12403	1.70092e-194	4.13523	Mitogen-activated protein kinase kinase 1 OS=Oryza sativa subsp. japonica GN=MKK1 PE=1 SV=1	GO:0000166,GO:0001882,GO:0001883,GO:0003674,GO:0003824,GO:0004672,GO:0004674,GO:0005488,GO:0005524,GO:0006464,GO:0006468,GO:0006793,GO:0006796,GO:0008150,GO:0008152,GO:0009987,GO:0016301,GO:0016310,GO:0016740,GO:0016772,GO:0016773,GO:0017076,GO:0019538,GO:0030554,GO:0032549,GO:0032550,GO:0032553,GO:0032555,GO:0032559,GO:0035639,GO:0036094,GO:0036211,GO:0043167,GO:0043168,GO:0043170,GO:0043412,GO:…
Smic12637	5.48159e-193	2.01567
Smic634	2.60363e-192	2.21528	Serine/threonine-protein kinase CTR1 OS=Arabidopsis thaliana GN=CTR1 PE=1 SV=1	GO:0000160,GO:0000166,GO:0001882,GO:0001883,GO:0003674,GO:0003824,GO:0004672,GO:0004674,GO:0004712,GO:0005488,GO:0005515,GO:0005524,GO:0005575,GO:0005789,GO:0006082,GO:0006464,GO:0006468,GO:0006629,GO:0006720,GO:0006721,GO:0006793,GO:0006796,GO:0007165,GO:0008150,GO:0008152,GO:0008299,GO:0008610,GO:0009058,GO:0009685,GO:0009686,GO:0009719,GO:0009723,GO:0009725,GO:0009743,GO:0009744,GO:0009746,GO:…
Smic31335	8.49812e-192	1.766	Sodium channel protein type 11 subunit alpha OS=Homo sapiens GN=SCN11A PE=1 SV=2	GO:0001508,GO:0001518,GO:0003674,GO:0005215,GO:0005216,GO:0005244,GO:0005248,GO:0005261,GO:0005272,GO:0005575,GO:0005886,GO:0006810,GO:0006811,GO:0006812,GO:0006814,GO:0008150,GO:0008219,GO:0008324,GO:0009987,GO:0015075,GO:0015077,GO:0015081,GO:0015267,GO:0015672,GO:0016020,GO:0016021,GO:0016265,GO:0019228,GO:0022803,GO:0022832,GO:0022836,GO:0022838,GO:0022843,GO:0022857,GO:0022890,GO:0022891,GO:…
Smic44720	9.41632e-192	-6.99723
Smic19235	9.73902e-192	2.70708	Calmodulin-like protein 1 OS=Oryza sativa subsp. japonica GN=CML1 PE=2 SV=1	GO:0003674,GO:0005488,GO:0005509,GO:0005575,GO:0007165,GO:0008150,GO:0009987,GO:0010099,GO:0016020,GO:0019722,GO:0019932,GO:0035556,GO:0043167,GO:0043169,GO:0046872,GO:0048580,GO:0048583,GO:0050789,GO:0050793,GO:0050794,GO:0050896,GO:0051239,GO:0051716,GO:0065007,GO:2000026,GO:2000030
Smic15839	2.04759e-191	-2.80985	N6-adenosine-methyltransferase MT-A70-like OS=Arabidopsis thaliana GN=MTA PE=1 SV=2	GO:0001510,GO:0003674,GO:0003676,GO:0003723,GO:0003824,GO:0005488,GO:0005515,GO:0005575,GO:0005634,GO:0006139,GO:0006725,GO:0006807,GO:0008150,GO:0008152,GO:0008168,GO:0008173,GO:0008174,GO:0008757,GO:0009451,GO:0009507,GO:0009536,GO:0009987,GO:0016070,GO:0016071,GO:0016422,GO:0016556,GO:0016604,GO:0016607,GO:0016740,GO:0016741,GO:0032259,GO:0034641,GO:0043170,GO:0043226,GO:0043227,GO:0043229,GO:…
Smic35157	5.59142e-191	2.51413	Putative uncharacterized protein AlNc14C5G771 OS=Albugo laibachii Nc14 GN=AlNc14C5G771 PE=4 SV=1	GO:0000166,GO:0001882,GO:0001883,GO:0003674,GO:0003824,GO:0005488,GO:0005524,GO:0008150,GO:0008152,GO:0016462,GO:0016787,GO:0016817,GO:0016818,GO:0017076,GO:0017111,GO:0030554,GO:0032549,GO:0032550,GO:0032553,GO:0032555,GO:0032559,GO:0035639,GO:0036094,GO:0043167,GO:0043168,GO:0097159,GO:0097367,GO:1901265,GO:1901363
Smic42878	4.33116e-190	1.57586	Protein MEI2-like 4 OS=Oryza sativa subsp. japonica GN=ML4 PE=2 SV=1	GO:0000166,GO:0003674,GO:0003676,GO:0003723,GO:0005488,GO:0008150,GO:0009888,GO:0010564,GO:0010638,GO:0032502,GO:0033043,GO:0036094,GO:0040020,GO:0045836,GO:0048507,GO:0048518,GO:0048522,GO:0048856,GO:0050789,GO:0050794,GO:0051128,GO:0051130,GO:0051302,GO:0051445,GO:0051726,GO:0051783,GO:0051785,GO:0065007,GO:0090068,GO:0097159,GO:1901265,GO:1901363
Smic9877	4.69478e-190	1.91164	Hemicentin-1 OS=Homo sapiens GN=HMCN1 PE=1 SV=2	GO:0003008,GO:0003674,GO:0005488,GO:0005509,GO:0005575,GO:0005576,GO:0005578,GO:0005604,GO:0005938,GO:0007600,GO:0007601,GO:0008150,GO:0030054,GO:0031012,GO:0031982,GO:0031988,GO:0032501,GO:0043167,GO:0043169,GO:0043226,GO:0043227,GO:0043230,GO:0044420,GO:0044421,GO:0044424,GO:0044444,GO:0044464,GO:0044699,GO:0044707,GO:0046872,GO:0050877,GO:0050896,GO:0050953,GO:0065010,GO:0070062
Smic3567	1.2902e-189	-6.90816	2-5A-dependent ribonuclease OS=Myotis davidii GN=MDA_GLEAN10016448 PE=4 SV=1	GO:0000166,GO:0001882,GO:0001883,GO:0003674,GO:0003824,GO:0004518,GO:0004540,GO:0004672,GO:0005488,GO:0005524,GO:0006139,GO:0006396,GO:0006397,GO:0006464,GO:0006468,GO:0006725,GO:0006793,GO:0006796,GO:0006807,GO:0008150,GO:0008152,GO:0009987,GO:0016070,GO:0016071,GO:0016301,GO:0016310,GO:0016740,GO:0016772,GO:0016773,GO:0016787,GO:0016788,GO:0017076,GO:0019538,GO:0030554,GO:0032549,GO:0032550,GO:…
Smic47518	3.66214e-189	3.30051	Sodium/potassium-transporting ATPase subunit alpha-1 OS=Bufo marinus GN=ATP1A1 PE=1 SV=2	GO:0000166,GO:0001882,GO:0001883,GO:0003674,GO:0003824,GO:0005215,GO:0005391,GO:0005488,GO:0005524,GO:0005575,GO:0005886,GO:0006139,GO:0006163,GO:0006164,GO:0006725,GO:0006753,GO:0006754,GO:0006793,GO:0006796,GO:0006807,GO:0006810,GO:0006811,GO:0006812,GO:0006813,GO:0006814,GO:0008150,GO:0008152,GO:0008324,GO:0008556,GO:0009058,GO:0009116,GO:0009117,GO:0009119,GO:0009123,GO:0009124,GO:0009126,GO:…
Smic4341	5.98716e-189	-2.56166	Whole genome shotgun assembly, reference scaffold set, scaffold scaffold_12 OS=Oikopleura dioica GN=GSOID_T00002631001 PE=4 SV=1	GO:0003674,GO:0005083,GO:0005096,GO:0005097,GO:0005099,GO:0006140,GO:0008047,GO:0008150,GO:0009118,GO:0009894,GO:0019219,GO:0019220,GO:0019222,GO:0030234,GO:0030695,GO:0030811,GO:0031323,GO:0031329,GO:0032313,GO:0032318,GO:0032320,GO:0032851,GO:0033121,GO:0033124,GO:0043085,GO:0043087,GO:0043547,GO:0044093,GO:0050789,GO:0050790,GO:0050794,GO:0051171,GO:0051174,GO:0051336,GO:0051345,GO:0060589,GO:…
Smic42505	1.64115e-188	2.15955	Kinesin-like protein KIF20B OS=Homo sapiens GN=KIF20B PE=1 SV=3	GO:0000087,GO:0000166,GO:0000279,GO:0000280,GO:0001882,GO:0001883,GO:0003674,GO:0003774,GO:0003777,GO:0003824,GO:0005488,GO:0005515,GO:0005524,GO:0005575,GO:0005634,GO:0005654,GO:0005730,GO:0005737,GO:0005813,GO:0005815,GO:0005819,GO:0005856,GO:0005874,GO:0006139,GO:0006152,GO:0006163,GO:0006195,GO:0006200,GO:0006725,GO:0006753,GO:0006793,GO:0006796,GO:0006807,GO:0006928,GO:0006996,GO:0007017,GO:…
Smic7573	2.21032e-188	1.86536	Ribonucleoside-diphosphate reductase large subunit OS=Plasmodium falciparum (isolate Dd2) GN=RNR1 PE=2 SV=1	GO:0000166,GO:0001882,GO:0001883,GO:0003674,GO:0003824,GO:0004748,GO:0005488,GO:0005524,GO:0005575,GO:0005971,GO:0006139,GO:0006259,GO:0006260,GO:0006725,GO:0006753,GO:0006793,GO:0006796,GO:0006807,GO:0008150,GO:0008152,GO:0009058,GO:0009059,GO:0009117,GO:0009165,GO:0009262,GO:0009263,GO:0009987,GO:0016491,GO:0016725,GO:0016728,GO:0017076,GO:0018130,GO:0019438,GO:0019637,GO:0030554,GO:0032549,GO:…
Smic5465	2.44333e-188	1.78397	Epithelial splicing regulatory protein 1 OS=Danio rerio GN=esrp1 PE=2 SV=1	GO:0000166,GO:0003674,GO:0003676,GO:0003723,GO:0003729,GO:0005488,GO:0005575,GO:0005634,GO:0006139,GO:0006396,GO:0006397,GO:0006725,GO:0006807,GO:0008150,GO:0008152,GO:0008380,GO:0009987,GO:0010468,GO:0016070,GO:0016071,GO:0019219,GO:0019222,GO:0031323,GO:0034641,GO:0036094,GO:0043170,GO:0043226,GO:0043227,GO:0043229,GO:0043231,GO:0043484,GO:0044237,GO:0044238,GO:0044260,GO:0044424,GO:0044464,GO:…
Smic40830	5.89298e-188	1.90561	Putative phospholipid-transporting ATPase C821.13c OS=Schizosaccharomyces pombe (strain 972 / ATCC 24843) GN=SPAC821.13c PE=1 SV=2	GO:0000166,GO:0000287,GO:0001882,GO:0001883,GO:0003674,GO:0003824,GO:0004012,GO:0005215,GO:0005319,GO:0005488,GO:0005524,GO:0005548,GO:0005575,GO:0005798,GO:0006810,GO:0006811,GO:0006812,GO:0006820,GO:0006869,GO:0008150,GO:0008152,GO:0008324,GO:0015075,GO:0015399,GO:0015405,GO:0015711,GO:0015748,GO:0015914,GO:0016020,GO:0016021,GO:0016023,GO:0016043,GO:0016462,GO:0016787,GO:0016817,GO:0016818,GO:…
Smic2220	7.41888e-187	2.18751	NADPH oxidase 4 OS=Homo sapiens GN=NOX4 PE=1 SV=2	GO:0000096,GO:0000166,GO:0000902,GO:0001666,GO:0001678,GO:0001894,GO:0001932,GO:0001934,GO:0003674,GO:0003824,GO:0005488,GO:0005575,GO:0005634,GO:0005730,GO:0005739,GO:0005783,GO:0005789,GO:0005886,GO:0005912,GO:0005924,GO:0005925,GO:0006082,GO:0006520,GO:0006575,GO:0006790,GO:0006801,GO:0006807,GO:0006950,GO:0006952,GO:0006954,GO:0007568,GO:0007569,GO:0008150,GO:0008152,GO:0008285,GO:0009055,GO:…
Smic27011	1.18771e-186	1.35919	Glutamate synthase [NADH], amyloplastic OS=Medicago sativa PE=1 SV=1	GO:0000166,GO:0003674,GO:0003824,GO:0005488,GO:0005506,GO:0005575,GO:0006082,GO:0006520,GO:0006536,GO:0006537,GO:0006541,GO:0006807,GO:0008150,GO:0008152,GO:0008652,GO:0009058,GO:0009064,GO:0009084,GO:0009501,GO:0009536,GO:0009987,GO:0010181,GO:0015930,GO:0016040,GO:0016053,GO:0016491,GO:0016638,GO:0016639,GO:0019752,GO:0032553,GO:0036094,GO:0043167,GO:0043168,GO:0043169,GO:0043226,GO:0043227,GO:…
Smic11841	1.94295e-186	1.89422	Uncharacterized protein OS=Guillardia theta CCMP2712 GN=GUITHDRAFT_146645 PE=4 SV=1	GO:0000166,GO:0001882,GO:0001883,GO:0003674,GO:0003824,GO:0004363,GO:0005488,GO:0005524,GO:0006082,GO:0006518,GO:0006520,GO:0006575,GO:0006749,GO:0006750,GO:0006790,GO:0006807,GO:0008150,GO:0008152,GO:0008652,GO:0009058,GO:0009987,GO:0016053,GO:0016874,GO:0016879,GO:0016881,GO:0017076,GO:0019184,GO:0019752,GO:0030554,GO:0032549,GO:0032550,GO:0032553,GO:0032555,GO:0032559,GO:0034641,GO:0035639,GO:…
Smic12784	1.79782e-184	1.90488	Zinc finger CCCH domain-containing protein 10 OS=Oryza sativa subsp. japonica GN=Os01g0738400 PE=2 SV=1	GO:0003674,GO:0003676,GO:0003677,GO:0005488,GO:0043167,GO:0043169,GO:0046872,GO:0097159,GO:1901363
Smic46825	4.83048e-184	1.40833	Bacitracin synthase 3 OS=Bacillus licheniformis GN=bacC PE=3 SV=1	GO:0000166,GO:0001882,GO:0001883,GO:0003674,GO:0003824,GO:0005488,GO:0005524,GO:0008150,GO:0008152,GO:0009058,GO:0009987,GO:0016597,GO:0016787,GO:0016788,GO:0016853,GO:0016854,GO:0016855,GO:0016874,GO:0016999,GO:0017000,GO:0017076,GO:0017144,GO:0019842,GO:0030554,GO:0031177,GO:0031406,GO:0032549,GO:0032550,GO:0032553,GO:0032555,GO:0032559,GO:0033218,GO:0035639,GO:0036094,GO:0036361,GO:0043167,GO:…
Smic16747	6.73204e-184	1.49582	Pyruvate dehydrogenase [NADP(+)], mitochondrial OS=Euglena gracilis GN=PNO PE=1 SV=1	GO:0000166,GO:0003674,GO:0003824,GO:0005488,GO:0005506,GO:0005575,GO:0005739,GO:0006082,GO:0006090,GO:0006091,GO:0008150,GO:0008152,GO:0009987,GO:0010181,GO:0015980,GO:0016491,GO:0016620,GO:0016722,GO:0016723,GO:0016903,GO:0019752,GO:0019842,GO:0022900,GO:0030976,GO:0032553,GO:0032787,GO:0036094,GO:0043167,GO:0043168,GO:0043169,GO:0043226,GO:0043227,GO:0043229,GO:0043231,GO:0043436,GO:0044237,GO:…
Smic26939	2.36281e-183	2.10788	Probable methylcrotonoyl-CoA carboxylase beta chain, mitochondrial OS=Drosophila melanogaster GN=l(2)04524 PE=2 SV=1	GO:0000166,GO:0001882,GO:0001883,GO:0003674,GO:0003824,GO:0004485,GO:0005488,GO:0005524,GO:0005575,GO:0005739,GO:0005759,GO:0006082,GO:0006520,GO:0006551,GO:0006552,GO:0006807,GO:0007563,GO:0008150,GO:0008152,GO:0009056,GO:0009063,GO:0009081,GO:0009083,GO:0009987,GO:0016054,GO:0016421,GO:0016874,GO:0016885,GO:0017076,GO:0019752,GO:0030554,GO:0031974,GO:0032549,GO:0032550,GO:0032553,GO:0032555,GO:…
Smic31908	1.12463e-182	2.07203	Multidrug resistance protein 1 OS=Homo sapiens GN=ABCB1 PE=1 SV=3	GO:0000086,GO:0000166,GO:0001882,GO:0001883,GO:0003674,GO:0003824,GO:0005215,GO:0005488,GO:0005515,GO:0005524,GO:0005575,GO:0005886,GO:0006139,GO:0006152,GO:0006163,GO:0006195,GO:0006200,GO:0006725,GO:0006753,GO:0006793,GO:0006796,GO:0006807,GO:0006810,GO:0006855,GO:0008150,GO:0008152,GO:0008283,GO:0008559,GO:0009056,GO:0009116,GO:0009117,GO:0009119,GO:0009123,GO:0009125,GO:0009126,GO:0009128,GO:…
Smic18312	4.13752e-182	2.14717	Uncharacterized protein KIAA1751 homolog OS=Mus musculus PE=2 SV=2	GO:0003674,GO:0005575,GO:0008150
Smic14200	4.37482e-182	1.59722	Uncharacterized protein OS=Thalassiosira oceanica GN=THAOC_08064 PE=4 SV=1	GO:0003674,GO:0003824,GO:0004175,GO:0004222,GO:0005575,GO:0006508,GO:0007155,GO:0008150,GO:0008152,GO:0008233,GO:0008237,GO:0016020,GO:0016787,GO:0019538,GO:0022610,GO:0043170,GO:0044238,GO:0070011,GO:0071704
Smic38278	1.22929e-181	1.85639	Calcium-dependent protein kinase 2 OS=Plasmodium falciparum (isolate K1 / Thailand) GN=CPK2 PE=1 SV=3	GO:0000166,GO:0001882,GO:0001883,GO:0003674,GO:0003824,GO:0004672,GO:0004674,GO:0005488,GO:0005509,GO:0005524,GO:0006464,GO:0006468,GO:0006793,GO:0006796,GO:0008150,GO:0008152,GO:0009987,GO:0016301,GO:0016310,GO:0016740,GO:0016772,GO:0016773,GO:0017076,GO:0019538,GO:0030554,GO:0032549,GO:0032550,GO:0032553,GO:0032555,GO:0032559,GO:0035639,GO:0036094,GO:0036211,GO:0043167,GO:0043168,GO:0043169,GO:…
Smic26295	1.24877e-181	1.67714	Exoglucanase 3 OS=Agaricus bisporus GN=cel3 PE=1 SV=1	GO:0000272,GO:0001871,GO:0003674,GO:0003824,GO:0004553,GO:0005488,GO:0005575,GO:0005576,GO:0005975,GO:0005976,GO:0006073,GO:0008150,GO:0008152,GO:0009056,GO:0009057,GO:0009251,GO:0009987,GO:0016052,GO:0016162,GO:0016787,GO:0016798,GO:0030243,GO:0030245,GO:0030246,GO:0030247,GO:0030248,GO:0043170,GO:0044042,GO:0044237,GO:0044238,GO:0044247,GO:0044260,GO:0044262,GO:0044264,GO:0044275,GO:0051273,GO:…
Smic9753	6.57266e-181	1.89503	Peptidyl-prolyl cis-trans isomerase G OS=Homo sapiens GN=PPIG PE=1 SV=2	GO:0000413,GO:0003674,GO:0003676,GO:0003723,GO:0003755,GO:0003824,GO:0005488,GO:0005515,GO:0005575,GO:0005634,GO:0005654,GO:0005737,GO:0006139,GO:0006396,GO:0006457,GO:0006464,GO:0006725,GO:0006807,GO:0008144,GO:0008150,GO:0008152,GO:0008380,GO:0009987,GO:0016018,GO:0016070,GO:0016363,GO:0016604,GO:0016607,GO:0016853,GO:0016859,GO:0018193,GO:0018208,GO:0019538,GO:0033218,GO:0034641,GO:0036211,GO:…
Smic10992	3.64282e-180	2.56152	Uncharacterized protein DDB_G0290685 OS=Dictyostelium discoideum GN=DDB_G0290685 PE=2 SV=2	GO:0003674,GO:0005575,GO:0008150
Smic38424	4.23114e-180	1.61733
Smic263	4.54394e-180	2.97606	ATP-dependent zinc metalloprotease FtsH OS=Guillardia theta GN=ftsH PE=3 SV=1	GO:0000166,GO:0001882,GO:0001883,GO:0003674,GO:0003824,GO:0004175,GO:0004222,GO:0005488,GO:0005524,GO:0005575,GO:0006139,GO:0006152,GO:0006163,GO:0006195,GO:0006200,GO:0006508,GO:0006725,GO:0006753,GO:0006793,GO:0006796,GO:0006807,GO:0008150,GO:0008152,GO:0008233,GO:0008237,GO:0008270,GO:0009056,GO:0009057,GO:0009116,GO:0009117,GO:0009119,GO:0009123,GO:0009125,GO:0009126,GO:0009128,GO:0009141,GO:…
Smic32057	1.14339e-179	2.29159
Smic38715	4.33314e-178	-2.15695	Fucoxanthin-chlorophyll a-c binding protein A, chloroplastic OS=Macrocystis pyrifera GN=FCPA PE=2 SV=1	GO:0003674,GO:0005488,GO:0005575,GO:0006091,GO:0006464,GO:0008150,GO:0008152,GO:0009507,GO:0009521,GO:0009523,GO:0009535,GO:0009536,GO:0009579,GO:0009765,GO:0009987,GO:0015979,GO:0016020,GO:0016021,GO:0016168,GO:0018298,GO:0019538,GO:0030076,GO:0032991,GO:0034357,GO:0036211,GO:0042651,GO:0043170,GO:0043226,GO:0043227,GO:0043229,GO:0043231,GO:0043234,GO:0043412,GO:0044237,GO:0044238,GO:0044260,GO:…
Smic43448	7.99888e-178	-6.82114
Smic30919	2.81023e-177	6.83305	High affinity nitrate transporter 2.5 OS=Arabidopsis thaliana GN=NRT2.5 PE=2 SV=1	GO:0005575,GO:0005886,GO:0006082,GO:0006807,GO:0006810,GO:0008150,GO:0008152,GO:0009987,GO:0016020,GO:0016021,GO:0042126,GO:0042128,GO:0043436,GO:0044237,GO:0044281,GO:0044425,GO:0044464,GO:0044699,GO:0044710,GO:0044763,GO:0044765,GO:0051234,GO:0055085,GO:0071704,GO:0071941,GO:2001057
Smic30378	1.06346e-176	1.34783	Protein DD3-3 OS=Dictyostelium discoideum GN=DD3-3 PE=2 SV=1	GO:0003674,GO:0005575,GO:0006810,GO:0006897,GO:0006907,GO:0008150,GO:0016020,GO:0016021,GO:0016192,GO:0044351,GO:0044425,GO:0051234
Smic9644	8.78832e-176	6.82319	hypothetical protein GLOINDRAFT_325659 [Rhizophagus irregularis DAOM 181602]
Smic22297	1.08612e-175	1.694
Smic10086	4.92508e-174	4.11246	Hypothetical protein EMIHUDRAFT_115140 [Emiliania huxleyi CCMP1516] >gi|485631059|gb|EOD26211.1| Hypothetical protein EMIHUDRAFT_115140 [Emiliania huxleyi CCMP1516]
Smic2030	2.43692e-173	1.30803	Zeaxanthin epoxidase, chloroplastic OS=Solanum lycopersicum PE=2 SV=1	GO:0001101,GO:0003674,GO:0003824,GO:0004497,GO:0005575,GO:0006066,GO:0006082,GO:0006629,GO:0006714,GO:0006720,GO:0006721,GO:0006950,GO:0008150,GO:0008152,GO:0008299,GO:0008610,GO:0009058,GO:0009266,GO:0009314,GO:0009408,GO:0009414,GO:0009415,GO:0009416,GO:0009507,GO:0009526,GO:0009536,GO:0009540,GO:0009628,GO:0009639,GO:0009687,GO:0009688,GO:0009941,GO:0009987,GO:0010035,GO:0010114,GO:0016020,GO:…
Smic31921	2.96559e-173	1.6663	Caroteno-chlorophyll a-c-binding protein (Fragment) OS=Amphidinium carterae PE=1 SV=1	GO:0003674,GO:0005488,GO:0005575,GO:0006091,GO:0006464,GO:0008150,GO:0008152,GO:0009507,GO:0009521,GO:0009522,GO:0009523,GO:0009535,GO:0009536,GO:0009579,GO:0009765,GO:0009987,GO:0015979,GO:0016020,GO:0016021,GO:0016168,GO:0018298,GO:0019538,GO:0032991,GO:0034357,GO:0036211,GO:0042651,GO:0043167,GO:0043169,GO:0043170,GO:0043226,GO:0043227,GO:0043229,GO:0043231,GO:0043234,GO:0043412,GO:0044237,GO:…
Smic40744	8.99247e-173	1.49951	Fucoxanthin-chlorophyll a-c binding protein F, chloroplastic (Fragment) OS=Macrocystis pyrifera GN=FCPF PE=2 SV=1	GO:0003674,GO:0005488,GO:0005575,GO:0006091,GO:0006464,GO:0008150,GO:0008152,GO:0009507,GO:0009521,GO:0009523,GO:0009535,GO:0009536,GO:0009579,GO:0009765,GO:0009987,GO:0015979,GO:0016020,GO:0016021,GO:0016168,GO:0018298,GO:0019538,GO:0030076,GO:0032991,GO:0034357,GO:0036211,GO:0042651,GO:0043170,GO:0043226,GO:0043227,GO:0043229,GO:0043231,GO:0043234,GO:0043412,GO:0044237,GO:0044238,GO:0044260,GO:…
Smic33924	1.80299e-172	2.1398
Smic10578	7.13765e-171	2.91494	Vacuolar amino acid transporter 1 OS=Saccharomyces cerevisiae (strain ATCC 204508 / S288c) GN=AVT1 PE=1 SV=1	GO:0000322,GO:0000323,GO:0000324,GO:0000329,GO:0003333,GO:0003674,GO:0005215,GO:0005302,GO:0005342,GO:0005575,GO:0005773,GO:0005774,GO:0006810,GO:0006811,GO:0006812,GO:0006820,GO:0006865,GO:0006868,GO:0007034,GO:0008150,GO:0008324,GO:0008509,GO:0008514,GO:0009987,GO:0015075,GO:0015171,GO:0015173,GO:0015175,GO:0015179,GO:0015186,GO:0015188,GO:0015658,GO:0015711,GO:0015801,GO:0015803,GO:0015804,GO:…
Smic42542	7.30893e-171	1.80419	Podospora anserina S mat+ genomic DNA chromosome 2, supercontig 2 OS=Podospora anserina (strain S / ATCC MYA-4624 / DSM 980 / FGSC 10383) GN=PODANS_2_10340 PE=4 SV=1	GO:0000166,GO:0001882,GO:0001883,GO:0003674,GO:0003774,GO:0003777,GO:0003824,GO:0005488,GO:0005575,GO:0005871,GO:0005875,GO:0008150,GO:0008152,GO:0016462,GO:0016787,GO:0016817,GO:0016818,GO:0017076,GO:0017111,GO:0030554,GO:0032549,GO:0032550,GO:0032553,GO:0032555,GO:0032559,GO:0032991,GO:0036094,GO:0043167,GO:0043168,GO:0043234,GO:0043531,GO:0044422,GO:0044424,GO:0044430,GO:0044446,GO:0044464,GO:…
Smic22764	1.91545e-170	1.72311	Glutamate--cysteine ligase catalytic subunit OS=Homo sapiens GN=GCLC PE=1 SV=2	GO:0000096,GO:0000166,GO:0000287,GO:0001882,GO:0001883,GO:0003008,GO:0003013,GO:0003018,GO:0003254,GO:0003674,GO:0003824,GO:0004357,GO:0005488,GO:0005515,GO:0005524,GO:0005575,GO:0005737,GO:0005829,GO:0005975,GO:0005996,GO:0006082,GO:0006355,GO:0006518,GO:0006520,GO:0006534,GO:0006536,GO:0006575,GO:0006749,GO:0006750,GO:0006766,GO:0006767,GO:0006790,GO:0006805,GO:0006807,GO:0006950,GO:0006979,GO:…
Smic1640	9.1916e-170	1.78401	Protein arginine n-methyltransferase, putative (Fragment) OS=Perkinsus marinus (strain ATCC 50983 / TXsc) GN=Pmar_PMAR024834 PE=4 SV=1	GO:0000166,GO:0003674,GO:0003676,GO:0003824,GO:0005488,GO:0006464,GO:0006479,GO:0008150,GO:0008152,GO:0008168,GO:0008213,GO:0009987,GO:0016740,GO:0016741,GO:0019538,GO:0032259,GO:0036094,GO:0036211,GO:0043170,GO:0043412,GO:0043414,GO:0044237,GO:0044238,GO:0044260,GO:0044267,GO:0071704,GO:0097159,GO:1901265,GO:1901363
Smic6233	1.09227e-169	3.21186	GPI anchored protein, putative [Cordyceps militaris CM01] >gi|346321537|gb|EGX91136.1| GPI anchored protein, putative [Cordyceps militaris CM01]
Smic22567	1.93853e-169	-6.74875	Ankyrin repeat and KH domain-containing protein mask OS=Drosophila melanogaster GN=mask PE=1 SV=2	GO:0001751,GO:0001754,GO:0002376,GO:0003674,GO:0003676,GO:0003723,GO:0005488,GO:0005575,GO:0005737,GO:0005811,GO:0006955,GO:0006959,GO:0006996,GO:0007165,GO:0007166,GO:0007167,GO:0007169,GO:0007275,GO:0008150,GO:0009605,GO:0009607,GO:0009966,GO:0009967,GO:0009987,GO:0010646,GO:0010647,GO:0010941,GO:0016043,GO:0019730,GO:0022402,GO:0023051,GO:0023056,GO:0030154,GO:0030182,GO:0031023,GO:0032501,GO:…
Smic46948	2.07395e-169	-6.74876
Smic28719	2.39182e-169	1.51492	Sodium/hydrogen exchanger 7 OS=Arabidopsis thaliana GN=NHX7 PE=1 SV=1	GO:0000302,GO:0003674,GO:0005215,GO:0005488,GO:0005515,GO:0005575,GO:0005886,GO:0006605,GO:0006625,GO:0006810,GO:0006811,GO:0006812,GO:0006813,GO:0006814,GO:0006816,GO:0006818,GO:0006869,GO:0006886,GO:0006891,GO:0006950,GO:0006970,GO:0006979,GO:0008150,GO:0008324,GO:0009526,GO:0009628,GO:0009651,GO:0009941,GO:0009987,GO:0010035,GO:0010163,GO:0010351,GO:0015031,GO:0015075,GO:0015077,GO:0015078,GO:…
Smic8019	4.27493e-168	6.75807	putative cell-wall-anchored protein SasA [Helicobacter bizzozeronii] >gi|336452725|ref|YP_004607191.1| putative cell-wall-anchored protein SasA [Helicobacter bizzozeronii CIII-1] >gi|335332752|emb|CCB79479.1| predicted cell-wall-anchored protein SasA (LPXTG motif) [Helicobacter bizzozeronii CIII-1]
Smic35738	3.76707e-166	1.46988	E3 ubiquitin-protein ligase TRIP12 OS=Danio rerio GN=trip12 PE=3 SV=1	GO:0003674,GO:0003824,GO:0004842,GO:0005575,GO:0005634,GO:0005654,GO:0006139,GO:0006259,GO:0006281,GO:0006282,GO:0006464,GO:0006725,GO:0006807,GO:0006950,GO:0006974,GO:0008150,GO:0008152,GO:0009790,GO:0009892,GO:0009987,GO:0010605,GO:0010639,GO:0016567,GO:0016740,GO:0016874,GO:0019219,GO:0019222,GO:0019538,GO:0031056,GO:0031057,GO:0031323,GO:0031324,GO:0031396,GO:0031397,GO:0031399,GO:0031400,GO:…
Smic37947	1.66695e-165	2.89088
Smic38355	7.69677e-164	-6.70469	Photosystem II reaction center protein L OS=Guillardia theta GN=psbL PE=3 SV=1	GO:0005575,GO:0008150,GO:0008152,GO:0009507,GO:0009521,GO:0009523,GO:0009535,GO:0009536,GO:0009539,GO:0009579,GO:0009987,GO:0015979,GO:0016020,GO:0016021,GO:0032991,GO:0034357,GO:0042651,GO:0043226,GO:0043227,GO:0043229,GO:0043231,GO:0043234,GO:0044237,GO:0044422,GO:0044424,GO:0044425,GO:0044434,GO:0044435,GO:0044436,GO:0044444,GO:0044446,GO:0044464,GO:0055035
Smic21279	1.46608e-163	-1.59137	Titin OS=Mus musculus GN=Ttn PE=1 SV=1	GO:0000166,GO:0001756,GO:0001882,GO:0001883,GO:0003002,GO:0003674,GO:0003824,GO:0004672,GO:0004674,GO:0004713,GO:0005488,GO:0005515,GO:0005516,GO:0005524,GO:0005575,GO:0005634,GO:0005737,GO:0006464,GO:0006468,GO:0006793,GO:0006796,GO:0007389,GO:0007507,GO:0008092,GO:0008150,GO:0008152,GO:0009952,GO:0009987,GO:0016301,GO:0016310,GO:0016740,GO:0016772,GO:0016773,GO:0017076,GO:0018108,GO:0018193,GO:…
Smic7778	1.49199e-163	1.71055	Copia protein OS=Drosophila melanogaster GN=GIP PE=1 SV=3	GO:0000166,GO:0001882,GO:0001883,GO:0003674,GO:0003676,GO:0003824,GO:0004175,GO:0004190,GO:0005488,GO:0005524,GO:0006139,GO:0006259,GO:0006508,GO:0006725,GO:0006807,GO:0008150,GO:0008152,GO:0008233,GO:0008270,GO:0009987,GO:0015074,GO:0016787,GO:0017076,GO:0019538,GO:0030554,GO:0032549,GO:0032550,GO:0032553,GO:0032555,GO:0032559,GO:0034641,GO:0035639,GO:0036094,GO:0043167,GO:0043168,GO:0043169,GO:…
Smic8384	2.19121e-163	2.94449	Carbohydrate-binding domain-containing protein C2E1P3.05c OS=Schizosaccharomyces pombe (strain 972 / ATCC 24843) GN=SPAC2E1P3.05c PE=4 SV=1	GO:0001871,GO:0003674,GO:0003824,GO:0004553,GO:0005488,GO:0005575,GO:0005576,GO:0005975,GO:0005976,GO:0008150,GO:0008152,GO:0009986,GO:0009987,GO:0016787,GO:0016798,GO:0030246,GO:0030247,GO:0030248,GO:0043170,GO:0044237,GO:0044238,GO:0044260,GO:0044262,GO:0044264,GO:0044464,GO:0046379,GO:0071704
Smic34812	1.10211e-162	1.63293	Uncharacterized protein OS=Thalassiosira oceanica GN=THAOC_08064 PE=4 SV=1	GO:0003674,GO:0003824,GO:0004175,GO:0004222,GO:0005575,GO:0006508,GO:0007155,GO:0008150,GO:0008152,GO:0008233,GO:0008237,GO:0016020,GO:0016787,GO:0019538,GO:0022610,GO:0043170,GO:0044238,GO:0070011,GO:0071704
Smic11521	1.81315e-162	7.63615
Smic35788	4.05577e-162	2.66819	FG-GAP repeat protein OS=Nitrosomonas sp. AL212 GN=NAL212_2848 PE=4 SV=1	GO:0005575,GO:0007155,GO:0008150,GO:0008305,GO:0022610,GO:0032991,GO:0043234,GO:0043235,GO:0044425,GO:0044459,GO:0044464,GO:0098636
Smic16726	5.60578e-162	1.42754	Calcium-dependent protein kinase 4 OS=Plasmodium yoelii yoelii GN=CPK4 PE=3 SV=3	GO:0000166,GO:0001882,GO:0001883,GO:0003674,GO:0003824,GO:0004672,GO:0004674,GO:0005488,GO:0005509,GO:0005524,GO:0006464,GO:0006468,GO:0006793,GO:0006796,GO:0007275,GO:0008150,GO:0008152,GO:0009987,GO:0016301,GO:0016310,GO:0016740,GO:0016772,GO:0016773,GO:0017076,GO:0019538,GO:0030154,GO:0030554,GO:0032501,GO:0032502,GO:0032549,GO:0032550,GO:0032553,GO:0032555,GO:0032559,GO:0035639,GO:0036094,GO:…
Smic40847	7.5735e-162	-3.05467	Tubulin beta chain OS=Paramecium tetraurelia GN=bPT2 PE=3 SV=1	GO:0000166,GO:0001882,GO:0001883,GO:0003674,GO:0003824,GO:0003924,GO:0005198,GO:0005200,GO:0005488,GO:0005525,GO:0005575,GO:0005737,GO:0005856,GO:0005874,GO:0006139,GO:0006152,GO:0006163,GO:0006184,GO:0006195,GO:0006461,GO:0006725,GO:0006753,GO:0006793,GO:0006796,GO:0006807,GO:0007017,GO:0008150,GO:0008152,GO:0009056,GO:0009116,GO:0009117,GO:0009119,GO:0009141,GO:0009143,GO:0009144,GO:0009146,GO:…
Smic22541	9.54849e-162	2.02113	Myosin-6 OS=Arabidopsis thaliana GN=XI-2 PE=1 SV=1	GO:0000166,GO:0001882,GO:0001883,GO:0003674,GO:0003774,GO:0003779,GO:0003824,GO:0005488,GO:0005515,GO:0005516,GO:0005524,GO:0005575,GO:0005737,GO:0008092,GO:0008150,GO:0008152,GO:0016459,GO:0016462,GO:0016787,GO:0016817,GO:0016818,GO:0017076,GO:0017111,GO:0030554,GO:0032549,GO:0032550,GO:0032553,GO:0032555,GO:0032559,GO:0032991,GO:0035639,GO:0036094,GO:0043167,GO:0043168,GO:0043234,GO:0044422,GO:…
Smic40978	1.13413e-161	1.6255	Thermitase OS=Thermoactinomyces vulgaris PE=1 SV=1	GO:0003674,GO:0003824,GO:0004175,GO:0004252,GO:0005488,GO:0005575,GO:0005576,GO:0006508,GO:0008150,GO:0008152,GO:0008233,GO:0008236,GO:0016787,GO:0017171,GO:0019538,GO:0043167,GO:0043169,GO:0043170,GO:0044238,GO:0046872,GO:0070011,GO:0071704
Smic42983	2.63624e-161	1.80316	ubiquitin-like modifier [Marssonina brunnea f. sp. 'multigermtubi' MB_m1] >gi|406858878|gb|EKD11958.1| ubiquitin-like modifier [Marssonina brunnea f. sp. 'multigermtubi' MB_m1]
Smic937	4.44249e-160	3.17919	Protein MEI2-like 1 OS=Arabidopsis thaliana GN=ML1 PE=1 SV=1	GO:0000166,GO:0000280,GO:0003674,GO:0003676,GO:0003723,GO:0005488,GO:0005515,GO:0006139,GO:0006351,GO:0006355,GO:0006725,GO:0006807,GO:0006996,GO:0007126,GO:0008150,GO:0008152,GO:0009058,GO:0009059,GO:0009888,GO:0009889,GO:0009987,GO:0010468,GO:0010556,GO:0010564,GO:0010638,GO:0016043,GO:0016070,GO:0018130,GO:0019219,GO:0019222,GO:0019438,GO:0031323,GO:0031326,GO:0032502,GO:0032774,GO:0033043,GO:…
Smic5478	6.44266e-160	1.64581	PKD domain containing protein (Precursor) OS=Psychromonas ingrahamii (strain 37) GN=Ping_2564 PE=4 SV=1	GO:0003674,GO:0005488,GO:0005509,GO:0043167,GO:0043169,GO:0046872
Smic34575	2.36822e-159	2.31521	Transcriptional regulator of yeast form adherence 3 OS=Candida albicans (strain SC5314 / ATCC MYA-2876) GN=TRY3 PE=2 SV=1	GO:0003674,GO:0005488,GO:0005575,GO:0005634,GO:0006139,GO:0006351,GO:0006355,GO:0006357,GO:0006725,GO:0006807,GO:0007155,GO:0008150,GO:0008152,GO:0008270,GO:0009058,GO:0009059,GO:0009889,GO:0009987,GO:0010468,GO:0010556,GO:0010810,GO:0010811,GO:0016070,GO:0018130,GO:0019219,GO:0019222,GO:0019438,GO:0022610,GO:0030155,GO:0031323,GO:0031326,GO:0032774,GO:0034641,GO:0034645,GO:0034654,GO:0042710,GO:…
Smic37169	3.18086e-159	1.93371	Uncharacterized protein YbeQ OS=Escherichia coli (strain K12) GN=ybeQ PE=4 SV=2	GO:0006950,GO:0006979,GO:0008150,GO:0050896
Smic36489	3.639e-159	2.85198	Eukaryotic translation initiation factor isoform 4G-2 OS=Oryza sativa subsp. japonica GN=Os02g0611500 PE=2 SV=1	GO:0003674,GO:0003676,GO:0003723,GO:0003743,GO:0005488,GO:0005575,GO:0005829,GO:0006412,GO:0006413,GO:0006417,GO:0008135,GO:0008150,GO:0008152,GO:0009058,GO:0009059,GO:0009889,GO:0009987,GO:0010468,GO:0010556,GO:0010608,GO:0019222,GO:0019538,GO:0031323,GO:0031326,GO:0032268,GO:0034645,GO:0043170,GO:0044237,GO:0044238,GO:0044249,GO:0044260,GO:0044267,GO:0044424,GO:0044444,GO:0044464,GO:0050789,GO:…
Smic387	8.53869e-159	6.67986
Smic16538	2.86707e-158	6.67115	Putative ubiquitin thioesterase L96 OS=Tipula iridescent virus GN=L96 PE=3 SV=1	GO:0003674,GO:0003676,GO:0003677,GO:0003824,GO:0005488,GO:0006508,GO:0008150,GO:0008152,GO:0008233,GO:0008234,GO:0009987,GO:0016032,GO:0016787,GO:0019076,GO:0019538,GO:0043170,GO:0044238,GO:0044403,GO:0044419,GO:0044764,GO:0051704,GO:0070011,GO:0071704,GO:0097159,GO:1901363
Smic9549	4.2263e-158	1.66293	Monocarboxylate transporter 12 OS=Homo sapiens GN=SLC16A12 PE=2 SV=2	GO:0003674,GO:0005215,GO:0005575,GO:0005886,GO:0006810,GO:0008150,GO:0009987,GO:0015291,GO:0015293,GO:0016020,GO:0016021,GO:0022804,GO:0022857,GO:0044425,GO:0044464,GO:0044699,GO:0044763,GO:0044765,GO:0051234,GO:0055085
Smic28376	1.39859e-157	1.66035
Smic26239	1.55979e-157	-4.34058
Smic26140	2.82753e-157	1.4121	Dynein heavy chain 7, axonemal OS=Rattus norvegicus GN=Dnah7 PE=2 SV=2	GO:0000166,GO:0001882,GO:0001883,GO:0003341,GO:0003674,GO:0003774,GO:0003777,GO:0003824,GO:0005488,GO:0005509,GO:0005524,GO:0005575,GO:0005737,GO:0005856,GO:0005858,GO:0005868,GO:0005874,GO:0005875,GO:0005929,GO:0006139,GO:0006152,GO:0006163,GO:0006195,GO:0006200,GO:0006725,GO:0006753,GO:0006793,GO:0006796,GO:0006807,GO:0006928,GO:0007017,GO:0007018,GO:0008150,GO:0008152,GO:0009056,GO:0009116,GO:…
Smic15678	3.06948e-157	-3.69761	Copia protein OS=Drosophila melanogaster GN=GIP PE=1 SV=3	GO:0000166,GO:0001882,GO:0001883,GO:0003674,GO:0003676,GO:0003824,GO:0004175,GO:0004190,GO:0005488,GO:0005524,GO:0006139,GO:0006259,GO:0006508,GO:0006725,GO:0006807,GO:0008150,GO:0008152,GO:0008233,GO:0008270,GO:0009987,GO:0015074,GO:0016787,GO:0017076,GO:0019538,GO:0030554,GO:0032549,GO:0032550,GO:0032553,GO:0032555,GO:0032559,GO:0034641,GO:0035639,GO:0036094,GO:0043167,GO:0043168,GO:0043169,GO:…
Smic36942	8.89874e-157	1.75862	putative lipoprotein [Caldithrix abyssi] >gi|371721388|gb|EHO43159.1| putative lipoprotein [Caldithrix abyssi DSM 13497]
Smic14115	8.89874e-157	-1.63183	Mitochondrial substrate carrier family protein E OS=Dictyostelium discoideum GN=mcfE PE=3 SV=1	GO:0005575,GO:0005739,GO:0005743,GO:0006810,GO:0008150,GO:0009987,GO:0016020,GO:0016021,GO:0019866,GO:0031090,GO:0031966,GO:0043226,GO:0043227,GO:0043229,GO:0043231,GO:0044422,GO:0044424,GO:0044425,GO:0044429,GO:0044444,GO:0044446,GO:0044464,GO:0044699,GO:0044763,GO:0044765,GO:0051234,GO:0055085
Smic11775	1.01034e-156	1.36351	Probable myosin light chain kinase DDB_G0271550 OS=Dictyostelium discoideum GN=DDB_G0271550 PE=3 SV=1	GO:0000166,GO:0001882,GO:0001883,GO:0003674,GO:0003824,GO:0004672,GO:0004674,GO:0004687,GO:0005488,GO:0005524,GO:0006464,GO:0006468,GO:0006793,GO:0006796,GO:0008150,GO:0008152,GO:0009987,GO:0016301,GO:0016310,GO:0016740,GO:0016772,GO:0016773,GO:0017076,GO:0019538,GO:0030554,GO:0032549,GO:0032550,GO:0032553,GO:0032555,GO:0032559,GO:0035639,GO:0036094,GO:0036211,GO:0043167,GO:0043168,GO:0043170,GO:…
Smic7030	1.21269e-156	2.93091	Uncharacterized protein OS=Emiliania huxleyi CCMP1516 GN=EMIHUDRAFT_434014 PE=4 SV=1	GO:0003674,GO:0005488,GO:0030246
Smic14232	1.63308e-156	-1.36012	Glyceraldehyde-3-phosphate dehydrogenase, chloroplastic OS=Guillardia theta GN=GAPC1 PE=2 SV=1	GO:0000166,GO:0003674,GO:0003824,GO:0005488,GO:0005575,GO:0005975,GO:0005996,GO:0006006,GO:0008150,GO:0008152,GO:0009058,GO:0009507,GO:0009536,GO:0016051,GO:0016491,GO:0016620,GO:0016903,GO:0019253,GO:0019318,GO:0019685,GO:0036094,GO:0043226,GO:0043227,GO:0043229,GO:0043231,GO:0043891,GO:0044238,GO:0044424,GO:0044444,GO:0044464,GO:0044699,GO:0044710,GO:0044711,GO:0044723,GO:0048037,GO:0050661,GO:…
Smic23115	5.97462e-156	2.16665	Flagellar attachment zone protein 1 OS=Trypanosoma brucei brucei (strain 927/4 GUTat10.1) GN=FAZ1 PE=4 SV=1	GO:0005575,GO:0005929,GO:0008150,GO:0009987,GO:0010927,GO:0016043,GO:0022607,GO:0030030,GO:0030031,GO:0032502,GO:0042384,GO:0042995,GO:0043226,GO:0043227,GO:0044464,GO:0044699,GO:0044763,GO:0044767,GO:0044782,GO:0048646,GO:0070925,GO:0071840
Smic28909	1.22128e-155	6.64659
Smic178	2.14361e-155	6.65067	Soluble guanylate cyclase gcy-36 OS=Caenorhabditis elegans GN=gcy-36 PE=1 SV=1	GO:0000166,GO:0001882,GO:0001883,GO:0003674,GO:0003824,GO:0004383,GO:0005488,GO:0005525,GO:0005575,GO:0005737,GO:0006139,GO:0006163,GO:0006164,GO:0006182,GO:0006725,GO:0006753,GO:0006793,GO:0006796,GO:0006807,GO:0007165,GO:0007610,GO:0007631,GO:0008150,GO:0008152,GO:0009058,GO:0009117,GO:0009150,GO:0009152,GO:0009165,GO:0009187,GO:0009190,GO:0009259,GO:0009260,GO:0009628,GO:0009975,GO:0009987,GO:…
Smic14204	4.46666e-155	1.95192	Uncharacterized protein OS=Thalassiosira oceanica GN=THAOC_08064 PE=4 SV=1	GO:0003674,GO:0003824,GO:0004175,GO:0004222,GO:0005575,GO:0006508,GO:0007155,GO:0008150,GO:0008152,GO:0008233,GO:0008237,GO:0016020,GO:0016787,GO:0019538,GO:0022610,GO:0043170,GO:0044238,GO:0070011,GO:0071704
Smic36173	1.0364e-154	-6.62117
Smic3565	3.87989e-154	-6.61621
Smic45425	5.06525e-154	6.63388
Smic20128	6.48032e-154	3.34041	Putative uncharacterized protein OS=Aureococcus anophagefferens GN=AURANDRAFT_62913 PE=4 SV=1	GO:0003674,GO:0005215,GO:0005575,GO:0006810,GO:0006855,GO:0008150,GO:0009987,GO:0015238,GO:0015291,GO:0015297,GO:0015893,GO:0016020,GO:0022804,GO:0022857,GO:0044699,GO:0044763,GO:0044765,GO:0051234,GO:0055085,GO:0090484
Smic17204	1.21959e-153	1.66149	Eukaryotic translation initiation factor 3 subunit A OS=Homo sapiens GN=EIF3A PE=1 SV=1	GO:0001731,GO:0001732,GO:0003674,GO:0003676,GO:0003723,GO:0003743,GO:0005198,GO:0005488,GO:0005515,GO:0005575,GO:0005634,GO:0005730,GO:0005737,GO:0005829,GO:0005852,GO:0006412,GO:0006413,GO:0006417,GO:0006446,GO:0008135,GO:0008150,GO:0008152,GO:0009058,GO:0009059,GO:0009889,GO:0009987,GO:0010467,GO:0010468,GO:0010556,GO:0010608,GO:0016020,GO:0016043,GO:0016282,GO:0019222,GO:0019538,GO:0022607,GO:…
Smic30003	1.41084e-153	1.79838	WGS project CAID00000000 data, contig chromosome 10 OS=Ostreococcus tauri GN=Ot10g03170 PE=4 SV=1	GO:0003674,GO:0005488,GO:0043167,GO:0043169,GO:0046872
Smic36372	6.19457e-153	6.63698
Smic7609	1.90915e-152	3.36383
Smic7138	3.32775e-152	1.72603	Uncharacterized protein OS=Guillardia theta CCMP2712 GN=GUITHDRAFT_143733 PE=3 SV=1	GO:0003674,GO:0005215,GO:0005344,GO:0005488,GO:0005506,GO:0006810,GO:0008150,GO:0015669,GO:0015671,GO:0019825,GO:0020037,GO:0022892,GO:0043167,GO:0043169,GO:0044699,GO:0044765,GO:0046872,GO:0046906,GO:0046914,GO:0051234,GO:0097159,GO:1901363
Smic7025	5.6032e-152	1.37169	Dynein-1-alpha heavy chain, flagellar inner arm I1 complex OS=Chlamydomonas reinhardtii GN=DHC1 PE=1 SV=1	GO:0000166,GO:0001882,GO:0001883,GO:0003674,GO:0003774,GO:0003777,GO:0003824,GO:0005488,GO:0005524,GO:0005575,GO:0005737,GO:0005856,GO:0005874,GO:0005875,GO:0005929,GO:0006139,GO:0006152,GO:0006163,GO:0006195,GO:0006200,GO:0006725,GO:0006753,GO:0006793,GO:0006796,GO:0006807,GO:0006928,GO:0007017,GO:0007018,GO:0008150,GO:0008152,GO:0009056,GO:0009116,GO:0009117,GO:0009119,GO:0009123,GO:0009125,GO:…
Smic39296	6.51616e-152	-1.32446	Tubulin beta chain OS=Paramecium tetraurelia GN=bPT2 PE=3 SV=1	GO:0000166,GO:0001882,GO:0001883,GO:0003674,GO:0003824,GO:0003924,GO:0005198,GO:0005200,GO:0005488,GO:0005525,GO:0005575,GO:0005737,GO:0005856,GO:0005874,GO:0006139,GO:0006152,GO:0006163,GO:0006184,GO:0006195,GO:0006461,GO:0006725,GO:0006753,GO:0006793,GO:0006796,GO:0006807,GO:0007017,GO:0008150,GO:0008152,GO:0009056,GO:0009116,GO:0009117,GO:0009119,GO:0009141,GO:0009143,GO:0009144,GO:0009146,GO:…
Smic33586	6.86646e-152	1.78517	hypothetical protein Pmar_PMAR023035 [Perkinsus marinus ATCC 50983] >gi|239875721|gb|EER03737.1| hypothetical protein Pmar_PMAR023035 [Perkinsus marinus ATCC 50983]
Smic16431	1.78024e-151	2.73907	ABC transporter C family member 11 OS=Arabidopsis thaliana GN=ABCC11 PE=2 SV=2	GO:0000166,GO:0001882,GO:0001883,GO:0003674,GO:0003824,GO:0005215,GO:0005488,GO:0005524,GO:0005575,GO:0006139,GO:0006152,GO:0006163,GO:0006195,GO:0006200,GO:0006725,GO:0006753,GO:0006793,GO:0006796,GO:0006807,GO:0006810,GO:0006855,GO:0008150,GO:0008152,GO:0008559,GO:0009056,GO:0009116,GO:0009117,GO:0009119,GO:0009123,GO:0009125,GO:0009126,GO:0009128,GO:0009141,GO:0009143,GO:0009144,GO:0009146,GO:…
Smic31511	2.60957e-151	1.60367	K39 kinesin protein OS=Leishmania donovani PE=3 SV=1	GO:0000166,GO:0001882,GO:0001883,GO:0003674,GO:0003774,GO:0003777,GO:0003824,GO:0005488,GO:0005515,GO:0005524,GO:0005575,GO:0005871,GO:0005874,GO:0005875,GO:0006928,GO:0007017,GO:0007018,GO:0008017,GO:0008092,GO:0008150,GO:0008152,GO:0009987,GO:0015631,GO:0016462,GO:0016787,GO:0016817,GO:0016818,GO:0017076,GO:0017111,GO:0030554,GO:0032403,GO:0032549,GO:0032550,GO:0032553,GO:0032555,GO:0032559,GO:…
Smic42965	4.7409e-151	1.66388	Soluble starch synthase 1, chloroplastic/amyloplastic OS=Oryza sativa subsp. japonica GN=Os06g0160700 PE=1 SV=1	GO:0000271,GO:0003674,GO:0003824,GO:0005575,GO:0005975,GO:0005976,GO:0005982,GO:0006073,GO:0008150,GO:0008152,GO:0009011,GO:0009058,GO:0009059,GO:0009250,GO:0009501,GO:0009507,GO:0009532,GO:0009536,GO:0009570,GO:0009987,GO:0010021,GO:0016051,GO:0016740,GO:0016757,GO:0016758,GO:0019252,GO:0033692,GO:0034637,GO:0034645,GO:0043170,GO:0043226,GO:0043227,GO:0043229,GO:0043231,GO:0044042,GO:0044237,GO:…
Smic34	1.1161e-150	1.23559	Probable isocitrate dehydrogenase [NADP], mitochondrial OS=Schizosaccharomyces pombe (strain 972 / ATCC 24843) GN=idp1 PE=3 SV=2	GO:0000166,GO:0000287,GO:0003674,GO:0003824,GO:0004448,GO:0004450,GO:0005488,GO:0005575,GO:0005737,GO:0005739,GO:0006082,GO:0006099,GO:0006102,GO:0006139,GO:0006520,GO:0006536,GO:0006537,GO:0006725,GO:0006732,GO:0006733,GO:0006739,GO:0006740,GO:0006753,GO:0006793,GO:0006796,GO:0006807,GO:0008150,GO:0008152,GO:0008652,GO:0009058,GO:0009064,GO:0009084,GO:0009117,GO:0009987,GO:0016053,GO:0016491,GO:…
Smic38460	1.22435e-150	1.34181	NAD(P) transhydrogenase, mitochondrial OS=Bos taurus GN=NNT PE=1 SV=3	GO:0000166,GO:0003674,GO:0003824,GO:0005488,GO:0005575,GO:0005739,GO:0005743,GO:0006810,GO:0006811,GO:0006812,GO:0006818,GO:0008150,GO:0008152,GO:0008746,GO:0008750,GO:0009987,GO:0015672,GO:0015992,GO:0016020,GO:0016021,GO:0016491,GO:0016651,GO:0016652,GO:0019866,GO:0031090,GO:0031966,GO:0036094,GO:0043226,GO:0043227,GO:0043229,GO:0043231,GO:0044237,GO:0044422,GO:0044424,GO:0044425,GO:0044429,GO:…
Smic44281	4.46749e-150	-7.47902	Uncharacterized protein OS=Strongylocentrotus purpuratus GN=Sp-Polyp_2 PE=4 SV=1	GO:0003674,GO:0003676,GO:0003723,GO:0003824,GO:0003964,GO:0005488,GO:0006139,GO:0006259,GO:0006260,GO:0006278,GO:0006725,GO:0006807,GO:0008150,GO:0008152,GO:0009058,GO:0009059,GO:0009987,GO:0016740,GO:0016772,GO:0016779,GO:0034061,GO:0034641,GO:0034645,GO:0043170,GO:0044237,GO:0044238,GO:0044249,GO:0044260,GO:0046483,GO:0071704,GO:0090304,GO:0097159,GO:1901360,GO:1901363,GO:1901576
Smic30566	6.8662e-150	1.41574	neurofilament protein [Trichomonas vaginalis G3] >gi|121911054|gb|EAY15892.1| neurofilament protein, putative [Trichomonas vaginalis G3]
Smic7603	1.34027e-149	1.48941	UPF0483 protein CG5412 OS=Drosophila melanogaster GN=CG5412 PE=2 SV=1	GO:0003674,GO:0005575,GO:0008150
Smic522	2.4986e-149	2.63029	Uncharacterized protein OS=Guillardia theta CCMP2712 GN=GUITHDRAFT_143733 PE=3 SV=1	GO:0003674,GO:0005215,GO:0005344,GO:0005488,GO:0005506,GO:0006810,GO:0008150,GO:0015669,GO:0015671,GO:0019825,GO:0020037,GO:0022892,GO:0043167,GO:0043169,GO:0044699,GO:0044765,GO:0046872,GO:0046906,GO:0046914,GO:0051234,GO:0097159,GO:1901363
Smic11177	3.66171e-149	1.83133
Smic44179	4.26884e-149	6.59497
Smic5459	4.26884e-149	1.88752	hypothetical protein Pmar_PMAR021043 [Perkinsus marinus ATCC 50983] >gi|239897834|gb|EER16445.1| hypothetical protein Pmar_PMAR021043 [Perkinsus marinus ATCC 50983]
Smic45828	1.1372e-148	1.78728	Probable 3-hydroxyisobutyrate dehydrogenase, mitochondrial OS=Dictyostelium discoideum GN=hibA PE=3 SV=1	GO:0000166,GO:0003674,GO:0003824,GO:0004616,GO:0005488,GO:0005575,GO:0005739,GO:0005975,GO:0005996,GO:0006006,GO:0006007,GO:0006082,GO:0006098,GO:0006139,GO:0006520,GO:0006573,GO:0006574,GO:0006725,GO:0006732,GO:0006733,GO:0006739,GO:0006740,GO:0006753,GO:0006793,GO:0006796,GO:0006807,GO:0006810,GO:0006897,GO:0006907,GO:0008150,GO:0008152,GO:0008442,GO:0009056,GO:0009063,GO:0009081,GO:0009083,GO:…
Smic13688	5.17398e-148	1.91174	Serine/threonine-protein kinase ppk5 OS=Schizosaccharomyces pombe (strain 972 / ATCC 24843) GN=ppk5 PE=1 SV=1	GO:0000166,GO:0000280,GO:0000281,GO:0000910,GO:0001882,GO:0001883,GO:0003006,GO:0003674,GO:0003824,GO:0004672,GO:0004674,GO:0005488,GO:0005524,GO:0005575,GO:0005737,GO:0005739,GO:0005826,GO:0006464,GO:0006468,GO:0006793,GO:0006796,GO:0006996,GO:0007126,GO:0007165,GO:0008150,GO:0008152,GO:0009987,GO:0016043,GO:0016301,GO:0016310,GO:0016740,GO:0016772,GO:0016773,GO:0017076,GO:0019538,GO:0022402,GO:…
Smic47263	1.87349e-147	3.30368	ATP-dependent zinc metalloprotease FtsH 3 OS=Synechocystis sp. (strain PCC 6803 / Kazusa) GN=ftsH3 PE=1 SV=1	GO:0000166,GO:0001882,GO:0001883,GO:0003674,GO:0003824,GO:0004175,GO:0004222,GO:0005488,GO:0005524,GO:0005575,GO:0006139,GO:0006152,GO:0006163,GO:0006195,GO:0006200,GO:0006508,GO:0006725,GO:0006753,GO:0006793,GO:0006796,GO:0006807,GO:0008150,GO:0008152,GO:0008233,GO:0008237,GO:0008270,GO:0009056,GO:0009057,GO:0009116,GO:0009117,GO:0009119,GO:0009123,GO:0009125,GO:0009126,GO:0009128,GO:0009141,GO:…
Smic22896	3.54785e-147	1.50255	Putative white-brown complex homolog protein 30 OS=Arabidopsis thaliana GN=WBC30 PE=1 SV=3	GO:0000166,GO:0001882,GO:0001883,GO:0003674,GO:0003824,GO:0005488,GO:0005524,GO:0005575,GO:0006139,GO:0006152,GO:0006163,GO:0006195,GO:0006200,GO:0006725,GO:0006753,GO:0006793,GO:0006796,GO:0006807,GO:0006810,GO:0008150,GO:0008152,GO:0009056,GO:0009116,GO:0009117,GO:0009119,GO:0009123,GO:0009125,GO:0009126,GO:0009128,GO:0009141,GO:0009143,GO:0009144,GO:0009146,GO:0009150,GO:0009154,GO:0009158,GO:…
Smic14062	6.20183e-147	1.21017	Protein O-glucosyltransferase 1 OS=Mus musculus GN=Poglut1 PE=1 SV=2	GO:0003674,GO:0003824,GO:0005575,GO:0005783,GO:0005788,GO:0005975,GO:0006464,GO:0006486,GO:0006493,GO:0008150,GO:0008152,GO:0008194,GO:0008593,GO:0009966,GO:0009987,GO:0010646,GO:0016740,GO:0016757,GO:0016758,GO:0016763,GO:0019538,GO:0023051,GO:0030158,GO:0031974,GO:0032502,GO:0035251,GO:0035252,GO:0036211,GO:0042285,GO:0043170,GO:0043226,GO:0043227,GO:0043229,GO:0043231,GO:0043233,GO:0043412,GO:…
Smic30766	7.65256e-147	1.38107	Dynein heavy chain 6, axonemal OS=Homo sapiens GN=DNAH6 PE=1 SV=3	GO:0000166,GO:0001539,GO:0001882,GO:0001883,GO:0003674,GO:0003774,GO:0003777,GO:0003824,GO:0005488,GO:0005524,GO:0005575,GO:0005737,GO:0005856,GO:0005858,GO:0005868,GO:0005874,GO:0005875,GO:0005929,GO:0006139,GO:0006152,GO:0006163,GO:0006195,GO:0006200,GO:0006725,GO:0006753,GO:0006793,GO:0006796,GO:0006807,GO:0006928,GO:0007017,GO:0007018,GO:0008150,GO:0008152,GO:0009056,GO:0009116,GO:0009117,GO:…
Smic31074	8.93322e-147	6.56797	predicted protein [Ostreococcus lucimarinus CCE9901] >gi|144579844|gb|ABO97905.1| predicted protein [Ostreococcus lucimarinus CCE9901]
Smic33919	1.01252e-146	4.18416	hypothetical protein LOTGIDRAFT_154711 [Lottia gigantea]
Smic11282	5.54608e-146	1.56488	Presequence protease 1, chloroplastic/mitochondrial OS=Arabidopsis thaliana GN=PREP1 PE=1 SV=2	GO:0000302,GO:0003006,GO:0003674,GO:0003824,GO:0004175,GO:0004222,GO:0005488,GO:0005515,GO:0005575,GO:0005576,GO:0005739,GO:0005759,GO:0006508,GO:0006950,GO:0006979,GO:0006996,GO:0008150,GO:0008152,GO:0008233,GO:0008237,GO:0009056,GO:0009507,GO:0009526,GO:0009532,GO:0009536,GO:0009570,GO:0009657,GO:0009658,GO:0009941,GO:0009987,GO:0010035,GO:0010038,GO:0016043,GO:0016485,GO:0016787,GO:0019538,GO:…
Smic15056	1.70537e-145	1.38157	Uncharacterized protein OS=Xiphophorus maculatus PE=4 SV=1	GO:0003674,GO:0003676,GO:0005488,GO:0006139,GO:0006259,GO:0006725,GO:0006807,GO:0008150,GO:0008152,GO:0008270,GO:0009987,GO:0015074,GO:0034641,GO:0043167,GO:0043169,GO:0043170,GO:0044237,GO:0044238,GO:0044260,GO:0046483,GO:0046872,GO:0046914,GO:0071704,GO:0090304,GO:0097159,GO:1901360,GO:1901363
Smic39349	9.05196e-145	-2.21504	Ion channel CASTOR OS=Lotus japonicus GN=CASTOR PE=1 SV=1	GO:0005575,GO:0005634,GO:0006810,GO:0006811,GO:0008150,GO:0016020,GO:0016021,GO:0031090,GO:0031965,GO:0043226,GO:0043227,GO:0043229,GO:0043231,GO:0044422,GO:0044424,GO:0044425,GO:0044428,GO:0044446,GO:0044464,GO:0044699,GO:0044765,GO:0051234
Smic35221	2.64008e-144	1.22146	Protein FAM3B OS=Mus musculus GN=Fam3b PE=1 SV=1	GO:0002790,GO:0003674,GO:0005102,GO:0005125,GO:0005488,GO:0005515,GO:0005575,GO:0005576,GO:0005615,GO:0005641,GO:0006810,GO:0006915,GO:0008150,GO:0008219,GO:0009914,GO:0009987,GO:0010817,GO:0012501,GO:0015833,GO:0016265,GO:0023061,GO:0030072,GO:0030073,GO:0031970,GO:0031974,GO:0032940,GO:0042886,GO:0044421,GO:0044422,GO:0044424,GO:0044428,GO:0044446,GO:0044464,GO:0044699,GO:0044763,GO:0044765,GO:…
Smic46023	7.84119e-144	6.53403
Smic42077	1.41551e-143	3.16887	hypothetical protein THAOC_13305, partial [Thalassiosira oceanica]
Smic18979	2.81446e-143	1.44785	Isocitrate dehydrogenase [NADP] OS=Azotobacter vinelandii GN=icd PE=1 SV=5	GO:0003674,GO:0003824,GO:0004448,GO:0004450,GO:0005488,GO:0005575,GO:0005737,GO:0005975,GO:0006081,GO:0006082,GO:0006097,GO:0006099,GO:0008150,GO:0008152,GO:0009987,GO:0016491,GO:0016614,GO:0016616,GO:0019752,GO:0032787,GO:0043167,GO:0043169,GO:0043436,GO:0044237,GO:0044238,GO:0044262,GO:0044281,GO:0044424,GO:0044464,GO:0044699,GO:0044710,GO:0044723,GO:0044763,GO:0046487,GO:0046872,GO:0055114,GO:…
Smic5029	3.37157e-143	-6.5063	Protein tyrosine phosphatase (Fragment) OS=Monosiga ovata GN=MoPTP-16 PE=2 SV=1	GO:0003674,GO:0003824,GO:0004721,GO:0004725,GO:0006464,GO:0006470,GO:0006793,GO:0006796,GO:0008150,GO:0008152,GO:0009987,GO:0016311,GO:0016787,GO:0016788,GO:0016791,GO:0019538,GO:0035335,GO:0036211,GO:0042578,GO:0043170,GO:0043412,GO:0044237,GO:0044238,GO:0044260,GO:0044267,GO:0071704
Smic42594	4.065e-143	1.66799	hypothetical protein EMIHUDRAFT_459681 [Emiliania huxleyi CCMP1516] >gi|485614480|gb|EOD12288.1| hypothetical protein EMIHUDRAFT_459681 [Emiliania huxleyi CCMP1516]
Smic15994	8.91544e-143	6.68649	Putative uncharacterized protein OS=Vitis vinifera GN=VITISV_032980 PE=4 SV=1	GO:0003674,GO:0003676,GO:0005488,GO:0006139,GO:0006259,GO:0006725,GO:0006807,GO:0008150,GO:0008152,GO:0008270,GO:0009987,GO:0015074,GO:0034641,GO:0043167,GO:0043169,GO:0043170,GO:0044237,GO:0044238,GO:0044260,GO:0046483,GO:0046872,GO:0046914,GO:0071704,GO:0090304,GO:0097159,GO:1901360,GO:1901363
Smic31924	2.59221e-142	2.26319	conserved hypothetical protein [Neospora caninum Liverpool] >gi|325120881|emb|CBZ56436.1| conserved hypothetical protein [Neospora caninum Liverpool]
Smic28579	3.00981e-142	-6.49773	Cys-loop ligand-gated ion channel OS=Dickeya chrysanthemi PE=1 SV=1	GO:0003674,GO:0005215,GO:0005216,GO:0005230,GO:0005575,GO:0005886,GO:0006810,GO:0006811,GO:0008150,GO:0009987,GO:0015075,GO:0015267,GO:0015276,GO:0016020,GO:0016021,GO:0022803,GO:0022834,GO:0022836,GO:0022838,GO:0022857,GO:0022891,GO:0022892,GO:0034220,GO:0044425,GO:0044464,GO:0044699,GO:0044763,GO:0044765,GO:0051234,GO:0055085
Smic8040	8.81484e-142	2.50172
Smic19959	1.90942e-141	1.25087	High affinity nitrate transporter 2.5 OS=Arabidopsis thaliana GN=NRT2.5 PE=2 SV=1	GO:0005575,GO:0005886,GO:0006082,GO:0006807,GO:0006810,GO:0008150,GO:0008152,GO:0009987,GO:0016020,GO:0016021,GO:0042126,GO:0042128,GO:0043436,GO:0044237,GO:0044281,GO:0044425,GO:0044464,GO:0044699,GO:0044710,GO:0044763,GO:0044765,GO:0051234,GO:0055085,GO:0071704,GO:0071941,GO:2001057
Smic37501	3.41981e-141	1.42163
Smic9621	6.32973e-141	2.31419	Putative uncharacterized protein OS=Perkinsus marinus (strain ATCC 50983 / TXsc) GN=Pmar_PMAR000689 PE=4 SV=1	GO:0003674,GO:0003676,GO:0003723,GO:0003824,GO:0003964,GO:0005488,GO:0006139,GO:0006259,GO:0006260,GO:0006278,GO:0006725,GO:0006807,GO:0008150,GO:0008152,GO:0009058,GO:0009059,GO:0009987,GO:0016740,GO:0016772,GO:0016779,GO:0034061,GO:0034641,GO:0034645,GO:0043170,GO:0044237,GO:0044238,GO:0044249,GO:0044260,GO:0046483,GO:0071704,GO:0090304,GO:0097159,GO:1901360,GO:1901363,GO:1901576
Smic32769	1.15622e-140	1.18776	Elongation factor 2 OS=Cryptosporidium parvum PE=3 SV=1	GO:0000166,GO:0001882,GO:0001883,GO:0003674,GO:0003676,GO:0003723,GO:0003746,GO:0003824,GO:0003924,GO:0005488,GO:0005525,GO:0005575,GO:0005737,GO:0006139,GO:0006152,GO:0006163,GO:0006184,GO:0006195,GO:0006412,GO:0006414,GO:0006725,GO:0006753,GO:0006793,GO:0006796,GO:0006807,GO:0008135,GO:0008150,GO:0008152,GO:0009056,GO:0009058,GO:0009059,GO:0009116,GO:0009117,GO:0009119,GO:0009141,GO:0009143,GO:…
Smic8955	1.22056e-140	2.25096	Potassium voltage-gated channel subfamily H member 2 OS=Rattus norvegicus GN=Kcnh2 PE=1 SV=1	GO:0000155,GO:0000160,GO:0002027,GO:0003674,GO:0003824,GO:0004672,GO:0004673,GO:0004871,GO:0004872,GO:0005215,GO:0005216,GO:0005242,GO:0005244,GO:0005249,GO:0005261,GO:0005267,GO:0005488,GO:0005515,GO:0005575,GO:0005887,GO:0006461,GO:0006793,GO:0006796,GO:0006810,GO:0006811,GO:0006812,GO:0006813,GO:0007165,GO:0007420,GO:0008016,GO:0008150,GO:0008152,GO:0008324,GO:0009987,GO:0015075,GO:0015077,GO:…
Smic38812	1.79004e-140	2.20989	Multidrug resistance-associated protein 9 OS=Homo sapiens GN=ABCC12 PE=1 SV=2	GO:0000166,GO:0001882,GO:0001883,GO:0003674,GO:0003824,GO:0005215,GO:0005488,GO:0005524,GO:0005575,GO:0005739,GO:0006139,GO:0006152,GO:0006163,GO:0006195,GO:0006200,GO:0006725,GO:0006753,GO:0006793,GO:0006796,GO:0006807,GO:0006810,GO:0008150,GO:0008152,GO:0009056,GO:0009116,GO:0009117,GO:0009119,GO:0009123,GO:0009125,GO:0009126,GO:0009128,GO:0009141,GO:0009143,GO:0009144,GO:0009146,GO:0009150,GO:…
Smic30927	5.84006e-140	2.23306	UPF0187 protein sll1024 OS=Synechocystis sp. (strain PCC 6803 / Kazusa) GN=sll1024 PE=3 SV=2	GO:0005575,GO:0005886,GO:0016020,GO:0016021,GO:0044425,GO:0044464
Smic20696	7.40443e-140	-4.44461	Transposon TX1 uncharacterized 149 kDa protein OS=Xenopus laevis PE=4 SV=1	GO:0003674,GO:0003676,GO:0003723,GO:0003824,GO:0003964,GO:0005488,GO:0006139,GO:0006259,GO:0006260,GO:0006278,GO:0006725,GO:0006807,GO:0008150,GO:0008152,GO:0009058,GO:0009059,GO:0009987,GO:0016740,GO:0016772,GO:0016779,GO:0034061,GO:0034641,GO:0034645,GO:0043170,GO:0044237,GO:0044238,GO:0044249,GO:0044260,GO:0046483,GO:0071704,GO:0090304,GO:0097159,GO:1901360,GO:1901363,GO:1901576
Smic20587	9.70248e-140	1.38424
Smic4582	8.69457e-139	3.51489
Smic41475	8.97731e-139	1.59203
Smic41023	1.08894e-138	5.02022	hypothetical protein 162322222 [Organic Lake phycodnavirus 1] >gi|322511338|gb|ADX06647.1| hypothetical protein 162281048 [Organic Lake phycodnavirus]
Smic17507	1.8964e-138	2.08018	E3 ubiquitin-protein ligase RNF213 OS=Homo sapiens GN=RNF213 PE=1 SV=3	GO:0000166,GO:0003674,GO:0003824,GO:0004842,GO:0005488,GO:0005575,GO:0005737,GO:0006139,GO:0006152,GO:0006163,GO:0006195,GO:0006200,GO:0006464,GO:0006725,GO:0006753,GO:0006793,GO:0006796,GO:0006807,GO:0008150,GO:0008152,GO:0008270,GO:0009056,GO:0009116,GO:0009117,GO:0009119,GO:0009123,GO:0009125,GO:0009126,GO:0009128,GO:0009141,GO:0009143,GO:0009144,GO:0009146,GO:0009150,GO:0009154,GO:0009158,GO:…
Smic15296	3.84285e-138	1.50939	Muscle M-line assembly protein unc-89 OS=Caenorhabditis elegans GN=unc-89 PE=1 SV=3	GO:0000166,GO:0001882,GO:0001883,GO:0003674,GO:0003824,GO:0004672,GO:0005085,GO:0005088,GO:0005089,GO:0005488,GO:0005515,GO:0005524,GO:0005575,GO:0006140,GO:0006461,GO:0006464,GO:0006468,GO:0006793,GO:0006796,GO:0006996,GO:0007010,GO:0008150,GO:0008152,GO:0009118,GO:0009894,GO:0009966,GO:0009987,GO:0010646,GO:0010927,GO:0016043,GO:0016301,GO:0016310,GO:0016740,GO:0016772,GO:0016773,GO:0017016,GO:…
Smic11389	4.76758e-138	2.40558	Uncharacterized protein OS=Emiliania huxleyi CCMP1516 GN=EMIHUDRAFT_434014 PE=4 SV=1	GO:0003674,GO:0005488,GO:0030246
Smic11224	6.56434e-138	1.31013	Dual specificity protein kinase shkE OS=Dictyostelium discoideum GN=shkE PE=3 SV=1	GO:0000166,GO:0001882,GO:0001883,GO:0003674,GO:0003824,GO:0004672,GO:0004674,GO:0004713,GO:0005488,GO:0005515,GO:0005524,GO:0005575,GO:0006464,GO:0006468,GO:0006793,GO:0006796,GO:0008150,GO:0008152,GO:0009987,GO:0016020,GO:0016301,GO:0016310,GO:0016740,GO:0016772,GO:0016773,GO:0017076,GO:0018108,GO:0018193,GO:0018212,GO:0019538,GO:0030554,GO:0032549,GO:0032550,GO:0032553,GO:0032555,GO:0032559,GO:…
Smic11291	6.57161e-138	-6.45588	unknown [Pfiesteria piscicida]
Smic42492	9.85524e-138	6.47815
Smic32177	1.0827e-137	1.70838	Na(+)/H(+) antiporter NhaA OS=Desulfitobacterium hafniense (strain Y51) GN=nhaA PE=3 SV=1	GO:0003674,GO:0005215,GO:0005575,GO:0005886,GO:0006810,GO:0006811,GO:0006812,GO:0006814,GO:0006885,GO:0008150,GO:0008324,GO:0009987,GO:0015075,GO:0015077,GO:0015081,GO:0015291,GO:0015297,GO:0015672,GO:0016020,GO:0016021,GO:0022804,GO:0022857,GO:0022890,GO:0022891,GO:0022892,GO:0030001,GO:0034220,GO:0035725,GO:0042592,GO:0044425,GO:0044464,GO:0044699,GO:0044763,GO:0044765,GO:0046873,GO:0048878,GO:…
Smic44622	1.0968e-137	1.3513	Metal tolerance protein C1 OS=Arabidopsis thaliana GN=MTPC1 PE=2 SV=1	GO:0003674,GO:0005215,GO:0005575,GO:0005773,GO:0005774,GO:0006810,GO:0006811,GO:0006812,GO:0008150,GO:0008324,GO:0009987,GO:0015075,GO:0016020,GO:0016021,GO:0022857,GO:0022891,GO:0022892,GO:0031090,GO:0043226,GO:0043227,GO:0043229,GO:0043231,GO:0044422,GO:0044424,GO:0044425,GO:0044437,GO:0044444,GO:0044446,GO:0044464,GO:0044699,GO:0044763,GO:0044765,GO:0051234,GO:0055085,GO:0098588
Smic37192	5.25548e-137	-6.44806	Tankyrase-2 OS=Mus musculus GN=Tnks2 PE=2 SV=2	GO:0000139,GO:0000209,GO:0000242,GO:0000723,GO:0000781,GO:0003674,GO:0003824,GO:0003950,GO:0005488,GO:0005515,GO:0005575,GO:0005634,GO:0005635,GO:0005694,GO:0005737,GO:0005794,GO:0005975,GO:0006139,GO:0006259,GO:0006464,GO:0006471,GO:0006486,GO:0006725,GO:0006807,GO:0006996,GO:0007165,GO:0007166,GO:0008104,GO:0008150,GO:0008152,GO:0009966,GO:0009967,GO:0009987,GO:0010646,GO:0010647,GO:0016020,GO:…
Smic13317	5.92286e-137	-1.36213	Beta-lactamase hydrolase-like protein OS=Agrobacterium tumefaciens (strain C58 / ATCC 33970) GN=blh PE=2 SV=1	GO:0003674,GO:0003824,GO:0008150,GO:0008152,GO:0016787
Smic17484	6.99323e-137	2.5177	Spondin-1 OS=Mus musculus GN=Spon1 PE=2 SV=1	GO:0005575,GO:0005576,GO:0005578,GO:0007155,GO:0008150,GO:0022610,GO:0031012,GO:0044421
Smic34389	7.00793e-137	1.78328	Pyruvate, phosphate dikinase, chloroplastic OS=Mesembryanthemum crystallinum GN=PPD PE=2 SV=1	GO:0000166,GO:0001882,GO:0001883,GO:0003674,GO:0003824,GO:0005488,GO:0005524,GO:0005575,GO:0006082,GO:0006090,GO:0006793,GO:0006796,GO:0008150,GO:0008152,GO:0009507,GO:0009536,GO:0009987,GO:0015979,GO:0016301,GO:0016310,GO:0016740,GO:0016772,GO:0016781,GO:0017076,GO:0019752,GO:0030554,GO:0032549,GO:0032550,GO:0032553,GO:0032555,GO:0032559,GO:0032787,GO:0035639,GO:0036094,GO:0043167,GO:0043168,GO:…
Smic9850	1.61192e-136	1.79558
Smic3065	2.26456e-136	2.19505	ABC transporter F family member 5 OS=Arabidopsis thaliana GN=ABCF5 PE=2 SV=1	GO:0000166,GO:0001882,GO:0001883,GO:0003674,GO:0003824,GO:0005215,GO:0005488,GO:0005524,GO:0006139,GO:0006152,GO:0006163,GO:0006195,GO:0006200,GO:0006725,GO:0006753,GO:0006793,GO:0006796,GO:0006807,GO:0006810,GO:0008150,GO:0008152,GO:0009056,GO:0009116,GO:0009117,GO:0009119,GO:0009123,GO:0009125,GO:0009126,GO:0009128,GO:0009141,GO:0009143,GO:0009144,GO:0009146,GO:0009150,GO:0009154,GO:0009158,GO:…
Smic24865	2.59268e-136	1.67787	Calcium-dependent protein kinase 4 OS=Plasmodium berghei (strain Anka) GN=CPK4 PE=1 SV=2	GO:0000166,GO:0001882,GO:0001883,GO:0003674,GO:0003824,GO:0004672,GO:0004674,GO:0005488,GO:0005509,GO:0005524,GO:0006464,GO:0006468,GO:0006793,GO:0006796,GO:0007275,GO:0008150,GO:0008152,GO:0009987,GO:0016301,GO:0016310,GO:0016740,GO:0016772,GO:0016773,GO:0017076,GO:0019538,GO:0030154,GO:0030554,GO:0032501,GO:0032502,GO:0032549,GO:0032550,GO:0032553,GO:0032555,GO:0032559,GO:0035639,GO:0036094,GO:…
Smic41612	3.14897e-136	1.94053	Ultraviolet-B receptor UVR8 OS=Arabidopsis thaliana GN=UVR8 PE=1 SV=1	GO:0000785,GO:0003674,GO:0003682,GO:0004871,GO:0004872,GO:0005085,GO:0005488,GO:0005515,GO:0005575,GO:0005634,GO:0005737,GO:0005829,GO:0005975,GO:0005996,GO:0006006,GO:0006007,GO:0006140,GO:0006464,GO:0007165,GO:0008150,GO:0008152,GO:0009056,GO:0009118,GO:0009314,GO:0009411,GO:0009416,GO:0009605,GO:0009628,GO:0009649,GO:0009881,GO:0009894,GO:0009987,GO:0010224,GO:0016052,GO:0018298,GO:0019219,GO:…
Smic23493	3.58273e-136	-1.6232	Spindle assembly abnormal protein 6 homolog OS=Xenopus laevis GN=sas6 PE=2 SV=1	GO:0005575,GO:0005737,GO:0005814,GO:0005815,GO:0005856,GO:0007049,GO:0008150,GO:0009987,GO:0043226,GO:0043228,GO:0043229,GO:0043232,GO:0044422,GO:0044424,GO:0044430,GO:0044444,GO:0044446,GO:0044450,GO:0044464,GO:0044699,GO:0044763,GO:0098536
Smic12050	2.46798e-135	1.84054	Protein kinase 2 OS=Dictyostelium discoideum GN=pkgB PE=1 SV=2	GO:0000166,GO:0001882,GO:0001883,GO:0003006,GO:0003674,GO:0003824,GO:0004672,GO:0004674,GO:0004690,GO:0004691,GO:0005488,GO:0005524,GO:0005575,GO:0005737,GO:0005886,GO:0006464,GO:0006468,GO:0006793,GO:0006796,GO:0006810,GO:0006897,GO:0006907,GO:0006935,GO:0006950,GO:0008150,GO:0008152,GO:0009605,GO:0009653,GO:0009719,GO:0009987,GO:0009991,GO:0010033,GO:0010243,GO:0014070,GO:0014074,GO:0016020,GO:…
Smic38232	4.17476e-135	1.39749	Uncharacterized protein OS=Emiliania huxleyi CCMP1516 GN=EMIHUDRAFT_208842 PE=4 SV=1	GO:0005575,GO:0005576
Smic7205	1.6968e-134	1.26466	Heat shock 70 kDa protein OS=Theileria parva GN=TP02_0148 PE=2 SV=2	GO:0000166,GO:0001882,GO:0001883,GO:0003674,GO:0005488,GO:0005524,GO:0006950,GO:0008150,GO:0017076,GO:0030554,GO:0032549,GO:0032550,GO:0032553,GO:0032555,GO:0032559,GO:0035639,GO:0036094,GO:0043167,GO:0043168,GO:0050896,GO:0097159,GO:0097367,GO:1901265,GO:1901363
Smic8124	7.10315e-134	7.56763	Copia protein OS=Drosophila melanogaster GN=GIP PE=1 SV=3	GO:0000166,GO:0001882,GO:0001883,GO:0003674,GO:0003676,GO:0003824,GO:0004175,GO:0004190,GO:0005488,GO:0005524,GO:0006139,GO:0006259,GO:0006508,GO:0006725,GO:0006807,GO:0008150,GO:0008152,GO:0008233,GO:0008270,GO:0009987,GO:0015074,GO:0016787,GO:0017076,GO:0019538,GO:0030554,GO:0032549,GO:0032550,GO:0032553,GO:0032555,GO:0032559,GO:0034641,GO:0035639,GO:0036094,GO:0043167,GO:0043168,GO:0043169,GO:…
Smic47199	2.48928e-133	2.47958	Pyruvate dehydrogenase [NADP(+)] OS=Cryptosporidium parvum GN=PFOR PE=2 SV=1	GO:0000166,GO:0003674,GO:0003824,GO:0005488,GO:0005506,GO:0005575,GO:0005739,GO:0006082,GO:0006090,GO:0006091,GO:0008150,GO:0008152,GO:0009987,GO:0010181,GO:0015980,GO:0016491,GO:0016620,GO:0016903,GO:0019752,GO:0019842,GO:0022900,GO:0030976,GO:0032553,GO:0032787,GO:0036094,GO:0043167,GO:0043168,GO:0043169,GO:0043226,GO:0043227,GO:0043229,GO:0043231,GO:0043436,GO:0044237,GO:0044281,GO:0044424,GO:…
Smic20199	2.94228e-133	3.51858	Retrovirus-related Pol polyprotein from transposon TNT 1-94 OS=Nicotiana tabacum PE=2 SV=1	GO:0003674,GO:0003676,GO:0003824,GO:0003964,GO:0004175,GO:0004190,GO:0004518,GO:0004519,GO:0005488,GO:0006139,GO:0006259,GO:0006260,GO:0006278,GO:0006508,GO:0006725,GO:0006807,GO:0008150,GO:0008152,GO:0008233,GO:0008270,GO:0009058,GO:0009059,GO:0009987,GO:0015074,GO:0016740,GO:0016772,GO:0016779,GO:0016787,GO:0016788,GO:0019538,GO:0034061,GO:0034641,GO:0034645,GO:0043167,GO:0043169,GO:0043170,GO:…
Smic40518	3.57828e-133	1.15424	Protease Do-like 1, chloroplastic OS=Arabidopsis thaliana GN=DEGP1 PE=1 SV=2	GO:0003674,GO:0003824,GO:0004175,GO:0004252,GO:0005575,GO:0005634,GO:0005975,GO:0005996,GO:0006006,GO:0006007,GO:0006098,GO:0006139,GO:0006508,GO:0006725,GO:0006732,GO:0006733,GO:0006739,GO:0006740,GO:0006753,GO:0006778,GO:0006787,GO:0006790,GO:0006793,GO:0006796,GO:0006807,GO:0006950,GO:0008150,GO:0008152,GO:0008233,GO:0008236,GO:0009056,GO:0009057,GO:0009058,GO:0009117,GO:0009507,GO:0009534,GO:…
Smic13279	4.88871e-133	2.0545	Putative uncharacterized protein OS=Perkinsus marinus (strain ATCC 50983 / TXsc) GN=Pmar_PMAR025430 PE=4 SV=1	GO:0005575,GO:0016021,GO:0044425
Smic37723	7.77299e-133	1.76365	Stage V sporulation protein K OS=Bacillus subtilis (strain 168) GN=spoVK PE=2 SV=3	GO:0000166,GO:0001882,GO:0001883,GO:0003674,GO:0003824,GO:0005488,GO:0005524,GO:0008150,GO:0008152,GO:0009987,GO:0016462,GO:0016787,GO:0016817,GO:0016818,GO:0017076,GO:0017111,GO:0030154,GO:0030435,GO:0030554,GO:0032502,GO:0032549,GO:0032550,GO:0032553,GO:0032555,GO:0032559,GO:0035639,GO:0036094,GO:0043167,GO:0043168,GO:0043934,GO:0044699,GO:0044763,GO:0044767,GO:0048646,GO:0048869,GO:0097159,GO:…
Smic25932	1.48601e-132	2.39646	Dehydrogenase/reductase SDR family member 12 OS=Bos taurus GN=DHRS12 PE=2 SV=1	GO:0003674,GO:0003824,GO:0008150,GO:0008152,GO:0016491,GO:0044699,GO:0044710,GO:0055114
Smic21088	1.50773e-132	1.1406	Elongation factor 3B OS=Saccharomyces cerevisiae (strain ATCC 204508 / S288c) GN=HEF3 PE=1 SV=2	GO:0000166,GO:0001882,GO:0001883,GO:0003674,GO:0003676,GO:0003723,GO:0003746,GO:0003824,GO:0005488,GO:0005524,GO:0005575,GO:0005840,GO:0006139,GO:0006152,GO:0006163,GO:0006195,GO:0006200,GO:0006412,GO:0006414,GO:0006725,GO:0006753,GO:0006793,GO:0006796,GO:0006807,GO:0008135,GO:0008150,GO:0008152,GO:0009056,GO:0009058,GO:0009059,GO:0009116,GO:0009117,GO:0009119,GO:0009123,GO:0009125,GO:0009126,GO:…
Smic6959	1.79842e-132	1.5769
Smic30808	2.32841e-132	1.2304	Sperm acrosomal protein FSA-ACR.1 (Fragment) OS=Vulpes vulpes PE=2 SV=1	GO:0001669,GO:0005575,GO:0016023,GO:0030141,GO:0031410,GO:0031982,GO:0031988,GO:0043226,GO:0043227,GO:0043229,GO:0043231,GO:0044424,GO:0044444,GO:0044464,GO:0097223
Smic19029	2.88528e-132	1.65421	Uncharacterized protein OS=Aphanomyces astaci GN=H257_04757 PE=4 SV=1	GO:0003674,GO:0003824,GO:0005575,GO:0008150,GO:0008152,GO:0016021,GO:0016740,GO:0016757,GO:0016758,GO:0044425
Smic19963	3.46888e-132	1.1579	Ribulose bisphosphate carboxylase (Fragment) OS=Symbiodinium sp. GN=rbcL PE=1 SV=1	GO:0000287,GO:0003674,GO:0003824,GO:0004497,GO:0005488,GO:0005575,GO:0005975,GO:0008150,GO:0008152,GO:0009058,GO:0009507,GO:0009536,GO:0009987,GO:0015977,GO:0015979,GO:0016051,GO:0016491,GO:0016829,GO:0016830,GO:0016831,GO:0016984,GO:0019253,GO:0019685,GO:0043167,GO:0043169,GO:0043226,GO:0043227,GO:0043229,GO:0043231,GO:0044237,GO:0044238,GO:0044424,GO:0044444,GO:0044464,GO:0044699,GO:0044710,GO:…
Smic16141	2.5181e-131	6.43942
Smic10176	4.29011e-131	6.41476
Smic26504	4.64037e-131	1.34031	Na(+)/H(+) antiporter NhaD OS=Alkalimonas amylolytica GN=nhaD PE=1 SV=1	GO:0003674,GO:0005215,GO:0005575,GO:0005886,GO:0006810,GO:0006811,GO:0006812,GO:0006814,GO:0008150,GO:0009987,GO:0015291,GO:0015297,GO:0015672,GO:0016020,GO:0016021,GO:0022804,GO:0022857,GO:0030001,GO:0044425,GO:0044464,GO:0044699,GO:0044763,GO:0044765,GO:0051234,GO:0055085
Smic4871	4.889e-131	1.57818	Ankycorbin OS=Mus musculus GN=Rai14 PE=1 SV=1	GO:0005575,GO:0005634,GO:0005737,GO:0005739,GO:0005856,GO:0005938,GO:0043226,GO:0043227,GO:0043228,GO:0043229,GO:0043231,GO:0043232,GO:0044424,GO:0044444,GO:0044464
Smic43467	8.76453e-131	-1.15375	Electrogenic sodium bicarbonate cotransporter 1 OS=Homo sapiens GN=SLC4A4 PE=1 SV=1	GO:0003674,GO:0005215,GO:0005452,GO:0005488,GO:0005515,GO:0005575,GO:0005886,GO:0005887,GO:0006810,GO:0006811,GO:0006812,GO:0006814,GO:0006820,GO:0008150,GO:0008324,GO:0008509,GO:0008510,GO:0008514,GO:0009987,GO:0015075,GO:0015077,GO:0015081,GO:0015103,GO:0015106,GO:0015291,GO:0015293,GO:0015294,GO:0015296,GO:0015297,GO:0015301,GO:0015672,GO:0015701,GO:0015711,GO:0016020,GO:0016021,GO:0016323,GO:…
Smic33448	1.25742e-130	1.39213	SPX domain-containing membrane protein At4g11810 OS=Arabidopsis thaliana GN=At4g11810 PE=3 SV=1	GO:0003674,GO:0005575,GO:0006810,GO:0008150,GO:0009987,GO:0016020,GO:0016021,GO:0044425,GO:0044699,GO:0044763,GO:0044765,GO:0051234,GO:0055085
Smic37521	1.27779e-130	2.22277	hypothetical protein [Proteobacteria bacterium JGI 0000113-E04]
Smic11488	1.58481e-130	-1.73925	Pentatricopeptide repeat-containing protein At2g31400, chloroplastic OS=Arabidopsis thaliana GN=At2g31400 PE=2 SV=1	GO:0003674,GO:0003676,GO:0003677,GO:0005488,GO:0005575,GO:0007165,GO:0008150,GO:0009507,GO:0009536,GO:0009987,GO:0010019,GO:0031930,GO:0043226,GO:0043227,GO:0043229,GO:0043231,GO:0044424,GO:0044444,GO:0044464,GO:0050789,GO:0050794,GO:0050896,GO:0051716,GO:0065007,GO:0097159,GO:1901363
Smic16892	1.95553e-130	-1.57279	Carotenoid 9,10(9',10')-cleavage dioxygenase 1 OS=Oncidium hybrid cultivar GN=CCD1 PE=2 SV=1	GO:0003674,GO:0003824,GO:0005488,GO:0005575,GO:0005737,GO:0008150,GO:0008152,GO:0016491,GO:0043167,GO:0043169,GO:0044424,GO:0044464,GO:0044699,GO:0044710,GO:0046872,GO:0051213,GO:0055114
Smic31456	4.37633e-130	2.05837	Pullulanase 1, chloroplastic OS=Arabidopsis thaliana GN=PU1 PE=2 SV=2	GO:0000023,GO:0000271,GO:0000272,GO:0003674,GO:0003824,GO:0004553,GO:0005488,GO:0005575,GO:0005975,GO:0005976,GO:0005982,GO:0005983,GO:0005984,GO:0005996,GO:0006006,GO:0006007,GO:0006073,GO:0006081,GO:0006082,GO:0006090,GO:0006098,GO:0006139,GO:0006629,GO:0006644,GO:0006725,GO:0006732,GO:0006733,GO:0006739,GO:0006740,GO:0006753,GO:0006778,GO:0006787,GO:0006790,GO:0006793,GO:0006796,GO:0006807,GO:…
Smic43074	8.67081e-130	-2.40397	Glyceraldehyde-3-phosphate dehydrogenase, chloroplastic OS=Guillardia theta GN=GAPC1 PE=2 SV=1	GO:0000166,GO:0003674,GO:0003824,GO:0005488,GO:0005575,GO:0005975,GO:0005996,GO:0006006,GO:0008150,GO:0008152,GO:0009058,GO:0009507,GO:0009536,GO:0016051,GO:0016491,GO:0016620,GO:0016903,GO:0019253,GO:0019318,GO:0019685,GO:0036094,GO:0043226,GO:0043227,GO:0043229,GO:0043231,GO:0043891,GO:0044238,GO:0044424,GO:0044444,GO:0044464,GO:0044699,GO:0044710,GO:0044711,GO:0044723,GO:0048037,GO:0050661,GO:…
Smic38898	1.00634e-129	3.1132
Smic40919	1.21605e-129	2.31877
Smic30953	3.79996e-129	1.39343	ER degradation-enhancing alpha-mannosidase-like protein 2 OS=Homo sapiens GN=EDEM2 PE=1 SV=2	GO:0003674,GO:0005488,GO:0005509,GO:0005575,GO:0005576,GO:0005783,GO:0005788,GO:0005789,GO:0005975,GO:0006457,GO:0006464,GO:0006486,GO:0006487,GO:0006950,GO:0006986,GO:0008150,GO:0008152,GO:0009987,GO:0010033,GO:0016020,GO:0018193,GO:0018196,GO:0018279,GO:0019538,GO:0031090,GO:0031974,GO:0035966,GO:0036211,GO:0042221,GO:0043167,GO:0043169,GO:0043170,GO:0043226,GO:0043227,GO:0043229,GO:0043231,GO:…
Smic5994	4.39045e-129	-6.36157	hypothetical protein Pmar_PMAR025848 [Perkinsus marinus ATCC 50983] >gi|239867906|gb|EEQ99460.1| hypothetical protein Pmar_PMAR025848 [Perkinsus marinus ATCC 50983]
Smic33041	7.94027e-129	-6.36825
Smic45290	3.38402e-128	1.75857	WGS project CAID00000000 data, contig chromosome 04 (Fragment) OS=Ostreococcus tauri GN=Ot04g02350 PE=4 SV=1	GO:0003674,GO:0005488,GO:0005509,GO:0043167,GO:0043169,GO:0046872
Smic35478	3.44583e-128	1.36487	DNA topoisomerase 1 OS=Drosophila melanogaster GN=Top1 PE=1 SV=1	GO:0000428,GO:0000785,GO:0000790,GO:0000791,GO:0002164,GO:0002165,GO:0002168,GO:0003006,GO:0003674,GO:0003676,GO:0003677,GO:0003824,GO:0003916,GO:0003917,GO:0003918,GO:0004672,GO:0005488,GO:0005575,GO:0005634,GO:0005665,GO:0005694,GO:0005700,GO:0005703,GO:0005719,GO:0005730,GO:0005737,GO:0005875,GO:0006139,GO:0006152,GO:0006163,GO:0006195,GO:0006200,GO:0006259,GO:0006260,GO:0006265,GO:0006323,GO:…
Smic13637	1.98348e-127	2.25353	Chitotriosidase-1 OS=Homo sapiens GN=CHIT1 PE=1 SV=1	GO:0000272,GO:0000323,GO:0002376,GO:0003674,GO:0003824,GO:0004553,GO:0004568,GO:0005488,GO:0005575,GO:0005576,GO:0005615,GO:0005764,GO:0005773,GO:0005975,GO:0005976,GO:0006022,GO:0006026,GO:0006030,GO:0006032,GO:0006040,GO:0006807,GO:0006955,GO:0008061,GO:0008150,GO:0008152,GO:0008843,GO:0009056,GO:0009057,GO:0009605,GO:0009607,GO:0009617,GO:0016052,GO:0016787,GO:0016798,GO:0043170,GO:0043207,GO:…
Smic25923	2.28756e-127	2.03111	Copia protein OS=Drosophila melanogaster GN=GIP PE=1 SV=3	GO:0000166,GO:0001882,GO:0001883,GO:0003674,GO:0003676,GO:0003824,GO:0004175,GO:0004190,GO:0005488,GO:0005524,GO:0006139,GO:0006259,GO:0006508,GO:0006725,GO:0006807,GO:0008150,GO:0008152,GO:0008233,GO:0008270,GO:0009987,GO:0015074,GO:0016787,GO:0017076,GO:0019538,GO:0030554,GO:0032549,GO:0032550,GO:0032553,GO:0032555,GO:0032559,GO:0034641,GO:0035639,GO:0036094,GO:0043167,GO:0043168,GO:0043169,GO:…
Smic8139	2.49346e-127	-6.34334
Smic15749	6.81804e-127	1.33076	Pyruvate dehydrogenase [NADP(+)] OS=Cryptosporidium parvum GN=PFOR PE=2 SV=1	GO:0000166,GO:0003674,GO:0003824,GO:0005488,GO:0005506,GO:0005575,GO:0005739,GO:0006082,GO:0006090,GO:0006091,GO:0008150,GO:0008152,GO:0009987,GO:0010181,GO:0015980,GO:0016491,GO:0016620,GO:0016903,GO:0019752,GO:0019842,GO:0022900,GO:0030976,GO:0032553,GO:0032787,GO:0036094,GO:0043167,GO:0043168,GO:0043169,GO:0043226,GO:0043227,GO:0043229,GO:0043231,GO:0043436,GO:0044237,GO:0044281,GO:0044424,GO:…
Smic32611	1.02023e-126	1.33358	Dynein beta chain, flagellar outer arm OS=Chlamydomonas reinhardtii GN=ODA4 PE=3 SV=1	GO:0000166,GO:0001882,GO:0001883,GO:0003674,GO:0003774,GO:0003777,GO:0003824,GO:0005488,GO:0005524,GO:0005575,GO:0005737,GO:0005856,GO:0005874,GO:0005875,GO:0005929,GO:0006139,GO:0006152,GO:0006163,GO:0006195,GO:0006200,GO:0006725,GO:0006753,GO:0006793,GO:0006796,GO:0006807,GO:0006928,GO:0007017,GO:0007018,GO:0008150,GO:0008152,GO:0009056,GO:0009116,GO:0009117,GO:0009119,GO:0009123,GO:0009125,GO:…
Smic16927	2.92229e-126	1.63237	Intraflagellar transport protein 122 homolog OS=Xenopus tropicalis GN=ift122 PE=2 SV=1	GO:0005575,GO:0005737,GO:0005856,GO:0005929,GO:0006810,GO:0006928,GO:0007017,GO:0007018,GO:0007275,GO:0008150,GO:0008589,GO:0009966,GO:0009968,GO:0009987,GO:0010646,GO:0010648,GO:0010970,GO:0016043,GO:0023051,GO:0023057,GO:0030030,GO:0030705,GO:0030991,GO:0032501,GO:0032502,GO:0032991,GO:0035721,GO:0042073,GO:0042995,GO:0043226,GO:0043227,GO:0043228,GO:0043229,GO:0043232,GO:0043234,GO:0044424,GO:…
Smic14153	3.14119e-126	3.77361
Smic23548	3.71209e-126	1.82687	Thermitase OS=Thermoactinomyces vulgaris PE=1 SV=1	GO:0003674,GO:0003824,GO:0004175,GO:0004252,GO:0005488,GO:0005575,GO:0005576,GO:0006508,GO:0008150,GO:0008152,GO:0008233,GO:0008236,GO:0016787,GO:0017171,GO:0019538,GO:0043167,GO:0043169,GO:0043170,GO:0044238,GO:0046872,GO:0070011,GO:0071704
Smic40348	5.21289e-126	1.31194
Smic35703	6.41379e-126	2.30948	Protein ECERIFERUM 3 OS=Arabidopsis thaliana GN=CER3 PE=1 SV=1	GO:0000038,GO:0003006,GO:0003674,GO:0003824,GO:0005488,GO:0005506,GO:0005575,GO:0005783,GO:0005789,GO:0005886,GO:0006082,GO:0006629,GO:0006631,GO:0006633,GO:0006723,GO:0008150,GO:0008152,GO:0008610,GO:0009058,GO:0009987,GO:0010025,GO:0010166,GO:0016020,GO:0016021,GO:0016053,GO:0016491,GO:0019752,GO:0022412,GO:0022414,GO:0030154,GO:0031090,GO:0032502,GO:0032787,GO:0042335,GO:0043167,GO:0043169,GO:…
Smic16237	8.3895e-126	6.34732
Smic23061	3.92193e-125	1.72786	Predicted protein OS=Ostreococcus lucimarinus (strain CCE9901) GN=OSTLU_88642 PE=4 SV=1	GO:0003674,GO:0003824,GO:0008150,GO:0008152,GO:0016491,GO:0044699,GO:0044710,GO:0055114
Smic14875	4.15156e-125	1.58809	Putative uncharacterized protein OS=Perkinsus marinus (strain ATCC 50983 / TXsc) GN=Pmar_PMAR007873 PE=4 SV=1	GO:0003674,GO:0005215,GO:0005216,GO:0005488,GO:0005509,GO:0005575,GO:0006810,GO:0006811,GO:0008150,GO:0009987,GO:0015075,GO:0015267,GO:0016020,GO:0016021,GO:0022803,GO:0022838,GO:0022857,GO:0022891,GO:0022892,GO:0034220,GO:0043167,GO:0043169,GO:0044425,GO:0044699,GO:0044763,GO:0044765,GO:0046872,GO:0051234,GO:0055085
Smic35431	4.79257e-125	2.57217	Domain K-type RNA binding proteins family protein OS=Toxoplasma gondii ME49 GN=TGME49_235930 PE=4 SV=1	GO:0003674,GO:0003676,GO:0003723,GO:0005488,GO:0097159,GO:1901363
Smic29611	1.03601e-124	1.51594
Smic12309	1.08932e-124	-1.6139	Probable protein phosphatase 2C 57 OS=Oryza sativa subsp. japonica GN=Os06g0597200 PE=2 SV=1	GO:0002682,GO:0002697,GO:0002831,GO:0003674,GO:0003824,GO:0004721,GO:0004722,GO:0005488,GO:0005575,GO:0005634,GO:0005829,GO:0006464,GO:0006470,GO:0006793,GO:0006796,GO:0008150,GO:0008152,GO:0009987,GO:0016311,GO:0016787,GO:0016788,GO:0016791,GO:0019538,GO:0031347,GO:0032101,GO:0036211,GO:0042578,GO:0043167,GO:0043169,GO:0043170,GO:0043226,GO:0043227,GO:0043229,GO:0043231,GO:0043412,GO:0043900,GO:…
Smic31669	1.55626e-124	1.46002
Smic28285	1.89787e-124	1.37632	Mitochondrial dicarboxylate transporter OS=Candida glabrata (strain ATCC 2001 / CBS 138 / JCM 3761 / NBRC 0622 / NRRL Y-65) GN=DIC1 PE=3 SV=1	GO:0003674,GO:0005215,GO:0005575,GO:0005739,GO:0005743,GO:0006810,GO:0006811,GO:0006817,GO:0006820,GO:0008150,GO:0009987,GO:0015291,GO:0015297,GO:0015698,GO:0016020,GO:0016021,GO:0019866,GO:0022804,GO:0022857,GO:0031090,GO:0031966,GO:0043226,GO:0043227,GO:0043229,GO:0043231,GO:0044422,GO:0044424,GO:0044425,GO:0044429,GO:0044444,GO:0044446,GO:0044464,GO:0044699,GO:0044763,GO:0044765,GO:0051234,GO:…
Smic15260	2.70897e-124	2.12339	UDP-N-acetylbacillosamine transaminase OS=Campylobacter jejuni subsp. jejuni serotype O:2 (strain NCTC 11168) GN=pglE PE=1 SV=1	GO:0003674,GO:0003824,GO:0005488,GO:0005975,GO:0006464,GO:0006486,GO:0008150,GO:0008152,GO:0008483,GO:0009987,GO:0016740,GO:0016769,GO:0019538,GO:0030170,GO:0036211,GO:0043167,GO:0043168,GO:0043170,GO:0043412,GO:0043413,GO:0044237,GO:0044238,GO:0044260,GO:0044267,GO:0044699,GO:0044710,GO:0044723,GO:0044763,GO:0047302,GO:0048037,GO:0070085,GO:0071704,GO:0097159,GO:1901363
Smic10772	4.1045e-124	2.22685
Smic1744	4.10585e-124	1.41337	Proteasome activator complex subunit 4B OS=Danio rerio GN=psme4b PE=3 SV=2	GO:0000502,GO:0003674,GO:0005488,GO:0005515,GO:0005575,GO:0005634,GO:0005737,GO:0005829,GO:0006139,GO:0006259,GO:0006281,GO:0006325,GO:0006338,GO:0006508,GO:0006725,GO:0006807,GO:0006950,GO:0006974,GO:0006996,GO:0008047,GO:0008150,GO:0008152,GO:0009056,GO:0009057,GO:0009987,GO:0010468,GO:0010498,GO:0010499,GO:0010952,GO:0016043,GO:0016504,GO:0016568,GO:0016604,GO:0016607,GO:0019222,GO:0019538,GO:…
Smic17629	4.45186e-124	1.97736	Trophinin OS=Homo sapiens GN=TRO PE=1 SV=3	GO:0001558,GO:0003674,GO:0005488,GO:0005515,GO:0005575,GO:0005634,GO:0005737,GO:0005886,GO:0005887,GO:0007155,GO:0007156,GO:0007566,GO:0008150,GO:0016020,GO:0016021,GO:0022414,GO:0022610,GO:0030308,GO:0040008,GO:0043226,GO:0043227,GO:0043229,GO:0043231,GO:0044424,GO:0044425,GO:0044459,GO:0044464,GO:0044699,GO:0044702,GO:0045926,GO:0048519,GO:0048523,GO:0050789,GO:0050794,GO:0051128,GO:0065007,GO:…
Smic42242	4.85656e-124	1.44	Ankyrin repeat, PH and SEC7 domain containing protein secG OS=Dictyostelium discoideum GN=secG PE=2 SV=1	GO:0000323,GO:0003006,GO:0003674,GO:0005085,GO:0005086,GO:0005575,GO:0005764,GO:0005773,GO:0005829,GO:0006140,GO:0006935,GO:0006996,GO:0007010,GO:0007155,GO:0008150,GO:0009118,GO:0009605,GO:0009719,GO:0009894,GO:0009966,GO:0009987,GO:0010033,GO:0010243,GO:0010646,GO:0014070,GO:0014074,GO:0016043,GO:0019219,GO:0019220,GO:0019222,GO:0022414,GO:0022610,GO:0023051,GO:0030029,GO:0030036,GO:0030811,GO:…
Smic1913	1.08461e-123	1.18503	Uncharacterized UDP-glucosyltransferase YjiC OS=Bacillus subtilis (strain 168) GN=yjiC PE=3 SV=1	GO:0003674,GO:0003824,GO:0005975,GO:0006629,GO:0008150,GO:0008152,GO:0009987,GO:0016740,GO:0016757,GO:0016758,GO:0016999,GO:0017144,GO:0030258,GO:0030259,GO:0044237,GO:0044238,GO:0044255,GO:0044699,GO:0044710,GO:0044723,GO:0044763,GO:0070085,GO:0071704
Smic12144	1.49405e-123	1.90185	HEAT repeat-containing protein 2 OS=Homo sapiens GN=HEATR2 PE=1 SV=4	GO:0005575,GO:0005737,GO:0044424,GO:0044464
Smic43457	1.56864e-123	4.25325
Smic38558	2.32213e-123	1.65103	CUB and sushi domain-containing protein 1 OS=Homo sapiens GN=CSMD1 PE=1 SV=2	GO:0005575,GO:0016020,GO:0016021,GO:0044425
Smic13141	2.41012e-123	1.34265
Smic8428	1.50878e-122	1.50066	Putative uncharacterized protein OS=Perkinsus marinus (strain ATCC 50983 / TXsc) GN=Pmar_PMAR027596 PE=4 SV=1	GO:0000166,GO:0003674,GO:0005488,GO:0036094,GO:0097159,GO:1901265,GO:1901363
Smic9973	4.60877e-122	2.93442	Uncharacterized protein OS=Emiliania huxleyi CCMP1516 GN=EMIHUDRAFT_107004 PE=4 SV=1	GO:0003674,GO:0003824,GO:0008150,GO:0008152,GO:0016787
Smic34205	6.95604e-122	6.30749
Smic32041	7.41403e-122	2.43094	Nipped-B-like protein B OS=Danio rerio GN=nipblb PE=2 SV=1	GO:0002009,GO:0003143,GO:0003146,GO:0005575,GO:0005634,GO:0007049,GO:0007507,GO:0008150,GO:0009653,GO:0009987,GO:0032502,GO:0035239,GO:0043226,GO:0043227,GO:0043229,GO:0043231,GO:0044424,GO:0044464,GO:0044699,GO:0044763,GO:0044767,GO:0048513,GO:0048565,GO:0048598,GO:0048729,GO:0048856,GO:0060562
Smic30252	7.98228e-122	1.88895	hypothetical protein Pmar_PMAR012414 [Perkinsus marinus ATCC 50983] >gi|239902662|gb|EER19434.1| hypothetical protein Pmar_PMAR012414 [Perkinsus marinus ATCC 50983]
Smic4472	1.22818e-121	1.90952	Probable E3 ubiquitin-protein ligase HERC4 OS=Homo sapiens GN=HERC4 PE=1 SV=1	GO:0003674,GO:0003824,GO:0004842,GO:0005575,GO:0005634,GO:0005737,GO:0005829,GO:0006464,GO:0007276,GO:0007283,GO:0008150,GO:0008152,GO:0009987,GO:0016567,GO:0016740,GO:0016874,GO:0019538,GO:0022414,GO:0030154,GO:0032446,GO:0032502,GO:0036211,GO:0042787,GO:0043170,GO:0043226,GO:0043227,GO:0043229,GO:0043231,GO:0043412,GO:0044237,GO:0044238,GO:0044260,GO:0044267,GO:0044424,GO:0044444,GO:0044464,GO:…
Smic33082	1.42095e-121	1.1115	Cyclin-L1-1 OS=Arabidopsis thaliana GN=CYCL1-1 PE=2 SV=2	GO:0000079,GO:0000280,GO:0001932,GO:0003674,GO:0005488,GO:0005515,GO:0005575,GO:0005634,GO:0005911,GO:0006139,GO:0006355,GO:0006396,GO:0006464,GO:0006725,GO:0006807,GO:0006950,GO:0006970,GO:0006996,GO:0007049,GO:0007126,GO:0008150,GO:0008152,GO:0009314,GO:0009416,GO:0009506,GO:0009628,GO:0009648,GO:0009651,GO:0009889,GO:0009891,GO:0009893,GO:0009987,GO:0010440,GO:0010468,GO:0010556,GO:0010557,GO:…
Smic38641	2.1583e-121	2.44958	Isoamylase 3, chloroplastic OS=Arabidopsis thaliana GN=ISA3 PE=2 SV=2	GO:0000271,GO:0000272,GO:0003674,GO:0003824,GO:0004133,GO:0004553,GO:0005488,GO:0005575,GO:0005975,GO:0005976,GO:0005977,GO:0005982,GO:0005983,GO:0006073,GO:0006091,GO:0006112,GO:0008150,GO:0008152,GO:0009056,GO:0009057,GO:0009058,GO:0009059,GO:0009250,GO:0009251,GO:0009507,GO:0009532,GO:0009536,GO:0009569,GO:0009570,GO:0009664,GO:0009987,GO:0015980,GO:0016043,GO:0016051,GO:0016052,GO:0016787,GO:…
Smic39832	2.7722e-121	1.27489	GTP-binding protein TypA/BipA homolog OS=Haemophilus influenzae (strain ATCC 51907 / DSM 11121 / KW20 / Rd) GN=typA PE=1 SV=1	GO:0000166,GO:0001882,GO:0001883,GO:0003674,GO:0003824,GO:0003924,GO:0005488,GO:0005525,GO:0006139,GO:0006152,GO:0006163,GO:0006184,GO:0006195,GO:0006725,GO:0006753,GO:0006793,GO:0006796,GO:0006807,GO:0008150,GO:0008152,GO:0009056,GO:0009116,GO:0009117,GO:0009119,GO:0009141,GO:0009143,GO:0009144,GO:0009146,GO:0009150,GO:0009154,GO:0009164,GO:0009166,GO:0009199,GO:0009203,GO:0009205,GO:0009207,GO:…
Smic47157	3.03302e-121	1.12448	Electrogenic sodium bicarbonate cotransporter 1 OS=Homo sapiens GN=SLC4A4 PE=1 SV=1	GO:0003674,GO:0005215,GO:0005452,GO:0005488,GO:0005515,GO:0005575,GO:0005886,GO:0005887,GO:0006810,GO:0006811,GO:0006812,GO:0006814,GO:0006820,GO:0008150,GO:0008324,GO:0008509,GO:0008510,GO:0008514,GO:0009987,GO:0015075,GO:0015077,GO:0015081,GO:0015103,GO:0015106,GO:0015291,GO:0015293,GO:0015294,GO:0015296,GO:0015297,GO:0015301,GO:0015672,GO:0015701,GO:0015711,GO:0016020,GO:0016021,GO:0016323,GO:…
Smic20703	3.1101e-121	1.11328	Putative cation-transporting ATPase MJ1226 OS=Methanocaldococcus jannaschii (strain ATCC 43067 / DSM 2661 / JAL-1 / JCM 10045 / NBRC 100440) GN=MJ1226 PE=3 SV=1	GO:0000166,GO:0001882,GO:0001883,GO:0003674,GO:0003824,GO:0005215,GO:0005488,GO:0005524,GO:0005575,GO:0005886,GO:0006139,GO:0006152,GO:0006163,GO:0006164,GO:0006195,GO:0006200,GO:0006725,GO:0006753,GO:0006754,GO:0006793,GO:0006796,GO:0006807,GO:0006810,GO:0006811,GO:0006812,GO:0008150,GO:0008152,GO:0008324,GO:0009056,GO:0009058,GO:0009116,GO:0009117,GO:0009119,GO:0009123,GO:0009124,GO:0009125,GO:…
Smic32403	5.22586e-121	2.40336
Smic15538	1.25851e-120	3.08771	WGS project CAID00000000 data, contig chromosome 04 (Fragment) OS=Ostreococcus tauri GN=Ot04g02350 PE=4 SV=1	GO:0003674,GO:0005488,GO:0005509,GO:0043167,GO:0043169,GO:0046872
Smic41779	2.54839e-120	1.43965	Vegetative incompatibility protein HET-E-1 OS=Podospora anserina GN=HET-E1 PE=4 SV=1	GO:0000166,GO:0001882,GO:0001883,GO:0003674,GO:0005488,GO:0005525,GO:0017076,GO:0019001,GO:0032549,GO:0032550,GO:0032553,GO:0032555,GO:0032561,GO:0035639,GO:0036094,GO:0043167,GO:0043168,GO:0097159,GO:0097367,GO:1901265,GO:1901363
Smic25161	3.99973e-120	-3.31886
Smic43262	5.08081e-120	-1.30424	Cathepsin E OS=Mus musculus GN=Ctse PE=1 SV=2	GO:0002376,GO:0002478,GO:0002495,GO:0002504,GO:0003674,GO:0003824,GO:0004175,GO:0004190,GO:0005488,GO:0005515,GO:0005575,GO:0005768,GO:0006508,GO:0008150,GO:0008152,GO:0008233,GO:0016485,GO:0016540,GO:0016787,GO:0019538,GO:0019882,GO:0019884,GO:0019886,GO:0042802,GO:0042803,GO:0043170,GO:0043226,GO:0043227,GO:0043229,GO:0043231,GO:0044238,GO:0044424,GO:0044444,GO:0044464,GO:0046983,GO:0048002,GO:…
Smic2011	5.64724e-120	1.6687	Putative mitochondrial carrier protein PET8 OS=Saccharomyces cerevisiae (strain ATCC 204508 / S288c) GN=PET8 PE=1 SV=1	GO:0000095,GO:0003333,GO:0003674,GO:0005215,GO:0005337,GO:0005342,GO:0005575,GO:0005739,GO:0005743,GO:0006810,GO:0006811,GO:0006820,GO:0006865,GO:0008150,GO:0008509,GO:0008514,GO:0009987,GO:0015075,GO:0015171,GO:0015211,GO:0015711,GO:0015805,GO:0015849,GO:0015858,GO:0015860,GO:0015931,GO:0015932,GO:0016020,GO:0016021,GO:0019866,GO:0022857,GO:0022891,GO:0022892,GO:0031090,GO:0031966,GO:0034220,GO:…
Smic3188	1.0408e-119	3.1324	Putative uncharacterized protein OS=Arthrospira platensis (strain NIES-39 / IAM M-135) GN=NIES39_D06770 PE=4 SV=1	GO:0003674,GO:0005488,GO:0005509,GO:0005575,GO:0007154,GO:0008150,GO:0009987,GO:0016021,GO:0043167,GO:0043169,GO:0044425,GO:0044699,GO:0044763,GO:0046872
Smic40857	1.39982e-119	2.14671
Smic1478	2.85709e-119	1.93083	Uncharacterized protein OS=Capitella teleta GN=CAPTEDRAFT_188857 PE=4 SV=1	GO:0005575,GO:0006810,GO:0008150,GO:0016020,GO:0051234
Smic33739	5.27938e-119	2.65415	Rab family GTPase OS=Entamoeba histolytica GN=EHI_059670 PE=3 SV=1	GO:0000166,GO:0001882,GO:0001883,GO:0003674,GO:0005488,GO:0005525,GO:0006810,GO:0007165,GO:0007264,GO:0008150,GO:0009987,GO:0015031,GO:0017076,GO:0019001,GO:0032549,GO:0032550,GO:0032553,GO:0032555,GO:0032561,GO:0035556,GO:0035639,GO:0036094,GO:0043167,GO:0043168,GO:0045184,GO:0050789,GO:0050794,GO:0050896,GO:0051234,GO:0051716,GO:0065007,GO:0071702,GO:0097159,GO:0097367,GO:1901265,GO:1901363
Smic26738	6.73627e-119	1.64215
Smic42735	9.47997e-119	-1.58195	Putative uncharacterized protein OS=Arabidopsis lyrata subsp. lyrata GN=ARALYDRAFT_903353 PE=4 SV=1	GO:0000166,GO:0001882,GO:0001883,GO:0003674,GO:0003824,GO:0004672,GO:0005488,GO:0005524,GO:0006464,GO:0006468,GO:0006793,GO:0006796,GO:0008150,GO:0008152,GO:0009987,GO:0016301,GO:0016310,GO:0016740,GO:0016772,GO:0016773,GO:0017076,GO:0019538,GO:0030554,GO:0032549,GO:0032550,GO:0032553,GO:0032555,GO:0032559,GO:0035639,GO:0036094,GO:0036211,GO:0043167,GO:0043168,GO:0043170,GO:0043412,GO:0044237,GO:…
Smic8655	1.1064e-118	1.84581	Predicted protein OS=Naegleria gruberi GN=NAEGRDRAFT_76449 PE=4 SV=1	GO:0000166,GO:0001882,GO:0001883,GO:0003674,GO:0003779,GO:0003824,GO:0004672,GO:0004674,GO:0005488,GO:0005515,GO:0005524,GO:0006464,GO:0006468,GO:0006793,GO:0006796,GO:0008092,GO:0008150,GO:0008152,GO:0009987,GO:0016301,GO:0016310,GO:0016740,GO:0016772,GO:0016773,GO:0017076,GO:0019538,GO:0030554,GO:0032549,GO:0032550,GO:0032553,GO:0032555,GO:0032559,GO:0035639,GO:0036094,GO:0036211,GO:0043167,GO:…
Smic18266	1.32161e-118	4.60245	Putative uncharacterized protein OS=Cryptococcus neoformans var. neoformans serotype D (strain JEC21 / ATCC MYA-565) GN=CNE05380 PE=4 SV=1	GO:0003674,GO:0003676,GO:0003723,GO:0003824,GO:0003964,GO:0005488,GO:0006139,GO:0006259,GO:0006260,GO:0006278,GO:0006725,GO:0006807,GO:0008150,GO:0008152,GO:0009058,GO:0009059,GO:0009987,GO:0016740,GO:0016772,GO:0016779,GO:0034061,GO:0034641,GO:0034645,GO:0043170,GO:0044237,GO:0044238,GO:0044249,GO:0044260,GO:0046483,GO:0071704,GO:0090304,GO:0097159,GO:1901360,GO:1901363,GO:1901576
Smic8659	1.38189e-118	3.46697	Calcium/calmodulin-dependent 3',5'-cyclic nucleotide phosphodiesterase 1A OS=Mus musculus GN=Pde1a PE=2 SV=2	GO:0000166,GO:0003674,GO:0003824,GO:0004112,GO:0004114,GO:0004115,GO:0004117,GO:0005488,GO:0005515,GO:0005516,GO:0005575,GO:0005634,GO:0005737,GO:0006139,GO:0006163,GO:0006195,GO:0006198,GO:0006725,GO:0006753,GO:0006793,GO:0006796,GO:0006807,GO:0007165,GO:0008081,GO:0008150,GO:0008152,GO:0009056,GO:0009117,GO:0009150,GO:0009154,GO:0009166,GO:0009187,GO:0009214,GO:0009259,GO:0009261,GO:0009987,GO:…
Smic34159	1.39705e-118	3.05279	ATP-binding cassette sub-family G member 2 OS=Macaca mulatta GN=ABCG2 PE=2 SV=1	GO:0000166,GO:0001882,GO:0001883,GO:0003674,GO:0003824,GO:0005488,GO:0005524,GO:0005575,GO:0005739,GO:0005886,GO:0006139,GO:0006152,GO:0006163,GO:0006195,GO:0006200,GO:0006725,GO:0006753,GO:0006793,GO:0006796,GO:0006807,GO:0006810,GO:0008150,GO:0008152,GO:0009056,GO:0009116,GO:0009117,GO:0009119,GO:0009123,GO:0009125,GO:0009126,GO:0009128,GO:0009141,GO:0009143,GO:0009144,GO:0009146,GO:0009150,GO:…
Smic2636	1.43559e-118	2.4941	Glutamate synthase 1 [NADH], chloroplastic OS=Arabidopsis thaliana GN=GLT1 PE=2 SV=2	GO:0000166,GO:0003674,GO:0003824,GO:0005488,GO:0005506,GO:0005575,GO:0005975,GO:0005996,GO:0006006,GO:0006082,GO:0006090,GO:0006091,GO:0006094,GO:0006096,GO:0006520,GO:0006536,GO:0006537,GO:0006541,GO:0006807,GO:0006950,GO:0006970,GO:0008150,GO:0008152,GO:0008652,GO:0009056,GO:0009058,GO:0009064,GO:0009084,GO:0009507,GO:0009532,GO:0009536,GO:0009570,GO:0009628,GO:0009651,GO:0009987,GO:0010035,GO:…
Smic41854	2.71383e-118	1.34327	Malate dehydrogenase, mitochondrial OS=Sus scrofa GN=MDH2 PE=1 SV=2	GO:0003674,GO:0003824,GO:0005575,GO:0005739,GO:0005759,GO:0005975,GO:0006082,GO:0006099,GO:0006108,GO:0006464,GO:0006473,GO:0006475,GO:0008150,GO:0008152,GO:0009987,GO:0016491,GO:0016614,GO:0016615,GO:0016616,GO:0019538,GO:0019752,GO:0030060,GO:0031974,GO:0036211,GO:0043170,GO:0043226,GO:0043227,GO:0043229,GO:0043231,GO:0043233,GO:0043412,GO:0043436,GO:0043543,GO:0043648,GO:0044237,GO:0044238,GO:…
Smic2880	3.30685e-118	2.21947
Smic5406	3.46469e-118	1.44976	Bone morphogenetic protein 1 OS=Xenopus laevis GN=bmp1 PE=1 SV=1	GO:0001503,GO:0003674,GO:0003824,GO:0004175,GO:0004222,GO:0005102,GO:0005125,GO:0005488,GO:0005509,GO:0005515,GO:0005575,GO:0005576,GO:0005578,GO:0005615,GO:0005794,GO:0006508,GO:0007275,GO:0008083,GO:0008150,GO:0008152,GO:0008233,GO:0008237,GO:0008270,GO:0009888,GO:0009987,GO:0016787,GO:0019538,GO:0030154,GO:0031012,GO:0032501,GO:0032502,GO:0043167,GO:0043169,GO:0043170,GO:0043226,GO:0043227,GO:…
Smic13118	4.59765e-118	2.39914
Smic38876	1.07988e-117	1.08494	hypothetical protein EMIHUDRAFT_111551 [Emiliania huxleyi CCMP1516] >gi|485639570|gb|EOD33875.1| putative membrane protein [Emiliania huxleyi CCMP1516]
Smic34877	1.18302e-117	-2.07652	Death-associated protein kinase 1 OS=Mus musculus GN=Dapk1 PE=1 SV=3	GO:0000166,GO:0001882,GO:0001883,GO:0003674,GO:0003824,GO:0004672,GO:0004674,GO:0004683,GO:0005488,GO:0005515,GO:0005516,GO:0005524,GO:0005575,GO:0005737,GO:0005829,GO:0005856,GO:0006417,GO:0006464,GO:0006468,GO:0006793,GO:0006796,GO:0006915,GO:0007165,GO:0007166,GO:0008150,GO:0008152,GO:0008219,GO:0008625,GO:0009889,GO:0009890,GO:0009892,GO:0009966,GO:0009968,GO:0009987,GO:0010033,GO:0010468,GO:…
Smic8402	1.40583e-117	4.09964
Smic2932	2.79603e-117	6.60307	Retrovirus-related Pol polyprotein from type-2 retrotransposable element R2DM OS=Drosophila melanogaster GN=pol PE=4 SV=1	GO:0003674,GO:0003676,GO:0003723,GO:0003824,GO:0003964,GO:0004175,GO:0004190,GO:0004518,GO:0004519,GO:0005488,GO:0006139,GO:0006259,GO:0006260,GO:0006278,GO:0006508,GO:0006725,GO:0006807,GO:0008150,GO:0008152,GO:0008233,GO:0009058,GO:0009059,GO:0009987,GO:0016740,GO:0016772,GO:0016779,GO:0016787,GO:0016788,GO:0019538,GO:0034061,GO:0034641,GO:0034645,GO:0043167,GO:0043169,GO:0043170,GO:0044237,GO:…
Smic15642	3.47084e-117	3.80008
Smic27272	3.94001e-117	1.59816	Maternal protein pumilio OS=Drosophila melanogaster GN=pum PE=1 SV=2	GO:0000280,GO:0000288,GO:0000578,GO:0000900,GO:0000956,GO:0001709,GO:0003006,GO:0003008,GO:0003674,GO:0003676,GO:0003723,GO:0003729,GO:0003730,GO:0005488,GO:0005575,GO:0005635,GO:0005737,GO:0006139,GO:0006355,GO:0006401,GO:0006402,GO:0006417,GO:0006725,GO:0006807,GO:0006928,GO:0006996,GO:0007067,GO:0007154,GO:0007267,GO:0007268,GO:0007275,GO:0007276,GO:0007280,GO:0007281,GO:0007292,GO:0007389,GO:…
Smic18405	4.32274e-117	-6.22416
Smic4087	5.99611e-117	3.41798
Smic43408	8.37772e-117	3.087
Smic23455	1.2075e-116	-3.09647	V-type proton ATPase 16 kDa proteolipid subunit OS=Pleurochrysis carterae GN=VAP PE=2 SV=1	GO:0003674,GO:0005215,GO:0005575,GO:0005773,GO:0005774,GO:0006810,GO:0006811,GO:0006812,GO:0006818,GO:0008150,GO:0008324,GO:0009987,GO:0015075,GO:0015077,GO:0015078,GO:0015672,GO:0015988,GO:0015991,GO:0015992,GO:0016020,GO:0016021,GO:0022857,GO:0022890,GO:0022891,GO:0022892,GO:0031090,GO:0032991,GO:0033177,GO:0033179,GO:0034220,GO:0043226,GO:0043227,GO:0043229,GO:0043231,GO:0043234,GO:0044422,GO:…
Smic14386	2.155e-116	1.54055	Calcium-dependent protein kinase 2 OS=Plasmodium falciparum (isolate K1 / Thailand) GN=CPK2 PE=1 SV=3	GO:0000166,GO:0001882,GO:0001883,GO:0003674,GO:0003824,GO:0004672,GO:0004674,GO:0005488,GO:0005509,GO:0005524,GO:0006464,GO:0006468,GO:0006793,GO:0006796,GO:0008150,GO:0008152,GO:0009987,GO:0016301,GO:0016310,GO:0016740,GO:0016772,GO:0016773,GO:0017076,GO:0019538,GO:0030554,GO:0032549,GO:0032550,GO:0032553,GO:0032555,GO:0032559,GO:0035639,GO:0036094,GO:0036211,GO:0043167,GO:0043168,GO:0043169,GO:…
Smic17368	2.19749e-116	2.48739	Ubiquitin-60S ribosomal protein L40 OS=Tetrahymena thermophila (strain SB210) GN=RPL40 PE=1 SV=1	GO:0003674,GO:0003735,GO:0005198,GO:0005575,GO:0005634,GO:0005737,GO:0005840,GO:0006412,GO:0008150,GO:0008152,GO:0009058,GO:0009059,GO:0009987,GO:0019538,GO:0030529,GO:0032991,GO:0034645,GO:0043170,GO:0043226,GO:0043227,GO:0043228,GO:0043229,GO:0043231,GO:0043232,GO:0044237,GO:0044238,GO:0044249,GO:0044260,GO:0044267,GO:0044424,GO:0044444,GO:0044464,GO:0071704,GO:1901576
Smic48325	2.75825e-116	-1.39108	FACT complex subunit ssrp1-B OS=Caenorhabditis elegans GN=hmg-3 PE=3 SV=1	GO:0003674,GO:0003676,GO:0003677,GO:0005488,GO:0005575,GO:0005634,GO:0005694,GO:0006139,GO:0006259,GO:0006260,GO:0006281,GO:0006351,GO:0006355,GO:0006725,GO:0006807,GO:0006950,GO:0006974,GO:0008150,GO:0008152,GO:0009058,GO:0009059,GO:0009889,GO:0009987,GO:0010468,GO:0010556,GO:0016070,GO:0018130,GO:0019219,GO:0019222,GO:0019438,GO:0031323,GO:0031326,GO:0032774,GO:0033554,GO:0034641,GO:0034645,GO:…
Smic7561	3.0125e-116	1.39096	Multidrug resistance-associated protein 4 OS=Homo sapiens GN=ABCC4 PE=1 SV=3	GO:0000166,GO:0001775,GO:0001882,GO:0001883,GO:0002576,GO:0003674,GO:0003824,GO:0005215,GO:0005488,GO:0005524,GO:0005575,GO:0005886,GO:0006139,GO:0006152,GO:0006163,GO:0006195,GO:0006200,GO:0006725,GO:0006753,GO:0006793,GO:0006796,GO:0006807,GO:0006810,GO:0006887,GO:0007596,GO:0007599,GO:0008150,GO:0008152,GO:0009056,GO:0009116,GO:0009117,GO:0009119,GO:0009123,GO:0009125,GO:0009126,GO:0009128,GO:…
Smic26849	6.40843e-116	-6.20799
Smic35467	1.00909e-115	1.70843	Uncharacterized protein OS=Emiliania huxleyi CCMP1516 GN=EMIHUDRAFT_466323 PE=4 SV=1	GO:0007165,GO:0008150,GO:0009987,GO:0050789,GO:0050794,GO:0050896,GO:0051716,GO:0065007
Smic5582	1.62588e-115	1.36413	Uncharacterized oxidoreductase MSMEG_2408/MSMEI_2347 OS=Mycobacterium smegmatis (strain ATCC 700084 / mc(2)155) GN=MSMEG_2408 PE=1 SV=1	GO:0003674,GO:0003824,GO:0008150,GO:0008152,GO:0016491,GO:0044699,GO:0044710,GO:0055114
Smic34419	6.10891e-115	1.37561	Fucoxanthin-chlorophyll a-c binding protein B, chloroplastic OS=Phaeodactylum tricornutum GN=FCPB PE=3 SV=1	GO:0003674,GO:0005488,GO:0005575,GO:0006091,GO:0006464,GO:0008150,GO:0008152,GO:0009507,GO:0009521,GO:0009523,GO:0009535,GO:0009536,GO:0009579,GO:0009765,GO:0009987,GO:0015979,GO:0016020,GO:0016021,GO:0016168,GO:0018298,GO:0019538,GO:0030076,GO:0032991,GO:0034357,GO:0036211,GO:0042651,GO:0043170,GO:0043226,GO:0043227,GO:0043229,GO:0043231,GO:0043234,GO:0043412,GO:0044237,GO:0044238,GO:0044260,GO:…
Smic22364	8.92644e-115	2.41792	Potassium voltage-gated channel subfamily H member 1 OS=Rattus norvegicus GN=Kcnh1 PE=1 SV=1	GO:0000155,GO:0000160,GO:0003674,GO:0003824,GO:0004672,GO:0004673,GO:0004871,GO:0004872,GO:0005215,GO:0005216,GO:0005244,GO:0005249,GO:0005261,GO:0005267,GO:0005488,GO:0005515,GO:0005516,GO:0005575,GO:0005634,GO:0005637,GO:0005886,GO:0005887,GO:0006793,GO:0006796,GO:0006810,GO:0006811,GO:0006812,GO:0006813,GO:0007165,GO:0008150,GO:0008152,GO:0008324,GO:0009987,GO:0015075,GO:0015077,GO:0015079,GO:…
Smic36016	1.33155e-114	2.14154	Argininosuccinate lyase 2 OS=Rhizobium loti (strain MAFF303099) GN=argH2 PE=3 SV=1	GO:0000166,GO:0001882,GO:0001883,GO:0003674,GO:0003824,GO:0004056,GO:0005488,GO:0005524,GO:0005575,GO:0005737,GO:0006082,GO:0006520,GO:0006525,GO:0006526,GO:0006591,GO:0006807,GO:0008150,GO:0008152,GO:0008652,GO:0009058,GO:0009064,GO:0009084,GO:0009987,GO:0016053,GO:0016829,GO:0016840,GO:0016842,GO:0017076,GO:0019752,GO:0030554,GO:0032549,GO:0032550,GO:0032553,GO:0032555,GO:0032559,GO:0035639,GO:…
Smic15853	2.34144e-114	6.22508
Smic5777	2.58416e-114	1.91268	Serine/threonine-protein kinase SIK2 OS=Gallus gallus GN=SIK2 PE=2 SV=1	GO:0000166,GO:0000287,GO:0001882,GO:0001883,GO:0003674,GO:0003824,GO:0004672,GO:0004674,GO:0005488,GO:0005524,GO:0005575,GO:0005737,GO:0006464,GO:0006468,GO:0006793,GO:0006796,GO:0007165,GO:0008150,GO:0008152,GO:0009966,GO:0009987,GO:0010646,GO:0016301,GO:0016310,GO:0016740,GO:0016772,GO:0016773,GO:0017076,GO:0019538,GO:0023051,GO:0030554,GO:0032549,GO:0032550,GO:0032553,GO:0032555,GO:0032559,GO:…
Smic21818	3.59068e-114	1.74451
Smic4445	1.54197e-113	1.48034	Uncharacterized protein OS=Emiliania huxleyi CCMP1516 GN=EMIHUDRAFT_214491 PE=3 SV=1	GO:0003674,GO:0003824,GO:0004553,GO:0005975,GO:0008150,GO:0008152,GO:0016787,GO:0016798,GO:0044238,GO:0071704
Smic9018	1.55905e-113	1.47751	Glycogen phosphorylase 1 OS=Dictyostelium discoideum GN=glpV PE=1 SV=3	GO:0000166,GO:0000272,GO:0003674,GO:0003824,GO:0004645,GO:0005488,GO:0005575,GO:0005622,GO:0005975,GO:0005976,GO:0005977,GO:0005980,GO:0006073,GO:0006091,GO:0006112,GO:0006810,GO:0006897,GO:0006907,GO:0008150,GO:0008152,GO:0008184,GO:0009056,GO:0009057,GO:0009251,GO:0009987,GO:0015980,GO:0016052,GO:0016192,GO:0016740,GO:0016757,GO:0016758,GO:0030170,GO:0036094,GO:0043167,GO:0043168,GO:0043170,GO:…
Smic44403	8.55708e-113	-2.64183	predicted protein [Micromonas sp. RCC299] >gi|226521986|gb|ACO67971.1| predicted protein [Micromonas sp. RCC299]
Smic18418	9.52633e-113	-2.32773	Retrovirus-related Pol polyprotein from transposon TNT 1-94 OS=Nicotiana tabacum PE=2 SV=1	GO:0003674,GO:0003676,GO:0003824,GO:0003964,GO:0004175,GO:0004190,GO:0004518,GO:0004519,GO:0005488,GO:0006139,GO:0006259,GO:0006260,GO:0006278,GO:0006508,GO:0006725,GO:0006807,GO:0008150,GO:0008152,GO:0008233,GO:0008270,GO:0009058,GO:0009059,GO:0009987,GO:0015074,GO:0016740,GO:0016772,GO:0016779,GO:0016787,GO:0016788,GO:0019538,GO:0034061,GO:0034641,GO:0034645,GO:0043167,GO:0043169,GO:0043170,GO:…
Smic9407	1.15159e-112	1.97173	Multidrug resistance protein 1A OS=Mus musculus GN=Abcb1a PE=1 SV=3	GO:0000166,GO:0001666,GO:0001882,GO:0001883,GO:0003674,GO:0003824,GO:0005215,GO:0005488,GO:0005524,GO:0005575,GO:0005886,GO:0005911,GO:0006139,GO:0006152,GO:0006163,GO:0006195,GO:0006200,GO:0006725,GO:0006753,GO:0006793,GO:0006796,GO:0006807,GO:0006810,GO:0006855,GO:0006950,GO:0007584,GO:0007589,GO:0007595,GO:0007623,GO:0008150,GO:0008152,GO:0008559,GO:0009056,GO:0009116,GO:0009117,GO:0009119,GO:…
Smic13284	1.53437e-112	1.61766	Putative transporter arsB OS=Dictyostelium discoideum GN=arsB PE=2 SV=1	GO:0003674,GO:0003824,GO:0005215,GO:0005575,GO:0005886,GO:0005887,GO:0006810,GO:0006811,GO:0006812,GO:0006820,GO:0008150,GO:0008324,GO:0008490,GO:0008509,GO:0009987,GO:0015075,GO:0015103,GO:0015105,GO:0015291,GO:0015399,GO:0015405,GO:0015446,GO:0015698,GO:0015700,GO:0016020,GO:0016021,GO:0016462,GO:0016787,GO:0016817,GO:0016818,GO:0016820,GO:0016887,GO:0017111,GO:0019829,GO:0022804,GO:0022857,GO:…
Smic10042	2.48085e-112	1.07509	Transmembrane protein, putative OS=Phytophthora infestans (strain T30-4) GN=PITG_18234 PE=4 SV=1	GO:0005575,GO:0016021,GO:0044425
Smic8074	3.10161e-112	1.82136	Calcium-transporting ATPase 1 OS=Bacillus cereus (strain ATCC 10987) GN=BCE_0519 PE=1 SV=1	GO:0000166,GO:0001882,GO:0001883,GO:0003674,GO:0003824,GO:0005215,GO:0005388,GO:0005488,GO:0005524,GO:0005575,GO:0005886,GO:0006810,GO:0006811,GO:0006812,GO:0006816,GO:0008150,GO:0008152,GO:0008324,GO:0009987,GO:0015075,GO:0015085,GO:0015399,GO:0015405,GO:0015662,GO:0016020,GO:0016021,GO:0016462,GO:0016787,GO:0016817,GO:0016818,GO:0016820,GO:0016887,GO:0017076,GO:0017111,GO:0019829,GO:0022804,GO:…
Smic38887	1.28126e-111	1.86536	Beta,beta-carotene 9',10'-oxygenase OS=Mus musculus GN=Bco2 PE=1 SV=1	GO:0001523,GO:0003674,GO:0003824,GO:0005488,GO:0005575,GO:0005622,GO:0005739,GO:0006081,GO:0006082,GO:0006629,GO:0006720,GO:0006721,GO:0008150,GO:0008152,GO:0008300,GO:0009056,GO:0009987,GO:0010817,GO:0016042,GO:0016101,GO:0016108,GO:0016116,GO:0016119,GO:0016121,GO:0016491,GO:0016701,GO:0016702,GO:0019222,GO:0019752,GO:0031323,GO:0032787,GO:0034754,GO:0042214,GO:0042391,GO:0042445,GO:0042573,GO:…
Smic24016	1.64389e-111	2.35487
Smic43777	4.3908e-111	2.76069	Zinc finger, CCCH type domain-containing protein OS=Cryptosporidium muris (strain RN66) GN=CMU_023180 PE=4 SV=1	GO:0003674,GO:0005488,GO:0043167,GO:0043169,GO:0046872
Smic20736	6.64809e-111	1.08281	Leishmanolysin homolog OS=Crithidia fasciculata GN=gp63 PE=3 SV=2	GO:0003674,GO:0003824,GO:0004175,GO:0004222,GO:0005488,GO:0005575,GO:0005886,GO:0006508,GO:0007155,GO:0008150,GO:0008152,GO:0008233,GO:0008237,GO:0016020,GO:0016787,GO:0019538,GO:0022610,GO:0031225,GO:0043167,GO:0043169,GO:0043170,GO:0044238,GO:0044425,GO:0044464,GO:0046872,GO:0070011,GO:0071704
Smic38846	6.74774e-111	1.40664	L-threonine dehydratase biosynthetic IlvA OS=Burkholderia multivorans (strain ATCC 17616 / 249) GN=ilvA PE=3 SV=1	GO:0003674,GO:0003824,GO:0004794,GO:0005488,GO:0006082,GO:0006520,GO:0006549,GO:0006566,GO:0006807,GO:0008150,GO:0008152,GO:0008652,GO:0009058,GO:0009066,GO:0009081,GO:0009082,GO:0009097,GO:0009987,GO:0016053,GO:0016829,GO:0016840,GO:0016841,GO:0019752,GO:0030170,GO:0043167,GO:0043168,GO:0043436,GO:0044237,GO:0044238,GO:0044249,GO:0044281,GO:0044283,GO:0044699,GO:0044710,GO:0044711,GO:0044763,GO:…
Smic46900	1.53211e-110	6.17227	Retrovirus-related Pol polyprotein from transposon TNT 1-94 OS=Nicotiana tabacum PE=2 SV=1	GO:0003674,GO:0003676,GO:0003824,GO:0003964,GO:0004175,GO:0004190,GO:0004518,GO:0004519,GO:0005488,GO:0006139,GO:0006259,GO:0006260,GO:0006278,GO:0006508,GO:0006725,GO:0006807,GO:0008150,GO:0008152,GO:0008233,GO:0008270,GO:0009058,GO:0009059,GO:0009987,GO:0015074,GO:0016740,GO:0016772,GO:0016779,GO:0016787,GO:0016788,GO:0019538,GO:0034061,GO:0034641,GO:0034645,GO:0043167,GO:0043169,GO:0043170,GO:…
Smic3906	1.69607e-110	1.5001	Chitinase OS=Ktedonobacter racemifer DSM 44963 GN=Krac_3696 PE=4 SV=1	GO:0003674,GO:0003824,GO:0004553,GO:0004568,GO:0005975,GO:0008150,GO:0008152,GO:0016787,GO:0016798,GO:0044238,GO:0071704
Smic15103	1.94783e-110	1.31797	Polysaccharide deacetylase OS=Verrucosispora maris (strain AB-18-032) GN=VAB18032_13330 PE=4 SV=1	GO:0003674,GO:0003824,GO:0005975,GO:0008150,GO:0008152,GO:0016787,GO:0016810,GO:0044238,GO:0071704
Smic4929	2.55892e-110	1.45703	Fibronectin type-III domain-containing protein 3A OS=Homo sapiens GN=FNDC3A PE=1 SV=4	GO:0000139,GO:0001669,GO:0002064,GO:0003006,GO:0003674,GO:0003676,GO:0003723,GO:0005488,GO:0005575,GO:0005794,GO:0005829,GO:0007155,GO:0007281,GO:0007286,GO:0008150,GO:0009566,GO:0009987,GO:0012506,GO:0016020,GO:0016021,GO:0016023,GO:0016337,GO:0022412,GO:0022414,GO:0022610,GO:0030141,GO:0031090,GO:0031410,GO:0031982,GO:0031988,GO:0032502,GO:0043226,GO:0043227,GO:0043229,GO:0043231,GO:0044422,GO:…
Smic27690	2.73044e-110	1.2518	Dynein alpha chain, flagellar outer arm OS=Chlamydomonas reinhardtii GN=ODA11 PE=1 SV=2	GO:0000166,GO:0001882,GO:0001883,GO:0003674,GO:0003774,GO:0003777,GO:0003824,GO:0005488,GO:0005524,GO:0005575,GO:0005737,GO:0005856,GO:0005874,GO:0005875,GO:0005929,GO:0006139,GO:0006152,GO:0006163,GO:0006195,GO:0006200,GO:0006725,GO:0006753,GO:0006793,GO:0006796,GO:0006807,GO:0006928,GO:0007017,GO:0007018,GO:0008150,GO:0008152,GO:0009056,GO:0009116,GO:0009117,GO:0009119,GO:0009123,GO:0009125,GO:…
Smic30016	3.19928e-110	-1.8342	Cathepsin E OS=Lithobates catesbeiana GN=CTSE PE=1 SV=1	GO:0002376,GO:0002478,GO:0002495,GO:0002504,GO:0003674,GO:0003824,GO:0004175,GO:0004190,GO:0005575,GO:0005768,GO:0006508,GO:0008150,GO:0008152,GO:0008233,GO:0016787,GO:0019538,GO:0019882,GO:0019884,GO:0019886,GO:0043170,GO:0043226,GO:0043227,GO:0043229,GO:0043231,GO:0044238,GO:0044424,GO:0044444,GO:0044464,GO:0048002,GO:0070001,GO:0070011,GO:0071704
Smic20666	8.46658e-110	1.05931	Putative uncharacterized protein OS=Aureococcus anophagefferens GN=AURANDRAFT_67549 PE=4 SV=1	GO:0003674,GO:0005488,GO:0006801,GO:0008150,GO:0008152,GO:0009987,GO:0043167,GO:0043169,GO:0044237,GO:0044699,GO:0044710,GO:0046872,GO:0055114,GO:0072593
Smic20273	1.29562e-109	2.73372	Tubulin glycylase 3E OS=Tetrahymena thermophila (strain SB210) GN=TTLL3E PE=3 SV=1	GO:0000166,GO:0001882,GO:0001883,GO:0003674,GO:0003824,GO:0005488,GO:0005524,GO:0005575,GO:0005737,GO:0005856,GO:0005929,GO:0006464,GO:0008150,GO:0008152,GO:0009987,GO:0016874,GO:0016879,GO:0016881,GO:0017076,GO:0018094,GO:0019538,GO:0030554,GO:0032549,GO:0032550,GO:0032553,GO:0032555,GO:0032559,GO:0035639,GO:0036094,GO:0036211,GO:0042995,GO:0043167,GO:0043168,GO:0043170,GO:0043226,GO:0043227,GO:…
Smic6825	1.62474e-109	2.46035	hypothetical protein EMIHUDRAFT_444460, partial [Emiliania huxleyi CCMP1516] >gi|485625580|gb|EOD21429.1| hypothetical protein EMIHUDRAFT_444460, partial [Emiliania huxleyi CCMP1516]
Smic37578	3.15574e-109	1.17247	Prostaglandin F synthase OS=Trypanosoma brucei brucei PE=1 SV=1	GO:0000166,GO:0001516,GO:0003674,GO:0003824,GO:0005488,GO:0005575,GO:0005737,GO:0006082,GO:0006629,GO:0006631,GO:0006633,GO:0006636,GO:0006690,GO:0006692,GO:0006693,GO:0008150,GO:0008152,GO:0008610,GO:0009058,GO:0009987,GO:0016053,GO:0016491,GO:0016614,GO:0016616,GO:0019752,GO:0032787,GO:0033559,GO:0036094,GO:0036131,GO:0043436,GO:0044237,GO:0044238,GO:0044249,GO:0044255,GO:0044281,GO:0044283,GO:…
Smic5768	4.44747e-109	3.72696
Smic34650	7.89429e-109	1.31871	Probable 5'-nucleotidase OS=Treponema pallidum (strain Nichols) GN=TP_0104 PE=3 SV=1	GO:0000166,GO:0003674,GO:0003824,GO:0005488,GO:0005575,GO:0005886,GO:0006139,GO:0006725,GO:0006753,GO:0006793,GO:0006796,GO:0006807,GO:0008150,GO:0008152,GO:0008252,GO:0008253,GO:0009056,GO:0009117,GO:0009166,GO:0009987,GO:0016020,GO:0016311,GO:0016787,GO:0016788,GO:0016791,GO:0019439,GO:0019637,GO:0034641,GO:0034655,GO:0036094,GO:0042578,GO:0043167,GO:0043169,GO:0044237,GO:0044238,GO:0044248,GO:…
Smic37829	9.25489e-109	6.15258
Smic46333	1.10806e-108	6.64058
Smic41007	1.55049e-108	2.32464
Smic20425	1.80646e-108	2.19088
Smic25929	2.3064e-108	-6.11161
Smic20729	7.00183e-108	1.04682	Cellulose synthase (UDP-forming), family GT2 OS=Ectocarpus siliculosus GN=Esi_0004_0105 PE=4 SV=1	GO:0003674,GO:0003824,GO:0008150,GO:0008152,GO:0008194,GO:0016740,GO:0016757,GO:0016758,GO:0016759,GO:0016760,GO:0035251,GO:0046527
Smic30814	7.18781e-108	1.12491	High-affinity Na(+)/H(+) antiporter NhaS3 OS=Synechocystis sp. (strain PCC 6803 / Kazusa) GN=nhaS3 PE=1 SV=1	GO:0003674,GO:0005215,GO:0005575,GO:0006810,GO:0006811,GO:0006812,GO:0006814,GO:0006818,GO:0008150,GO:0008324,GO:0009579,GO:0009987,GO:0015075,GO:0015077,GO:0015078,GO:0015291,GO:0015297,GO:0015298,GO:0015299,GO:0015672,GO:0015992,GO:0016020,GO:0016021,GO:0022804,GO:0022857,GO:0022890,GO:0022891,GO:0022892,GO:0030001,GO:0034220,GO:0034357,GO:0042651,GO:0044424,GO:0044425,GO:0044436,GO:0044464,GO:…
Smic19811	7.48748e-108	2.12365	Putative surface lipoprotein OS=Shewanella oneidensis (strain MR-1) GN=SO_A0110 PE=4 SV=1	GO:0003674,GO:0008150
Smic5619	1.67906e-107	2.23692	Beta-1,4-galactosyltransferase, putative OS=Perkinsus marinus (strain ATCC 50983 / TXsc) GN=Pmar_PMAR009194 PE=4 SV=1	GO:0003674,GO:0003824,GO:0005975,GO:0008150,GO:0008152,GO:0016740,GO:0016757,GO:0044238,GO:0071704
Smic24537	1.95816e-107	1.41354	Probable cation-transporting ATPase 1 OS=Saccharomyces cerevisiae (strain ATCC 204508 / S288c) GN=SPF1 PE=1 SV=1	GO:0000166,GO:0001882,GO:0001883,GO:0003674,GO:0003824,GO:0005215,GO:0005488,GO:0005524,GO:0005575,GO:0005783,GO:0005789,GO:0005801,GO:0006139,GO:0006152,GO:0006163,GO:0006195,GO:0006200,GO:0006725,GO:0006753,GO:0006793,GO:0006796,GO:0006807,GO:0006810,GO:0006811,GO:0006812,GO:0006873,GO:0006874,GO:0006875,GO:0008150,GO:0008152,GO:0008324,GO:0009056,GO:0009116,GO:0009117,GO:0009119,GO:0009123,GO:…
Smic34214	2.0985e-107	-2.60963	UPF0678 fatty acid-binding protein-like protein Francci3_0452 OS=Frankia sp. (strain CcI3) GN=Francci3_0452 PE=3 SV=1	GO:0006810,GO:0008150,GO:0051234
Smic30105	2.51696e-107	1.09968	Sulfite reductase [NADPH] hemoprotein beta-component OS=Geobacillus kaustophilus (strain HTA426) GN=cysI PE=3 SV=1	GO:0000096,GO:0000097,GO:0000103,GO:0000166,GO:0003674,GO:0003824,GO:0004783,GO:0005488,GO:0005575,GO:0006082,GO:0006520,GO:0006534,GO:0006790,GO:0006807,GO:0008150,GO:0008152,GO:0008652,GO:0009058,GO:0009069,GO:0009070,GO:0009337,GO:0009987,GO:0016053,GO:0016491,GO:0016651,GO:0016667,GO:0016668,GO:0019344,GO:0019752,GO:0020037,GO:0032991,GO:0036094,GO:0043167,GO:0043169,GO:0043234,GO:0043436,GO:…
Smic9367	2.72025e-107	3.10961	hypothetical protein [Trypanosoma brucei brucei strain 927/4 GUTat10.1] >gi|62360137|gb|AAX80557.1| hypothetical protein, conserved [Trypanosoma brucei] >gi|70801193|gb|AAZ11101.1| hypothetical protein, conserved [Trypanosoma brucei brucei strain 927/4 GUTat10.1]
Smic17540	4.01122e-107	1.14193	Kinesin-like protein KIF13B OS=Homo sapiens GN=KIF13B PE=1 SV=2	GO:0000166,GO:0001775,GO:0001882,GO:0001883,GO:0002376,GO:0003674,GO:0003774,GO:0003777,GO:0003824,GO:0005488,GO:0005515,GO:0005524,GO:0005575,GO:0005737,GO:0005856,GO:0005871,GO:0005874,GO:0005875,GO:0006605,GO:0006810,GO:0006886,GO:0006928,GO:0007017,GO:0007018,GO:0007165,GO:0008017,GO:0008092,GO:0008150,GO:0008152,GO:0009987,GO:0010769,GO:0010975,GO:0015031,GO:0015631,GO:0016462,GO:0016787,GO:…
Smic7221	5.74173e-107	1.399	Probable malate:quinone oxidoreductase OS=Oceanobacillus iheyensis (strain DSM 14371 / JCM 11309 / KCTC 3954 / HTE831) GN=mqo PE=3 SV=1	GO:0003674,GO:0003824,GO:0006099,GO:0008150,GO:0008152,GO:0008924,GO:0016491,GO:0016614,GO:0016615,GO:0016901,GO:0044238,GO:0044699,GO:0044710,GO:0052589,GO:0055114
Smic12258	5.78902e-107	2.65339	Uncharacterized ABC transporter ATP-binding protein sll0182 OS=Synechocystis sp. (strain PCC 6803 / Kazusa) GN=sll0182 PE=3 SV=1	GO:0000166,GO:0001882,GO:0001883,GO:0003674,GO:0003824,GO:0005215,GO:0005488,GO:0005524,GO:0005575,GO:0005886,GO:0006139,GO:0006152,GO:0006163,GO:0006195,GO:0006200,GO:0006725,GO:0006753,GO:0006793,GO:0006796,GO:0006807,GO:0006810,GO:0008150,GO:0008152,GO:0009056,GO:0009116,GO:0009117,GO:0009119,GO:0009123,GO:0009125,GO:0009126,GO:0009128,GO:0009141,GO:0009143,GO:0009144,GO:0009146,GO:0009150,GO:…
Smic22850	6.78844e-107	1.04113	Niemann-Pick C1 protein OS=Sus scrofa GN=NPC1 PE=2 SV=1	GO:0000323,GO:0003674,GO:0004871,GO:0004872,GO:0004888,GO:0005488,GO:0005496,GO:0005575,GO:0005576,GO:0005635,GO:0005764,GO:0005765,GO:0005768,GO:0005773,GO:0005774,GO:0005783,GO:0005887,GO:0005975,GO:0006066,GO:0006082,GO:0006464,GO:0006486,GO:0006629,GO:0006810,GO:0006869,GO:0007034,GO:0007041,GO:0007165,GO:0008150,GO:0008152,GO:0008158,GO:0008202,GO:0008203,GO:0008206,GO:0008289,GO:0009987,GO:…
Smic19353	8.42857e-107	1.20045	hypothetical protein [Bacillus cereus] >gi|401641984|gb|EJS59701.1| hypothetical protein ICG_01741 [Bacillus cereus BAG1X1-3]
Smic16445	9.93852e-107	2.1488
Smic15921	1.11303e-106	1.98284	Extracellular signal-regulated kinase 1 OS=Dictyostelium discoideum GN=erkA PE=2 SV=2	GO:0000165,GO:0000166,GO:0000280,GO:0001882,GO:0001883,GO:0003006,GO:0003674,GO:0003824,GO:0004672,GO:0004674,GO:0004702,GO:0004707,GO:0004871,GO:0005057,GO:0005488,GO:0005524,GO:0005575,GO:0005829,GO:0005938,GO:0006464,GO:0006468,GO:0006793,GO:0006796,GO:0006935,GO:0006950,GO:0006996,GO:0007049,GO:0007067,GO:0007165,GO:0008150,GO:0008152,GO:0009605,GO:0009719,GO:0009987,GO:0009991,GO:0010033,GO:…
Smic14265	3.44507e-106	1.62506	Tetratricopeptide repeat protein 21B OS=Homo sapiens GN=TTC21B PE=1 SV=2	GO:0005575,GO:0005737,GO:0005856,GO:0005929,GO:0006355,GO:0006357,GO:0006810,GO:0006928,GO:0007017,GO:0007018,GO:0007165,GO:0007166,GO:0007224,GO:0008104,GO:0008150,GO:0009653,GO:0009889,GO:0009987,GO:0010468,GO:0010556,GO:0010970,GO:0016043,GO:0019219,GO:0019222,GO:0030030,GO:0030705,GO:0030991,GO:0031323,GO:0031326,GO:0032502,GO:0032989,GO:0032990,GO:0032991,GO:0033036,GO:0033365,GO:0034613,GO:…
Smic8915	4.49358e-106	2.38557	Carboxypeptidase Y OS=Schizosaccharomyces pombe (strain 972 / ATCC 24843) GN=cpy1 PE=1 SV=1	GO:0000322,GO:0000323,GO:0000324,GO:0003674,GO:0003824,GO:0004180,GO:0004185,GO:0005575,GO:0005737,GO:0005773,GO:0006508,GO:0007039,GO:0008150,GO:0008152,GO:0008233,GO:0008236,GO:0008238,GO:0009056,GO:0009057,GO:0009987,GO:0016787,GO:0017171,GO:0019538,GO:0030163,GO:0043170,GO:0043226,GO:0043227,GO:0043229,GO:0043231,GO:0044237,GO:0044238,GO:0044248,GO:0044257,GO:0044260,GO:0044265,GO:0044267,GO:…
Smic3987	6.00441e-106	1.4641	cAMP-dependent protein kinase regulatory subunit OS=Dictyostelium discoideum GN=pkaR PE=1 SV=1	GO:0000166,GO:0001932,GO:0003674,GO:0005488,GO:0005575,GO:0005813,GO:0005815,GO:0005829,GO:0005952,GO:0006140,GO:0008150,GO:0008603,GO:0009889,GO:0009891,GO:0009893,GO:0009987,GO:0010562,GO:0017076,GO:0019207,GO:0019219,GO:0019220,GO:0019222,GO:0019887,GO:0030154,GO:0030234,GO:0030435,GO:0030551,GO:0030552,GO:0030554,GO:0030799,GO:0030801,GO:0030802,GO:0030804,GO:0030808,GO:0030810,GO:0030814,GO:…
Smic23539	8.02713e-106	-1.67577	Ankyrin repeat domain-containing protein 50 OS=Homo sapiens GN=ANKRD50 PE=1 SV=4	GO:0003674,GO:0005488,GO:0005515
Smic9487	8.63861e-106	1.49816	Potassium voltage-gated channel subfamily H member 5 OS=Rattus norvegicus GN=Kcnh5 PE=2 SV=1	GO:0000155,GO:0000160,GO:0003674,GO:0003824,GO:0004672,GO:0004673,GO:0004871,GO:0004872,GO:0005215,GO:0005216,GO:0005244,GO:0005249,GO:0005261,GO:0005267,GO:0005488,GO:0005515,GO:0005516,GO:0005575,GO:0005622,GO:0005887,GO:0006793,GO:0006796,GO:0006810,GO:0006811,GO:0006812,GO:0006813,GO:0007165,GO:0007346,GO:0008150,GO:0008152,GO:0008324,GO:0009986,GO:0009987,GO:0010389,GO:0010564,GO:0015075,GO:…
Smic28578	1.00968e-105	-6.08368	Protein NLRC3 OS=Homo sapiens GN=NLRC3 PE=2 SV=2	GO:0000166,GO:0001775,GO:0001882,GO:0001883,GO:0002376,GO:0003674,GO:0005488,GO:0005524,GO:0005575,GO:0005737,GO:0006355,GO:0007165,GO:0007249,GO:0008150,GO:0009889,GO:0009966,GO:0009968,GO:0009987,GO:0010468,GO:0010556,GO:0010646,GO:0010648,GO:0017076,GO:0019219,GO:0019222,GO:0023051,GO:0023057,GO:0030554,GO:0031323,GO:0031326,GO:0032088,GO:0032549,GO:0032550,GO:0032553,GO:0032555,GO:0032559,GO:…
Smic26301	1.30964e-105	-1.13832	hypothetical protein EMIHUDRAFT_437026 [Emiliania huxleyi CCMP1516] >gi|485616496|gb|EOD13826.1| hypothetical protein EMIHUDRAFT_437026 [Emiliania huxleyi CCMP1516]
Smic16699	1.63237e-105	1.84178	Predicted protein OS=Naegleria gruberi GN=NAEGRDRAFT_76449 PE=4 SV=1	GO:0000166,GO:0001882,GO:0001883,GO:0003674,GO:0003779,GO:0003824,GO:0004672,GO:0004674,GO:0005488,GO:0005515,GO:0005524,GO:0006464,GO:0006468,GO:0006793,GO:0006796,GO:0008092,GO:0008150,GO:0008152,GO:0009987,GO:0016301,GO:0016310,GO:0016740,GO:0016772,GO:0016773,GO:0017076,GO:0019538,GO:0030554,GO:0032549,GO:0032550,GO:0032553,GO:0032555,GO:0032559,GO:0035639,GO:0036094,GO:0036211,GO:0043167,GO:…
Smic14063	1.87503e-105	1.18146	Dual oxidase 1 OS=Rattus norvegicus GN=Duox1 PE=1 SV=1	GO:0000302,GO:0003674,GO:0003824,GO:0004601,GO:0005488,GO:0005509,GO:0005575,GO:0005886,GO:0006082,GO:0006520,GO:0006575,GO:0006590,GO:0006725,GO:0006807,GO:0006950,GO:0006979,GO:0007165,GO:0007166,GO:0008150,GO:0008152,GO:0009056,GO:0009058,GO:0009719,GO:0009987,GO:0010033,GO:0010035,GO:0010243,GO:0010817,GO:0014070,GO:0014074,GO:0016020,GO:0016021,GO:0016174,GO:0016209,GO:0016324,GO:0016491,GO:…
Smic30966	1.9575e-105	-1.37898	Uncharacterized protein OS=Rhizophagus irregularis DAOM 197198w GN=RirG_020140 PE=4 SV=1	GO:0003674,GO:0003824,GO:0008150,GO:0008152,GO:0016740,GO:0016772,GO:0016779
Smic9364	2.12256e-105	3.32003
Smic33550	3.1192e-105	2.19121	Heat shock protein homolog pss1 OS=Schizosaccharomyces pombe (strain 972 / ATCC 24843) GN=pss1 PE=1 SV=2	GO:0000166,GO:0000774,GO:0001882,GO:0001883,GO:0003674,GO:0005488,GO:0005524,GO:0005575,GO:0005634,GO:0005737,GO:0005829,GO:0006457,GO:0006950,GO:0008150,GO:0008152,GO:0009266,GO:0009408,GO:0009628,GO:0009987,GO:0017076,GO:0019222,GO:0019538,GO:0030234,GO:0030554,GO:0032549,GO:0032550,GO:0032553,GO:0032555,GO:0032559,GO:0033554,GO:0034605,GO:0035639,GO:0036094,GO:0042026,GO:0043167,GO:0043168,GO:…
Smic22636	4.13203e-105	-1.3519	2-oxoisovalerate dehydrogenase subunit beta, mitochondrial OS=Dictyostelium discoideum GN=bkdB PE=3 SV=1	GO:0003674,GO:0003824,GO:0003863,GO:0005575,GO:0005739,GO:0005759,GO:0005947,GO:0006082,GO:0006520,GO:0006807,GO:0006810,GO:0006897,GO:0006907,GO:0008150,GO:0008152,GO:0009056,GO:0009063,GO:0009081,GO:0009083,GO:0009987,GO:0016054,GO:0016192,GO:0016491,GO:0016624,GO:0016903,GO:0017086,GO:0019752,GO:0030062,GO:0031974,GO:0032991,GO:0043226,GO:0043227,GO:0043229,GO:0043231,GO:0043233,GO:0043234,GO:…
Smic44907	4.14779e-105	1.76502	Pumilio homolog 2 OS=Mus musculus GN=Pum2 PE=1 SV=2	GO:0003674,GO:0003676,GO:0003723,GO:0005488,GO:0005515,GO:0005575,GO:0005737,GO:0006417,GO:0008150,GO:0009889,GO:0010468,GO:0010494,GO:0010556,GO:0010608,GO:0016043,GO:0019222,GO:0022607,GO:0022618,GO:0030529,GO:0031323,GO:0031326,GO:0032268,GO:0032991,GO:0034063,GO:0034622,GO:0035770,GO:0036464,GO:0043226,GO:0043228,GO:0043229,GO:0043232,GO:0043933,GO:0044424,GO:0044444,GO:0044464,GO:0048471,GO:…
Smic1947	4.98752e-105	1.07974	Uncharacterized UDP-glucosyltransferase YjiC OS=Bacillus subtilis (strain 168) GN=yjiC PE=3 SV=1	GO:0003674,GO:0003824,GO:0005975,GO:0006629,GO:0008150,GO:0008152,GO:0009987,GO:0016740,GO:0016757,GO:0016758,GO:0016999,GO:0017144,GO:0030258,GO:0030259,GO:0044237,GO:0044238,GO:0044255,GO:0044699,GO:0044710,GO:0044723,GO:0044763,GO:0070085,GO:0071704
Smic38923	5.02433e-105	3.12436	Polyketide synthase PksN OS=Bacillus subtilis (strain 168) GN=pksN PE=1 SV=3	GO:0003674,GO:0003824,GO:0005488,GO:0005575,GO:0005737,GO:0008150,GO:0008152,GO:0016597,GO:0016740,GO:0016746,GO:0016874,GO:0019842,GO:0031177,GO:0031406,GO:0033218,GO:0036094,GO:0043167,GO:0043168,GO:0043177,GO:0044424,GO:0044464,GO:0072341
Smic8507	5.73911e-105	2.11424
Smic27660	3.3773e-104	-1.06536	40S ribosomal protein S9-1 OS=Arabidopsis thaliana GN=RPS9B PE=1 SV=1	GO:0001510,GO:0003674,GO:0003676,GO:0003723,GO:0003735,GO:0005198,GO:0005488,GO:0005575,GO:0005618,GO:0005622,GO:0005730,GO:0005774,GO:0005829,GO:0005840,GO:0005911,GO:0006139,GO:0006412,GO:0006725,GO:0006807,GO:0008150,GO:0008152,GO:0009058,GO:0009059,GO:0009451,GO:0009506,GO:0009507,GO:0009536,GO:0009987,GO:0015935,GO:0016020,GO:0016070,GO:0019538,GO:0019843,GO:0022626,GO:0022627,GO:0030054,GO:…
Smic28627	3.4413e-104	1.06632	DNA replication licensing factor Mcm2 OS=Drosophila melanogaster GN=Mcm2 PE=1 SV=1	GO:0000166,GO:0001882,GO:0001883,GO:0003674,GO:0003676,GO:0003677,GO:0003678,GO:0003824,GO:0004386,GO:0005488,GO:0005515,GO:0005524,GO:0005575,GO:0005634,GO:0006139,GO:0006259,GO:0006260,GO:0006270,GO:0006323,GO:0006725,GO:0006807,GO:0006996,GO:0007049,GO:0007154,GO:0007267,GO:0008150,GO:0008152,GO:0009058,GO:0009059,GO:0009987,GO:0016043,GO:0016462,GO:0016787,GO:0016817,GO:0016818,GO:0017076,GO:…
Smic31214	4.81742e-104	1.04151	Pentatricopeptide repeat-containing protein At2g31400, chloroplastic OS=Arabidopsis thaliana GN=At2g31400 PE=2 SV=1	GO:0003674,GO:0003676,GO:0003677,GO:0005488,GO:0005575,GO:0007165,GO:0008150,GO:0009507,GO:0009536,GO:0009987,GO:0010019,GO:0031930,GO:0043226,GO:0043227,GO:0043229,GO:0043231,GO:0044424,GO:0044444,GO:0044464,GO:0050789,GO:0050794,GO:0050896,GO:0051716,GO:0065007,GO:0097159,GO:1901363
Smic27176	5.83519e-104	4.27953
Smic10962	6.22027e-104	2.23922	Uncharacterized protein OS=Emiliania huxleyi CCMP1516 GN=EMIHUDRAFT_434014 PE=4 SV=1	GO:0003674,GO:0005488,GO:0030246
Smic39331	6.27148e-104	-6.05461	Nephrocystin-3 OS=Homo sapiens GN=NPHP3 PE=1 SV=1	GO:0001822,GO:0001947,GO:0002009,GO:0003143,GO:0003279,GO:0003283,GO:0003341,GO:0003351,GO:0003674,GO:0005488,GO:0005515,GO:0005575,GO:0005929,GO:0006140,GO:0006629,GO:0006928,GO:0007017,GO:0007018,GO:0007163,GO:0007165,GO:0007166,GO:0007368,GO:0007389,GO:0008150,GO:0008152,GO:0009653,GO:0009799,GO:0009855,GO:0009887,GO:0009966,GO:0009968,GO:0009987,GO:0010646,GO:0010648,GO:0016043,GO:0016055,GO:…
Smic8154	7.90159e-104	-6.05656	Uncharacterized protein OS=Xiphophorus maculatus PE=4 SV=1	GO:0003674,GO:0003676,GO:0005488,GO:0006139,GO:0006259,GO:0006725,GO:0006807,GO:0008150,GO:0008152,GO:0008270,GO:0009987,GO:0015074,GO:0034641,GO:0043167,GO:0043169,GO:0043170,GO:0044237,GO:0044238,GO:0044260,GO:0046483,GO:0046872,GO:0046914,GO:0071704,GO:0090304,GO:0097159,GO:1901360,GO:1901363
Smic19471	8.01527e-104	2.8581
Smic12421	8.98836e-104	1.50614	Predicted protein OS=Micromonas sp. (strain RCC299 / NOUM17) GN=MICPUN_61664 PE=4 SV=1	GO:0003674,GO:0003824,GO:0008150,GO:0008152,GO:0016491,GO:0044699,GO:0044710,GO:0055114
Smic17317	1.15474e-103	1.89338
Smic19194	1.29971e-103	-1.16195
Smic6519	1.30981e-103	1.67801	Uncharacterized protein OS=Emiliania huxleyi CCMP1516 GN=EMIHUDRAFT_108611 PE=4 SV=1	GO:0003674,GO:0005488,GO:0020037,GO:0046906,GO:0097159,GO:1901363
Smic35189	1.37219e-103	2.55036
Smic40162	1.97091e-103	1.62833	Probable ATP-dependent RNA helicase A OS=Caenorhabditis elegans GN=rha-1 PE=2 SV=3	GO:0000166,GO:0000280,GO:0001882,GO:0001883,GO:0003006,GO:0003674,GO:0003676,GO:0003677,GO:0003723,GO:0003824,GO:0004386,GO:0005488,GO:0005524,GO:0005575,GO:0005634,GO:0006139,GO:0006152,GO:0006163,GO:0006195,GO:0006200,GO:0006351,GO:0006355,GO:0006725,GO:0006753,GO:0006793,GO:0006796,GO:0006807,GO:0006996,GO:0007049,GO:0007067,GO:0007275,GO:0007281,GO:0008026,GO:0008150,GO:0008152,GO:0009056,GO:…
Smic39661	3.17483e-103	1.0259
Smic30673	3.36251e-103	-6.04369
Smic39477	5.39187e-103	1.43232	Protein MEI2-like 5 OS=Oryza sativa subsp. japonica GN=ML5 PE=2 SV=1	GO:0000166,GO:0003674,GO:0003676,GO:0003723,GO:0005488,GO:0008150,GO:0010564,GO:0010638,GO:0033043,GO:0036094,GO:0040008,GO:0040020,GO:0045836,GO:0045927,GO:0048518,GO:0048522,GO:0050789,GO:0050794,GO:0051128,GO:0051130,GO:0051302,GO:0051445,GO:0051726,GO:0051783,GO:0051785,GO:0065007,GO:0090068,GO:0097159,GO:1901265,GO:1901363
Smic21477	7.01783e-103	1.03905
Smic1211	7.30082e-103	1.58951	RING finger protein B OS=Dictyostelium discoideum GN=rngB PE=2 SV=2	GO:0003674,GO:0005488,GO:0005575,GO:0005737,GO:0008270,GO:0043167,GO:0043169,GO:0044424,GO:0044464,GO:0046872,GO:0046914
Smic7155	9.17386e-103	1.69269	Phosphoglycerate kinase OS=Aspergillus oryzae (strain ATCC 42149 / RIB 40) GN=pgkA PE=3 SV=1	GO:0000166,GO:0001882,GO:0001883,GO:0003674,GO:0003824,GO:0004618,GO:0005488,GO:0005524,GO:0005575,GO:0005737,GO:0005975,GO:0006082,GO:0006090,GO:0006091,GO:0006096,GO:0006793,GO:0006796,GO:0008150,GO:0008152,GO:0009056,GO:0009987,GO:0016052,GO:0016301,GO:0016310,GO:0016740,GO:0016772,GO:0016774,GO:0017076,GO:0019752,GO:0030554,GO:0032549,GO:0032550,GO:0032553,GO:0032555,GO:0032559,GO:0032787,GO:…
Smic38456	1.8987e-102	2.70324
Smic11787	2.31187e-102	1.00498	Pyrophosphate--fructose 6-phosphate 1-phosphotransferase subunit beta 2 OS=Arabidopsis thaliana GN=PFP-BETA2 PE=3 SV=1	GO:0000166,GO:0001882,GO:0001883,GO:0003006,GO:0003674,GO:0003824,GO:0003872,GO:0005488,GO:0005524,GO:0005575,GO:0005737,GO:0005829,GO:0005945,GO:0005975,GO:0006002,GO:0006082,GO:0006090,GO:0006091,GO:0006096,GO:0006629,GO:0006643,GO:0006664,GO:0006793,GO:0006796,GO:0006950,GO:0007154,GO:0008150,GO:0008152,GO:0008443,GO:0008610,GO:0009056,GO:0009058,GO:0009247,GO:0009267,GO:0009605,GO:0009790,GO:…
Smic5615	4.29794e-102	1.56325
Smic18058	4.90868e-102	1.11843	Multidrug resistance protein 1 OS=Homo sapiens GN=ABCB1 PE=1 SV=3	GO:0000086,GO:0000166,GO:0001882,GO:0001883,GO:0003674,GO:0003824,GO:0005215,GO:0005488,GO:0005515,GO:0005524,GO:0005575,GO:0005886,GO:0006139,GO:0006152,GO:0006163,GO:0006195,GO:0006200,GO:0006725,GO:0006753,GO:0006793,GO:0006796,GO:0006807,GO:0006810,GO:0006855,GO:0008150,GO:0008152,GO:0008283,GO:0008559,GO:0009056,GO:0009116,GO:0009117,GO:0009119,GO:0009123,GO:0009125,GO:0009126,GO:0009128,GO:…
Smic43745	7.5638e-102	6.06131	Uncharacterized protein OS=Emiliania huxleyi CCMP1516 GN=EMIHUDRAFT_108611 PE=4 SV=1	GO:0003674,GO:0005488,GO:0020037,GO:0046906,GO:0097159,GO:1901363
Smic5859	7.60835e-102	2.22778	Splicing factor 3B subunit 1 OS=Xenopus laevis GN=sf3b1 PE=2 SV=1	GO:0005575,GO:0005634,GO:0005681,GO:0006139,GO:0006396,GO:0006397,GO:0006725,GO:0006807,GO:0008150,GO:0008152,GO:0008380,GO:0009987,GO:0016070,GO:0016071,GO:0030529,GO:0032991,GO:0034641,GO:0043170,GO:0043226,GO:0043227,GO:0043229,GO:0043231,GO:0044237,GO:0044238,GO:0044260,GO:0044422,GO:0044424,GO:0044428,GO:0044446,GO:0044464,GO:0046483,GO:0071704,GO:0090304,GO:1901360
Smic6819	7.99252e-102	2.36601	Probable protein phosphatase CG10417 OS=Drosophila melanogaster GN=CG10417 PE=1 SV=1	GO:0003674,GO:0003824,GO:0004721,GO:0004722,GO:0005488,GO:0006464,GO:0006470,GO:0006793,GO:0006796,GO:0008150,GO:0008152,GO:0009987,GO:0016311,GO:0016787,GO:0016788,GO:0016791,GO:0019538,GO:0036211,GO:0042578,GO:0043167,GO:0043169,GO:0043170,GO:0043412,GO:0044237,GO:0044238,GO:0044260,GO:0044267,GO:0046872,GO:0071704
Smic12854	1.02186e-101	1.29934	Protein URA2 OS=Saccharomyces cerevisiae (strain ATCC 204508 / S288c) GN=URA2 PE=1 SV=5	GO:0000166,GO:0001882,GO:0001883,GO:0003674,GO:0003824,GO:0004070,GO:0004088,GO:0005488,GO:0005524,GO:0005575,GO:0005737,GO:0006082,GO:0006139,GO:0006142,GO:0006206,GO:0006207,GO:0006213,GO:0006220,GO:0006221,GO:0006222,GO:0006520,GO:0006541,GO:0006543,GO:0006725,GO:0006753,GO:0006793,GO:0006796,GO:0006807,GO:0008150,GO:0008152,GO:0009056,GO:0009058,GO:0009063,GO:0009064,GO:0009065,GO:0009112,GO:…
Smic18095	1.24983e-101	-2.86214	TKL protein kinase OS=Saprolegnia diclina VS20 GN=SDRG_10397 PE=4 SV=1	GO:0000166,GO:0001882,GO:0001883,GO:0003674,GO:0003824,GO:0004672,GO:0004674,GO:0005488,GO:0005524,GO:0006464,GO:0006468,GO:0006793,GO:0006796,GO:0008150,GO:0008152,GO:0009987,GO:0016301,GO:0016310,GO:0016740,GO:0016772,GO:0016773,GO:0017076,GO:0019538,GO:0030554,GO:0032549,GO:0032550,GO:0032553,GO:0032555,GO:0032559,GO:0035639,GO:0036094,GO:0036211,GO:0043167,GO:0043168,GO:0043170,GO:0043412,GO:…
Smic23709	1.26568e-101	2.65599	hypothetical protein H696_01075 [Fonticula alba]
Smic37647	1.55506e-101	1.73815
Smic41341	1.61329e-101	1.16682	2-C-methyl-D-erythritol 4-phosphate cytidylyltransferase, chloroplastic OS=Oryza sativa subsp. japonica GN=ISPD PE=2 SV=1	GO:0003674,GO:0003824,GO:0005575,GO:0006081,GO:0006082,GO:0006090,GO:0006629,GO:0006644,GO:0006720,GO:0006793,GO:0006796,GO:0008150,GO:0008152,GO:0008299,GO:0008610,GO:0008654,GO:0009058,GO:0009240,GO:0009507,GO:0009532,GO:0009536,GO:0009570,GO:0009987,GO:0016740,GO:0016772,GO:0016779,GO:0019288,GO:0019637,GO:0019682,GO:0019752,GO:0032787,GO:0043226,GO:0043227,GO:0043229,GO:0043231,GO:0043436,GO:…
Smic25895	1.69606e-101	2.72796	DNA topoisomerase 2 OS=Plasmodium falciparum (isolate K1 / Thailand) GN=TOP2 PE=3 SV=1	GO:0000166,GO:0001882,GO:0001883,GO:0003674,GO:0003676,GO:0003677,GO:0003824,GO:0003916,GO:0003918,GO:0005488,GO:0005524,GO:0005575,GO:0005634,GO:0006139,GO:0006152,GO:0006163,GO:0006195,GO:0006200,GO:0006259,GO:0006265,GO:0006725,GO:0006753,GO:0006793,GO:0006796,GO:0006807,GO:0008094,GO:0008150,GO:0008152,GO:0009056,GO:0009116,GO:0009117,GO:0009119,GO:0009123,GO:0009125,GO:0009126,GO:0009128,GO:…
Smic6102	1.8477e-101	2.08297	DNA-directed RNA polymerase II subunit rpb1 OS=Dictyostelium discoideum GN=polr2a PE=2 SV=2	GO:0000428,GO:0001055,GO:0003674,GO:0003676,GO:0003677,GO:0003824,GO:0003899,GO:0005488,GO:0005575,GO:0005634,GO:0005665,GO:0006139,GO:0006351,GO:0006355,GO:0006366,GO:0006725,GO:0006807,GO:0006810,GO:0006897,GO:0006907,GO:0008150,GO:0008152,GO:0009058,GO:0009059,GO:0009889,GO:0009987,GO:0010468,GO:0010556,GO:0016070,GO:0016192,GO:0016740,GO:0016772,GO:0016779,GO:0018130,GO:0019219,GO:0019222,GO:…
Smic222	2.2848e-101	1.56921	Copia protein OS=Drosophila melanogaster GN=GIP PE=1 SV=3	GO:0000166,GO:0001882,GO:0001883,GO:0003674,GO:0003676,GO:0003824,GO:0004175,GO:0004190,GO:0005488,GO:0005524,GO:0006139,GO:0006259,GO:0006508,GO:0006725,GO:0006807,GO:0008150,GO:0008152,GO:0008233,GO:0008270,GO:0009987,GO:0015074,GO:0016787,GO:0017076,GO:0019538,GO:0030554,GO:0032549,GO:0032550,GO:0032553,GO:0032555,GO:0032559,GO:0034641,GO:0035639,GO:0036094,GO:0043167,GO:0043168,GO:0043169,GO:…
Smic16216	2.38017e-101	1.27755	Cation channel sperm-associated protein 1 OS=Mus musculus GN=Catsper1 PE=1 SV=1	GO:0003352,GO:0003674,GO:0005215,GO:0005216,GO:0005227,GO:0005244,GO:0005245,GO:0005261,GO:0005262,GO:0005488,GO:0005515,GO:0005575,GO:0005886,GO:0005891,GO:0005929,GO:0006810,GO:0006811,GO:0006812,GO:0006816,GO:0006928,GO:0007275,GO:0007276,GO:0007283,GO:0007342,GO:0008150,GO:0008324,GO:0009987,GO:0010959,GO:0015075,GO:0015085,GO:0015267,GO:0016020,GO:0016021,GO:0016043,GO:0022412,GO:0022414,GO:…
Smic37609	2.52836e-101	1.18797	PDZ domain-containing protein C23G3.12c OS=Schizosaccharomyces pombe (strain 972 / ATCC 24843) GN=SPAC23G3.12c PE=2 SV=1	GO:0003674,GO:0003824,GO:0004175,GO:0004252,GO:0005575,GO:0005634,GO:0006508,GO:0006629,GO:0008150,GO:0008152,GO:0008233,GO:0008236,GO:0016787,GO:0017171,GO:0019538,GO:0043170,GO:0043226,GO:0043227,GO:0043229,GO:0043231,GO:0044238,GO:0044424,GO:0044464,GO:0044699,GO:0044710,GO:0051603,GO:0070011,GO:0071704
Smic26454	3.72742e-101	-6.01393
Smic7901	4.34326e-101	1.33235	Ribulose bisphosphate carboxylase, chloroplastic OS=Heterocapsa triquetra GN=rbcL PE=2 SV=1	GO:0000287,GO:0003674,GO:0003824,GO:0004497,GO:0005488,GO:0005575,GO:0005975,GO:0008150,GO:0008152,GO:0009058,GO:0009507,GO:0009536,GO:0009987,GO:0015977,GO:0015979,GO:0016020,GO:0016021,GO:0016051,GO:0016491,GO:0016829,GO:0016830,GO:0016831,GO:0016984,GO:0019253,GO:0019685,GO:0031090,GO:0031969,GO:0042170,GO:0043167,GO:0043169,GO:0043226,GO:0043227,GO:0043229,GO:0043231,GO:0044237,GO:0044238,GO:…
Smic39500	4.35453e-101	2.43266	Serine/threonine-protein kinase H1 OS=Mus musculus GN=Pskh1 PE=2 SV=3	GO:0000166,GO:0001882,GO:0001883,GO:0003674,GO:0003824,GO:0004672,GO:0004674,GO:0005488,GO:0005524,GO:0005575,GO:0005634,GO:0005737,GO:0005783,GO:0005789,GO:0005794,GO:0005815,GO:0005856,GO:0005886,GO:0006464,GO:0006468,GO:0006793,GO:0006796,GO:0008150,GO:0008152,GO:0009987,GO:0016020,GO:0016301,GO:0016310,GO:0016604,GO:0016607,GO:0016740,GO:0016772,GO:0016773,GO:0017076,GO:0019538,GO:0030554,GO:…
Smic29834	4.55637e-101	1.57556	Heterogeneous nuclear ribonucleoprotein U-like protein 1 OS=Acromyrmex echinatior GN=G5I_09463 PE=4 SV=1	GO:0003674,GO:0003676,GO:0005488,GO:0005575,GO:0019013,GO:0030529,GO:0032991,GO:0044423,GO:0044424,GO:0044464,GO:0097159,GO:1901363
Smic19209	5.05321e-101	2.55298	Uncharacterized glycosidase Rv0584 OS=Mycobacterium tuberculosis (strain ATCC 25618 / H37Rv) GN=Rv0584 PE=3 SV=1	GO:0003674,GO:0003824,GO:0005488,GO:0005975,GO:0008150,GO:0008152,GO:0016787,GO:0016798,GO:0030246,GO:0044238,GO:0071704
Smic763	7.81653e-101	2.20361	Heterogeneous nuclear ribonucleoprotein U OS=Mus musculus GN=Hnrnpu PE=1 SV=1	GO:0000166,GO:0001882,GO:0001883,GO:0003674,GO:0003676,GO:0003677,GO:0003723,GO:0005488,GO:0005515,GO:0005524,GO:0005575,GO:0005634,GO:0005681,GO:0005737,GO:0006139,GO:0006396,GO:0006397,GO:0006725,GO:0006807,GO:0008150,GO:0008152,GO:0008380,GO:0009986,GO:0009987,GO:0010468,GO:0010608,GO:0016070,GO:0016071,GO:0017076,GO:0019222,GO:0030529,GO:0030554,GO:0032549,GO:0032550,GO:0032553,GO:0032555,GO:…
Smic5874	9.13859e-101	1.37589	Delta(5) fatty acid desaturase B OS=Dictyostelium discoideum GN=fadB PE=1 SV=1	GO:0003674,GO:0003824,GO:0005488,GO:0005506,GO:0005575,GO:0005886,GO:0006082,GO:0006629,GO:0006631,GO:0006633,GO:0006636,GO:0008150,GO:0008152,GO:0008610,GO:0009058,GO:0009987,GO:0016020,GO:0016021,GO:0016053,GO:0016491,GO:0016705,GO:0016717,GO:0019752,GO:0020037,GO:0032787,GO:0033559,GO:0043167,GO:0043169,GO:0043436,GO:0044237,GO:0044238,GO:0044249,GO:0044255,GO:0044281,GO:0044283,GO:0044425,GO:…
Smic12745	1.04118e-100	1.23413	Eukaryotic translation initiation factor isoform 4G-2 OS=Oryza sativa subsp. japonica GN=Os02g0611500 PE=2 SV=1	GO:0003674,GO:0003676,GO:0003723,GO:0003743,GO:0005488,GO:0005575,GO:0005829,GO:0006412,GO:0006413,GO:0006417,GO:0008135,GO:0008150,GO:0008152,GO:0009058,GO:0009059,GO:0009889,GO:0009987,GO:0010468,GO:0010556,GO:0010608,GO:0019222,GO:0019538,GO:0031323,GO:0031326,GO:0032268,GO:0034645,GO:0043170,GO:0044237,GO:0044238,GO:0044249,GO:0044260,GO:0044267,GO:0044424,GO:0044444,GO:0044464,GO:0050789,GO:…
Smic39666	1.22686e-100	-1.02079	Cytochrome b6-f complex iron-sulfur subunit OS=Synechococcus sp. (strain RCC307) GN=petC PE=3 SV=1	GO:0003674,GO:0003824,GO:0005215,GO:0005488,GO:0005575,GO:0006810,GO:0006811,GO:0006812,GO:0006818,GO:0008121,GO:0008150,GO:0008152,GO:0008324,GO:0009055,GO:0009496,GO:0009579,GO:0009987,GO:0015075,GO:0015077,GO:0015078,GO:0015672,GO:0015979,GO:0015992,GO:0016020,GO:0016021,GO:0016491,GO:0016679,GO:0016681,GO:0022857,GO:0022890,GO:0022891,GO:0022892,GO:0034220,GO:0034357,GO:0042651,GO:0043167,GO:…
Smic21528	1.32626e-100	-1.09816
Smic5065	1.3718e-100	3.69202	Dynein alpha chain, flagellar outer arm OS=Chlamydomonas reinhardtii GN=ODA11 PE=1 SV=2	GO:0000166,GO:0001882,GO:0001883,GO:0003674,GO:0003774,GO:0003777,GO:0003824,GO:0005488,GO:0005524,GO:0005575,GO:0005737,GO:0005856,GO:0005874,GO:0005875,GO:0005929,GO:0006139,GO:0006152,GO:0006163,GO:0006195,GO:0006200,GO:0006725,GO:0006753,GO:0006793,GO:0006796,GO:0006807,GO:0006928,GO:0007017,GO:0007018,GO:0008150,GO:0008152,GO:0009056,GO:0009116,GO:0009117,GO:0009119,GO:0009123,GO:0009125,GO:…
Smic7928	1.70135e-100	1.46399	Coiled-coil domain-containing protein 147 OS=Homo sapiens GN=CCDC147 PE=2 SV=1	GO:0005575,GO:0005615,GO:0044421
Smic6902	2.02127e-100	6.03983
Smic40682	3.81934e-100	3.56836	Probable serine/threonine-protein kinase fhkD OS=Dictyostelium discoideum GN=fhkD PE=3 SV=1	GO:0000075,GO:0000077,GO:0000166,GO:0001882,GO:0001883,GO:0003674,GO:0003824,GO:0004672,GO:0004674,GO:0005488,GO:0005524,GO:0005575,GO:0006464,GO:0006468,GO:0006793,GO:0006796,GO:0006950,GO:0006974,GO:0008150,GO:0008152,GO:0009987,GO:0016301,GO:0016310,GO:0016740,GO:0016772,GO:0016773,GO:0017076,GO:0019538,GO:0022402,GO:0030554,GO:0031570,GO:0032549,GO:0032550,GO:0032553,GO:0032555,GO:0032559,GO:…
Smic15307	5.22958e-100	2.65722
Smic22244	7.93442e-100	-5.99976
Smic40045	8.35642e-100	3.15652
Smic16686	1.09654e-99	1.40512	Kinase, putative OS=Tetrahymena thermophila (strain SB210) GN=TTHERM_00859230 PE=4 SV=2	GO:0003674,GO:0003824,GO:0006793,GO:0006796,GO:0008150,GO:0008152,GO:0009987,GO:0016301,GO:0016310,GO:0016740,GO:0016772,GO:0044237
Smic48320	1.13636e-99	-1.42096	60S ribosomal protein L7-4 OS=Arabidopsis thaliana GN=RPL7D PE=2 SV=1	GO:0005575,GO:0005840,GO:0009507,GO:0009536,GO:0015934,GO:0016020,GO:0022625,GO:0022626,GO:0030529,GO:0032991,GO:0043226,GO:0043227,GO:0043228,GO:0043229,GO:0043231,GO:0043232,GO:0044391,GO:0044422,GO:0044424,GO:0044444,GO:0044445,GO:0044446,GO:0044464
Smic42356	1.14932e-99	2.326	Putative sulfate transporter YbaR OS=Bacillus subtilis (strain 168) GN=ybaR PE=3 SV=2	GO:0003674,GO:0005215,GO:0005575,GO:0005886,GO:0006810,GO:0006811,GO:0006820,GO:0008150,GO:0008271,GO:0008272,GO:0008509,GO:0009987,GO:0015075,GO:0015103,GO:0015116,GO:0015291,GO:0015698,GO:0016020,GO:0016021,GO:0022804,GO:0022857,GO:0022891,GO:0022892,GO:0034220,GO:0044425,GO:0044464,GO:0044699,GO:0044763,GO:0044765,GO:0051234,GO:0055085,GO:0072348,GO:1901682,GO:1902358
Smic30381	1.28046e-99	0.997254	Protein DD3-3 OS=Dictyostelium discoideum GN=DD3-3 PE=2 SV=1	GO:0003674,GO:0005575,GO:0006810,GO:0006897,GO:0006907,GO:0008150,GO:0016020,GO:0016021,GO:0016192,GO:0044351,GO:0044425,GO:0051234
Smic7394	1.30767e-99	2.25312	Putative uncharacterized protein OS=Perkinsus marinus (strain ATCC 50983 / TXsc) GN=Pmar_PMAR007873 PE=4 SV=1	GO:0003674,GO:0005215,GO:0005216,GO:0005488,GO:0005509,GO:0005575,GO:0006810,GO:0006811,GO:0008150,GO:0009987,GO:0015075,GO:0015267,GO:0016020,GO:0016021,GO:0022803,GO:0022838,GO:0022857,GO:0022891,GO:0022892,GO:0034220,GO:0043167,GO:0043169,GO:0044425,GO:0044699,GO:0044763,GO:0044765,GO:0046872,GO:0051234,GO:0055085
Smic2766	1.65215e-99	6.01711
Smic8756	1.9906e-99	6.02127
Smic40565	2.1596e-99	1.59247
Smic36394	3.03582e-99	1.49494	Myosin-8 OS=Arabidopsis thaliana GN=XI-B PE=3 SV=1	GO:0000166,GO:0001882,GO:0001883,GO:0003674,GO:0003774,GO:0003779,GO:0003824,GO:0005488,GO:0005515,GO:0005516,GO:0005524,GO:0005575,GO:0005737,GO:0006928,GO:0008092,GO:0008150,GO:0008152,GO:0009987,GO:0016049,GO:0016459,GO:0016462,GO:0016787,GO:0016817,GO:0016818,GO:0017076,GO:0017111,GO:0030029,GO:0030048,GO:0030554,GO:0032502,GO:0032549,GO:0032550,GO:0032553,GO:0032555,GO:0032559,GO:0032991,GO:…
Smic15129	3.47168e-99	1.04308	Purple acid phosphatase 7 OS=Arabidopsis thaliana GN=PAP7 PE=2 SV=1	GO:0003674,GO:0003824,GO:0003993,GO:0005488,GO:0005575,GO:0005576,GO:0006793,GO:0006796,GO:0008150,GO:0008152,GO:0009987,GO:0016311,GO:0016787,GO:0016788,GO:0016791,GO:0042578,GO:0043167,GO:0043169,GO:0044237,GO:0046872
Smic33344	3.49603e-99	0.992997	Pumilio homolog 3 OS=Arabidopsis thaliana GN=APUM3 PE=1 SV=1	GO:0003674,GO:0003676,GO:0003723,GO:0003729,GO:0005488,GO:0005575,GO:0005737,GO:0005886,GO:0006417,GO:0008150,GO:0009889,GO:0010468,GO:0010556,GO:0010608,GO:0016020,GO:0019222,GO:0031323,GO:0031326,GO:0032268,GO:0044424,GO:0044464,GO:0044822,GO:0050789,GO:0050794,GO:0051246,GO:0060255,GO:0065007,GO:0080090,GO:0097159,GO:1901363,GO:2000112
Smic22205	8.76246e-99	1.46864	Intraflagellar transport protein 172 homolog OS=Mus musculus GN=Ift172 PE=1 SV=1	GO:0000226,GO:0001838,GO:0001841,GO:0001843,GO:0001947,GO:0002009,GO:0003002,GO:0003143,GO:0003674,GO:0005488,GO:0005515,GO:0005575,GO:0005815,GO:0005929,GO:0006996,GO:0007010,GO:0007017,GO:0007165,GO:0007166,GO:0007219,GO:0007224,GO:0007275,GO:0007368,GO:0007389,GO:0007420,GO:0007507,GO:0008150,GO:0008152,GO:0008285,GO:0008544,GO:0008589,GO:0009653,GO:0009798,GO:0009799,GO:0009855,GO:0009888,GO:…
Smic35945	8.76586e-99	2.64985	Retinoschisin OS=Mus musculus GN=Rs1 PE=1 SV=1	GO:0001786,GO:0003674,GO:0005488,GO:0005543,GO:0005546,GO:0005547,GO:0005575,GO:0005576,GO:0007155,GO:0008150,GO:0008289,GO:0009966,GO:0010314,GO:0010646,GO:0010842,GO:0016062,GO:0016597,GO:0019897,GO:0019898,GO:0022610,GO:0023051,GO:0023058,GO:0031406,GO:0032266,GO:0032502,GO:0035091,GO:0036094,GO:0043167,GO:0043168,GO:0043177,GO:0043325,GO:0044425,GO:0044459,GO:0044464,GO:0044699,GO:0044767,GO:…
Smic8947	1.51566e-98	1.3013	MORN repeat-containing protein 3 OS=Homo sapiens GN=MORN3 PE=2 SV=2	GO:0005575,GO:0005634,GO:0043226,GO:0043227,GO:0043229,GO:0043231,GO:0044424,GO:0044464
Smic23891	2.03594e-98	1.07941	Multidrug resistance protein 1A OS=Mus musculus GN=Abcb1a PE=1 SV=3	GO:0000166,GO:0001666,GO:0001882,GO:0001883,GO:0003674,GO:0003824,GO:0005215,GO:0005488,GO:0005524,GO:0005575,GO:0005886,GO:0005911,GO:0006139,GO:0006152,GO:0006163,GO:0006195,GO:0006200,GO:0006725,GO:0006753,GO:0006793,GO:0006796,GO:0006807,GO:0006810,GO:0006855,GO:0006950,GO:0007584,GO:0007589,GO:0007595,GO:0007623,GO:0008150,GO:0008152,GO:0008559,GO:0009056,GO:0009116,GO:0009117,GO:0009119,GO:…
Smic29332	2.05659e-98	1.20901	Adenylate cyclase OS=Ustilago maydis (strain 521 / FGSC 9021) GN=UAC1 PE=3 SV=1	GO:0000166,GO:0001882,GO:0001883,GO:0003674,GO:0003824,GO:0004016,GO:0005488,GO:0005524,GO:0006139,GO:0006163,GO:0006164,GO:0006171,GO:0006725,GO:0006753,GO:0006793,GO:0006796,GO:0006807,GO:0007165,GO:0008150,GO:0008152,GO:0009058,GO:0009117,GO:0009150,GO:0009152,GO:0009165,GO:0009187,GO:0009190,GO:0009259,GO:0009260,GO:0009975,GO:0009987,GO:0016829,GO:0016849,GO:0017076,GO:0018130,GO:0019438,GO:…
Smic19844	7.38075e-98	3.4178	Tubulin binding protein, putative OS=Cryptococcus gattii serotype B (strain WM276 / ATCC MYA-4071) GN=CGB_B6140C PE=4 SV=1	GO:0003674,GO:0005488,GO:0005543,GO:0005575,GO:0005938,GO:0008150,GO:0008289,GO:0009987,GO:0032065,GO:0032507,GO:0032879,GO:0032880,GO:0043167,GO:0043168,GO:0044424,GO:0044444,GO:0044464,GO:0044699,GO:0044763,GO:0045185,GO:0048519,GO:0050789,GO:0051049,GO:0051051,GO:0051220,GO:0051223,GO:0051224,GO:0051235,GO:0051651,GO:0065007,GO:0065008,GO:0070201
Smic34173	8.43233e-98	1.51068	Neutral ceramidase OS=Arabidopsis thaliana GN=At2g38010 PE=3 SV=1	GO:0003674,GO:0003824,GO:0005575,GO:0005576,GO:0006629,GO:0006643,GO:0006665,GO:0006807,GO:0008150,GO:0008152,GO:0009987,GO:0016787,GO:0016810,GO:0016811,GO:0017040,GO:0044237,GO:0044238,GO:0044255,GO:0044699,GO:0044710,GO:0044763,GO:0071704,GO:1901564
Smic7040	9.45388e-98	1.79246	Serine/threonine-protein phosphatase PP1 OS=Neurospora crassa (strain ATCC 24698 / 74-OR23-1A / CBS 708.71 / DSM 1257 / FGSC 987) GN=pph-3 PE=2 SV=1	GO:0000003,GO:0000075,GO:0000076,GO:0000077,GO:0000164,GO:0000280,GO:0000776,GO:0000777,GO:0000778,GO:0000903,GO:0001400,GO:0003006,GO:0003674,GO:0003824,GO:0004721,GO:0004722,GO:0005488,GO:0005575,GO:0005730,GO:0005737,GO:0005815,GO:0005816,GO:0005847,GO:0005849,GO:0005935,GO:0005975,GO:0005976,GO:0005977,GO:0006073,GO:0006091,GO:0006109,GO:0006112,GO:0006139,GO:0006259,GO:0006325,GO:0006353,GO:…
Smic17482	9.5191e-98	1.21436	hypothetical protein BRAFLDRAFT_124749 [Branchiostoma floridae] >gi|229294620|gb|EEN65274.1| hypothetical protein BRAFLDRAFT_124749 [Branchiostoma floridae]
Smic4666	1.5466e-97	-5.96609
Smic1021	1.62553e-97	1.30355	Glucose-6-phosphate isomerase, cytosolic 1A OS=Clarkia lewisii GN=PGIC1-A PE=3 SV=1	GO:0003674,GO:0003824,GO:0004347,GO:0005575,GO:0005737,GO:0005975,GO:0005996,GO:0006006,GO:0006082,GO:0006090,GO:0006091,GO:0006094,GO:0006096,GO:0008150,GO:0008152,GO:0009056,GO:0009058,GO:0009987,GO:0016051,GO:0016052,GO:0016853,GO:0016860,GO:0016861,GO:0019318,GO:0019319,GO:0019752,GO:0032787,GO:0043436,GO:0044237,GO:0044238,GO:0044281,GO:0044424,GO:0044464,GO:0044699,GO:0044710,GO:0044711,GO:…
Smic36106	1.63651e-97	1.29755	hypothetical protein GUITHDRAFT_157081 [Guillardia theta CCMP2712] >gi|428183745|gb|EKX52602.1| hypothetical protein GUITHDRAFT_157081 [Guillardia theta CCMP2712]
Smic18131	1.6895e-97	2.91411	Inositol hexakisphosphate and diphosphoinositol-pentakisphosphate kinase 2 OS=Mus musculus GN=Ppip5k2 PE=1 SV=3	GO:0000166,GO:0000827,GO:0000828,GO:0000832,GO:0001882,GO:0001883,GO:0003674,GO:0003824,GO:0003993,GO:0005488,GO:0005524,GO:0005575,GO:0005737,GO:0005829,GO:0005975,GO:0006020,GO:0006066,GO:0006793,GO:0006796,GO:0008150,GO:0008152,GO:0009987,GO:0016301,GO:0016310,GO:0016311,GO:0016740,GO:0016772,GO:0016776,GO:0016787,GO:0016788,GO:0016791,GO:0017076,GO:0019751,GO:0030554,GO:0032549,GO:0032550,GO:…
Smic22430	1.70535e-97	2.30421	Coatomer subunit alpha-1 OS=Oryza sativa subsp. japonica GN=Os03g0711400 PE=2 SV=1	GO:0000139,GO:0003674,GO:0005198,GO:0005575,GO:0005737,GO:0005794,GO:0005829,GO:0005886,GO:0006810,GO:0006886,GO:0008150,GO:0012506,GO:0015031,GO:0016020,GO:0016192,GO:0030117,GO:0030120,GO:0030126,GO:0030659,GO:0030660,GO:0030662,GO:0030663,GO:0031090,GO:0031410,GO:0031982,GO:0032991,GO:0043226,GO:0043227,GO:0043229,GO:0043231,GO:0043234,GO:0044422,GO:0044424,GO:0044425,GO:0044431,GO:0044433,GO:…
Smic48026	2.04333e-97	5.9928
Smic10017	2.17283e-97	-1.27709	Ribonucleoside-diphosphate reductase large subunit OS=Plasmodium falciparum (isolate Dd2) GN=RNR1 PE=2 SV=1	GO:0000166,GO:0001882,GO:0001883,GO:0003674,GO:0003824,GO:0004748,GO:0005488,GO:0005524,GO:0005575,GO:0005971,GO:0006139,GO:0006259,GO:0006260,GO:0006725,GO:0006753,GO:0006793,GO:0006796,GO:0006807,GO:0008150,GO:0008152,GO:0009058,GO:0009059,GO:0009117,GO:0009165,GO:0009262,GO:0009263,GO:0009987,GO:0016491,GO:0016725,GO:0016728,GO:0017076,GO:0018130,GO:0019438,GO:0019637,GO:0030554,GO:0032549,GO:…
Smic24573	2.54236e-97	2.58572
Smic12791	2.68279e-97	1.41113	Uncharacterized protein OS=Guillardia theta CCMP2712 GN=GUITHDRAFT_143733 PE=3 SV=1	GO:0003674,GO:0005215,GO:0005344,GO:0005488,GO:0005506,GO:0006810,GO:0008150,GO:0015669,GO:0015671,GO:0019825,GO:0020037,GO:0022892,GO:0043167,GO:0043169,GO:0044699,GO:0044765,GO:0046872,GO:0046906,GO:0046914,GO:0051234,GO:0097159,GO:1901363
Smic30937	3.82734e-97	2.03598	Uncharacterized protein OS=Guillardia theta CCMP2712 GN=GUITHDRAFT_143733 PE=3 SV=1	GO:0003674,GO:0005215,GO:0005344,GO:0005488,GO:0005506,GO:0006810,GO:0008150,GO:0015669,GO:0015671,GO:0019825,GO:0020037,GO:0022892,GO:0043167,GO:0043169,GO:0044699,GO:0044765,GO:0046872,GO:0046906,GO:0046914,GO:0051234,GO:0097159,GO:1901363
Smic8140	4.05363e-97	-5.95939
Smic37204	5.94756e-97	5.9859	hypothetical protein EAI_11260 [Harpegnathos saltator]
Smic16999	6.94528e-97	1.29245	Protein NLRC3 OS=Homo sapiens GN=NLRC3 PE=2 SV=2	GO:0000166,GO:0001775,GO:0001882,GO:0001883,GO:0002376,GO:0003674,GO:0005488,GO:0005524,GO:0005575,GO:0005737,GO:0006355,GO:0007165,GO:0007249,GO:0008150,GO:0009889,GO:0009966,GO:0009968,GO:0009987,GO:0010468,GO:0010556,GO:0010646,GO:0010648,GO:0017076,GO:0019219,GO:0019222,GO:0023051,GO:0023057,GO:0030554,GO:0031323,GO:0031326,GO:0032088,GO:0032549,GO:0032550,GO:0032553,GO:0032555,GO:0032559,GO:…
Smic26588	8.64567e-97	1.0261	Beta-glucuronidase OS=Rattus norvegicus GN=Gusb PE=2 SV=1	GO:0000323,GO:0003674,GO:0003824,GO:0004553,GO:0004566,GO:0005488,GO:0005575,GO:0005764,GO:0005773,GO:0005975,GO:0008150,GO:0008152,GO:0016787,GO:0016798,GO:0030246,GO:0043226,GO:0043227,GO:0043229,GO:0043231,GO:0044238,GO:0044424,GO:0044444,GO:0044464,GO:0071704
Smic22677	9.46306e-97	1.17419	Elongation factor Tu GTP binding domain-containing protein OS=Toxoplasma gondii ME49 GN=TGME49_228250 PE=4 SV=1	GO:0000166,GO:0001882,GO:0001883,GO:0003674,GO:0003676,GO:0003723,GO:0003746,GO:0003824,GO:0003924,GO:0005488,GO:0005525,GO:0006139,GO:0006152,GO:0006163,GO:0006184,GO:0006195,GO:0006414,GO:0006725,GO:0006753,GO:0006793,GO:0006796,GO:0006807,GO:0008135,GO:0008150,GO:0008152,GO:0009056,GO:0009058,GO:0009059,GO:0009116,GO:0009117,GO:0009119,GO:0009141,GO:0009143,GO:0009144,GO:0009146,GO:0009150,GO:…
Smic25068	1.04265e-96	1.02963	Proton/sulfate cotransporter 2 OS=Chlamydomonas reinhardtii GN=SULTR2 PE=2 SV=1	GO:0003674,GO:0005215,GO:0005575,GO:0005886,GO:0006810,GO:0006811,GO:0006820,GO:0006950,GO:0008150,GO:0008271,GO:0008272,GO:0008509,GO:0009987,GO:0015075,GO:0015103,GO:0015116,GO:0015291,GO:0015293,GO:0015698,GO:0016020,GO:0016021,GO:0022804,GO:0022857,GO:0022891,GO:0022892,GO:0034220,GO:0044425,GO:0044464,GO:0044699,GO:0044763,GO:0044765,GO:0050896,GO:0051234,GO:0055085,GO:0072348,GO:1901682,GO:…
Smic35506	1.07775e-96	1.75405	E3 ubiquitin-protein ligase MARCH7 OS=Rattus norvegicus GN=March7 PE=2 SV=1	GO:0003674,GO:0003824,GO:0005488,GO:0006464,GO:0008150,GO:0008152,GO:0008270,GO:0009987,GO:0016567,GO:0016874,GO:0019538,GO:0032446,GO:0036211,GO:0043167,GO:0043169,GO:0043170,GO:0043412,GO:0044237,GO:0044238,GO:0044260,GO:0044267,GO:0046872,GO:0046914,GO:0070647,GO:0071704
Smic14199	1.54708e-96	1.11307
Smic44129	1.74155e-96	1.79933	Protein dispatched OS=Drosophila melanogaster GN=disp PE=1 SV=1	GO:0003674,GO:0004871,GO:0004872,GO:0004888,GO:0005575,GO:0006810,GO:0006887,GO:0006928,GO:0007165,GO:0007166,GO:0007224,GO:0007275,GO:0007280,GO:0008150,GO:0008158,GO:0008354,GO:0009987,GO:0016020,GO:0016021,GO:0016192,GO:0016477,GO:0022412,GO:0032501,GO:0032502,GO:0032940,GO:0038023,GO:0040011,GO:0044425,GO:0044699,GO:0044707,GO:0044763,GO:0044765,GO:0044767,GO:0046903,GO:0048610,GO:0048870,GO:…
Smic20607	1.837e-96	1.64647	Cysteine--tRNA ligase OS=Lactobacillus salivarius (strain UCC118) GN=cysS PE=3 SV=1	GO:0000166,GO:0001882,GO:0001883,GO:0003674,GO:0003824,GO:0004812,GO:0004817,GO:0005488,GO:0005524,GO:0005575,GO:0005737,GO:0006082,GO:0006139,GO:0006399,GO:0006412,GO:0006418,GO:0006423,GO:0006520,GO:0006725,GO:0006807,GO:0008150,GO:0008152,GO:0008270,GO:0009058,GO:0009059,GO:0009987,GO:0016070,GO:0016874,GO:0016875,GO:0016876,GO:0017076,GO:0019538,GO:0019752,GO:0030554,GO:0032549,GO:0032550,GO:…
Smic42744	1.92658e-96	2.1512
Smic18073	2.26839e-96	-2.03643	Putative ammonium transporter MTH_663 OS=Methanothermobacter thermautotrophicus (strain ATCC 29096 / DSM 1053 / JCM 10044 / NBRC 100330 / Delta H) GN=MTH_663 PE=3 SV=1	GO:0003674,GO:0005215,GO:0005575,GO:0005886,GO:0006810,GO:0006811,GO:0006812,GO:0006820,GO:0008150,GO:0008324,GO:0008509,GO:0008519,GO:0009987,GO:0015075,GO:0015077,GO:0015101,GO:0015103,GO:0015672,GO:0015696,GO:0015698,GO:0016020,GO:0016021,GO:0022857,GO:0022890,GO:0022891,GO:0022892,GO:0034220,GO:0044425,GO:0044464,GO:0044699,GO:0044763,GO:0044765,GO:0051234,GO:0055085,GO:0071705,GO:0072488
Smic12127	2.29875e-96	1.09259	Na(+)/H(+) antiporter NhaD OS=Alkalimonas amylolytica GN=nhaD PE=1 SV=1	GO:0003674,GO:0005215,GO:0005575,GO:0005886,GO:0006810,GO:0006811,GO:0006812,GO:0006814,GO:0008150,GO:0009987,GO:0015291,GO:0015297,GO:0015672,GO:0016020,GO:0016021,GO:0022804,GO:0022857,GO:0030001,GO:0044425,GO:0044464,GO:0044699,GO:0044763,GO:0044765,GO:0051234,GO:0055085
Smic2388	2.48536e-96	1.66826	Protease Do-like 9 OS=Arabidopsis thaliana GN=DEGP9 PE=1 SV=1	GO:0003674,GO:0003824,GO:0004175,GO:0004252,GO:0005575,GO:0005730,GO:0006405,GO:0006406,GO:0006508,GO:0006606,GO:0006810,GO:0006886,GO:0006913,GO:0008150,GO:0008152,GO:0008233,GO:0008236,GO:0009507,GO:0009536,GO:0015031,GO:0015931,GO:0016482,GO:0016787,GO:0017038,GO:0017171,GO:0019538,GO:0043170,GO:0043226,GO:0043227,GO:0043228,GO:0043229,GO:0043231,GO:0043232,GO:0044238,GO:0044422,GO:0044424,GO:…
Smic37740	2.62199e-96	-2.17003	Beta-glucanase OS=Clostridium thermocellum GN=licB PE=1 SV=1	GO:0000272,GO:0003674,GO:0003824,GO:0004553,GO:0005975,GO:0005976,GO:0008150,GO:0008152,GO:0009056,GO:0009057,GO:0016052,GO:0016787,GO:0016798,GO:0042972,GO:0043170,GO:0044238,GO:0071704,GO:1901575
Smic17333	2.85757e-96	0.978261	probable cardiolipin-specific deacylase, mitochondrial OS=Schizosaccharomyces pombe (strain 972 / ATCC 24843) GN=SPAC6G10.03c PE=3 SV=1	GO:0003674,GO:0003824,GO:0004620,GO:0004623,GO:0005575,GO:0005737,GO:0005739,GO:0005783,GO:0005794,GO:0006629,GO:0006644,GO:0006650,GO:0006793,GO:0006796,GO:0008150,GO:0008152,GO:0009987,GO:0016298,GO:0016740,GO:0016787,GO:0016788,GO:0019637,GO:0032048,GO:0043226,GO:0043227,GO:0043229,GO:0043231,GO:0044237,GO:0044238,GO:0044255,GO:0044424,GO:0044444,GO:0044464,GO:0044699,GO:0044710,GO:0044763,GO:…
Smic6483	4.04223e-96	1.2706
Smic36258	5.47807e-96	2.4967
Smic40883	8.18101e-96	-1.24316	Methylmalonate semialdehyde dehydrogenase [acylating] 2 OS=Geobacillus kaustophilus (strain HTA426) GN=iolA2 PE=3 SV=2	GO:0003674,GO:0003824,GO:0004491,GO:0005975,GO:0006020,GO:0006066,GO:0008150,GO:0008152,GO:0009056,GO:0009987,GO:0016052,GO:0016491,GO:0016620,GO:0016903,GO:0018478,GO:0019310,GO:0019751,GO:0044237,GO:0044238,GO:0044262,GO:0044275,GO:0044281,GO:0044282,GO:0044699,GO:0044710,GO:0044712,GO:0044723,GO:0044724,GO:0044763,GO:0046164,GO:0046174,GO:0055114,GO:0071704,GO:1901575,GO:1901615,GO:1901616
Smic9988	8.70763e-96	2.07093	DNA replication licensing factor mcm6 OS=Dictyostelium discoideum GN=mcm6 PE=3 SV=1	GO:0000166,GO:0001882,GO:0001883,GO:0003674,GO:0003676,GO:0003677,GO:0003678,GO:0003824,GO:0004386,GO:0005488,GO:0005524,GO:0005575,GO:0005634,GO:0006139,GO:0006259,GO:0006260,GO:0006270,GO:0006725,GO:0006807,GO:0007049,GO:0008150,GO:0008152,GO:0009058,GO:0009059,GO:0009987,GO:0016462,GO:0016787,GO:0016817,GO:0016818,GO:0017076,GO:0017111,GO:0030554,GO:0032392,GO:0032508,GO:0032549,GO:0032550,GO:…
Smic36789	1.34707e-95	-2.86777	Uncharacterized protein OS=Emiliania huxleyi CCMP1516 GN=EMIHUDRAFT_115376 PE=4 SV=1	GO:0003674,GO:0003824,GO:0006807,GO:0008150,GO:0008152,GO:0016853,GO:0016854,GO:0016855,GO:0036361
Smic13840	2.40025e-95	1.77868
Smic4661	3.13461e-95	1.12949	Putative uncharacterized protein OS=Aureococcus anophagefferens GN=AURANDRAFT_65840 PE=4 SV=1	GO:0000166,GO:0003674,GO:0003676,GO:0005488,GO:0036094,GO:0097159,GO:1901265,GO:1901363
Smic30557	4.85323e-95	1.39689	Uncharacterized protein OS=Emiliania huxleyi CCMP1516 GN=EMIHUDRAFT_115376 PE=4 SV=1	GO:0003674,GO:0003824,GO:0006807,GO:0008150,GO:0008152,GO:0016853,GO:0016854,GO:0016855,GO:0036361
Smic39239	6.95016e-95	1.53029	Probable dual-specificity RNA methyltransferase RlmN OS=Synechocystis sp. (strain PCC 6803 / Kazusa) GN=rlmN PE=3 SV=1	GO:0000049,GO:0000154,GO:0001510,GO:0002935,GO:0003674,GO:0003676,GO:0003723,GO:0003824,GO:0005488,GO:0005575,GO:0005737,GO:0006139,GO:0006364,GO:0006396,GO:0006399,GO:0006400,GO:0006725,GO:0006807,GO:0008033,GO:0008150,GO:0008152,GO:0008168,GO:0008169,GO:0008173,GO:0008175,GO:0008649,GO:0008757,GO:0009451,GO:0009987,GO:0016070,GO:0016072,GO:0016426,GO:0016433,GO:0016740,GO:0016741,GO:0019843,GO:…
Smic23755	9.117e-95	1.05441	Protein white OS=Anopheles gambiae GN=w PE=2 SV=1	GO:0000166,GO:0001882,GO:0001883,GO:0003674,GO:0003824,GO:0005488,GO:0005524,GO:0005575,GO:0006139,GO:0006152,GO:0006163,GO:0006195,GO:0006200,GO:0006725,GO:0006753,GO:0006793,GO:0006796,GO:0006807,GO:0006810,GO:0008150,GO:0008152,GO:0009056,GO:0009116,GO:0009117,GO:0009119,GO:0009123,GO:0009125,GO:0009126,GO:0009128,GO:0009141,GO:0009143,GO:0009144,GO:0009146,GO:0009150,GO:0009154,GO:0009158,GO:…
Smic31708	9.61302e-95	2.358	Putative surface protein bspA-like OS=Trichomonas vaginalis GN=BSPAL1 PE=4 SV=1	GO:0005575,GO:0005886,GO:0016020,GO:0016021,GO:0044425,GO:0044464
Smic26622	1.06218e-94	1.84973	Protein MEI2-like 2 OS=Oryza sativa subsp. japonica GN=ML2 PE=2 SV=1	GO:0000166,GO:0003674,GO:0003676,GO:0003723,GO:0005488,GO:0036094,GO:0097159,GO:1901265,GO:1901363
Smic22048	1.07973e-94	1.05078	predicted protein [Phaeodactylum tricornutum CCAP 1055/1] >gi|217405149|gb|EEC45093.1| predicted protein [Phaeodactylum tricornutum CCAP 1055/1]
Smic41851	1.08029e-94	2.20444	Fucoxanthin-chlorophyll a-c binding protein A, chloroplastic OS=Macrocystis pyrifera GN=FCPA PE=2 SV=1	GO:0003674,GO:0005488,GO:0005575,GO:0006091,GO:0006464,GO:0008150,GO:0008152,GO:0009507,GO:0009521,GO:0009523,GO:0009535,GO:0009536,GO:0009579,GO:0009765,GO:0009987,GO:0015979,GO:0016020,GO:0016021,GO:0016168,GO:0018298,GO:0019538,GO:0030076,GO:0032991,GO:0034357,GO:0036211,GO:0042651,GO:0043170,GO:0043226,GO:0043227,GO:0043229,GO:0043231,GO:0043234,GO:0043412,GO:0044237,GO:0044238,GO:0044260,GO:…
Smic842	1.11882e-94	2.09906
Smic1730	1.43768e-94	2.44537	Proline synthase co-transcribed bacterial homolog protein OS=Homo sapiens GN=PROSC PE=1 SV=1	GO:0003674,GO:0005488,GO:0005575,GO:0005622,GO:0005737,GO:0005739,GO:0006082,GO:0006520,GO:0006807,GO:0008150,GO:0008152,GO:0009987,GO:0019752,GO:0030170,GO:0031982,GO:0031988,GO:0043167,GO:0043168,GO:0043226,GO:0043227,GO:0043229,GO:0043230,GO:0043231,GO:0043436,GO:0044237,GO:0044238,GO:0044281,GO:0044421,GO:0044424,GO:0044444,GO:0044464,GO:0044699,GO:0044710,GO:0044763,GO:0048037,GO:0065010,GO:…
Smic33757	1.55588e-94	-4.113	Glutamate synthase 1 [NADH], chloroplastic OS=Oryza sativa subsp. japonica GN=Os01g0681900 PE=2 SV=1	GO:0000166,GO:0003674,GO:0003824,GO:0005488,GO:0005506,GO:0005575,GO:0006082,GO:0006520,GO:0006536,GO:0006537,GO:0006541,GO:0006807,GO:0008150,GO:0008152,GO:0008652,GO:0009058,GO:0009064,GO:0009084,GO:0009507,GO:0009536,GO:0009987,GO:0010181,GO:0015930,GO:0016040,GO:0016053,GO:0016491,GO:0016638,GO:0016639,GO:0019676,GO:0019752,GO:0032502,GO:0032553,GO:0036094,GO:0040007,GO:0042221,GO:0043167,GO:…
Smic9569	1.9881e-94	2.04621	Nipped-B-like protein B OS=Danio rerio GN=nipblb PE=2 SV=1	GO:0002009,GO:0003143,GO:0003146,GO:0005575,GO:0005634,GO:0007049,GO:0007507,GO:0008150,GO:0009653,GO:0009987,GO:0032502,GO:0035239,GO:0043226,GO:0043227,GO:0043229,GO:0043231,GO:0044424,GO:0044464,GO:0044699,GO:0044763,GO:0044767,GO:0048513,GO:0048565,GO:0048598,GO:0048729,GO:0048856,GO:0060562
Smic11238	2.25524e-94	2.2867
Smic44410	2.74042e-94	1.54208
Smic38684	3.50071e-94	1.3279	Radial spoke head 10 homolog B OS=Danio rerio GN=rsph10b PE=2 SV=1	GO:0003674,GO:0005575,GO:0008150
Smic7513	3.94374e-94	2.08976
Smic26832	5.36246e-94	1.0166	Probable serine/threonine-protein kinase DDB_G0267514 OS=Dictyostelium discoideum GN=DDB_G0267514 PE=3 SV=1	GO:0000166,GO:0001882,GO:0001883,GO:0003674,GO:0003824,GO:0004672,GO:0004674,GO:0005488,GO:0005524,GO:0005575,GO:0006464,GO:0006468,GO:0006793,GO:0006796,GO:0008150,GO:0008152,GO:0009987,GO:0016301,GO:0016310,GO:0016740,GO:0016772,GO:0016773,GO:0017076,GO:0019538,GO:0030554,GO:0032549,GO:0032550,GO:0032553,GO:0032555,GO:0032559,GO:0035639,GO:0036094,GO:0036211,GO:0043167,GO:0043168,GO:0043170,GO:…
Smic7145	1.05091e-93	1.68103	Serine/threonine-protein kinase Nek1 OS=Mus musculus GN=Nek1 PE=1 SV=2	GO:0000166,GO:0000242,GO:0000280,GO:0001882,GO:0001883,GO:0003674,GO:0003824,GO:0004672,GO:0004674,GO:0004713,GO:0005488,GO:0005524,GO:0005575,GO:0005634,GO:0005730,GO:0005737,GO:0005813,GO:0005815,GO:0005856,GO:0006464,GO:0006468,GO:0006793,GO:0006796,GO:0006950,GO:0006974,GO:0006996,GO:0007049,GO:0007067,GO:0008150,GO:0008152,GO:0009314,GO:0009628,GO:0009987,GO:0010212,GO:0010927,GO:0016020,GO:…
Smic40603	4.24845e-93	1.38712	Caroteno-chlorophyll a-c-binding protein (Fragment) OS=Amphidinium carterae PE=1 SV=1	GO:0003674,GO:0005488,GO:0005575,GO:0006091,GO:0006464,GO:0008150,GO:0008152,GO:0009507,GO:0009521,GO:0009522,GO:0009523,GO:0009535,GO:0009536,GO:0009579,GO:0009765,GO:0009987,GO:0015979,GO:0016020,GO:0016021,GO:0016168,GO:0018298,GO:0019538,GO:0032991,GO:0034357,GO:0036211,GO:0042651,GO:0043167,GO:0043169,GO:0043170,GO:0043226,GO:0043227,GO:0043229,GO:0043231,GO:0043234,GO:0043412,GO:0044237,GO:…
Smic4899	4.63705e-93	2.08805	Calcium-dependent protein kinase 4 OS=Plasmodium falciparum (isolate 3D7) GN=CPK4 PE=1 SV=3	GO:0000166,GO:0001882,GO:0001883,GO:0003674,GO:0003824,GO:0004672,GO:0004674,GO:0004721,GO:0004722,GO:0004723,GO:0005488,GO:0005509,GO:0005524,GO:0006464,GO:0006468,GO:0006793,GO:0006796,GO:0007275,GO:0008150,GO:0008152,GO:0009987,GO:0016301,GO:0016310,GO:0016311,GO:0016740,GO:0016772,GO:0016773,GO:0016787,GO:0016788,GO:0016791,GO:0017076,GO:0019538,GO:0030154,GO:0030554,GO:0032501,GO:0032502,GO:…
Smic10693	9.10231e-93	-2.23147	Pentatricopeptide repeat-containing protein At4g31850, chloroplastic OS=Arabidopsis thaliana GN=PGR3 PE=1 SV=1	GO:0000023,GO:0000271,GO:0000272,GO:0005575,GO:0005975,GO:0005976,GO:0005982,GO:0005984,GO:0005996,GO:0006006,GO:0006007,GO:0006073,GO:0006081,GO:0006082,GO:0006090,GO:0006098,GO:0006139,GO:0006464,GO:0006468,GO:0006629,GO:0006644,GO:0006650,GO:0006655,GO:0006725,GO:0006732,GO:0006733,GO:0006739,GO:0006740,GO:0006753,GO:0006793,GO:0006796,GO:0006807,GO:0006996,GO:0008150,GO:0008152,GO:0008610,GO:…
Smic9260	1.08706e-92	2.37346	Ankyrin repeat domain-containing protein 17 OS=Homo sapiens GN=ANKRD17 PE=1 SV=3	GO:0001955,GO:0003674,GO:0003676,GO:0003723,GO:0005488,GO:0005575,GO:0005634,GO:0005737,GO:0008150,GO:0009987,GO:0016020,GO:0016032,GO:0021700,GO:0032502,GO:0043226,GO:0043227,GO:0043229,GO:0043231,GO:0044403,GO:0044419,GO:0044424,GO:0044464,GO:0044699,GO:0044764,GO:0044767,GO:0044822,GO:0045595,GO:0045596,GO:0048519,GO:0048523,GO:0050789,GO:0050793,GO:0050794,GO:0051093,GO:0051147,GO:0051148,GO:…
Smic36402	1.21261e-92	3.31316	Cell wall protein PRY3 OS=Saccharomyces cerevisiae (strain ATCC 204508 / S288c) GN=PRY3 PE=1 SV=1	GO:0003674,GO:0005575,GO:0005576,GO:0005618,GO:0006810,GO:0006869,GO:0008150,GO:0009277,GO:0015850,GO:0015918,GO:0016020,GO:0030312,GO:0031225,GO:0044425,GO:0044464,GO:0044699,GO:0044765,GO:0051234,GO:0071702
Smic15464	1.23419e-92	1.37695	hypothetical protein [Plasmodium vivax Sal-1] >gi|148803506|gb|EDL44905.1| hypothetical protein, conserved [Plasmodium vivax]
Smic16397	1.42052e-92	2.41202
Smic32980	1.56853e-92	-1.05218	Aquaporin AQPAe.a OS=Aedes aegypti GN=AAEL003512 PE=2 SV=2	GO:0003674,GO:0005215,GO:0005575,GO:0006810,GO:0008150,GO:0016020,GO:0016021,GO:0044425,GO:0051234
Smic36872	1.65089e-92	1.14552	Cactin OS=Toxoplasma gondii GN=CACTIN PE=1 SV=2	GO:0005575,GO:0005634,GO:0006461,GO:0007049,GO:0007346,GO:0008150,GO:0009987,GO:0010389,GO:0010468,GO:0010564,GO:0010971,GO:0016043,GO:0019222,GO:0022607,GO:0030154,GO:0032502,GO:0043226,GO:0043227,GO:0043229,GO:0043231,GO:0043933,GO:0044424,GO:0044464,GO:0044699,GO:0044763,GO:0044767,GO:0045595,GO:0045787,GO:0045931,GO:0048518,GO:0048522,GO:0048869,GO:0050789,GO:0050793,GO:0050794,GO:0051259,GO:…
Smic37899	2.1231e-92	2.05208	Regulator of chromosome condensation OS=Drosophila melanogaster GN=Rcc1 PE=1 SV=2	GO:0000280,GO:0000793,GO:0003674,GO:0003682,GO:0005085,GO:0005488,GO:0005575,GO:0005634,GO:0005694,GO:0005737,GO:0006140,GO:0006606,GO:0006607,GO:0006810,GO:0006886,GO:0006913,GO:0006996,GO:0007049,GO:0007067,GO:0007346,GO:0007417,GO:0008150,GO:0009118,GO:0009894,GO:0009987,GO:0015031,GO:0016043,GO:0016482,GO:0017038,GO:0019219,GO:0019220,GO:0019222,GO:0022008,GO:0022402,GO:0030154,GO:0030811,GO:…
Smic5280	3.091e-92	1.91676	Gamma-aminobutyric acid type B receptor subunit 2 OS=Homo sapiens GN=GABBR2 PE=1 SV=1	GO:0003674,GO:0004871,GO:0004872,GO:0004888,GO:0004930,GO:0004965,GO:0005488,GO:0005515,GO:0005575,GO:0005737,GO:0005886,GO:0005887,GO:0006140,GO:0007154,GO:0007165,GO:0007166,GO:0007186,GO:0007194,GO:0007214,GO:0007267,GO:0007268,GO:0008150,GO:0009889,GO:0009890,GO:0009892,GO:0009987,GO:0010563,GO:0016020,GO:0016021,GO:0016917,GO:0019219,GO:0019220,GO:0019222,GO:0023052,GO:0030054,GO:0030799,GO:…
Smic39782	3.16692e-92	5.92431
Smic19141	4.25421e-92	0.943562	Uncharacterized protein HI_1586 OS=Haemophilus influenzae (strain ATCC 51907 / DSM 11121 / KW20 / Rd) GN=HI_1586 PE=4 SV=1	GO:0005575,GO:0005886,GO:0016020,GO:0016021,GO:0044425,GO:0044464
Smic1713	5.0291e-92	1.76514	Pumilio homolog 5 OS=Arabidopsis thaliana GN=APUM5 PE=1 SV=2	GO:0003674,GO:0003676,GO:0003723,GO:0003729,GO:0005488,GO:0005575,GO:0005737,GO:0005773,GO:0005829,GO:0005975,GO:0006417,GO:0006464,GO:0006486,GO:0006487,GO:0008150,GO:0008152,GO:0009889,GO:0009987,GO:0010468,GO:0010556,GO:0010608,GO:0019222,GO:0019538,GO:0031323,GO:0031326,GO:0032268,GO:0036211,GO:0043170,GO:0043226,GO:0043227,GO:0043229,GO:0043231,GO:0043412,GO:0043413,GO:0044237,GO:0044238,GO:…
Smic7923	5.21151e-92	1.44762
Smic1043	7.26388e-92	0.984255	Singapore isolate B (sub-type 7) whole genome shotgun sequence assembly, scaffold_3 OS=Blastocystis hominis GN=GSBLH_T00003406001 PE=3 SV=1	GO:0000166,GO:0001882,GO:0001883,GO:0003674,GO:0003824,GO:0004672,GO:0004674,GO:0005488,GO:0005524,GO:0006464,GO:0006468,GO:0006793,GO:0006796,GO:0008150,GO:0008152,GO:0009987,GO:0016301,GO:0016310,GO:0016740,GO:0016772,GO:0016773,GO:0017076,GO:0019538,GO:0030554,GO:0032549,GO:0032550,GO:0032553,GO:0032555,GO:0032559,GO:0035639,GO:0036094,GO:0036211,GO:0043167,GO:0043168,GO:0043170,GO:0043412,GO:…
Smic14020	7.47775e-92	2.9878
Smic18541	7.96297e-92	2.11233	Potassium/sodium hyperpolarization-activated cyclic nucleotide-gated channel 4 OS=Rattus norvegicus GN=Hcn4 PE=2 SV=1	GO:0000166,GO:0001701,GO:0002027,GO:0003674,GO:0005215,GO:0005216,GO:0005217,GO:0005221,GO:0005222,GO:0005244,GO:0005249,GO:0005261,GO:0005267,GO:0005272,GO:0005488,GO:0005515,GO:0005575,GO:0005886,GO:0005887,GO:0006810,GO:0006811,GO:0006812,GO:0006813,GO:0006814,GO:0008016,GO:0008150,GO:0008324,GO:0009719,GO:0009790,GO:0009792,GO:0009987,GO:0010033,GO:0010243,GO:0010646,GO:0014070,GO:0014074,GO:…
Smic13458	8.82137e-92	1.30018
Smic38664	9.46482e-92	2.28206	hypothetical protein Pmar_PMAR027891 [Perkinsus marinus ATCC 50983] >gi|239878587|gb|EER05250.1| hypothetical protein Pmar_PMAR027891 [Perkinsus marinus ATCC 50983]
Smic15000	1.01085e-91	-1.19908	Pyrazinamidase/nicotinamidase OS=Escherichia coli (strain K12) GN=pncA PE=3 SV=1	GO:0003674,GO:0003824,GO:0006139,GO:0006725,GO:0006732,GO:0006733,GO:0006753,GO:0006793,GO:0006796,GO:0006807,GO:0008150,GO:0008152,GO:0008936,GO:0009058,GO:0009108,GO:0009117,GO:0009165,GO:0009987,GO:0016787,GO:0016810,GO:0016811,GO:0018130,GO:0019362,GO:0019363,GO:0019438,GO:0019637,GO:0034641,GO:0034654,GO:0044237,GO:0044238,GO:0044249,GO:0044271,GO:0044281,GO:0044699,GO:0044710,GO:0044711,GO:…
Smic23561	1.30074e-91	1.88453	hypothetical protein CHLNCDRAFT_21860, partial [Chlorella variabilis] >gi|307108547|gb|EFN56787.1| hypothetical protein CHLNCDRAFT_21860, partial [Chlorella variabilis]
Smic23504	2.58986e-91	1.55628	Serine/threonine-protein kinase SIK2 OS=Pongo abelii GN=SIK2 PE=2 SV=1	GO:0000166,GO:0000287,GO:0001882,GO:0001883,GO:0003674,GO:0003824,GO:0004672,GO:0004674,GO:0005488,GO:0005524,GO:0005575,GO:0005737,GO:0006464,GO:0006468,GO:0006793,GO:0006796,GO:0007165,GO:0008150,GO:0008152,GO:0009966,GO:0009987,GO:0010646,GO:0016301,GO:0016310,GO:0016740,GO:0016772,GO:0016773,GO:0017076,GO:0019538,GO:0023051,GO:0030554,GO:0032549,GO:0032550,GO:0032553,GO:0032555,GO:0032559,GO:…
Smic6074	2.90391e-91	2.88876	Cation channel sperm-associated protein 1 OS=Homo sapiens GN=CATSPER1 PE=1 SV=3	GO:0000003,GO:0001539,GO:0003674,GO:0005215,GO:0005216,GO:0005227,GO:0005244,GO:0005245,GO:0005261,GO:0005262,GO:0005488,GO:0005515,GO:0005575,GO:0005886,GO:0005891,GO:0005929,GO:0006810,GO:0006811,GO:0006812,GO:0006816,GO:0006928,GO:0007275,GO:0007276,GO:0007283,GO:0007338,GO:0007342,GO:0008037,GO:0008150,GO:0008324,GO:0009566,GO:0009987,GO:0009988,GO:0010959,GO:0015075,GO:0015085,GO:0015267,GO:…
Smic42365	2.96306e-91	5.90644	hypothetical protein Y032_0038g3590 [Ancylostoma ceylanicum]
Smic13154	3.24781e-91	1.04983	Choline transporter-like protein 5 OS=Xenopus tropicalis GN=slc44a5 PE=2 SV=1	GO:0005575,GO:0016020,GO:0016021,GO:0044425
Smic19495	3.55236e-91	2.2483
Smic38914	4.46444e-91	1.08329	Far upstream element-binding protein 1 OS=Rattus norvegicus GN=Fubp1 PE=1 SV=1	GO:0003674,GO:0003676,GO:0003677,GO:0003723,GO:0005488,GO:0005575,GO:0005634,GO:0006139,GO:0006351,GO:0006355,GO:0006725,GO:0006807,GO:0008150,GO:0008152,GO:0009058,GO:0009059,GO:0009889,GO:0009893,GO:0009987,GO:0010468,GO:0010556,GO:0010604,GO:0010628,GO:0016070,GO:0018130,GO:0019219,GO:0019222,GO:0019438,GO:0031323,GO:0031326,GO:0032774,GO:0034641,GO:0034645,GO:0034654,GO:0043170,GO:0043226,GO:…
Smic33271	4.956e-91	2.0853	Protein DD3-3 OS=Dictyostelium discoideum GN=DD3-3 PE=2 SV=1	GO:0003674,GO:0005575,GO:0006810,GO:0006897,GO:0006907,GO:0008150,GO:0016020,GO:0016021,GO:0016192,GO:0044351,GO:0044425,GO:0051234
Smic33439	5.71312e-91	1.39974	Predicted protein OS=Phaeodactylum tricornutum (strain CCAP 1055/1) GN=PHATRDRAFT_45870 PE=4 SV=1	GO:0003674,GO:0005488,GO:0008289
Smic11850	5.92933e-91	1.56961	hypothetical protein, unknown function [Leishmania mexicana MHOM/GT/2001/U1103] >gi|322491824|emb|CBZ27097.1| hypothetical protein, unknown function [Leishmania mexicana MHOM/GT/2001/U1103]
Smic22062	7.15854e-91	-1.04683	Uncharacterized protein (Fragment) OS=Thalassiosira oceanica GN=THAOC_16575 PE=4 SV=1	GO:0003674,GO:0005215,GO:0006810,GO:0008150,GO:0051234
Smic6952	8.26094e-91	-1.20678	Putative uncharacterized protein OS=Heterocapsa triquetra PE=4 SV=1	GO:0003674,GO:0005488,GO:0043167,GO:0043169,GO:0046872
Smic37172	1.5128e-90	1.27092	Uncharacterized aarF domain-containing protein kinase 1 OS=Xenopus laevis GN=adck1 PE=2 SV=1	GO:0000166,GO:0001882,GO:0001883,GO:0003674,GO:0003824,GO:0004672,GO:0004674,GO:0005488,GO:0005524,GO:0005575,GO:0005576,GO:0006464,GO:0006468,GO:0006793,GO:0006796,GO:0008150,GO:0008152,GO:0009987,GO:0016301,GO:0016310,GO:0016740,GO:0016772,GO:0016773,GO:0017076,GO:0019538,GO:0030554,GO:0032549,GO:0032550,GO:0032553,GO:0032555,GO:0032559,GO:0035639,GO:0036094,GO:0036211,GO:0043167,GO:0043168,GO:…
Smic26042	1.57754e-90	5.89633	Putative transposon Ty5-1 protein YCL074W OS=Saccharomyces cerevisiae (strain ATCC 204508 / S288c) GN=TY5A PE=5 SV=2	GO:0000943,GO:0003674,GO:0003676,GO:0003723,GO:0003824,GO:0003887,GO:0003964,GO:0004518,GO:0004540,GO:0005488,GO:0005575,GO:0006139,GO:0006259,GO:0006260,GO:0006261,GO:0006278,GO:0006508,GO:0006725,GO:0006807,GO:0008150,GO:0008152,GO:0008233,GO:0009058,GO:0009059,GO:0009987,GO:0016070,GO:0016740,GO:0016772,GO:0016779,GO:0016787,GO:0016788,GO:0019538,GO:0032196,GO:0032197,GO:0034061,GO:0034641,GO:…
Smic28910	1.79244e-90	5.8919
Smic8990	2.4135e-90	-1.21578	Minor allergen Alt a 7 OS=Alternaria alternata GN=ALTA7 PE=1 SV=1	GO:0000166,GO:0003674,GO:0003824,GO:0005488,GO:0005575,GO:0005737,GO:0006355,GO:0008150,GO:0008152,GO:0009889,GO:0009890,GO:0009892,GO:0010181,GO:0010468,GO:0010556,GO:0010558,GO:0010605,GO:0010629,GO:0016491,GO:0019219,GO:0019222,GO:0031323,GO:0031324,GO:0031326,GO:0031327,GO:0032553,GO:0036094,GO:0043167,GO:0043168,GO:0044424,GO:0044464,GO:0044699,GO:0044710,GO:0045892,GO:0045934,GO:0048037,GO:…
Smic2714	2.77936e-90	1.46791
Smic19845	2.95057e-90	1.74212	LINE-1 retrotransposable element ORF2 protein OS=Homo sapiens PE=1 SV=1	GO:0000737,GO:0001171,GO:0003674,GO:0003676,GO:0003723,GO:0003824,GO:0003964,GO:0004518,GO:0004519,GO:0004520,GO:0004536,GO:0005488,GO:0006139,GO:0006259,GO:0006260,GO:0006278,GO:0006308,GO:0006310,GO:0006725,GO:0006807,GO:0008150,GO:0008152,GO:0009036,GO:0009056,GO:0009057,GO:0009058,GO:0009059,GO:0009987,GO:0015666,GO:0016740,GO:0016772,GO:0016779,GO:0016787,GO:0016788,GO:0016888,GO:0016893,GO:…
Smic30559	4.10321e-90	1.08537
Smic44915	5.74832e-90	-5.85319
Smic32449	9.22733e-90	1.74105	hypothetical protein [Synechococcus sp. WH 8102] >gi|33866099|ref|NP_897658.1| hypothetical protein SYNW1565 [Synechococcus sp. WH 8102] >gi|33639074|emb|CAE08080.1| conserved hypothetical protein [Synechococcus sp. WH 8102]
Smic36426	9.3509e-90	3.55164	6-phosphofructokinase 3 OS=Arabidopsis thaliana GN=PFK3 PE=1 SV=1	GO:0000166,GO:0001882,GO:0001883,GO:0003674,GO:0003824,GO:0003872,GO:0005488,GO:0005524,GO:0005575,GO:0005737,GO:0005829,GO:0005945,GO:0005975,GO:0006002,GO:0006082,GO:0006090,GO:0006091,GO:0006096,GO:0006793,GO:0006796,GO:0008150,GO:0008152,GO:0008443,GO:0009056,GO:0009913,GO:0009987,GO:0010053,GO:0016052,GO:0016301,GO:0016310,GO:0016740,GO:0016772,GO:0016773,GO:0017076,GO:0019200,GO:0019637,GO:…
Smic30705	1.10006e-89	2.34884	Creatine kinase, flagellar OS=Strongylocentrotus purpuratus PE=1 SV=1	GO:0000166,GO:0001882,GO:0001883,GO:0003674,GO:0003824,GO:0004111,GO:0005488,GO:0005524,GO:0005575,GO:0005737,GO:0005856,GO:0005929,GO:0006793,GO:0006796,GO:0008150,GO:0008152,GO:0009987,GO:0016043,GO:0016301,GO:0016310,GO:0016740,GO:0016772,GO:0016775,GO:0017076,GO:0030030,GO:0030554,GO:0032549,GO:0032550,GO:0032553,GO:0032555,GO:0032559,GO:0035639,GO:0036094,GO:0042995,GO:0043167,GO:0043168,GO:…
Smic8387	1.5356e-89	1.54584	Putative transposon Ty5-1 protein YCL074W OS=Saccharomyces cerevisiae (strain ATCC 204508 / S288c) GN=TY5A PE=5 SV=2	GO:0000943,GO:0003674,GO:0003676,GO:0003723,GO:0003824,GO:0003887,GO:0003964,GO:0004518,GO:0004540,GO:0005488,GO:0005575,GO:0006139,GO:0006259,GO:0006260,GO:0006261,GO:0006278,GO:0006508,GO:0006725,GO:0006807,GO:0008150,GO:0008152,GO:0008233,GO:0009058,GO:0009059,GO:0009987,GO:0016070,GO:0016740,GO:0016772,GO:0016779,GO:0016787,GO:0016788,GO:0019538,GO:0032196,GO:0032197,GO:0034061,GO:0034641,GO:…
Smic32656	1.84815e-89	1.79959	Nipped-B-like protein B OS=Danio rerio GN=nipblb PE=2 SV=1	GO:0002009,GO:0003143,GO:0003146,GO:0005575,GO:0005634,GO:0007049,GO:0007507,GO:0008150,GO:0009653,GO:0009987,GO:0032502,GO:0035239,GO:0043226,GO:0043227,GO:0043229,GO:0043231,GO:0044424,GO:0044464,GO:0044699,GO:0044763,GO:0044767,GO:0048513,GO:0048565,GO:0048598,GO:0048729,GO:0048856,GO:0060562
Smic35602	3.17878e-89	-1.30891
Smic19200	3.27052e-89	1.20495	Na(+)/H(+) antiporter NhaD OS=Halomonas elongata (strain ATCC 33173 / DSM 2581 / NBRC 15536 / NCIMB 2198 / 1H9) GN=nhaD PE=1 SV=1	GO:0003674,GO:0005215,GO:0005575,GO:0005886,GO:0006810,GO:0006811,GO:0006812,GO:0006814,GO:0008150,GO:0009987,GO:0015291,GO:0015297,GO:0015672,GO:0016020,GO:0016021,GO:0022804,GO:0022857,GO:0030001,GO:0044425,GO:0044464,GO:0044699,GO:0044763,GO:0044765,GO:0051234,GO:0055085
Smic7051	3.6028e-89	1.28899	Sucrose transport protein SUT5 OS=Oryza sativa subsp. japonica GN=SUT5 PE=1 SV=1	GO:0003674,GO:0005215,GO:0005351,GO:0005363,GO:0005364,GO:0005402,GO:0005575,GO:0005886,GO:0005887,GO:0005975,GO:0005984,GO:0005985,GO:0006810,GO:0008150,GO:0008152,GO:0008324,GO:0008506,GO:0008515,GO:0008643,GO:0009311,GO:0009987,GO:0015075,GO:0015144,GO:0015154,GO:0015157,GO:0015291,GO:0015293,GO:0015294,GO:0015295,GO:0015573,GO:0015665,GO:0015759,GO:0015766,GO:0015768,GO:0015770,GO:0015772,GO:…
Smic3496	3.62357e-89	1.19166	SCO-spondin OS=Rattus norvegicus GN=Sspo PE=2 SV=1	GO:0005575,GO:0005576,GO:0005615,GO:0005737,GO:0007155,GO:0008150,GO:0022610,GO:0044421,GO:0044424,GO:0044464
Smic2268	4.10194e-89	2.08908	Calcium-dependent protein kinase 2 OS=Plasmodium falciparum (isolate K1 / Thailand) GN=CPK2 PE=1 SV=3	GO:0000166,GO:0001882,GO:0001883,GO:0003674,GO:0003824,GO:0004672,GO:0004674,GO:0005488,GO:0005509,GO:0005524,GO:0006464,GO:0006468,GO:0006793,GO:0006796,GO:0008150,GO:0008152,GO:0009987,GO:0016301,GO:0016310,GO:0016740,GO:0016772,GO:0016773,GO:0017076,GO:0019538,GO:0030554,GO:0032549,GO:0032550,GO:0032553,GO:0032555,GO:0032559,GO:0035639,GO:0036094,GO:0036211,GO:0043167,GO:0043168,GO:0043169,GO:…
Smic32155	4.39818e-89	1.70622	ATP-dependent helicase rhp16 OS=Schizosaccharomyces pombe (strain 972 / ATCC 24843) GN=rhp16 PE=3 SV=2	GO:0000109,GO:0000166,GO:0001882,GO:0001883,GO:0003674,GO:0003676,GO:0003677,GO:0003678,GO:0003824,GO:0004003,GO:0004386,GO:0004842,GO:0005488,GO:0005515,GO:0005524,GO:0005575,GO:0005634,GO:0006139,GO:0006259,GO:0006281,GO:0006289,GO:0006290,GO:0006464,GO:0006725,GO:0006807,GO:0006950,GO:0006974,GO:0008026,GO:0008094,GO:0008150,GO:0008152,GO:0008270,GO:0009314,GO:0009411,GO:0009416,GO:0009628,GO:…
Smic28620	4.78908e-89	-1.30954	delta carbonic anhydrase 2 [Lingulodinium polyedrum]
Smic19016	5.1706e-89	2.69069	Eukaryotic initiation factor 4A OS=Cryptosporidium parvum GN=EIF4-A PE=2 SV=1	GO:0000166,GO:0001882,GO:0001883,GO:0003674,GO:0003676,GO:0003723,GO:0003743,GO:0003824,GO:0004386,GO:0005488,GO:0005524,GO:0006139,GO:0006152,GO:0006163,GO:0006195,GO:0006200,GO:0006412,GO:0006413,GO:0006725,GO:0006753,GO:0006793,GO:0006796,GO:0006807,GO:0008026,GO:0008135,GO:0008150,GO:0008152,GO:0009056,GO:0009058,GO:0009059,GO:0009116,GO:0009117,GO:0009119,GO:0009123,GO:0009125,GO:0009126,GO:…
Smic39736	5.86471e-89	1.36445	Linear gramicidin synthase subunit D OS=Brevibacillus parabrevis GN=lgrD PE=1 SV=1	GO:0003674,GO:0003824,GO:0005488,GO:0008150,GO:0008152,GO:0009058,GO:0009987,GO:0016491,GO:0016597,GO:0016853,GO:0016874,GO:0016999,GO:0017000,GO:0017144,GO:0019842,GO:0031177,GO:0031406,GO:0033218,GO:0036094,GO:0043167,GO:0043168,GO:0043177,GO:0044237,GO:0044249,GO:0044699,GO:0044710,GO:0055114,GO:0072341
Smic46350	6.44098e-89	5.8702
Smic25650	6.917e-89	-1.644	Putative uncharacterized protein OS=Aureococcus anophagefferens GN=AURANDRAFT_61077 PE=4 SV=1	GO:0000166,GO:0003674,GO:0003676,GO:0005488,GO:0036094,GO:0097159,GO:1901265,GO:1901363
Smic37917	7.23783e-89	2.50324	Serine/threonine-protein phosphatase T OS=Schizosaccharomyces pombe (strain 972 / ATCC 24843) GN=ppt1 PE=3 SV=2	GO:0003674,GO:0003824,GO:0004721,GO:0004722,GO:0005488,GO:0005575,GO:0005634,GO:0005737,GO:0006464,GO:0006470,GO:0006793,GO:0006796,GO:0007165,GO:0008150,GO:0008152,GO:0009987,GO:0016311,GO:0016787,GO:0016788,GO:0016791,GO:0019538,GO:0032991,GO:0036211,GO:0042578,GO:0043167,GO:0043169,GO:0043170,GO:0043226,GO:0043227,GO:0043229,GO:0043231,GO:0043234,GO:0043412,GO:0044237,GO:0044238,GO:0044260,GO:…
Smic16347	7.24153e-89	1.24406	WD repeat-containing protein 65 OS=Mus musculus GN=Wdr65 PE=2 SV=3	GO:0003674,GO:0005575,GO:0008150
Smic41550	1.23013e-88	5.98311	hypothetical protein, partial [Vibrio tubiashii] >gi|342819570|gb|EGU54413.1| hypothetical protein VITU9109_19817 [Vibrio tubiashii ATCC 19109]
Smic11876	1.2948e-88	0.992119	Heat shock cognate 90 kDa protein OS=Dictyostelium discoideum GN=hspD PE=1 SV=2	GO:0000166,GO:0001882,GO:0001883,GO:0003006,GO:0003674,GO:0005488,GO:0005515,GO:0005524,GO:0005575,GO:0005737,GO:0005829,GO:0006457,GO:0006810,GO:0006897,GO:0006907,GO:0006950,GO:0008150,GO:0008152,GO:0009987,GO:0016023,GO:0016192,GO:0017076,GO:0019538,GO:0022414,GO:0030139,GO:0030554,GO:0031152,GO:0031410,GO:0031982,GO:0031988,GO:0032502,GO:0032549,GO:0032550,GO:0032553,GO:0032555,GO:0032559,GO:…
Smic11150	1.35127e-88	2.07735	Probable flavin-containing monooxygenase 1 OS=Arabidopsis thaliana GN=FMO1 PE=2 SV=1	GO:0000166,GO:0001666,GO:0002218,GO:0002253,GO:0002376,GO:0002682,GO:0002684,GO:0003674,GO:0003824,GO:0004497,GO:0004499,GO:0005488,GO:0006950,GO:0006952,GO:0006955,GO:0007165,GO:0008150,GO:0008152,GO:0008219,GO:0009605,GO:0009607,GO:0009617,GO:0009620,GO:0009626,GO:0009627,GO:0009628,GO:0009814,GO:0009870,GO:0009987,GO:0010204,GO:0012501,GO:0016265,GO:0016491,GO:0016705,GO:0016709,GO:0031347,GO:…
Smic4861	1.82999e-88	1.94753	Probable serine/threonine-protein kinase MARK-A OS=Dictyostelium discoideum GN=mrkA PE=3 SV=1	GO:0000166,GO:0001882,GO:0001883,GO:0003674,GO:0003824,GO:0004672,GO:0004674,GO:0005488,GO:0005524,GO:0006464,GO:0006468,GO:0006793,GO:0006796,GO:0008150,GO:0008152,GO:0009987,GO:0016301,GO:0016310,GO:0016740,GO:0016772,GO:0016773,GO:0017076,GO:0019538,GO:0030554,GO:0032549,GO:0032550,GO:0032553,GO:0032555,GO:0032559,GO:0035639,GO:0036094,GO:0036211,GO:0043167,GO:0043168,GO:0043170,GO:0043412,GO:…
Smic25297	2.62846e-88	1.43419	Vignain OS=Phaseolus vulgaris PE=2 SV=2	GO:0003674,GO:0003824,GO:0005575,GO:0005783,GO:0005788,GO:0006508,GO:0008150,GO:0008152,GO:0008233,GO:0008234,GO:0016787,GO:0019538,GO:0031974,GO:0043170,GO:0043226,GO:0043227,GO:0043229,GO:0043231,GO:0043233,GO:0044238,GO:0044422,GO:0044424,GO:0044432,GO:0044444,GO:0044446,GO:0044464,GO:0070011,GO:0070013,GO:0071704
Smic9958	2.70765e-88	1.87381	Putative surface lipoprotein OS=Shewanella oneidensis (strain MR-1) GN=SO_A0110 PE=4 SV=1	GO:0003674,GO:0008150
Smic16436	3.79088e-88	-1.31405	High affinity nitrate transporter 2.5 OS=Arabidopsis thaliana GN=NRT2.5 PE=2 SV=1	GO:0005575,GO:0005886,GO:0006082,GO:0006807,GO:0006810,GO:0008150,GO:0008152,GO:0009987,GO:0016020,GO:0016021,GO:0042126,GO:0042128,GO:0043436,GO:0044237,GO:0044281,GO:0044425,GO:0044464,GO:0044699,GO:0044710,GO:0044763,GO:0044765,GO:0051234,GO:0055085,GO:0071704,GO:0071941,GO:2001057
Smic23304	4.41762e-88	2.48457	Putative uncharacterized protein OS=Perkinsus marinus (strain ATCC 50983 / TXsc) GN=Pmar_PMAR007873 PE=4 SV=1	GO:0003674,GO:0005215,GO:0005216,GO:0005488,GO:0005509,GO:0005575,GO:0006810,GO:0006811,GO:0008150,GO:0009987,GO:0015075,GO:0015267,GO:0016020,GO:0016021,GO:0022803,GO:0022838,GO:0022857,GO:0022891,GO:0022892,GO:0034220,GO:0043167,GO:0043169,GO:0044425,GO:0044699,GO:0044763,GO:0044765,GO:0046872,GO:0051234,GO:0055085
Smic11440	6.0981e-88	1.38724	DNA-directed RNA polymerase, omega subunit family protein OS=Trichomonas vaginalis GN=TVAG_193760 PE=4 SV=1	GO:0003674,GO:0003824,GO:0003899,GO:0006139,GO:0006725,GO:0006807,GO:0008150,GO:0008152,GO:0009058,GO:0009059,GO:0009987,GO:0016070,GO:0016740,GO:0016772,GO:0016779,GO:0018130,GO:0019438,GO:0032774,GO:0034062,GO:0034641,GO:0034654,GO:0043170,GO:0044237,GO:0044238,GO:0044249,GO:0044260,GO:0044271,GO:0046483,GO:0071704,GO:0090304,GO:1901360,GO:1901362,GO:1901576
Smic8677	9.12466e-88	1.27848	Probable dual-specificity RNA methyltransferase RlmN OS=Microcystis aeruginosa (strain NIES-843) GN=rlmN PE=3 SV=1	GO:0000049,GO:0000154,GO:0001510,GO:0002935,GO:0003674,GO:0003676,GO:0003723,GO:0003824,GO:0005488,GO:0005575,GO:0005737,GO:0006139,GO:0006364,GO:0006396,GO:0006399,GO:0006400,GO:0006725,GO:0006807,GO:0008033,GO:0008150,GO:0008152,GO:0008168,GO:0008169,GO:0008173,GO:0008175,GO:0008649,GO:0008757,GO:0009451,GO:0009987,GO:0016070,GO:0016072,GO:0016426,GO:0016433,GO:0016740,GO:0016741,GO:0019843,GO:…
Smic23802	1.10802e-87	1.59516	Bifunctional lysine-specific demethylase and histidyl-hydroxylase NO66 OS=Mus musculus GN=No66 PE=1 SV=2	GO:0003674,GO:0003824,GO:0005488,GO:0005506,GO:0005515,GO:0005575,GO:0005634,GO:0005654,GO:0005730,GO:0006139,GO:0006325,GO:0006338,GO:0006351,GO:0006355,GO:0006464,GO:0006482,GO:0006725,GO:0006807,GO:0006996,GO:0008150,GO:0008152,GO:0008214,GO:0009058,GO:0009059,GO:0009889,GO:0009890,GO:0009892,GO:0009987,GO:0010468,GO:0010556,GO:0010558,GO:0010605,GO:0010629,GO:0016043,GO:0016070,GO:0016491,GO:…
Smic42015	1.15204e-87	5.84354
Smic38325	1.20369e-87	3.19388	Hemicentin-1 OS=Homo sapiens GN=HMCN1 PE=1 SV=2	GO:0003008,GO:0003674,GO:0005488,GO:0005509,GO:0005575,GO:0005576,GO:0005578,GO:0005604,GO:0005938,GO:0007600,GO:0007601,GO:0008150,GO:0030054,GO:0031012,GO:0031982,GO:0031988,GO:0032501,GO:0043167,GO:0043169,GO:0043226,GO:0043227,GO:0043230,GO:0044420,GO:0044421,GO:0044424,GO:0044444,GO:0044464,GO:0044699,GO:0044707,GO:0046872,GO:0050877,GO:0050896,GO:0050953,GO:0065010,GO:0070062
Smic13415	1.21696e-87	1.64783	Coatomer subunit beta OS=Dictyostelium discoideum GN=copb PE=2 SV=2	GO:0000139,GO:0003674,GO:0005198,GO:0005575,GO:0005737,GO:0005794,GO:0006810,GO:0006886,GO:0006897,GO:0006907,GO:0008150,GO:0012506,GO:0015031,GO:0016020,GO:0016192,GO:0030117,GO:0030120,GO:0030126,GO:0030659,GO:0030660,GO:0030662,GO:0030663,GO:0031090,GO:0031410,GO:0031982,GO:0032991,GO:0043226,GO:0043227,GO:0043229,GO:0043231,GO:0043234,GO:0044351,GO:0044422,GO:0044424,GO:0044425,GO:0044431,GO:…
Smic20704	1.3023e-87	1.25305	Peptidyl-prolyl cis-trans isomerase CYP19-3 OS=Arabidopsis thaliana GN=CYP19-3 PE=2 SV=2	GO:0000413,GO:0001510,GO:0003674,GO:0003755,GO:0003824,GO:0005488,GO:0005575,GO:0005737,GO:0005739,GO:0005794,GO:0005829,GO:0006139,GO:0006364,GO:0006396,GO:0006457,GO:0006464,GO:0006725,GO:0006807,GO:0007165,GO:0008144,GO:0008150,GO:0008152,GO:0009451,GO:0009987,GO:0010035,GO:0010038,GO:0016018,GO:0016070,GO:0016072,GO:0016853,GO:0016859,GO:0018193,GO:0018208,GO:0019538,GO:0032259,GO:0033218,GO:…
Smic6893	1.84267e-87	1.02512	Putative uncharacterized protein OS=Caenorhabditis brenneri GN=CAEBREN_15845 PE=4 SV=1	GO:0000166,GO:0001882,GO:0001883,GO:0003674,GO:0003824,GO:0004672,GO:0004674,GO:0005488,GO:0005524,GO:0006464,GO:0006468,GO:0006793,GO:0006796,GO:0008150,GO:0008152,GO:0009987,GO:0016301,GO:0016310,GO:0016740,GO:0016772,GO:0016773,GO:0017076,GO:0019538,GO:0030554,GO:0032549,GO:0032550,GO:0032553,GO:0032555,GO:0032559,GO:0035639,GO:0036094,GO:0036211,GO:0043167,GO:0043168,GO:0043169,GO:0043170,GO:…
Smic21019	2.42828e-87	3.16271
Smic6413	2.81496e-87	0.992657	Methionine aminopeptidase 2B OS=Arabidopsis thaliana GN=MAP2B PE=2 SV=2	GO:0003674,GO:0003824,GO:0004177,GO:0005488,GO:0005575,GO:0005737,GO:0006464,GO:0006508,GO:0006950,GO:0008150,GO:0008152,GO:0008233,GO:0008235,GO:0008237,GO:0008238,GO:0009266,GO:0009409,GO:0009628,GO:0009987,GO:0010048,GO:0016485,GO:0016787,GO:0019538,GO:0036211,GO:0043167,GO:0043169,GO:0043170,GO:0043412,GO:0044237,GO:0044238,GO:0044260,GO:0044267,GO:0044424,GO:0044464,GO:0046872,GO:0050896,GO:…
Smic37852	2.87429e-87	1.11511	Protochlorophyllide reductase A, chloroplastic OS=Triticum aestivum GN=PORA PE=3 SV=1	GO:0003674,GO:0003824,GO:0005575,GO:0006725,GO:0006778,GO:0006779,GO:0006807,GO:0008150,GO:0008152,GO:0009058,GO:0009507,GO:0009536,GO:0009987,GO:0015979,GO:0015994,GO:0015995,GO:0016491,GO:0016627,GO:0016628,GO:0016630,GO:0018130,GO:0019438,GO:0033013,GO:0033014,GO:0034641,GO:0042440,GO:0043226,GO:0043227,GO:0043229,GO:0043231,GO:0044237,GO:0044249,GO:0044271,GO:0044424,GO:0044444,GO:0044464,GO:…
Smic12580	3.1317e-87	0.927652	Bone morphogenetic protein 1 homolog OS=Strongylocentrotus purpuratus PE=2 SV=1	GO:0003674,GO:0003824,GO:0004175,GO:0004222,GO:0005488,GO:0005509,GO:0006508,GO:0007275,GO:0008150,GO:0008152,GO:0008233,GO:0008237,GO:0008270,GO:0016787,GO:0019538,GO:0032501,GO:0032502,GO:0043167,GO:0043169,GO:0043170,GO:0044238,GO:0044699,GO:0044707,GO:0044767,GO:0046872,GO:0046914,GO:0070011,GO:0071704
Smic15777	3.90085e-87	-1.26722	Glutathione S-transferase Mu 1 OS=Oryctolagus cuniculus PE=1 SV=2	GO:0003674,GO:0003824,GO:0004364,GO:0005575,GO:0005737,GO:0008150,GO:0008152,GO:0016740,GO:0016765,GO:0044424,GO:0044464
Smic35309	3.96972e-87	2.46564	2-epi-5-epi-valiolone synthase OS=Actinoplanes sp. (strain ATCC 31044 / CBS 674.73 / SE50/110) GN=acbC PE=3 SV=3	GO:0003674,GO:0003824,GO:0008150,GO:0008152,GO:0016829
Smic28168	4.08517e-87	2.72196	hypothetical protein PTSG_08677 [Salpingoeca rosetta] >gi|326432010|gb|EGD77580.1| hypothetical protein PTSG_08677 [Salpingoeca rosetta]
Smic6880	4.1108e-87	1.7131	Potassium voltage-gated channel subfamily H member 1 OS=Rattus norvegicus GN=Kcnh1 PE=1 SV=1	GO:0000155,GO:0000160,GO:0003674,GO:0003824,GO:0004672,GO:0004673,GO:0004871,GO:0004872,GO:0005215,GO:0005216,GO:0005244,GO:0005249,GO:0005261,GO:0005267,GO:0005488,GO:0005515,GO:0005516,GO:0005575,GO:0005634,GO:0005637,GO:0005886,GO:0005887,GO:0006793,GO:0006796,GO:0006810,GO:0006811,GO:0006812,GO:0006813,GO:0007165,GO:0008150,GO:0008152,GO:0008324,GO:0009987,GO:0015075,GO:0015077,GO:0015079,GO:…
Smic31310	4.54147e-87	1.07084	NEDD4-like E3 ubiquitin-protein ligase WWP1 OS=Mus musculus GN=Wwp1 PE=1 SV=2	GO:0001775,GO:0002376,GO:0002521,GO:0003674,GO:0003824,GO:0004842,GO:0005488,GO:0005515,GO:0005575,GO:0005634,GO:0005737,GO:0005886,GO:0006355,GO:0006464,GO:0006508,GO:0006511,GO:0008150,GO:0008152,GO:0009056,GO:0009057,GO:0009889,GO:0009890,GO:0009892,GO:0009987,GO:0010468,GO:0010498,GO:0010556,GO:0010558,GO:0010605,GO:0010629,GO:0016020,GO:0016567,GO:0016740,GO:0016874,GO:0019219,GO:0019222,GO:…
Smic7486	4.91203e-87	1.06576	WGS project CAID00000000 data, contig chromosome 04 (Fragment) OS=Ostreococcus tauri GN=Ot04g02350 PE=4 SV=1	GO:0003674,GO:0005488,GO:0005509,GO:0043167,GO:0043169,GO:0046872
Smic381	5.72835e-87	2.09774	Putative uncharacterized protein OS=Perkinsus marinus (strain ATCC 50983 / TXsc) GN=Pmar_PMAR020528 PE=4 SV=1	GO:0007165,GO:0008150,GO:0009987,GO:0050789,GO:0050794,GO:0050896,GO:0051716,GO:0065007
Smic38705	6.49597e-87	1.12914	Probable 1,4-beta-D-glucan cellobiohydrolase A OS=Aspergillus clavatus (strain ATCC 1007 / CBS 513.65 / DSM 816 / NCTC 3887 / NRRL 1) GN=cbhA PE=3 SV=1	GO:0000272,GO:0003674,GO:0003824,GO:0004553,GO:0005575,GO:0005576,GO:0005975,GO:0005976,GO:0006073,GO:0008150,GO:0008152,GO:0009056,GO:0009057,GO:0009251,GO:0009987,GO:0016052,GO:0016162,GO:0016787,GO:0016798,GO:0030243,GO:0030245,GO:0043170,GO:0044042,GO:0044237,GO:0044238,GO:0044247,GO:0044260,GO:0044262,GO:0044264,GO:0044275,GO:0051273,GO:0051275,GO:0071704,GO:1901575
Smic13613	6.56947e-87	1.17114	Glucan endo-1,3-beta-glucosidase 14 OS=Arabidopsis thaliana GN=At2g27500 PE=1 SV=2	GO:0001101,GO:0002682,GO:0003674,GO:0003824,GO:0004553,GO:0005575,GO:0005576,GO:0005618,GO:0005634,GO:0005737,GO:0005886,GO:0005975,GO:0006605,GO:0006612,GO:0006810,GO:0006886,GO:0006950,GO:0006952,GO:0007165,GO:0008150,GO:0008152,GO:0008422,GO:0009719,GO:0009725,GO:0009751,GO:0009753,GO:0009755,GO:0009863,GO:0009867,GO:0009987,GO:0010033,GO:0010363,GO:0010941,GO:0014070,GO:0015031,GO:0015926,GO:…
Smic33985	7.84055e-87	-1.43093	Cycloartenol-C-24-methyltransferase OS=Arabidopsis thaliana GN=SMT1 PE=1 SV=1	GO:0003006,GO:0003674,GO:0003824,GO:0003838,GO:0005575,GO:0005773,GO:0005783,GO:0005911,GO:0006066,GO:0006082,GO:0006084,GO:0006520,GO:0006575,GO:0006576,GO:0006595,GO:0006598,GO:0006629,GO:0006637,GO:0006694,GO:0006720,GO:0006721,GO:0006722,GO:0006725,GO:0006732,GO:0006790,GO:0006793,GO:0006807,GO:0006950,GO:0008150,GO:0008152,GO:0008168,GO:0008169,GO:0008202,GO:0008299,GO:0008610,GO:0008652,GO:…
Smic33830	8.32591e-87	2.77177
Smic36070	9.93877e-87	1.62229
Smic34508	9.96469e-87	-2.27549	Regulator of nonsense transcripts 1 homolog OS=Neurospora crassa (strain ATCC 24698 / 74-OR23-1A / CBS 708.71 / DSM 1257 / FGSC 987) GN=2E4.130 PE=3 SV=1	GO:0000166,GO:0000184,GO:0000291,GO:0000956,GO:0001882,GO:0001883,GO:0003674,GO:0003676,GO:0003677,GO:0003824,GO:0004386,GO:0005488,GO:0005524,GO:0005575,GO:0005737,GO:0006139,GO:0006342,GO:0006355,GO:0006401,GO:0006402,GO:0006403,GO:0006464,GO:0006725,GO:0006807,GO:0008150,GO:0008152,GO:0008270,GO:0008298,GO:0009056,GO:0009057,GO:0009889,GO:0009890,GO:0009892,GO:0009987,GO:0010468,GO:0010556,GO:…
Smic41578	1.00266e-86	-1.04359	6-phosphofructokinase 5, chloroplastic OS=Arabidopsis thaliana GN=PFK5 PE=1 SV=1	GO:0000166,GO:0001882,GO:0001883,GO:0003674,GO:0003824,GO:0003872,GO:0005488,GO:0005524,GO:0005575,GO:0005945,GO:0005975,GO:0005996,GO:0006002,GO:0006006,GO:0006082,GO:0006090,GO:0006091,GO:0006094,GO:0006096,GO:0006508,GO:0006793,GO:0006796,GO:0006996,GO:0007010,GO:0008150,GO:0008152,GO:0008443,GO:0009056,GO:0009057,GO:0009058,GO:0009507,GO:0009536,GO:0009987,GO:0010498,GO:0016043,GO:0016051,GO:…
Smic20063	1.06819e-86	4.05588
Smic45161	1.3241e-86	5.83468	Stage V sporulation protein K OS=Bacillus subtilis (strain 168) GN=spoVK PE=2 SV=3	GO:0000166,GO:0001882,GO:0001883,GO:0003674,GO:0003824,GO:0005488,GO:0005524,GO:0008150,GO:0008152,GO:0009987,GO:0016462,GO:0016787,GO:0016817,GO:0016818,GO:0017076,GO:0017111,GO:0030154,GO:0030435,GO:0030554,GO:0032502,GO:0032549,GO:0032550,GO:0032553,GO:0032555,GO:0032559,GO:0035639,GO:0036094,GO:0043167,GO:0043168,GO:0043934,GO:0044699,GO:0044763,GO:0044767,GO:0048646,GO:0048869,GO:0097159,GO:…
Smic23440	1.38736e-86	1.47874	Fibrocystin-L OS=Homo sapiens GN=PKHD1L1 PE=2 SV=2	GO:0002376,GO:0003674,GO:0004872,GO:0005575,GO:0005615,GO:0005829,GO:0006955,GO:0008150,GO:0016020,GO:0016021,GO:0044421,GO:0044424,GO:0044425,GO:0044444,GO:0044464,GO:0050896
Smic36556	1.43751e-86	0.985634	Cell wall alpha-1,3-glucan synthase mok12 OS=Schizosaccharomyces pombe (strain 972 / ATCC 24843) GN=mok12 PE=3 SV=1	GO:0000271,GO:0003006,GO:0003674,GO:0003824,GO:0004553,GO:0004556,GO:0005488,GO:0005575,GO:0005618,GO:0005619,GO:0005628,GO:0005794,GO:0005975,GO:0005976,GO:0006073,GO:0008150,GO:0008152,GO:0008194,GO:0009058,GO:0009059,GO:0009250,GO:0009277,GO:0009987,GO:0010927,GO:0016020,GO:0016043,GO:0016051,GO:0016160,GO:0016740,GO:0016757,GO:0016758,GO:0016787,GO:0016798,GO:0022402,GO:0022414,GO:0022607,GO:…
Smic9246	1.44835e-86	1.26628	ABC transporter C family member 1 OS=Arabidopsis thaliana GN=ABCC1 PE=1 SV=1	GO:0000166,GO:0000325,GO:0001882,GO:0001883,GO:0003674,GO:0003824,GO:0005215,GO:0005488,GO:0005515,GO:0005516,GO:0005524,GO:0005575,GO:0005773,GO:0005774,GO:0005911,GO:0006139,GO:0006152,GO:0006163,GO:0006195,GO:0006200,GO:0006725,GO:0006753,GO:0006793,GO:0006796,GO:0006807,GO:0006810,GO:0006811,GO:0006812,GO:0006820,GO:0006855,GO:0008150,GO:0008152,GO:0008324,GO:0008490,GO:0008509,GO:0008559,GO:…
Smic8847	1.61547e-86	2.37666	Cation-transporting ATPase pma1 OS=Synechocystis sp. (strain PCC 6803 / Kazusa) GN=pma1 PE=3 SV=2	GO:0000166,GO:0001882,GO:0001883,GO:0003674,GO:0003824,GO:0005215,GO:0005488,GO:0005524,GO:0005575,GO:0005886,GO:0006810,GO:0006811,GO:0006812,GO:0008150,GO:0008152,GO:0008324,GO:0015075,GO:0015399,GO:0015405,GO:0016020,GO:0016021,GO:0016462,GO:0016787,GO:0016817,GO:0016818,GO:0016820,GO:0016887,GO:0017076,GO:0017111,GO:0019829,GO:0022804,GO:0022857,GO:0022891,GO:0022892,GO:0030554,GO:0032549,GO:…
Smic36234	1.92935e-86	2.17451
Smic7092	1.9522e-86	2.42822	Voltage-dependent T-type calcium channel subunit alpha-1H OS=Mus musculus GN=Cacna1h PE=2 SV=3	GO:0003674,GO:0005215,GO:0005216,GO:0005244,GO:0005245,GO:0005261,GO:0005262,GO:0005488,GO:0005515,GO:0005575,GO:0005886,GO:0005891,GO:0005901,GO:0006810,GO:0006811,GO:0006812,GO:0006816,GO:0008150,GO:0008324,GO:0008332,GO:0009987,GO:0015075,GO:0015085,GO:0015267,GO:0016020,GO:0016021,GO:0017157,GO:0017158,GO:0022803,GO:0022832,GO:0022836,GO:0022838,GO:0022843,GO:0022857,GO:0022890,GO:0022891,GO:…
Smic10052	2.53083e-86	1.37878
Smic34525	3.44006e-86	0.969211	AdoMet-dependent rRNA methyltransferase SPB1 OS=Magnaporthe oryzae (strain 70-15 / ATCC MYA-4617 / FGSC 8958) GN=SPB1 PE=3 SV=2	GO:0000154,GO:0000451,GO:0000453,GO:0001510,GO:0003674,GO:0003824,GO:0005575,GO:0005634,GO:0005730,GO:0006139,GO:0006364,GO:0006396,GO:0006725,GO:0006807,GO:0008150,GO:0008152,GO:0008168,GO:0008171,GO:0008173,GO:0008649,GO:0008650,GO:0008757,GO:0009451,GO:0009987,GO:0016070,GO:0016072,GO:0016435,GO:0016436,GO:0016740,GO:0016741,GO:0022613,GO:0030529,GO:0030684,GO:0030687,GO:0031167,GO:0032259,GO:…
Smic28540	3.63507e-86	1.67508	cAMP-dependent protein kinase catalytic subunit OS=Caenorhabditis elegans GN=kin-1 PE=3 SV=3	GO:0000166,GO:0001882,GO:0001883,GO:0003674,GO:0003824,GO:0004672,GO:0004674,GO:0004690,GO:0004691,GO:0005488,GO:0005524,GO:0005575,GO:0005952,GO:0006464,GO:0006468,GO:0006793,GO:0006796,GO:0008150,GO:0008152,GO:0009987,GO:0016301,GO:0016310,GO:0016740,GO:0016772,GO:0016773,GO:0017076,GO:0019538,GO:0030554,GO:0032549,GO:0032550,GO:0032553,GO:0032555,GO:0032559,GO:0032991,GO:0035639,GO:0036094,GO:…
Smic2498	4.85853e-86	1.99255	Calcium-activated potassium channel slowpoke OS=Drosophila melanogaster GN=slo PE=1 SV=3	GO:0003674,GO:0005215,GO:0005216,GO:0005227,GO:0005244,GO:0005249,GO:0005261,GO:0005267,GO:0005488,GO:0005515,GO:0005575,GO:0005886,GO:0006810,GO:0006811,GO:0006812,GO:0006813,GO:0007610,GO:0007622,GO:0007623,GO:0008049,GO:0008076,GO:0008150,GO:0008324,GO:0009987,GO:0015075,GO:0015077,GO:0015079,GO:0015267,GO:0015269,GO:0015672,GO:0016020,GO:0016021,GO:0019098,GO:0022414,GO:0022803,GO:0022832,GO:…
Smic9173	4.88124e-86	-1.41397	Prostaglandin F synthase OS=Trypanosoma cruzi (strain CL Brener) GN=Tc00.1047053511287.49 PE=1 SV=2	GO:0000166,GO:0001516,GO:0003674,GO:0003824,GO:0005488,GO:0005575,GO:0005737,GO:0006082,GO:0006629,GO:0006631,GO:0006633,GO:0006636,GO:0006690,GO:0006692,GO:0006693,GO:0008150,GO:0008152,GO:0008610,GO:0009058,GO:0009987,GO:0016053,GO:0016491,GO:0016614,GO:0016616,GO:0019752,GO:0032787,GO:0033559,GO:0036094,GO:0036131,GO:0043436,GO:0044237,GO:0044238,GO:0044249,GO:0044255,GO:0044281,GO:0044283,GO:…
Smic14603	5.95054e-86	2.80672	Ovostatin OS=Gallus gallus PE=1 SV=3	GO:0003674,GO:0004857,GO:0004866,GO:0004867,GO:0005575,GO:0005576,GO:0005615,GO:0008150,GO:0010466,GO:0010468,GO:0010951,GO:0019222,GO:0030162,GO:0030234,GO:0030414,GO:0043086,GO:0044092,GO:0044421,GO:0050789,GO:0050790,GO:0051246,GO:0051336,GO:0051346,GO:0052547,GO:0052548,GO:0060255,GO:0061134,GO:0061135,GO:0065007,GO:0065009,GO:0070613,GO:0080090
Smic26500	6.68616e-86	1.12322	Putative uncharacterized protein OS=Perkinsus marinus (strain ATCC 50983 / TXsc) GN=Pmar_PMAR020168 PE=4 SV=1	GO:0007165,GO:0008150,GO:0009987,GO:0050789,GO:0050794,GO:0050896,GO:0051716,GO:0065007
Smic33548	9.72911e-86	1.55443
Smic37455	1.10448e-85	2.41209	Internalin-A OS=Listeria monocytogenes serovar 1/2a (strain ATCC BAA-679 / EGD-e) GN=inlA PE=1 SV=1	GO:0005575,GO:0005576,GO:0005618,GO:0030312,GO:0044464
Smic37757	1.24973e-85	-1.30163	Uncharacterized protein OS=Emiliania huxleyi CCMP1516 GN=EMIHUDRAFT_218796 PE=4 SV=1	GO:0003674,GO:0003824,GO:0004553,GO:0005975,GO:0008150,GO:0008152,GO:0016787,GO:0016798,GO:0044238,GO:0071704
Smic16214	1.53905e-85	1.60881	Voltage-dependent T-type calcium channel subunit alpha-1H OS=Homo sapiens GN=CACNA1H PE=1 SV=4	GO:0000768,GO:0003008,GO:0003012,GO:0003674,GO:0005215,GO:0005216,GO:0005244,GO:0005245,GO:0005261,GO:0005262,GO:0005488,GO:0005515,GO:0005575,GO:0005886,GO:0005891,GO:0005901,GO:0006066,GO:0006629,GO:0006694,GO:0006700,GO:0006704,GO:0006705,GO:0006810,GO:0006811,GO:0006812,GO:0006816,GO:0006928,GO:0006936,GO:0006949,GO:0007411,GO:0007517,GO:0007520,GO:0008016,GO:0008150,GO:0008152,GO:0008202,GO:…
Smic28757	1.55305e-85	0.959112
Smic15294	1.60397e-85	1.75441	Reticulocyte-binding protein 2 homolog a OS=Plasmodium falciparum (isolate 3D7) GN=PF13_0198 PE=3 SV=1	GO:0003674,GO:0005488,GO:0005539,GO:0005575,GO:0005886,GO:0007155,GO:0008150,GO:0008201,GO:0016020,GO:0016021,GO:0016337,GO:0022610,GO:0043167,GO:0043168,GO:0044425,GO:0044464,GO:0044699,GO:0097367,GO:0098602,GO:1901681
Smic36135	1.63636e-85	0.945343	Nitrite reductase [NAD(P)H] large subunit OS=Klebsiella oxytoca GN=nasB PE=3 SV=1	GO:0000166,GO:0003674,GO:0003824,GO:0005488,GO:0006082,GO:0006807,GO:0008150,GO:0008152,GO:0008942,GO:0009987,GO:0016491,GO:0016661,GO:0020037,GO:0036094,GO:0042126,GO:0042128,GO:0043167,GO:0043168,GO:0043169,GO:0043436,GO:0044237,GO:0044281,GO:0044699,GO:0044710,GO:0044763,GO:0046857,GO:0046872,GO:0046906,GO:0048037,GO:0050660,GO:0050661,GO:0050662,GO:0051536,GO:0051537,GO:0051539,GO:0051540,GO:…
Smic23166	1.66421e-85	1.30001	Extracellular globin-2 OS=Lumbricus terrestris PE=1 SV=2	GO:0003674,GO:0005215,GO:0005344,GO:0005488,GO:0005506,GO:0005575,GO:0005576,GO:0005833,GO:0006810,GO:0008150,GO:0015669,GO:0015671,GO:0019825,GO:0020037,GO:0022892,GO:0032991,GO:0043167,GO:0043169,GO:0043234,GO:0044424,GO:0044444,GO:0044445,GO:0044464,GO:0044699,GO:0044765,GO:0046872,GO:0046906,GO:0046914,GO:0051234,GO:0097159,GO:1901363
Smic34902	2.09213e-85	1.68128
Smic39451	2.34606e-85	1.38929	Halorhodopsin (Fragment) OS=Halobacterium halobium (strain mex) GN=hop PE=3 SV=1	GO:0003674,GO:0004871,GO:0004872,GO:0005215,GO:0005216,GO:0005575,GO:0005886,GO:0006464,GO:0006810,GO:0006811,GO:0007165,GO:0007602,GO:0008150,GO:0008152,GO:0009314,GO:0009416,GO:0009581,GO:0009582,GO:0009583,GO:0009605,GO:0009628,GO:0009881,GO:0009987,GO:0015075,GO:0015267,GO:0016020,GO:0016021,GO:0018298,GO:0019538,GO:0022803,GO:0022838,GO:0022857,GO:0022891,GO:0022892,GO:0034220,GO:0036211,GO:…
Smic22354	2.48801e-85	0.984464	Potassium voltage-gated channel subfamily H member 5 OS=Rattus norvegicus GN=Kcnh5 PE=2 SV=1	GO:0000155,GO:0000160,GO:0003674,GO:0003824,GO:0004672,GO:0004673,GO:0004871,GO:0004872,GO:0005215,GO:0005216,GO:0005244,GO:0005249,GO:0005261,GO:0005267,GO:0005488,GO:0005515,GO:0005516,GO:0005575,GO:0005622,GO:0005887,GO:0006793,GO:0006796,GO:0006810,GO:0006811,GO:0006812,GO:0006813,GO:0007165,GO:0007346,GO:0008150,GO:0008152,GO:0008324,GO:0009986,GO:0009987,GO:0010389,GO:0010564,GO:0015075,GO:…
Smic4747	2.56437e-85	4.41088
Smic12272	2.56437e-85	1.36596	Indoleamine 2,3-dioxygenase 1 OS=Mus musculus GN=Ido1 PE=1 SV=1	GO:0001816,GO:0001817,GO:0001818,GO:0001819,GO:0002237,GO:0002532,GO:0002534,GO:0002643,GO:0002645,GO:0002664,GO:0002666,GO:0002676,GO:0002678,GO:0002682,GO:0002683,GO:0002684,GO:0002694,GO:0002695,GO:0002828,GO:0002830,GO:0003674,GO:0003824,GO:0004833,GO:0005488,GO:0005515,GO:0005575,GO:0005737,GO:0006082,GO:0006520,GO:0006568,GO:0006569,GO:0006575,GO:0006576,GO:0006586,GO:0006725,GO:0006807,GO:…
Smic35746	2.70455e-85	-1.26579	Calmodulin OS=Prorocentrum minimum PE=2 SV=1	GO:0003674,GO:0005488,GO:0005509,GO:0043167,GO:0043169,GO:0046872
Smic35747	2.70455e-85	-1.26579	Calmodulin OS=Prorocentrum minimum PE=2 SV=1	GO:0003674,GO:0005488,GO:0005509,GO:0043167,GO:0043169,GO:0046872
Smic43954	2.93386e-85	1.06879	Pentatricopeptide repeat-containing protein At2g31400, chloroplastic OS=Arabidopsis thaliana GN=At2g31400 PE=2 SV=1	GO:0003674,GO:0003676,GO:0003677,GO:0005488,GO:0005575,GO:0007165,GO:0008150,GO:0009507,GO:0009536,GO:0009987,GO:0010019,GO:0031930,GO:0043226,GO:0043227,GO:0043229,GO:0043231,GO:0044424,GO:0044444,GO:0044464,GO:0050789,GO:0050794,GO:0050896,GO:0051716,GO:0065007,GO:0097159,GO:1901363
Smic1206	2.96783e-85	1.27077
Smic15027	3.05651e-85	0.918478	Putative uncharacterized protein OS=Aureococcus anophagefferens GN=AURANDRAFT_61124 PE=4 SV=1	GO:0003674,GO:0003676,GO:0003677,GO:0005488,GO:0006355,GO:0008150,GO:0008270,GO:0009889,GO:0010468,GO:0010556,GO:0019219,GO:0019222,GO:0031323,GO:0031326,GO:0043167,GO:0043169,GO:0046872,GO:0046914,GO:0050789,GO:0050794,GO:0051171,GO:0051252,GO:0060255,GO:0065007,GO:0080090,GO:0097159,GO:1901363,GO:2000112,GO:2001141
Smic20124	3.94471e-85	1.3133	UPF0586 protein OS=Dictyostelium discoideum GN=DDB_G0282239 PE=3 SV=1	GO:0003674,GO:0005575,GO:0008150
Smic40848	4.02286e-85	1.34294	Probable valine--tRNA ligase, cytoplasmic OS=Dictyostelium discoideum GN=valS1 PE=3 SV=1	GO:0000166,GO:0001882,GO:0001883,GO:0002161,GO:0003674,GO:0003824,GO:0004812,GO:0004832,GO:0005488,GO:0005524,GO:0005575,GO:0005737,GO:0006082,GO:0006139,GO:0006399,GO:0006412,GO:0006417,GO:0006418,GO:0006438,GO:0006448,GO:0006450,GO:0006520,GO:0006725,GO:0006807,GO:0008150,GO:0008152,GO:0009058,GO:0009059,GO:0009889,GO:0009987,GO:0010468,GO:0010556,GO:0010608,GO:0016070,GO:0016787,GO:0016788,GO:…
Smic32670	4.04985e-85	1.42622	Ankyrin repeat, PH and SEC7 domain containing protein secG OS=Dictyostelium discoideum GN=secG PE=2 SV=1	GO:0000323,GO:0003006,GO:0003674,GO:0005085,GO:0005086,GO:0005575,GO:0005764,GO:0005773,GO:0005829,GO:0006140,GO:0006935,GO:0006996,GO:0007010,GO:0007155,GO:0008150,GO:0009118,GO:0009605,GO:0009719,GO:0009894,GO:0009966,GO:0009987,GO:0010033,GO:0010243,GO:0010646,GO:0014070,GO:0014074,GO:0016043,GO:0019219,GO:0019220,GO:0019222,GO:0022414,GO:0022610,GO:0023051,GO:0030029,GO:0030036,GO:0030811,GO:…
Smic27946	1.63163e-84	1.97618	Vacuolar protein sorting-associated protein 13a OS=Schizosaccharomyces pombe (strain 972 / ATCC 24843) GN=vps13a PE=3 SV=2	GO:0003674,GO:0005575,GO:0005768,GO:0005794,GO:0005829,GO:0006810,GO:0006886,GO:0007034,GO:0008150,GO:0009987,GO:0015031,GO:0016197,GO:0016482,GO:0032507,GO:0043226,GO:0043227,GO:0043229,GO:0043231,GO:0044424,GO:0044444,GO:0044464,GO:0044699,GO:0044763,GO:0044765,GO:0045053,GO:0045184,GO:0045185,GO:0045324,GO:0046907,GO:0051234,GO:0051235,GO:0051649,GO:0051651,GO:0065007,GO:0065008,GO:0071702,GO:…
Smic23180	1.75821e-84	5.91043	Putative hemagglutinin/hemolysin-related protein OS=Lyngbya sp. (strain PCC 8106) GN=L8106_12315 PE=4 SV=1	GO:0003674,GO:0005488,GO:0005509,GO:0005575,GO:0007154,GO:0007155,GO:0007156,GO:0008150,GO:0009987,GO:0016020,GO:0016021,GO:0022610,GO:0043167,GO:0043169,GO:0044425,GO:0044699,GO:0044763,GO:0046872,GO:0098609
Smic42300	2.01613e-84	-1.5621
Smic43979	2.07382e-84	-1.77778	Glyceraldehyde-3-phosphate dehydrogenase, chloroplastic OS=Guillardia theta GN=GAPC1 PE=2 SV=1	GO:0000166,GO:0003674,GO:0003824,GO:0005488,GO:0005575,GO:0005975,GO:0005996,GO:0006006,GO:0008150,GO:0008152,GO:0009058,GO:0009507,GO:0009536,GO:0016051,GO:0016491,GO:0016620,GO:0016903,GO:0019253,GO:0019318,GO:0019685,GO:0036094,GO:0043226,GO:0043227,GO:0043229,GO:0043231,GO:0043891,GO:0044238,GO:0044424,GO:0044444,GO:0044464,GO:0044699,GO:0044710,GO:0044711,GO:0044723,GO:0048037,GO:0050661,GO:…
Smic6997	5.72063e-84	1.92848	Polyubiquitin-C OS=Sus scrofa GN=UBC PE=2 SV=1	GO:0005575,GO:0005634,GO:0005737,GO:0043226,GO:0043227,GO:0043229,GO:0043231,GO:0044424,GO:0044464
Smic19455	5.98003e-84	-5.75348
Smic1688	6.67608e-84	1.42147
Smic33067	6.71274e-84	2.24514	Putative ammonium transporter sll0108 OS=Synechocystis sp. (strain PCC 6803 / Kazusa) GN=sll0108 PE=3 SV=1	GO:0003674,GO:0005215,GO:0005575,GO:0005886,GO:0006810,GO:0006811,GO:0006812,GO:0006820,GO:0008150,GO:0008324,GO:0008509,GO:0008519,GO:0009987,GO:0015075,GO:0015077,GO:0015101,GO:0015103,GO:0015672,GO:0015696,GO:0015698,GO:0016020,GO:0016021,GO:0022857,GO:0022890,GO:0022891,GO:0022892,GO:0034220,GO:0044425,GO:0044464,GO:0044699,GO:0044763,GO:0044765,GO:0051234,GO:0055085,GO:0071705,GO:0072488
Smic38132	1.00146e-83	1.08928	Halomucin OS=Haloquadratum walsbyi (strain DSM 16790 / HBSQ001) GN=hmu PE=4 SV=1	GO:0003674,GO:0005488,GO:0005509,GO:0005575,GO:0005576,GO:0007155,GO:0007156,GO:0008150,GO:0016020,GO:0022610,GO:0030246,GO:0043167,GO:0043169,GO:0046872,GO:0098609
Smic39757	1.17955e-83	2.58036	Fucoxanthin-chlorophyll a-c binding protein A, chloroplastic OS=Macrocystis pyrifera GN=FCPA PE=2 SV=1	GO:0003674,GO:0005488,GO:0005575,GO:0006091,GO:0006464,GO:0008150,GO:0008152,GO:0009507,GO:0009521,GO:0009523,GO:0009535,GO:0009536,GO:0009579,GO:0009765,GO:0009987,GO:0015979,GO:0016020,GO:0016021,GO:0016168,GO:0018298,GO:0019538,GO:0030076,GO:0032991,GO:0034357,GO:0036211,GO:0042651,GO:0043170,GO:0043226,GO:0043227,GO:0043229,GO:0043231,GO:0043234,GO:0043412,GO:0044237,GO:0044238,GO:0044260,GO:…
Smic18445	1.46416e-83	1.84847
Smic22916	1.56628e-83	0.969527	Kinesin-like protein KIF15 OS=Rattus norvegicus GN=Kif15 PE=2 SV=1	GO:0000166,GO:0001882,GO:0001883,GO:0003674,GO:0003774,GO:0003777,GO:0003824,GO:0005488,GO:0005515,GO:0005524,GO:0005575,GO:0005737,GO:0005819,GO:0005856,GO:0005871,GO:0005874,GO:0005875,GO:0006928,GO:0007017,GO:0007018,GO:0008017,GO:0008092,GO:0008150,GO:0008152,GO:0009987,GO:0015631,GO:0016462,GO:0016787,GO:0016817,GO:0016818,GO:0017076,GO:0017111,GO:0030554,GO:0032403,GO:0032549,GO:0032550,GO:…
Smic12290	1.68241e-83	0.985052	Ultraviolet-B receptor UVR8 OS=Arabidopsis thaliana GN=UVR8 PE=1 SV=1	GO:0000785,GO:0003674,GO:0003682,GO:0004871,GO:0004872,GO:0005085,GO:0005488,GO:0005515,GO:0005575,GO:0005634,GO:0005737,GO:0005829,GO:0005975,GO:0005996,GO:0006006,GO:0006007,GO:0006140,GO:0006464,GO:0007165,GO:0008150,GO:0008152,GO:0009056,GO:0009118,GO:0009314,GO:0009411,GO:0009416,GO:0009605,GO:0009628,GO:0009649,GO:0009881,GO:0009894,GO:0009987,GO:0010224,GO:0016052,GO:0018298,GO:0019219,GO:…
Smic18112	1.90394e-83	2.12128	Probable allantoin permease OS=Bacillus subtilis (strain 168) GN=pucI PE=2 SV=1	GO:0003674,GO:0005215,GO:0005575,GO:0005886,GO:0006810,GO:0008150,GO:0015205,GO:0015851,GO:0015932,GO:0016020,GO:0016021,GO:0022857,GO:0022891,GO:0022892,GO:0044425,GO:0044464,GO:0044699,GO:0044765,GO:0051234,GO:0071702,GO:0071705
Smic20699	2.12296e-83	2.26822
Smic25762	2.41699e-83	0.924102	Cytochrome b2, mitochondrial OS=Hansenula anomala GN=CYB2 PE=1 SV=2	GO:0000166,GO:0003674,GO:0003824,GO:0004457,GO:0004460,GO:0005488,GO:0005575,GO:0005739,GO:0005758,GO:0008150,GO:0008152,GO:0010181,GO:0016491,GO:0016614,GO:0016898,GO:0020037,GO:0031970,GO:0031974,GO:0032553,GO:0036094,GO:0043167,GO:0043168,GO:0043169,GO:0043226,GO:0043227,GO:0043229,GO:0043231,GO:0044422,GO:0044424,GO:0044425,GO:0044429,GO:0044444,GO:0044446,GO:0044464,GO:0044699,GO:0044710,GO:…
Smic39166	2.63626e-83	5.77433
Smic20282	3.20716e-83	1.09947	4-hydroxybutyryl-CoA dehydratase/vinylacetyl-CoA-Delta-isomerase OS=Clostridium aminobutyricum GN=abfD PE=1 SV=3	GO:0003674,GO:0003824,GO:0003995,GO:0005488,GO:0008150,GO:0008152,GO:0016491,GO:0016627,GO:0016829,GO:0016835,GO:0016836,GO:0016853,GO:0016860,GO:0016863,GO:0043167,GO:0043169,GO:0043721,GO:0044699,GO:0044710,GO:0046872,GO:0050393,GO:0051536,GO:0051539,GO:0051540,GO:0055114
Smic16258	3.54811e-83	1.98487	2-deoxy-scyllo-inosose synthase OS=Streptomyces lividus GN=livC PE=3 SV=1	GO:0003674,GO:0003824,GO:0003856,GO:0005488,GO:0005575,GO:0005737,GO:0006082,GO:0006520,GO:0006725,GO:0006807,GO:0008150,GO:0008152,GO:0008652,GO:0009058,GO:0009072,GO:0009073,GO:0009987,GO:0016053,GO:0016829,GO:0016835,GO:0016838,GO:0016999,GO:0017000,GO:0017144,GO:0019438,GO:0019752,GO:0043167,GO:0043169,GO:0043436,GO:0044237,GO:0044238,GO:0044249,GO:0044281,GO:0044283,GO:0044424,GO:0044464,GO:…
Smic40606	3.92418e-83	1.32436	Caroteno-chlorophyll a-c-binding protein (Fragment) OS=Amphidinium carterae PE=1 SV=1	GO:0003674,GO:0005488,GO:0005575,GO:0006091,GO:0006464,GO:0008150,GO:0008152,GO:0009507,GO:0009521,GO:0009522,GO:0009523,GO:0009535,GO:0009536,GO:0009579,GO:0009765,GO:0009987,GO:0015979,GO:0016020,GO:0016021,GO:0016168,GO:0018298,GO:0019538,GO:0032991,GO:0034357,GO:0036211,GO:0042651,GO:0043167,GO:0043169,GO:0043170,GO:0043226,GO:0043227,GO:0043229,GO:0043231,GO:0043234,GO:0043412,GO:0044237,GO:…
Smic18982	4.17265e-83	1.409	Uncharacterized protein OS=Aegilops tauschii GN=F775_26392 PE=4 SV=1	GO:0005575,GO:0005737,GO:0005794,GO:0005829,GO:0006950,GO:0006970,GO:0008150,GO:0009628,GO:0009651,GO:0009719,GO:0009723,GO:0009725,GO:0010033,GO:0042221,GO:0043226,GO:0043227,GO:0043229,GO:0043231,GO:0044424,GO:0044444,GO:0044464,GO:0050896
Smic11322	4.27193e-83	2.39836
Smic17631	5.61587e-83	3.84129	Protein tyrosine phosphatase (Fragment) OS=Monosiga ovata GN=MoPTP-16 PE=2 SV=1	GO:0003674,GO:0003824,GO:0004721,GO:0004725,GO:0006464,GO:0006470,GO:0006793,GO:0006796,GO:0008150,GO:0008152,GO:0009987,GO:0016311,GO:0016787,GO:0016788,GO:0016791,GO:0019538,GO:0035335,GO:0036211,GO:0042578,GO:0043170,GO:0043412,GO:0044237,GO:0044238,GO:0044260,GO:0044267,GO:0071704
Smic15125	5.95074e-83	2.60579	DNA polymerase epsilon catalytic subunit A OS=Ustilago maydis (strain 521 / FGSC 9021) GN=POL2 PE=3 SV=1	GO:0000166,GO:0003674,GO:0003676,GO:0003677,GO:0003824,GO:0003887,GO:0005488,GO:0005575,GO:0005634,GO:0006139,GO:0006259,GO:0006260,GO:0006261,GO:0006725,GO:0006807,GO:0008150,GO:0008152,GO:0008270,GO:0009058,GO:0009059,GO:0009987,GO:0016740,GO:0016772,GO:0016779,GO:0034061,GO:0034641,GO:0034645,GO:0036094,GO:0043167,GO:0043169,GO:0043170,GO:0043226,GO:0043227,GO:0043229,GO:0043231,GO:0044237,GO:…
Smic161	6.6093e-83	2.13165
Smic27559	7.47502e-83	2.40014	Potassium voltage-gated channel subfamily H member 5 OS=Homo sapiens GN=KCNH5 PE=1 SV=3	GO:0000155,GO:0000160,GO:0003674,GO:0003824,GO:0004672,GO:0004673,GO:0004871,GO:0004872,GO:0005215,GO:0005216,GO:0005244,GO:0005249,GO:0005261,GO:0005267,GO:0005488,GO:0005515,GO:0005516,GO:0005575,GO:0005622,GO:0005886,GO:0005887,GO:0006793,GO:0006796,GO:0006810,GO:0006811,GO:0006812,GO:0006813,GO:0007154,GO:0007165,GO:0007267,GO:0007268,GO:0007346,GO:0008150,GO:0008152,GO:0008324,GO:0009986,GO:…
Smic26390	7.58525e-83	1.47052	cAMP-dependent protein kinase regulatory subunit OS=Aspergillus niger GN=pkaR PE=3 SV=1	GO:0000166,GO:0001932,GO:0003674,GO:0005488,GO:0005575,GO:0005952,GO:0008150,GO:0008603,GO:0017076,GO:0019207,GO:0019220,GO:0019222,GO:0019887,GO:0030234,GO:0030551,GO:0030552,GO:0030554,GO:0031323,GO:0031399,GO:0032268,GO:0032553,GO:0032555,GO:0032559,GO:0032991,GO:0036094,GO:0042325,GO:0043167,GO:0043168,GO:0043234,GO:0043549,GO:0044424,GO:0044464,GO:0045859,GO:0050789,GO:0050790,GO:0050794,GO:…
Smic9522	9.62075e-83	1.56082	hypothetical protein SDRG_11283 [Saprolegnia diclina VS20]
Smic6889	1.18618e-82	1.11185	Pentatricopeptide repeat-containing protein At2g31400, chloroplastic OS=Arabidopsis thaliana GN=At2g31400 PE=2 SV=1	GO:0003674,GO:0003676,GO:0003677,GO:0005488,GO:0005575,GO:0007165,GO:0008150,GO:0009507,GO:0009536,GO:0009987,GO:0010019,GO:0031930,GO:0043226,GO:0043227,GO:0043229,GO:0043231,GO:0044424,GO:0044444,GO:0044464,GO:0050789,GO:0050794,GO:0050896,GO:0051716,GO:0065007,GO:0097159,GO:1901363
Smic14331	1.2546e-82	1.45681	Probable nicotinate-nucleotide adenylyltransferase OS=Myxococcus xanthus (strain DK 1622) GN=nadD PE=3 SV=1	GO:0000166,GO:0001882,GO:0001883,GO:0003674,GO:0003824,GO:0004515,GO:0005488,GO:0005524,GO:0006139,GO:0006725,GO:0006732,GO:0006733,GO:0006753,GO:0006793,GO:0006796,GO:0006807,GO:0008150,GO:0008152,GO:0009058,GO:0009108,GO:0009117,GO:0009165,GO:0009435,GO:0009987,GO:0016740,GO:0016772,GO:0016779,GO:0017076,GO:0018130,GO:0019359,GO:0019362,GO:0019363,GO:0019438,GO:0019637,GO:0019674,GO:0030554,GO:…
Smic28836	1.28992e-82	-5.73304	hypothetical protein [Thermobacillus composti] >gi|430748513|ref|YP_007211421.1| hypothetical protein Theco_0176 [Thermobacillus composti KWC4] >gi|430732478|gb|AGA56423.1| hypothetical protein Theco_0176 [Thermobacillus composti KWC4]
Smic16457	1.45615e-82	-0.951406	Endoplasmic reticulum resident protein 29 (Fragment) OS=Gallus gallus GN=ERP29 PE=1 SV=2	GO:0005575,GO:0005783,GO:0005788,GO:0006810,GO:0008150,GO:0009306,GO:0009987,GO:0015031,GO:0031974,GO:0032940,GO:0043226,GO:0043227,GO:0043229,GO:0043231,GO:0043233,GO:0044422,GO:0044424,GO:0044432,GO:0044444,GO:0044446,GO:0044464,GO:0044699,GO:0044763,GO:0044765,GO:0045184,GO:0046903,GO:0051234,GO:0051649,GO:0070013,GO:0071702
Smic28027	1.53956e-82	2.50283	Oral-facial-digital syndrome 1 protein homolog OS=Danio rerio GN=ofd1 PE=2 SV=1	GO:0005575,GO:0005634,GO:0005737,GO:0005814,GO:0005815,GO:0005856,GO:0005929,GO:0008150,GO:0009987,GO:0016043,GO:0030030,GO:0042995,GO:0043226,GO:0043227,GO:0043228,GO:0043229,GO:0043231,GO:0043232,GO:0044422,GO:0044424,GO:0044430,GO:0044444,GO:0044446,GO:0044450,GO:0044464,GO:0044699,GO:0044763,GO:0071840
Smic6968	1.7472e-82	-1.09032	Fucoxanthin-chlorophyll a-c binding protein F, chloroplastic (Fragment) OS=Macrocystis pyrifera GN=FCPF PE=2 SV=1	GO:0003674,GO:0005488,GO:0005575,GO:0006091,GO:0006464,GO:0008150,GO:0008152,GO:0009507,GO:0009521,GO:0009523,GO:0009535,GO:0009536,GO:0009579,GO:0009765,GO:0009987,GO:0015979,GO:0016020,GO:0016021,GO:0016168,GO:0018298,GO:0019538,GO:0030076,GO:0032991,GO:0034357,GO:0036211,GO:0042651,GO:0043170,GO:0043226,GO:0043227,GO:0043229,GO:0043231,GO:0043234,GO:0043412,GO:0044237,GO:0044238,GO:0044260,GO:…
Smic37472	2.71045e-82	5.77034	Predicted protein OS=Ostreococcus lucimarinus (strain CCE9901) GN=CHR3525 PE=4 SV=1	GO:0000166,GO:0001882,GO:0001883,GO:0003674,GO:0003676,GO:0003677,GO:0003824,GO:0004386,GO:0005488,GO:0005524,GO:0006139,GO:0006259,GO:0006304,GO:0006305,GO:0006306,GO:0006725,GO:0006807,GO:0008150,GO:0008152,GO:0008168,GO:0009987,GO:0010468,GO:0016462,GO:0016740,GO:0016741,GO:0016787,GO:0016817,GO:0016818,GO:0017076,GO:0017111,GO:0019222,GO:0030554,GO:0032259,GO:0032549,GO:0032550,GO:0032553,GO:…
Smic27369	6.35682e-82	1.68143	ATP-dependent DNA helicase PIF1 OS=Homo sapiens GN=PIF1 PE=1 SV=2	GO:0000002,GO:0000166,GO:0000287,GO:0000723,GO:0000781,GO:0000784,GO:0001882,GO:0001883,GO:0003674,GO:0003676,GO:0003677,GO:0003678,GO:0003824,GO:0004003,GO:0004386,GO:0004857,GO:0005488,GO:0005524,GO:0005575,GO:0005634,GO:0005739,GO:0006139,GO:0006152,GO:0006163,GO:0006195,GO:0006200,GO:0006259,GO:0006275,GO:0006281,GO:0006310,GO:0006725,GO:0006753,GO:0006793,GO:0006796,GO:0006807,GO:0006950,GO:…
Smic29888	7.14316e-82	2.04529	Reticulocyte-binding protein 2 homolog a OS=Plasmodium falciparum (isolate 3D7) GN=PF13_0198 PE=3 SV=1	GO:0003674,GO:0005488,GO:0005539,GO:0005575,GO:0005886,GO:0007155,GO:0008150,GO:0008201,GO:0016020,GO:0016021,GO:0016337,GO:0022610,GO:0043167,GO:0043168,GO:0044425,GO:0044464,GO:0044699,GO:0097367,GO:0098602,GO:1901681
Smic21607	9.66977e-82	1.49284	Voltage-dependent T-type calcium channel subunit alpha-1G OS=Homo sapiens GN=CACNA1G PE=2 SV=3	GO:0001508,GO:0002027,GO:0003254,GO:0003674,GO:0005215,GO:0005216,GO:0005244,GO:0005245,GO:0005261,GO:0005262,GO:0005488,GO:0005515,GO:0005575,GO:0005886,GO:0005891,GO:0006810,GO:0006811,GO:0006812,GO:0006816,GO:0006928,GO:0007154,GO:0007267,GO:0007268,GO:0007411,GO:0008016,GO:0008150,GO:0008324,GO:0008332,GO:0009987,GO:0010035,GO:0010038,GO:0010045,GO:0015075,GO:0015085,GO:0015267,GO:0016020,GO:…
Smic26109	1.10325e-81	-1.31339	Serine/threonine-protein kinase rio2 OS=Dictyostelium discoideum GN=rio2 PE=3 SV=1	GO:0000166,GO:0001882,GO:0001883,GO:0003674,GO:0003824,GO:0004672,GO:0004674,GO:0005488,GO:0005524,GO:0005575,GO:0005634,GO:0005737,GO:0006464,GO:0006468,GO:0006793,GO:0006796,GO:0008150,GO:0008152,GO:0009987,GO:0016301,GO:0016310,GO:0016740,GO:0016772,GO:0016773,GO:0017076,GO:0019538,GO:0022613,GO:0030554,GO:0032549,GO:0032550,GO:0032553,GO:0032555,GO:0032559,GO:0035639,GO:0036094,GO:0036211,GO:…
Smic14726	1.11651e-81	0.916974	Tetracycline resistance protein, class G OS=Vibrio anguillarum GN=tetA PE=3 SV=1	GO:0003674,GO:0005215,GO:0005575,GO:0005886,GO:0006810,GO:0006811,GO:0006812,GO:0006818,GO:0008150,GO:0009636,GO:0009987,GO:0015291,GO:0015297,GO:0015672,GO:0015992,GO:0016020,GO:0016021,GO:0022804,GO:0022857,GO:0042221,GO:0044425,GO:0044464,GO:0044699,GO:0044763,GO:0044765,GO:0046677,GO:0050896,GO:0051234,GO:0055085
Smic43990	1.14793e-81	-2.12827
Smic30917	1.27234e-81	1.23517	Flagellar attachment zone protein 1 OS=Trypanosoma brucei brucei (strain 927/4 GUTat10.1) GN=FAZ1 PE=4 SV=1	GO:0005575,GO:0005929,GO:0008150,GO:0009987,GO:0010927,GO:0016043,GO:0022607,GO:0030030,GO:0030031,GO:0032502,GO:0042384,GO:0042995,GO:0043226,GO:0043227,GO:0044464,GO:0044699,GO:0044763,GO:0044767,GO:0044782,GO:0048646,GO:0070925,GO:0071840
Smic17490	1.98126e-81	1.28772	Kinesin-like protein unc-104 OS=Drosophila pseudoobscura pseudoobscura GN=unc-104 PE=3 SV=1	GO:0000166,GO:0001882,GO:0001883,GO:0003674,GO:0003774,GO:0003777,GO:0003824,GO:0005488,GO:0005515,GO:0005524,GO:0005575,GO:0005737,GO:0005856,GO:0005871,GO:0005874,GO:0005875,GO:0006810,GO:0006928,GO:0007017,GO:0007018,GO:0008017,GO:0008092,GO:0008150,GO:0008152,GO:0009987,GO:0010970,GO:0015631,GO:0016192,GO:0016462,GO:0016787,GO:0016817,GO:0016818,GO:0017076,GO:0017111,GO:0030554,GO:0030705,GO:…
Smic34002	2.21663e-81	6.2344
Smic42696	2.38035e-81	0.955883	Uncharacterized UDP-glucosyltransferase YdhE OS=Bacillus subtilis (strain 168) GN=ydhE PE=3 SV=2	GO:0003674,GO:0003824,GO:0008150,GO:0008152,GO:0009987,GO:0016740,GO:0016757,GO:0016758,GO:0016999,GO:0017144,GO:0044237
Smic19725	2.42426e-81	2.56864	Lipoprotein OS=Nonlabens dokdonensis (strain DSM 17205 / KCTC 12402 / DSW-6) GN=DDD_1029 PE=4 SV=1	GO:0005575,GO:0005727,GO:0044424,GO:0044464
Smic25530	2.44605e-81	-1.21029	Cathepsin Z OS=Mus musculus GN=Ctsz PE=2 SV=1	GO:0000323,GO:0001763,GO:0002009,GO:0003674,GO:0003824,GO:0005575,GO:0005615,GO:0005764,GO:0005773,GO:0005783,GO:0006508,GO:0008150,GO:0008152,GO:0008233,GO:0008234,GO:0009653,GO:0016787,GO:0019538,GO:0032501,GO:0032502,GO:0043170,GO:0043226,GO:0043227,GO:0043229,GO:0043231,GO:0044238,GO:0044421,GO:0044424,GO:0044444,GO:0044464,GO:0044699,GO:0044707,GO:0044767,GO:0048729,GO:0048754,GO:0060441,GO:…
Smic877	2.6267e-81	3.16403	Protein MEI2-like 3 OS=Arabidopsis thaliana GN=ML3 PE=2 SV=2	GO:0000166,GO:0000280,GO:0003674,GO:0003676,GO:0003723,GO:0005488,GO:0006996,GO:0007126,GO:0008150,GO:0009987,GO:0010564,GO:0010638,GO:0016043,GO:0033043,GO:0036094,GO:0040008,GO:0040020,GO:0045836,GO:0045927,GO:0048285,GO:0048518,GO:0048522,GO:0048610,GO:0050789,GO:0050794,GO:0051128,GO:0051130,GO:0051302,GO:0051445,GO:0051726,GO:0051783,GO:0051785,GO:0065007,GO:0071840,GO:0090068,GO:0097159,GO:…
Smic20467	3.7511e-81	-0.909882	60S ribosomal protein L27a OS=Mus musculus GN=Rpl27a PE=2 SV=5	GO:0003674,GO:0003735,GO:0005198,GO:0005575,GO:0005622,GO:0005840,GO:0006412,GO:0008150,GO:0008152,GO:0009058,GO:0009059,GO:0009987,GO:0019538,GO:0030529,GO:0032991,GO:0034645,GO:0043170,GO:0043226,GO:0043228,GO:0043229,GO:0043232,GO:0044237,GO:0044238,GO:0044249,GO:0044260,GO:0044267,GO:0044424,GO:0044444,GO:0044464,GO:0071704,GO:1901576
Smic44447	3.81794e-81	3.17961	Lipoprotein OS=Nonlabens dokdonensis (strain DSM 17205 / KCTC 12402 / DSW-6) GN=DDD_1029 PE=4 SV=1	GO:0005575,GO:0005727,GO:0044424,GO:0044464
Smic8474	3.87293e-81	1.29982	Poly(ADP-ribose) polymerase pme-5 OS=Caenorhabditis elegans GN=pme-5 PE=2 SV=1	GO:0003674,GO:0003824,GO:0003950,GO:0005575,GO:0005634,GO:0005975,GO:0006139,GO:0006259,GO:0006281,GO:0006464,GO:0006471,GO:0006486,GO:0006725,GO:0006807,GO:0006950,GO:0006974,GO:0008150,GO:0008152,GO:0009987,GO:0010941,GO:0016740,GO:0016757,GO:0016763,GO:0019538,GO:0033554,GO:0034641,GO:0036211,GO:0043067,GO:0043069,GO:0043170,GO:0043226,GO:0043227,GO:0043229,GO:0043231,GO:0043412,GO:0043413,GO:…
Smic14748	4.067e-81	3.56264	Putative uncharacterized protein OS=Perkinsus marinus (strain ATCC 50983 / TXsc) GN=Pmar_PMAR004311 PE=4 SV=1	GO:0003674,GO:0005488,GO:0005509,GO:0043167,GO:0043169,GO:0046872
Smic33677	6.12609e-81	1.52129
Smic19948	7.14851e-81	3.47759	Uncharacterized protein OS=Thalassiosira oceanica GN=THAOC_00659 PE=4 SV=1	GO:0003674,GO:0003824,GO:0004112,GO:0004114,GO:0007165,GO:0008081,GO:0008150,GO:0008152,GO:0009987,GO:0016787,GO:0016788,GO:0042578,GO:0050789,GO:0050794,GO:0050896,GO:0051716,GO:0065007
Smic12777	8.46702e-81	1.19768	Vegetative incompatibility protein HET-E-1 OS=Podospora anserina GN=HET-E1 PE=4 SV=1	GO:0000166,GO:0001882,GO:0001883,GO:0003674,GO:0005488,GO:0005525,GO:0017076,GO:0019001,GO:0032549,GO:0032550,GO:0032553,GO:0032555,GO:0032561,GO:0035639,GO:0036094,GO:0043167,GO:0043168,GO:0097159,GO:0097367,GO:1901265,GO:1901363
Smic9239	9.93462e-81	1.09536
Smic38575	1.14038e-80	2.07525
Smic21227	1.318e-80	2.9915	Tenascin-X OS=Homo sapiens GN=TNXB PE=1 SV=3	GO:0001932,GO:0003674,GO:0005102,GO:0005178,GO:0005488,GO:0005515,GO:0005518,GO:0005539,GO:0005575,GO:0005576,GO:0005578,GO:0005581,GO:0005583,GO:0005615,GO:0005622,GO:0006082,GO:0006629,GO:0006631,GO:0006638,GO:0006639,GO:0006641,GO:0006996,GO:0007010,GO:0007155,GO:0007160,GO:0008150,GO:0008152,GO:0008201,GO:0009966,GO:0009987,GO:0010646,GO:0016043,GO:0016337,GO:0019220,GO:0019222,GO:0019752,GO:…
Smic31120	1.63475e-80	1.53745
Smic14424	1.75598e-80	4.06144	Potassium voltage-gated channel subfamily H member 2 OS=Canis familiaris GN=KCNH2 PE=2 SV=1	GO:0000155,GO:0000160,GO:0003674,GO:0003824,GO:0004672,GO:0004673,GO:0004871,GO:0004872,GO:0005215,GO:0005216,GO:0005244,GO:0005249,GO:0005261,GO:0005267,GO:0005575,GO:0006793,GO:0006796,GO:0006810,GO:0006811,GO:0006812,GO:0006813,GO:0007165,GO:0008150,GO:0008152,GO:0008324,GO:0009987,GO:0015075,GO:0015077,GO:0015079,GO:0015267,GO:0015672,GO:0016020,GO:0016021,GO:0016301,GO:0016310,GO:0016740,GO:…
Smic27265	1.81166e-80	1.11662	S-antigen protein OS=Plasmodium falciparum (isolate 3D7) GN=PF10_0343 PE=2 SV=2	GO:0005575,GO:0020003,GO:0033643,GO:0033646,GO:0033655,GO:0043226,GO:0043227,GO:0043230,GO:0044217,GO:0044421,GO:0065010
Smic19203	2.02412e-80	1.33903	Terminal uridylyltransferase 7 OS=Homo sapiens GN=ZCCHC6 PE=1 SV=1	GO:0003674,GO:0003676,GO:0003723,GO:0003824,GO:0005488,GO:0006139,GO:0006396,GO:0006725,GO:0006807,GO:0008150,GO:0008152,GO:0008270,GO:0009987,GO:0016070,GO:0016740,GO:0016772,GO:0016779,GO:0031123,GO:0034641,GO:0043167,GO:0043169,GO:0043170,GO:0044237,GO:0044238,GO:0044260,GO:0044822,GO:0046483,GO:0046872,GO:0046914,GO:0050265,GO:0070569,GO:0071704,GO:0090304,GO:0097159,GO:1901360,GO:1901363
Smic32085	2.45298e-80	1.52333	Vacuolar amino acid transporter 2 OS=Saccharomyces cerevisiae (strain ATCC 204508 / S288c) GN=AVT2 PE=2 SV=1	GO:0003674,GO:0005215,GO:0005575,GO:0005773,GO:0005774,GO:0005783,GO:0006810,GO:0006811,GO:0006820,GO:0006865,GO:0008150,GO:0015711,GO:0015849,GO:0016020,GO:0016021,GO:0031090,GO:0043226,GO:0043227,GO:0043229,GO:0043231,GO:0044422,GO:0044424,GO:0044425,GO:0044437,GO:0044444,GO:0044446,GO:0044464,GO:0044699,GO:0044765,GO:0046942,GO:0051234,GO:0071702,GO:0071705,GO:0098588
Smic1685	2.88158e-80	4.00301
Smic11527	3.07425e-80	1.29786	Coatomer subunit gamma OS=Arabidopsis thaliana GN=At4g34450 PE=1 SV=2	GO:0000139,GO:0003674,GO:0005198,GO:0005575,GO:0005737,GO:0005794,GO:0005829,GO:0005886,GO:0005911,GO:0005975,GO:0005996,GO:0006006,GO:0006094,GO:0006464,GO:0006486,GO:0006487,GO:0006508,GO:0006810,GO:0006886,GO:0006996,GO:0007010,GO:0008150,GO:0008152,GO:0009056,GO:0009057,GO:0009058,GO:0009506,GO:0009507,GO:0009536,GO:0009987,GO:0010498,GO:0012506,GO:0015031,GO:0016020,GO:0016043,GO:0016051,GO:…
Smic21623	3.55195e-80	0.951093	Putative uncharacterized protein OS=Perkinsus marinus (strain ATCC 50983 / TXsc) GN=Pmar_PMAR029055 PE=4 SV=1	GO:0003674,GO:0005488,GO:0005575,GO:0005622,GO:0008270,GO:0043167,GO:0043169,GO:0044464,GO:0046872,GO:0046914
Smic26103	3.70155e-80	0.988831	Glucans biosynthesis glucosyltransferase H OS=Crassostrea gigas GN=CGI_10026834 PE=4 SV=1	GO:0003674,GO:0003824,GO:0008150,GO:0008152,GO:0016740
Smic41247	4.19488e-80	1.15854	Protein transport Sec1a OS=Arabidopsis thaliana GN=SEC1A PE=2 SV=3	GO:0006810,GO:0006904,GO:0008150,GO:0009987,GO:0015031,GO:0016192,GO:0022406,GO:0044699,GO:0044763,GO:0045184,GO:0048278,GO:0051234,GO:0071702
Smic16255	5.0186e-80	1.08781	hypothetical protein [Streptomyces sp. HmicA12]
Smic8309	6.91479e-80	5.7318	LINE-1 reverse transcriptase homolog OS=Nycticebus coucang PE=1 SV=1	GO:0003674,GO:0003676,GO:0003723,GO:0003824,GO:0003964,GO:0005488,GO:0006139,GO:0006259,GO:0006260,GO:0006278,GO:0006725,GO:0006807,GO:0008150,GO:0008152,GO:0009058,GO:0009059,GO:0009987,GO:0016740,GO:0016772,GO:0016779,GO:0034061,GO:0034641,GO:0034645,GO:0043167,GO:0043169,GO:0043170,GO:0044237,GO:0044238,GO:0044249,GO:0044260,GO:0046483,GO:0046872,GO:0071704,GO:0090304,GO:0097159,GO:1901360,GO:…
Smic25813	9.8824e-80	1.68788	Transmembrane protein, putative OS=Tetrahymena thermophila (strain SB210) GN=TTHERM_00260760 PE=4 SV=2	GO:0005575,GO:0016021,GO:0044425
Smic12574	1.01359e-79	-1.06599
Smic1415	1.20665e-79	1.12209	Aquaporin NIP1-3 OS=Oryza sativa subsp. japonica GN=NIP1-3 PE=3 SV=2	GO:0003674,GO:0005215,GO:0005575,GO:0006810,GO:0008150,GO:0016020,GO:0016021,GO:0044425,GO:0051234
Smic14967	1.86158e-79	2.45595	Predicted protein OS=Aspergillus oryzae (strain ATCC 42149 / RIB 40) GN=AO090038000062 PE=4 SV=1	GO:0003674,GO:0005575,GO:0008150
Smic34929	2.35369e-79	2.30431	Putative uncharacterized protein OS=Ectocarpus siliculosus GN=Esi_0271_0023 PE=4 SV=1	GO:0003674,GO:0005215,GO:0005216,GO:0005244,GO:0005249,GO:0005261,GO:0005267,GO:0005575,GO:0006810,GO:0006811,GO:0006812,GO:0006813,GO:0008150,GO:0008324,GO:0009987,GO:0015075,GO:0015077,GO:0015079,GO:0015267,GO:0015672,GO:0016020,GO:0016021,GO:0022803,GO:0022832,GO:0022836,GO:0022838,GO:0022843,GO:0022857,GO:0022890,GO:0022891,GO:0022892,GO:0030001,GO:0034220,GO:0044425,GO:0044699,GO:0044763,GO:…
Smic30872	2.37646e-79	1.28708	Protein NLRC3 OS=Homo sapiens GN=NLRC3 PE=2 SV=2	GO:0000166,GO:0001775,GO:0001882,GO:0001883,GO:0002376,GO:0003674,GO:0005488,GO:0005524,GO:0005575,GO:0005737,GO:0006355,GO:0007165,GO:0007249,GO:0008150,GO:0009889,GO:0009966,GO:0009968,GO:0009987,GO:0010468,GO:0010556,GO:0010646,GO:0010648,GO:0017076,GO:0019219,GO:0019222,GO:0023051,GO:0023057,GO:0030554,GO:0031323,GO:0031326,GO:0032088,GO:0032549,GO:0032550,GO:0032553,GO:0032555,GO:0032559,GO:…
Smic2967	2.39543e-79	1.08296	mRNA-binding protein PUF3 OS=Saccharomyces cerevisiae (strain ATCC 204508 / S288c) GN=PUF3 PE=1 SV=1	GO:0000288,GO:0000956,GO:0003674,GO:0003676,GO:0003723,GO:0003729,GO:0005488,GO:0005575,GO:0005737,GO:0005739,GO:0005741,GO:0006091,GO:0006139,GO:0006401,GO:0006402,GO:0006403,GO:0006725,GO:0006807,GO:0006996,GO:0007005,GO:0008150,GO:0008152,GO:0008298,GO:0009056,GO:0009057,GO:0009060,GO:0009987,GO:0015980,GO:0016020,GO:0016043,GO:0016070,GO:0016071,GO:0019439,GO:0019867,GO:0031090,GO:0031966,GO:…
Smic9767	2.48595e-79	1.87229	Dual specificity protein phosphatase 2 OS=Mus musculus GN=Dusp2 PE=1 SV=2	GO:0000188,GO:0001704,GO:0001706,GO:0001932,GO:0001933,GO:0003674,GO:0003824,GO:0004721,GO:0004725,GO:0005488,GO:0005515,GO:0005575,GO:0005634,GO:0006464,GO:0006469,GO:0006470,GO:0006793,GO:0006796,GO:0008138,GO:0008150,GO:0008152,GO:0009892,GO:0009966,GO:0009968,GO:0009987,GO:0010563,GO:0010605,GO:0010646,GO:0010648,GO:0016311,GO:0016787,GO:0016788,GO:0016791,GO:0017017,GO:0019220,GO:0019222,GO:…
Smic27055	3.26578e-79	1.21809	Peroxisomal (S)-2-hydroxy-acid oxidase GLO5 OS=Arabidopsis thaliana GN=GLO5 PE=1 SV=1	GO:0000041,GO:0000166,GO:0002218,GO:0002253,GO:0002376,GO:0002682,GO:0002684,GO:0003674,GO:0003824,GO:0003973,GO:0005488,GO:0005575,GO:0005777,GO:0006810,GO:0006811,GO:0006812,GO:0006950,GO:0006952,GO:0007165,GO:0008150,GO:0008152,GO:0009058,GO:0009605,GO:0009607,GO:0009617,GO:0009853,GO:0009854,GO:0009987,GO:0010181,GO:0010204,GO:0016491,GO:0016614,GO:0016899,GO:0030001,GO:0031347,GO:0031349,GO:…
Smic37777	4.70316e-79	6.34706	DEAD-box ATP-dependent RNA helicase 52C OS=Oryza sativa subsp. japonica GN=Os11g0599500 PE=3 SV=1	GO:0000166,GO:0001882,GO:0001883,GO:0003674,GO:0003676,GO:0003723,GO:0003824,GO:0004386,GO:0005488,GO:0005524,GO:0008150,GO:0008152,GO:0016462,GO:0016787,GO:0016817,GO:0016818,GO:0017076,GO:0017111,GO:0030554,GO:0032549,GO:0032550,GO:0032553,GO:0032555,GO:0032559,GO:0035639,GO:0036094,GO:0043167,GO:0043168,GO:0097159,GO:0097367,GO:1901265,GO:1901363
Smic46155	4.98793e-79	5.71325
Smic13886	5.8717e-79	4.21682	Uncharacterized protein C24H6.11c OS=Schizosaccharomyces pombe (strain 972 / ATCC 24843) GN=SPAC24H6.11c PE=4 SV=1	GO:0000329,GO:0003674,GO:0005215,GO:0005575,GO:0005774,GO:0005783,GO:0005794,GO:0006810,GO:0006811,GO:0006820,GO:0008150,GO:0008272,GO:0008509,GO:0009987,GO:0015075,GO:0015103,GO:0015116,GO:0015698,GO:0016020,GO:0016021,GO:0022857,GO:0022891,GO:0022892,GO:0031090,GO:0034220,GO:0043226,GO:0043227,GO:0043229,GO:0043231,GO:0044422,GO:0044424,GO:0044425,GO:0044437,GO:0044444,GO:0044446,GO:0044464,GO:…
Smic46291	6.03855e-79	5.69899	Lipoprotein OS=Nonlabens dokdonensis (strain DSM 17205 / KCTC 12402 / DSW-6) GN=DDD_1029 PE=4 SV=1	GO:0005575,GO:0005727,GO:0044424,GO:0044464
Smic3621	1.12956e-78	1.76501	hypothetical protein THAOC_34979 [Thalassiosira oceanica]
Smic26796	1.31379e-78	0.887958	Polyubiquitin OS=Geodia cydonium PE=2 SV=2	GO:0005575,GO:0005634,GO:0005737,GO:0043226,GO:0043227,GO:0043229,GO:0043231,GO:0044424,GO:0044464
Smic6196	1.50923e-78	-2.91116	Putative uncharacterized protein OS=Aeromonas phage PX29 GN=PX29p085 PE=4 SV=1	GO:0003674,GO:0003824,GO:0008080,GO:0008150,GO:0008152,GO:0016407,GO:0016410,GO:0016740,GO:0016746,GO:0016747
Smic21304	1.64199e-78	-1.41925	Peridinin-chlorophyll a-binding protein, chloroplastic OS=Symbiodinium sp. PE=1 SV=1	GO:0003674,GO:0005488,GO:0005575,GO:0006464,GO:0008150,GO:0008152,GO:0009507,GO:0009536,GO:0009987,GO:0016168,GO:0018298,GO:0019538,GO:0030076,GO:0032991,GO:0036211,GO:0043170,GO:0043226,GO:0043227,GO:0043229,GO:0043231,GO:0043234,GO:0043412,GO:0044237,GO:0044238,GO:0044260,GO:0044267,GO:0044424,GO:0044444,GO:0044464,GO:0046906,GO:0071704,GO:0097159,GO:1901363
Smic15426	2.08428e-78	1.88924	Probable outer membrane protein PmpB OS=Chlamydia muridarum (strain MoPn / Nigg) GN=pmpB PE=2 SV=1	GO:0005575,GO:0005576,GO:0005618,GO:0009279,GO:0016020,GO:0016021,GO:0019867,GO:0030312,GO:0044425,GO:0044462,GO:0044464
Smic19638	2.43505e-78	1.53298	Pheophorbide a oxygenase, chloroplastic OS=Arabidopsis thaliana GN=PAO PE=1 SV=1	GO:0002376,GO:0003006,GO:0003674,GO:0003824,GO:0004497,GO:0005488,GO:0005575,GO:0006355,GO:0006725,GO:0006778,GO:0006787,GO:0006807,GO:0006950,GO:0006952,GO:0006955,GO:0008150,GO:0008152,GO:0008219,GO:0009056,GO:0009058,GO:0009507,GO:0009526,GO:0009528,GO:0009534,GO:0009535,GO:0009536,GO:0009579,GO:0009605,GO:0009607,GO:0009617,GO:0009653,GO:0009668,GO:0009706,GO:0009790,GO:0009791,GO:0009793,GO:…
Smic20909	2.5071e-78	1.71765	Glutamyl-tRNA reductase OS=Synechococcus sp. (strain JA-2-3B'a(2-13)) GN=hemA PE=3 SV=1	GO:0000166,GO:0003674,GO:0003824,GO:0005488,GO:0006725,GO:0006778,GO:0006779,GO:0006782,GO:0006807,GO:0008150,GO:0008152,GO:0008883,GO:0009058,GO:0009987,GO:0015994,GO:0015995,GO:0016491,GO:0016620,GO:0016903,GO:0018130,GO:0019438,GO:0033013,GO:0033014,GO:0034641,GO:0036094,GO:0042440,GO:0044237,GO:0044249,GO:0044271,GO:0044699,GO:0044710,GO:0044711,GO:0044763,GO:0046148,GO:0046483,GO:0046501,GO:…
Smic13162	2.80776e-78	1.23257	Putative serine/threonine-protein phosphatase C27B7.6 OS=Caenorhabditis elegans GN=C27B7.6 PE=3 SV=4	GO:0003674,GO:0003824,GO:0004721,GO:0005488,GO:0006793,GO:0006796,GO:0008150,GO:0008152,GO:0009987,GO:0016311,GO:0016787,GO:0016788,GO:0016791,GO:0042578,GO:0043167,GO:0043169,GO:0044237,GO:0046872
Smic13612	3.32879e-78	0.878151	Pyruvate, phosphate dikinase OS=Rhizobium meliloti (strain 1021) GN=ppdK PE=3 SV=2	GO:0000166,GO:0001882,GO:0001883,GO:0003674,GO:0003824,GO:0005488,GO:0005524,GO:0006082,GO:0006090,GO:0006793,GO:0006796,GO:0008150,GO:0008152,GO:0009987,GO:0016301,GO:0016310,GO:0016740,GO:0016772,GO:0016781,GO:0017076,GO:0019752,GO:0030554,GO:0032549,GO:0032550,GO:0032553,GO:0032555,GO:0032559,GO:0032787,GO:0035639,GO:0036094,GO:0043167,GO:0043168,GO:0043169,GO:0043436,GO:0044237,GO:0044281,GO:…
Smic49046.Novel	4.07362e-78	-1.12678
Smic18247	4.22543e-78	2.23764	Uncharacterized protein OS=Emiliania huxleyi CCMP1516 GN=EMIHUDRAFT_462567 PE=4 SV=1	GO:0007165,GO:0008150,GO:0009987,GO:0050789,GO:0050794,GO:0050896,GO:0051716,GO:0065007
Smic9221	4.4698e-78	2.97863
Smic36884	4.83713e-78	2.70577
Smic17916	5.62446e-78	-5.65238	Putative hydrolase Mb2248c OS=Mycobacterium bovis (strain ATCC BAA-935 / AF2122/97) GN=Mb2248c PE=3 SV=1	GO:0003674,GO:0003824,GO:0008150,GO:0008152,GO:0016787
Smic23250	6.30723e-78	2.3266	Dynein heavy chain 3, axonemal OS=Homo sapiens GN=DNAH3 PE=2 SV=1	GO:0000166,GO:0001539,GO:0001882,GO:0001883,GO:0003674,GO:0003774,GO:0003777,GO:0003824,GO:0005488,GO:0005524,GO:0005575,GO:0005737,GO:0005856,GO:0005858,GO:0005868,GO:0005874,GO:0005875,GO:0005929,GO:0006928,GO:0007017,GO:0007018,GO:0008150,GO:0008152,GO:0009987,GO:0016462,GO:0016787,GO:0016817,GO:0016818,GO:0017076,GO:0017111,GO:0030286,GO:0030554,GO:0032549,GO:0032550,GO:0032553,GO:0032555,GO:…
Smic13591	6.74002e-78	1.27372	Adenylate cyclase type 10 OS=Homo sapiens GN=ADCY10 PE=1 SV=3	GO:0000166,GO:0000287,GO:0001882,GO:0001883,GO:0003674,GO:0003824,GO:0004016,GO:0005488,GO:0005515,GO:0005524,GO:0005575,GO:0005737,GO:0005829,GO:0005856,GO:0005886,GO:0006139,GO:0006163,GO:0006164,GO:0006171,GO:0006725,GO:0006753,GO:0006793,GO:0006796,GO:0006807,GO:0007165,GO:0007276,GO:0007283,GO:0008150,GO:0008152,GO:0009058,GO:0009117,GO:0009150,GO:0009152,GO:0009165,GO:0009187,GO:0009190,GO:…
Smic32643	7.80279e-78	1.85492
Smic8330	8.20985e-78	2.41397	putative NTPase (NACHT family) [Beggiatoa alba] >gi|386429738|gb|EIJ43566.1| putative NTPase (NACHT family) [Beggiatoa alba B18LD]
Smic33186	9.57376e-78	-1.1822	Serine/threonine-protein kinase PLK4 OS=Drosophila virilis GN=SAK PE=3 SV=1	GO:0000166,GO:0001882,GO:0001883,GO:0003674,GO:0003824,GO:0004672,GO:0004674,GO:0004713,GO:0005488,GO:0005524,GO:0005575,GO:0005737,GO:0005814,GO:0005856,GO:0006464,GO:0006468,GO:0006793,GO:0006796,GO:0008150,GO:0008152,GO:0009987,GO:0016301,GO:0016310,GO:0016740,GO:0016772,GO:0016773,GO:0017076,GO:0018108,GO:0018193,GO:0018212,GO:0019538,GO:0030554,GO:0032549,GO:0032550,GO:0032553,GO:0032555,GO:…
Smic20263	1.00849e-77	1.23751	Exportin-2 OS=Xenopus laevis GN=cse1l PE=2 SV=1	GO:0003674,GO:0005488,GO:0005515,GO:0005575,GO:0005634,GO:0005737,GO:0006810,GO:0006886,GO:0008150,GO:0008536,GO:0015031,GO:0017016,GO:0019899,GO:0031267,GO:0043226,GO:0043227,GO:0043229,GO:0043231,GO:0044424,GO:0044464,GO:0045184,GO:0046907,GO:0051020,GO:0051234,GO:0051649,GO:0071702
Smic21192	1.00849e-77	-1.03197	cAMP-dependent protein kinase regulatory subunit OS=Colletotrichum orbiculare (strain 104-T / ATCC 96160 / CBS 514.97 / LARS 414 / MAFF 240422) GN=PKAR PE=3 SV=1	GO:0000166,GO:0001932,GO:0003674,GO:0005488,GO:0005575,GO:0005952,GO:0008150,GO:0008603,GO:0017076,GO:0019207,GO:0019220,GO:0019222,GO:0019887,GO:0030234,GO:0030551,GO:0030552,GO:0030554,GO:0031323,GO:0031399,GO:0032268,GO:0032553,GO:0032555,GO:0032559,GO:0032991,GO:0036094,GO:0042325,GO:0043167,GO:0043168,GO:0043234,GO:0043549,GO:0044424,GO:0044464,GO:0045859,GO:0050789,GO:0050790,GO:0050794,GO:…
Smic35726	1.47589e-77	1.59695	Sensory rhodopsin-2 OS=Haloarcula vallismortis GN=sop2 PE=3 SV=1	GO:0003674,GO:0004871,GO:0004872,GO:0005215,GO:0005216,GO:0005575,GO:0005886,GO:0006464,GO:0006810,GO:0006811,GO:0007165,GO:0007602,GO:0008150,GO:0008152,GO:0009314,GO:0009416,GO:0009581,GO:0009582,GO:0009583,GO:0009605,GO:0009628,GO:0009881,GO:0009987,GO:0015075,GO:0015267,GO:0016020,GO:0016021,GO:0018298,GO:0019538,GO:0022803,GO:0022838,GO:0022857,GO:0022891,GO:0022892,GO:0034220,GO:0036211,GO:…
Smic32771	1.49303e-77	1.84173	Autophagy-related protein 8f OS=Arabidopsis thaliana GN=ATG8F PE=2 SV=1	GO:0000421,GO:0005575,GO:0005737,GO:0005773,GO:0005774,GO:0005856,GO:0005874,GO:0006810,GO:0006914,GO:0008150,GO:0008152,GO:0009056,GO:0009987,GO:0012506,GO:0015031,GO:0016020,GO:0030659,GO:0031090,GO:0031410,GO:0031982,GO:0032991,GO:0033110,GO:0043226,GO:0043227,GO:0043228,GO:0043229,GO:0043231,GO:0043232,GO:0043234,GO:0044237,GO:0044248,GO:0044422,GO:0044424,GO:0044430,GO:0044433,GO:0044437,GO:…
Smic16931	1.58196e-77	4.01263
Smic10554	1.93512e-77	2.49644
Smic31525	2.00599e-77	2.33657	Protein MEI2-like 3 OS=Arabidopsis thaliana GN=ML3 PE=2 SV=2	GO:0000166,GO:0000280,GO:0003674,GO:0003676,GO:0003723,GO:0005488,GO:0006996,GO:0007126,GO:0008150,GO:0009987,GO:0010564,GO:0010638,GO:0016043,GO:0033043,GO:0036094,GO:0040008,GO:0040020,GO:0045836,GO:0045927,GO:0048285,GO:0048518,GO:0048522,GO:0048610,GO:0050789,GO:0050794,GO:0051128,GO:0051130,GO:0051302,GO:0051445,GO:0051726,GO:0051783,GO:0051785,GO:0065007,GO:0071840,GO:0090068,GO:0097159,GO:…
Smic18285	2.03551e-77	-0.930413	Peptidyl-prolyl cis-trans isomerase CYP18-3 OS=Arabidopsis thaliana GN=CYP18-3 PE=1 SV=1	GO:0000096,GO:0000097,GO:0000413,GO:0001932,GO:0002376,GO:0003674,GO:0003755,GO:0003824,GO:0005488,GO:0005575,GO:0005576,GO:0005737,GO:0005829,GO:0005886,GO:0006082,GO:0006457,GO:0006464,GO:0006520,GO:0006534,GO:0006790,GO:0006807,GO:0006950,GO:0006952,GO:0006955,GO:0007165,GO:0007602,GO:0008150,GO:0008152,GO:0008219,GO:0008652,GO:0009058,GO:0009069,GO:0009070,GO:0009314,GO:0009416,GO:0009581,GO:…
Smic30237	2.48287e-77	1.09608	Dinoflagellate viral nucleoprotein DVNP.5 OS=Hematodinium sp. SG-2012 PE=2 SV=1	GO:0005575,GO:0019013,GO:0044423
Smic24589	2.97018e-77	2.06919	Probable E3 ubiquitin-protein ligase makorin-1 OS=Danio rerio GN=mkrn1 PE=2 SV=1	GO:0003674,GO:0003824,GO:0005488,GO:0006464,GO:0008150,GO:0008152,GO:0008270,GO:0009987,GO:0016567,GO:0016874,GO:0019538,GO:0032446,GO:0036211,GO:0043167,GO:0043169,GO:0043170,GO:0043412,GO:0044237,GO:0044238,GO:0044260,GO:0044267,GO:0046872,GO:0046914,GO:0070647,GO:0071704
Smic28047	3.18527e-77	1.63891
Smic36978	3.34295e-77	1.50384
Smic39018	3.34295e-77	0.884051	U5 small nuclear ribonucleoprotein 200 kDa helicase OS=Mus musculus GN=Snrnp200 PE=1 SV=1	GO:0000166,GO:0001882,GO:0001883,GO:0003674,GO:0003676,GO:0003724,GO:0003824,GO:0004004,GO:0004386,GO:0005488,GO:0005515,GO:0005524,GO:0005575,GO:0005634,GO:0005681,GO:0005682,GO:0006139,GO:0006152,GO:0006163,GO:0006195,GO:0006200,GO:0006396,GO:0006397,GO:0006725,GO:0006753,GO:0006793,GO:0006796,GO:0006807,GO:0008026,GO:0008150,GO:0008152,GO:0008186,GO:0008380,GO:0009056,GO:0009116,GO:0009117,GO:…
Smic12873	3.71432e-77	1.18078	Nematocyte expressed protein 6 OS=Nematostella vectensis PE=2 SV=1	GO:0003674,GO:0003824,GO:0004175,GO:0004222,GO:0005488,GO:0005575,GO:0005576,GO:0006508,GO:0008150,GO:0008152,GO:0008233,GO:0008237,GO:0008270,GO:0016787,GO:0019538,GO:0042151,GO:0043167,GO:0043169,GO:0043170,GO:0043226,GO:0043228,GO:0043229,GO:0043232,GO:0044238,GO:0044424,GO:0044444,GO:0044448,GO:0044464,GO:0046872,GO:0046914,GO:0070011,GO:0071704
Smic27169	3.79488e-77	1.22075
Smic12906	4.69775e-77	0.974297	Ferredoxin--NADP reductase, cyanelle OS=Cyanophora paradoxa GN=PETH PE=1 SV=1	GO:0003674,GO:0003824,GO:0004324,GO:0005575,GO:0008150,GO:0008152,GO:0009532,GO:0009536,GO:0009579,GO:0009842,GO:0009987,GO:0015979,GO:0016020,GO:0016491,GO:0016730,GO:0016731,GO:0033115,GO:0034060,GO:0034357,GO:0042651,GO:0043226,GO:0043227,GO:0043229,GO:0043231,GO:0044237,GO:0044422,GO:0044424,GO:0044435,GO:0044436,GO:0044444,GO:0044446,GO:0044464,GO:0044699,GO:0044710,GO:0055035,GO:0055114
Smic44275	6.24781e-77	5.67641
Smic10813	7.47586e-77	-3.79614	predicted protein [Thalassiosira pseudonana CCMP1335] >gi|220970102|gb|EED88440.1| predicted protein [Thalassiosira pseudonana CCMP1335]
Smic1616	1.12395e-76	3.77864	Mitogen-activated protein kinase kinase kinase 7 OS=Drosophila melanogaster GN=Tak1 PE=2 SV=1	GO:0000165,GO:0000166,GO:0000186,GO:0001654,GO:0001882,GO:0001883,GO:0001932,GO:0001934,GO:0002009,GO:0002237,GO:0002252,GO:0002376,GO:0002682,GO:0002697,GO:0002700,GO:0002759,GO:0002784,GO:0002786,GO:0002805,GO:0002807,GO:0002808,GO:0002813,GO:0002831,GO:0002920,GO:0003674,GO:0003824,GO:0004672,GO:0004674,GO:0004702,GO:0004706,GO:0004709,GO:0004871,GO:0005057,GO:0005488,GO:0005515,GO:0005524,GO:…
Smic37337	1.13883e-76	0.942956	Geranylgeranyl diphosphate reductase, chloroplastic OS=Nicotiana tabacum GN=CHLP PE=2 SV=1	GO:0003674,GO:0003824,GO:0005575,GO:0006629,GO:0006644,GO:0006720,GO:0006721,GO:0006725,GO:0006766,GO:0006775,GO:0006778,GO:0006779,GO:0006793,GO:0006796,GO:0006807,GO:0008150,GO:0008152,GO:0008299,GO:0008610,GO:0008654,GO:0009058,GO:0009110,GO:0009507,GO:0009536,GO:0009987,GO:0010189,GO:0015979,GO:0015994,GO:0015995,GO:0016114,GO:0016491,GO:0016627,GO:0016628,GO:0018130,GO:0019438,GO:0019637,GO:…
Smic27174	1.15117e-76	2.9871
Smic15610	1.2917e-76	5.66657
Smic25632	1.33286e-76	3.57163	Serine/threonine-protein kinase GIN4 OS=Candida albicans (strain SC5314 / ATCC MYA-2876) GN=GIN4 PE=1 SV=1	GO:0000131,GO:0000166,GO:0000921,GO:0001558,GO:0001882,GO:0001883,GO:0003674,GO:0003824,GO:0004672,GO:0004674,GO:0005488,GO:0005524,GO:0005575,GO:0005737,GO:0005856,GO:0005935,GO:0005940,GO:0006461,GO:0006464,GO:0006468,GO:0006793,GO:0006796,GO:0006915,GO:0008150,GO:0008152,GO:0008219,GO:0009987,GO:0012501,GO:0016043,GO:0016265,GO:0016301,GO:0016310,GO:0016740,GO:0016772,GO:0016773,GO:0017076,GO:…
Smic26395	1.42691e-76	1.30242	GTP-binding protein SAR1A OS=Arabidopsis thaliana GN=SAR1A PE=2 SV=1	GO:0000166,GO:0000902,GO:0001882,GO:0001883,GO:0003674,GO:0005488,GO:0005525,GO:0005575,GO:0005622,GO:0005783,GO:0005794,GO:0005886,GO:0005975,GO:0006082,GO:0006090,GO:0006091,GO:0006096,GO:0006461,GO:0006508,GO:0006511,GO:0006605,GO:0006623,GO:0006810,GO:0006833,GO:0006886,GO:0006950,GO:0006970,GO:0006972,GO:0006996,GO:0007030,GO:0007033,GO:0007034,GO:0008150,GO:0008152,GO:0009056,GO:0009057,GO:…
Smic1127	1.84758e-76	1.22198	F-box/LRR-repeat protein 4 OS=Arabidopsis thaliana GN=FBL4 PE=2 SV=1	GO:0005975,GO:0006464,GO:0006486,GO:0008150,GO:0008152,GO:0009987,GO:0019538,GO:0036211,GO:0043170,GO:0043412,GO:0043413,GO:0044237,GO:0044238,GO:0044260,GO:0044267,GO:0044699,GO:0044710,GO:0044723,GO:0044763,GO:0070085,GO:0071704
Smic16915	1.87149e-76	-2.69055	Uncharacterized protein OS=Phytophthora ramorum PE=4 SV=1	GO:0000166,GO:0001882,GO:0001883,GO:0003674,GO:0003824,GO:0004672,GO:0004674,GO:0005488,GO:0005524,GO:0006464,GO:0006468,GO:0006793,GO:0006796,GO:0008150,GO:0008152,GO:0009987,GO:0016301,GO:0016310,GO:0016740,GO:0016772,GO:0016773,GO:0017076,GO:0019538,GO:0030554,GO:0032549,GO:0032550,GO:0032553,GO:0032555,GO:0032559,GO:0035639,GO:0036094,GO:0036211,GO:0043167,GO:0043168,GO:0043170,GO:0043412,GO:…
Smic6432	2.49783e-76	1.14602	Cell wall alpha-1,3-glucan synthase ags1 OS=Schizosaccharomyces pombe (strain 972 / ATCC 24843) GN=ags1 PE=1 SV=3	GO:0000935,GO:0003674,GO:0003824,GO:0005488,GO:0005575,GO:0005618,GO:0005619,GO:0005886,GO:0005887,GO:0005975,GO:0008150,GO:0008152,GO:0008194,GO:0009058,GO:0009272,GO:0009277,GO:0009897,GO:0009987,GO:0016020,GO:0016021,GO:0016740,GO:0016757,GO:0016758,GO:0022402,GO:0030312,GO:0030427,GO:0030428,GO:0031160,GO:0031671,GO:0032153,GO:0032506,GO:0033201,GO:0035838,GO:0035840,GO:0035841,GO:0042546,GO:…
Smic2779	2.85367e-76	1.81542	Proton/sulfate cotransporter 2 OS=Chlamydomonas reinhardtii GN=SULTR2 PE=2 SV=1	GO:0003674,GO:0005215,GO:0005575,GO:0005886,GO:0006810,GO:0006811,GO:0006820,GO:0006950,GO:0008150,GO:0008271,GO:0008272,GO:0008509,GO:0009987,GO:0015075,GO:0015103,GO:0015116,GO:0015291,GO:0015293,GO:0015698,GO:0016020,GO:0016021,GO:0022804,GO:0022857,GO:0022891,GO:0022892,GO:0034220,GO:0044425,GO:0044464,GO:0044699,GO:0044763,GO:0044765,GO:0050896,GO:0051234,GO:0055085,GO:0072348,GO:1901682,GO:…
Smic11275	2.98768e-76	1.01826	DNA replication licensing factor mcm4 OS=Xenopus tropicalis GN=mcm4 PE=2 SV=1	GO:0000166,GO:0000785,GO:0001882,GO:0001883,GO:0003674,GO:0003676,GO:0003677,GO:0003678,GO:0003682,GO:0003824,GO:0004386,GO:0005488,GO:0005524,GO:0005575,GO:0005634,GO:0006139,GO:0006152,GO:0006163,GO:0006195,GO:0006200,GO:0006259,GO:0006260,GO:0006268,GO:0006270,GO:0006275,GO:0006725,GO:0006753,GO:0006793,GO:0006796,GO:0006807,GO:0007049,GO:0008150,GO:0008152,GO:0009056,GO:0009058,GO:0009059,GO:…
Smic12751	3.53916e-76	0.887791	Cysteine desulfurase, mitochondrial OS=Homo sapiens GN=NFS1 PE=1 SV=3	GO:0000096,GO:0003674,GO:0003824,GO:0005488,GO:0005515,GO:0005575,GO:0005634,GO:0005737,GO:0005739,GO:0005759,GO:0005829,GO:0006082,GO:0006461,GO:0006464,GO:0006520,GO:0006534,GO:0006732,GO:0006766,GO:0006767,GO:0006777,GO:0006790,GO:0006793,GO:0006796,GO:0006807,GO:0008150,GO:0008152,GO:0009058,GO:0009069,GO:0009108,GO:0009987,GO:0016043,GO:0016226,GO:0016740,GO:0016782,GO:0016783,GO:0018130,GO:…
Smic4862	3.65159e-76	3.42741
Smic8467	3.9623e-76	1.34964	Eukaryotic translation initiation factor 4 gamma 1 OS=Homo sapiens GN=EIF4G1 PE=1 SV=4	GO:0000184,GO:0000288,GO:0000289,GO:0000956,GO:0003674,GO:0003676,GO:0003723,GO:0003743,GO:0005488,GO:0005515,GO:0005575,GO:0005737,GO:0005829,GO:0006139,GO:0006396,GO:0006397,GO:0006401,GO:0006402,GO:0006412,GO:0006413,GO:0006417,GO:0006446,GO:0006725,GO:0006807,GO:0007165,GO:0007166,GO:0007167,GO:0007169,GO:0008135,GO:0008150,GO:0008152,GO:0008219,GO:0008286,GO:0009056,GO:0009057,GO:0009058,GO:…
Smic685	5.1628e-76	2.25466	Ankyrin repeat domain-containing protein 50 OS=Homo sapiens GN=ANKRD50 PE=1 SV=4	GO:0003674,GO:0005488,GO:0005515
Smic8266	5.17963e-76	1.97424	Putative uncharacterized protein OS=Perkinsus marinus (strain ATCC 50983 / TXsc) GN=Pmar_PMAR020528 PE=4 SV=1	GO:0007165,GO:0008150,GO:0009987,GO:0050789,GO:0050794,GO:0050896,GO:0051716,GO:0065007
Smic17036	5.67819e-76	1.2859	Calcium-dependent protein kinase 2 OS=Plasmodium falciparum (isolate 3D7) GN=CPK2 PE=2 SV=3	GO:0000166,GO:0001882,GO:0001883,GO:0003674,GO:0003824,GO:0004672,GO:0004674,GO:0005488,GO:0005509,GO:0005524,GO:0006464,GO:0006468,GO:0006793,GO:0006796,GO:0008150,GO:0008152,GO:0009931,GO:0009987,GO:0010857,GO:0016301,GO:0016310,GO:0016740,GO:0016772,GO:0016773,GO:0017076,GO:0019538,GO:0030554,GO:0032549,GO:0032550,GO:0032553,GO:0032555,GO:0032559,GO:0035639,GO:0036094,GO:0036211,GO:0043167,GO:…
Smic15705	5.90903e-76	1.15306	Poly [ADP-ribose] polymerase 15 OS=Homo sapiens GN=PARP15 PE=1 SV=2	GO:0003674,GO:0003824,GO:0003950,GO:0005575,GO:0005634,GO:0006139,GO:0006351,GO:0006355,GO:0006725,GO:0006807,GO:0008150,GO:0008152,GO:0009058,GO:0009059,GO:0009889,GO:0009987,GO:0010468,GO:0010556,GO:0016070,GO:0016740,GO:0016757,GO:0016763,GO:0018130,GO:0019219,GO:0019222,GO:0019438,GO:0031323,GO:0031326,GO:0032774,GO:0034641,GO:0034645,GO:0034654,GO:0043170,GO:0043226,GO:0043227,GO:0043229,GO:…
Smic32913	6.26073e-76	1.00623	Tetracycline resistance protein, class B OS=Escherichia coli GN=tetA PE=1 SV=1	GO:0003674,GO:0005215,GO:0005575,GO:0005886,GO:0006810,GO:0008150,GO:0009636,GO:0009987,GO:0015291,GO:0015297,GO:0016020,GO:0016021,GO:0022804,GO:0022857,GO:0042221,GO:0044425,GO:0044464,GO:0044699,GO:0044763,GO:0044765,GO:0046677,GO:0050896,GO:0051234,GO:0055085
Smic31450	6.26941e-76	1.21285	hypothetical protein CHLREDRAFT_94296 [Chlamydomonas reinhardtii] >gi|158279211|gb|EDP04972.1| predicted protein [Chlamydomonas reinhardtii]
Smic13137	7.21952e-76	1.50819	Uncharacterized protein OS=Emiliania huxleyi CCMP1516 GN=EMIHUDRAFT_466323 PE=4 SV=1	GO:0007165,GO:0008150,GO:0009987,GO:0050789,GO:0050794,GO:0050896,GO:0051716,GO:0065007
Smic6772	9.24589e-76	1.1574
Smic19032	1.10107e-75	2.14863	Probable voltage-dependent R-type calcium channel subunit alpha-1E OS=Diplobatis ommata PE=2 SV=1	GO:0003674,GO:0005215,GO:0005216,GO:0005244,GO:0005245,GO:0005261,GO:0005262,GO:0005488,GO:0005509,GO:0005575,GO:0005891,GO:0006810,GO:0006811,GO:0006812,GO:0006816,GO:0008150,GO:0008324,GO:0009987,GO:0015075,GO:0015085,GO:0015267,GO:0016020,GO:0016021,GO:0022803,GO:0022832,GO:0022836,GO:0022838,GO:0022843,GO:0022857,GO:0022890,GO:0022891,GO:0022892,GO:0030001,GO:0032879,GO:0032991,GO:0034220,GO:…
Smic5610	1.17164e-75	0.997184	Multidrug resistance protein 1 OS=Cricetulus griseus GN=ABCB1 PE=1 SV=2	GO:0000166,GO:0001882,GO:0001883,GO:0003674,GO:0003824,GO:0005215,GO:0005488,GO:0005524,GO:0005575,GO:0005886,GO:0006139,GO:0006152,GO:0006163,GO:0006195,GO:0006200,GO:0006725,GO:0006753,GO:0006793,GO:0006796,GO:0006807,GO:0006810,GO:0006855,GO:0008150,GO:0008152,GO:0008559,GO:0009056,GO:0009116,GO:0009117,GO:0009119,GO:0009123,GO:0009125,GO:0009126,GO:0009128,GO:0009141,GO:0009143,GO:0009144,GO:…
Smic6086	1.42227e-75	-1.39502
Smic30529	1.82379e-75	1.43934	Transcription initiation factor TFIID subunit 1 OS=Oryza sativa subsp. japonica GN=TAF1 PE=2 SV=1	GO:0003674,GO:0003676,GO:0005488,GO:0005575,GO:0005634,GO:0006139,GO:0006325,GO:0006351,GO:0006355,GO:0006725,GO:0006807,GO:0006996,GO:0008150,GO:0008152,GO:0008270,GO:0009058,GO:0009059,GO:0009889,GO:0009987,GO:0010468,GO:0010556,GO:0016043,GO:0016070,GO:0016568,GO:0018130,GO:0019219,GO:0019222,GO:0019438,GO:0031323,GO:0031326,GO:0032774,GO:0034641,GO:0034645,GO:0034654,GO:0043167,GO:0043169,GO:…
Smic1487	2.12518e-75	2.16255
Smic16249	2.8066e-75	1.31094	Voltage-dependent L-type calcium channel subunit alpha-1F OS=Mus musculus GN=Cacna1f PE=1 SV=1	GO:0003008,GO:0003674,GO:0005215,GO:0005216,GO:0005244,GO:0005245,GO:0005261,GO:0005262,GO:0005488,GO:0005575,GO:0005886,GO:0005891,GO:0006810,GO:0006811,GO:0006812,GO:0006816,GO:0006873,GO:0006874,GO:0006875,GO:0007409,GO:0007600,GO:0007601,GO:0008150,GO:0008324,GO:0008331,GO:0009653,GO:0009987,GO:0015075,GO:0015085,GO:0015267,GO:0016020,GO:0016021,GO:0016043,GO:0019725,GO:0022803,GO:0022832,GO:…
Smic36694	2.812e-75	1.2949	Alpha-galactosidase 1 OS=Pediococcus pentosaceus GN=agaR PE=3 SV=1	GO:0003674,GO:0003824,GO:0004553,GO:0004557,GO:0005975,GO:0008150,GO:0008152,GO:0015925,GO:0016787,GO:0016798,GO:0044238,GO:0052692,GO:0071704
Smic6129	3.82984e-75	0.906451	Isocitrate dehydrogenase [NADP] 2 OS=Colwellia maris GN=icd2 PE=1 SV=3	GO:0003674,GO:0003824,GO:0004448,GO:0004450,GO:0005488,GO:0005975,GO:0006081,GO:0006082,GO:0006097,GO:0006099,GO:0008150,GO:0008152,GO:0009987,GO:0016491,GO:0016614,GO:0016616,GO:0019752,GO:0032787,GO:0043167,GO:0043169,GO:0043436,GO:0044237,GO:0044238,GO:0044262,GO:0044281,GO:0044699,GO:0044710,GO:0044723,GO:0044763,GO:0046487,GO:0046872,GO:0055114,GO:0071704
Smic30895	4.2084e-75	-0.872517	unknown protein [Heterocapsa triquetra]
Smic40821	4.6981e-75	0.996398	Spondin-1 OS=Bos taurus GN=SPON1 PE=1 SV=1	GO:0005575,GO:0005576,GO:0005578,GO:0007155,GO:0008150,GO:0022610,GO:0031012,GO:0044421
Smic40645	6.5292e-75	1.31323	Uncharacterized protein OS=Colletotrichum higginsianum (strain IMI 349063) GN=CH063_13518 PE=4 SV=1	GO:0003674,GO:0003676,GO:0005488,GO:0006139,GO:0006259,GO:0006725,GO:0006807,GO:0008150,GO:0008152,GO:0009987,GO:0015074,GO:0034641,GO:0043170,GO:0044237,GO:0044238,GO:0044260,GO:0046483,GO:0071704,GO:0090304,GO:0097159,GO:1901360,GO:1901363
Smic7152	6.95831e-75	1.20332	Malignant fibrous histiocytoma-amplified sequence 1 OS=Homo sapiens GN=MFHAS1 PE=1 SV=2	GO:0003674,GO:0005488,GO:0005515
Smic4898	7.09495e-75	1.84622	ABC transporter C family member 8 OS=Dictyostelium discoideum GN=abcC8 PE=3 SV=1	GO:0000166,GO:0001882,GO:0001883,GO:0003006,GO:0003674,GO:0003824,GO:0005215,GO:0005488,GO:0005524,GO:0005575,GO:0006139,GO:0006152,GO:0006163,GO:0006195,GO:0006200,GO:0006725,GO:0006753,GO:0006793,GO:0006796,GO:0006807,GO:0006810,GO:0006897,GO:0006907,GO:0008150,GO:0008152,GO:0009056,GO:0009116,GO:0009117,GO:0009119,GO:0009123,GO:0009125,GO:0009126,GO:0009128,GO:0009141,GO:0009143,GO:0009144,GO:…
Smic18457	8.22784e-75	3.53572	Importin subunit alpha-1a OS=Oryza sativa subsp. japonica GN=Os01g0253300 PE=1 SV=2	GO:0003006,GO:0003674,GO:0005215,GO:0005575,GO:0005618,GO:0005634,GO:0005635,GO:0005730,GO:0005737,GO:0005829,GO:0005911,GO:0006606,GO:0006810,GO:0006886,GO:0006913,GO:0006950,GO:0006952,GO:0008150,GO:0008565,GO:0009506,GO:0009987,GO:0015031,GO:0016032,GO:0016482,GO:0017038,GO:0022412,GO:0022414,GO:0022892,GO:0030054,GO:0030154,GO:0030312,GO:0031967,GO:0031975,GO:0032502,GO:0043226,GO:0043227,GO:…
Smic10990	1.14631e-74	3.76618	Acetyl-CoA carboxylase OS=Dictyostelium discoideum GN=accA PE=3 SV=1	GO:0000166,GO:0001882,GO:0001883,GO:0003674,GO:0003824,GO:0003989,GO:0004075,GO:0005488,GO:0005524,GO:0005575,GO:0005615,GO:0005737,GO:0005739,GO:0005789,GO:0005829,GO:0006082,GO:0006139,GO:0006163,GO:0006164,GO:0006606,GO:0006629,GO:0006631,GO:0006633,GO:0006637,GO:0006725,GO:0006732,GO:0006753,GO:0006790,GO:0006793,GO:0006796,GO:0006807,GO:0006810,GO:0006886,GO:0006913,GO:0006998,GO:0008150,GO:…
Smic8417	1.30375e-74	1.88827	Putative phospholipid-transporting ATPase 9 OS=Arabidopsis thaliana GN=ALA9 PE=3 SV=1	GO:0000166,GO:0000287,GO:0001882,GO:0001883,GO:0003674,GO:0003824,GO:0004012,GO:0005215,GO:0005319,GO:0005488,GO:0005524,GO:0005548,GO:0005575,GO:0006810,GO:0006811,GO:0006812,GO:0006820,GO:0006869,GO:0008150,GO:0008152,GO:0008324,GO:0015075,GO:0015399,GO:0015405,GO:0015711,GO:0015748,GO:0015914,GO:0016020,GO:0016021,GO:0016043,GO:0016462,GO:0016787,GO:0016817,GO:0016818,GO:0016820,GO:0016887,GO:…
Smic45657	1.38818e-74	2.69425
Smic37893	1.61864e-74	0.889797	Vesicle-fusing ATPase OS=Arabidopsis thaliana GN=NSF PE=2 SV=2	GO:0000166,GO:0001882,GO:0001883,GO:0003674,GO:0003824,GO:0005488,GO:0005515,GO:0005524,GO:0005575,GO:0005737,GO:0005773,GO:0005794,GO:0005886,GO:0005911,GO:0006810,GO:0008150,GO:0008152,GO:0009506,GO:0015031,GO:0016020,GO:0016192,GO:0016462,GO:0016787,GO:0016817,GO:0016818,GO:0017076,GO:0017111,GO:0030054,GO:0030554,GO:0032549,GO:0032550,GO:0032553,GO:0032555,GO:0032559,GO:0035639,GO:0036094,GO:…
Smic3604	2.07662e-74	1.59532	Uncharacterized protein OS=Helobdella robusta GN=HELRODRAFT_171411 PE=4 SV=1	GO:0003674,GO:0005488,GO:0005509,GO:0005575,GO:0016020,GO:0043167,GO:0043169,GO:0046872
Smic45207	2.22807e-74	-1.00389	33 kDa inner dynein arm light chain, axonemal OS=Strongylocentrotus purpuratus PE=1 SV=1	GO:0003674,GO:0003774,GO:0003824,GO:0005575,GO:0005875,GO:0008150,GO:0008152,GO:0016462,GO:0016787,GO:0016817,GO:0016818,GO:0017111,GO:0030286,GO:0032991,GO:0043234,GO:0044422,GO:0044424,GO:0044430,GO:0044446,GO:0044464,GO:1902494
Smic26133	2.291e-74	0.894014
Smic41469	2.4239e-74	1.89519	Uncharacterized protein OS=Guillardia theta CCMP2712 GN=GUITHDRAFT_143733 PE=3 SV=1	GO:0003674,GO:0005215,GO:0005344,GO:0005488,GO:0005506,GO:0006810,GO:0008150,GO:0015669,GO:0015671,GO:0019825,GO:0020037,GO:0022892,GO:0043167,GO:0043169,GO:0044699,GO:0044765,GO:0046872,GO:0046906,GO:0046914,GO:0051234,GO:0097159,GO:1901363
Smic19350	2.4683e-74	1.76948
Smic38861	3.03106e-74	1.27994	Putative uncharacterized protein OS=Perkinsus marinus (strain ATCC 50983 / TXsc) GN=Pmar_PMAR029455 PE=4 SV=1	GO:0003674,GO:0005488,GO:0043167,GO:0043169,GO:0046872
Smic18792	4.06535e-74	1.25733	LINE-1 retrotransposable element ORF2 protein OS=Homo sapiens PE=1 SV=1	GO:0000737,GO:0001171,GO:0003674,GO:0003676,GO:0003723,GO:0003824,GO:0003964,GO:0004518,GO:0004519,GO:0004520,GO:0004536,GO:0005488,GO:0006139,GO:0006259,GO:0006260,GO:0006278,GO:0006308,GO:0006310,GO:0006725,GO:0006807,GO:0008150,GO:0008152,GO:0009036,GO:0009056,GO:0009057,GO:0009058,GO:0009059,GO:0009987,GO:0015666,GO:0016740,GO:0016772,GO:0016779,GO:0016787,GO:0016788,GO:0016888,GO:0016893,GO:…
Smic41415	4.98096e-74	5.62091	Reverse transcriptase (Fragment) OS=Rhizoctonia solani AG-3 Rhs1AP GN=RSOL_179800 PE=4 SV=1	GO:0003674,GO:0003824,GO:0003964,GO:0006139,GO:0006259,GO:0006260,GO:0006278,GO:0006725,GO:0006807,GO:0008150,GO:0008152,GO:0009058,GO:0009059,GO:0009987,GO:0016740,GO:0016772,GO:0016779,GO:0034061,GO:0034641,GO:0034645,GO:0043170,GO:0044237,GO:0044238,GO:0044249,GO:0044260,GO:0046483,GO:0071704,GO:0090304,GO:1901360,GO:1901576
Smic17689	5.79131e-74	2.07503	Probable phosphoribosylformylglycinamidine synthase, chloroplastic/mitochondrial OS=Arabidopsis thaliana GN=At1g74260 PE=2 SV=3	GO:0000166,GO:0001882,GO:0001883,GO:0003674,GO:0003824,GO:0004642,GO:0005488,GO:0005524,GO:0005575,GO:0005739,GO:0006082,GO:0006139,GO:0006163,GO:0006164,GO:0006188,GO:0006189,GO:0006520,GO:0006541,GO:0006725,GO:0006753,GO:0006793,GO:0006796,GO:0006807,GO:0008150,GO:0008152,GO:0009058,GO:0009064,GO:0009117,GO:0009123,GO:0009124,GO:0009126,GO:0009127,GO:0009150,GO:0009152,GO:0009156,GO:0009161,GO:…
Smic25560	6.14836e-74	0.919687	Uncharacterized protein OS=Saprolegnia diclina VS20 GN=SDRG_01003 PE=4 SV=1	GO:0003674,GO:0005488,GO:0005509,GO:0006810,GO:0006811,GO:0006820,GO:0006835,GO:0008150,GO:0015711,GO:0015740,GO:0015743,GO:0015849,GO:0043167,GO:0043169,GO:0044699,GO:0044765,GO:0046872,GO:0046942,GO:0051234,GO:0071702
Smic25138	6.89015e-74	3.06125
Smic33197	6.90283e-74	1.26296	Fucoxanthin-chlorophyll a-c binding protein E, chloroplastic OS=Macrocystis pyrifera GN=FCPE PE=2 SV=1	GO:0003674,GO:0005488,GO:0005575,GO:0006091,GO:0006464,GO:0008150,GO:0008152,GO:0009507,GO:0009521,GO:0009523,GO:0009535,GO:0009536,GO:0009579,GO:0009765,GO:0009987,GO:0015979,GO:0016020,GO:0016021,GO:0016168,GO:0018298,GO:0019538,GO:0030076,GO:0032991,GO:0034357,GO:0036211,GO:0042651,GO:0043170,GO:0043226,GO:0043227,GO:0043229,GO:0043231,GO:0043234,GO:0043412,GO:0044237,GO:0044238,GO:0044260,GO:…
Smic7971	7.55988e-74	1.52855	Protein MEI2-like 3 OS=Arabidopsis thaliana GN=ML3 PE=2 SV=2	GO:0000166,GO:0000280,GO:0003674,GO:0003676,GO:0003723,GO:0005488,GO:0006996,GO:0007126,GO:0008150,GO:0009987,GO:0010564,GO:0010638,GO:0016043,GO:0033043,GO:0036094,GO:0040008,GO:0040020,GO:0045836,GO:0045927,GO:0048285,GO:0048518,GO:0048522,GO:0048610,GO:0050789,GO:0050794,GO:0051128,GO:0051130,GO:0051302,GO:0051445,GO:0051726,GO:0051783,GO:0051785,GO:0065007,GO:0071840,GO:0090068,GO:0097159,GO:…
Smic10227	9.63212e-74	0.950473	3-ketodihydrosphingosine reductase OS=Bos taurus GN=KDSR PE=2 SV=1	GO:0003674,GO:0003824,GO:0005575,GO:0005783,GO:0005789,GO:0006629,GO:0006643,GO:0006665,GO:0006807,GO:0008150,GO:0008152,GO:0009987,GO:0016020,GO:0016021,GO:0016491,GO:0016614,GO:0016616,GO:0031090,GO:0043226,GO:0043227,GO:0043229,GO:0043231,GO:0044237,GO:0044238,GO:0044255,GO:0044422,GO:0044424,GO:0044425,GO:0044432,GO:0044444,GO:0044446,GO:0044464,GO:0044699,GO:0044710,GO:0044763,GO:0047560,GO:…
Smic42420	1.22829e-73	1.19989	Thioredoxin reductase 1, cytoplasmic OS=Bos taurus GN=TXNRD1 PE=2 SV=3	GO:0000166,GO:0003674,GO:0003824,GO:0004791,GO:0005488,GO:0005575,GO:0005737,GO:0008150,GO:0008152,GO:0009987,GO:0016209,GO:0016491,GO:0016651,GO:0016667,GO:0016668,GO:0019725,GO:0036094,GO:0042592,GO:0043167,GO:0043168,GO:0044424,GO:0044464,GO:0044699,GO:0044710,GO:0044763,GO:0045454,GO:0048037,GO:0050660,GO:0050661,GO:0050662,GO:0050789,GO:0050794,GO:0055114,GO:0065007,GO:0065008,GO:0097159,GO:…
Smic4919	1.25175e-73	1.3521	Uncharacterized protein slr1919 OS=Synechocystis sp. (strain PCC 6803 / Kazusa) GN=slr1919 PE=3 SV=1	GO:0000166,GO:0001882,GO:0001883,GO:0003674,GO:0003824,GO:0004672,GO:0005488,GO:0005524,GO:0006464,GO:0006468,GO:0006793,GO:0006796,GO:0008150,GO:0008152,GO:0009987,GO:0016301,GO:0016310,GO:0016740,GO:0016772,GO:0016773,GO:0017076,GO:0019538,GO:0030554,GO:0032549,GO:0032550,GO:0032553,GO:0032555,GO:0032559,GO:0035639,GO:0036094,GO:0036211,GO:0043167,GO:0043168,GO:0043170,GO:0043412,GO:0044237,GO:…
Smic17590	1.67255e-73	1.07804	Midasin OS=Schizosaccharomyces pombe (strain 972 / ATCC 24843) GN=mdn1 PE=1 SV=1	GO:0000027,GO:0000166,GO:0001882,GO:0001883,GO:0003674,GO:0003824,GO:0005488,GO:0005509,GO:0005524,GO:0005575,GO:0005634,GO:0005815,GO:0005816,GO:0006139,GO:0006152,GO:0006163,GO:0006195,GO:0006200,GO:0006364,GO:0006396,GO:0006461,GO:0006725,GO:0006753,GO:0006793,GO:0006796,GO:0006807,GO:0008150,GO:0008152,GO:0009056,GO:0009116,GO:0009117,GO:0009119,GO:0009123,GO:0009125,GO:0009126,GO:0009128,GO:…
Smic32133	1.68707e-73	-1.06071
Smic28208	1.77949e-73	1.55532	Hemicentin-1 OS=Homo sapiens GN=HMCN1 PE=1 SV=2	GO:0003008,GO:0003674,GO:0005488,GO:0005509,GO:0005575,GO:0005576,GO:0005578,GO:0005604,GO:0005938,GO:0007600,GO:0007601,GO:0008150,GO:0030054,GO:0031012,GO:0031982,GO:0031988,GO:0032501,GO:0043167,GO:0043169,GO:0043226,GO:0043227,GO:0043230,GO:0044420,GO:0044421,GO:0044424,GO:0044444,GO:0044464,GO:0044699,GO:0044707,GO:0046872,GO:0050877,GO:0050896,GO:0050953,GO:0065010,GO:0070062
Smic27365	1.86855e-73	-1.17465	Ankyrin-3 OS=Homo sapiens GN=ANK3 PE=1 SV=3	GO:0000281,GO:0000323,GO:0000910,GO:0001508,GO:0002028,GO:0003254,GO:0003674,GO:0005198,GO:0005200,GO:0005488,GO:0005515,GO:0005575,GO:0005737,GO:0005764,GO:0005773,GO:0005783,GO:0005794,GO:0005856,GO:0005886,GO:0005911,GO:0005923,GO:0006605,GO:0006612,GO:0006810,GO:0006886,GO:0006892,GO:0006893,GO:0006928,GO:0006996,GO:0007009,GO:0007010,GO:0007016,GO:0007165,GO:0007409,GO:0007411,GO:0007528,GO:…
Smic26176	2.00706e-73	1.80046
Smic30396	2.27747e-73	-1.68609
Smic8682	2.34197e-73	0.861367	Ammonium transporter 2 OS=Dictyostelium discoideum GN=amtB PE=1 SV=1	GO:0000323,GO:0003008,GO:0003674,GO:0005215,GO:0005575,GO:0005764,GO:0005765,GO:0005768,GO:0005773,GO:0005774,GO:0005886,GO:0006810,GO:0006811,GO:0006812,GO:0006820,GO:0007588,GO:0008150,GO:0008324,GO:0008509,GO:0008519,GO:0009987,GO:0010008,GO:0012506,GO:0015075,GO:0015077,GO:0015101,GO:0015103,GO:0015672,GO:0015696,GO:0015698,GO:0016020,GO:0016021,GO:0022857,GO:0022890,GO:0022891,GO:0022892,GO:…
Smic44222	2.5325e-73	1.11023	tRNA 2'-phosphotransferase 1 OS=Homo sapiens GN=TRPT1 PE=1 SV=2	GO:0000215,GO:0000394,GO:0001932,GO:0003674,GO:0003824,GO:0006139,GO:0006388,GO:0006396,GO:0006399,GO:0006725,GO:0006807,GO:0008033,GO:0008150,GO:0008152,GO:0008380,GO:0008665,GO:0009987,GO:0016070,GO:0016740,GO:0016772,GO:0016773,GO:0019220,GO:0019222,GO:0031323,GO:0031399,GO:0032268,GO:0034470,GO:0034641,GO:0034660,GO:0042325,GO:0043170,GO:0043549,GO:0044237,GO:0044238,GO:0044260,GO:0045859,GO:…
Smic43232	2.63635e-73	-1.21233	2,3-bisphosphoglycerate-dependent phosphoglycerate mutase OS=Bdellovibrio bacteriovorus (strain ATCC 15356 / DSM 50701 / NCIB 9529 / HD100) GN=gpmA PE=3 SV=1	GO:0003674,GO:0003824,GO:0004619,GO:0005975,GO:0006082,GO:0006090,GO:0006091,GO:0006096,GO:0008150,GO:0008152,GO:0009056,GO:0009987,GO:0016052,GO:0016853,GO:0016866,GO:0016868,GO:0019752,GO:0032787,GO:0043436,GO:0044237,GO:0044238,GO:0044281,GO:0044699,GO:0044710,GO:0044712,GO:0044723,GO:0044724,GO:0044763,GO:0046538,GO:0071704,GO:1901575
Smic16851	2.85941e-73	2.29412
Smic39185	2.89289e-73	1.40037	Hypothetical leucine rich repeat calcium binding protein OS=Ectocarpus siliculosus GN=Esi_0195_0049 PE=4 SV=1	GO:0003674,GO:0005488,GO:0005509,GO:0043167,GO:0043169,GO:0046872
Smic39678	3.32638e-73	-5.56454
Smic22698	3.80359e-73	1.46253	Protein NLRC3 OS=Homo sapiens GN=NLRC3 PE=2 SV=2	GO:0000166,GO:0001775,GO:0001882,GO:0001883,GO:0002376,GO:0003674,GO:0005488,GO:0005524,GO:0005575,GO:0005737,GO:0006355,GO:0007165,GO:0007249,GO:0008150,GO:0009889,GO:0009966,GO:0009968,GO:0009987,GO:0010468,GO:0010556,GO:0010646,GO:0010648,GO:0017076,GO:0019219,GO:0019222,GO:0023051,GO:0023057,GO:0030554,GO:0031323,GO:0031326,GO:0032088,GO:0032549,GO:0032550,GO:0032553,GO:0032555,GO:0032559,GO:…
Smic30639	4.17695e-73	5.94176
Smic6716	4.31405e-73	1.46746	Pre-mRNA-splicing factor SYF1 OS=Rattus norvegicus GN=Xab2 PE=2 SV=1	GO:0001824,GO:0005575,GO:0005622,GO:0005634,GO:0005681,GO:0006139,GO:0006259,GO:0006281,GO:0006283,GO:0006289,GO:0006351,GO:0006396,GO:0006397,GO:0006725,GO:0006807,GO:0006950,GO:0006974,GO:0008150,GO:0008152,GO:0008380,GO:0009058,GO:0009059,GO:0009987,GO:0016070,GO:0016071,GO:0018130,GO:0019438,GO:0030529,GO:0032502,GO:0032774,GO:0032991,GO:0033554,GO:0034641,GO:0034645,GO:0034654,GO:0043170,GO:…
Smic2857	4.70989e-73	5.60362	predicted protein [Nematostella vectensis] >gi|156215021|gb|EDO35992.1| predicted protein [Nematostella vectensis]
Smic21425	4.74527e-73	1.53571	Reticulocyte-binding protein 2 homolog a OS=Plasmodium falciparum (isolate 3D7) GN=PF13_0198 PE=3 SV=1	GO:0003674,GO:0005488,GO:0005539,GO:0005575,GO:0005886,GO:0007155,GO:0008150,GO:0008201,GO:0016020,GO:0016021,GO:0016337,GO:0022610,GO:0043167,GO:0043168,GO:0044425,GO:0044464,GO:0044699,GO:0097367,GO:0098602,GO:1901681
Smic6751	4.83853e-73	1.93409	Tonsoku-like protein OS=Homo sapiens GN=TONSL PE=1 SV=2	GO:0000724,GO:0000725,GO:0000988,GO:0000989,GO:0003674,GO:0003712,GO:0003714,GO:0005488,GO:0005515,GO:0005575,GO:0005634,GO:0005657,GO:0005662,GO:0005737,GO:0006139,GO:0006259,GO:0006281,GO:0006302,GO:0006310,GO:0006725,GO:0006807,GO:0006950,GO:0006974,GO:0008023,GO:0008150,GO:0008152,GO:0009889,GO:0009987,GO:0010556,GO:0019219,GO:0019222,GO:0031297,GO:0031323,GO:0031326,GO:0032386,GO:0032387,GO:…
Smic15309	6.17191e-73	1.46351	RNA-binding protein 7 OS=Mus musculus GN=Rbm7 PE=2 SV=1	GO:0000166,GO:0000280,GO:0003674,GO:0003676,GO:0003723,GO:0005488,GO:0006996,GO:0007126,GO:0008150,GO:0009987,GO:0016043,GO:0036094,GO:0048285,GO:0048610,GO:0071840,GO:0097159,GO:1901265,GO:1901363
Smic33801	7.25217e-73	1.0726	Protein MEI2-like 5 OS=Oryza sativa subsp. japonica GN=ML5 PE=2 SV=1	GO:0000166,GO:0003674,GO:0003676,GO:0003723,GO:0005488,GO:0008150,GO:0010564,GO:0010638,GO:0033043,GO:0036094,GO:0040008,GO:0040020,GO:0045836,GO:0045927,GO:0048518,GO:0048522,GO:0050789,GO:0050794,GO:0051128,GO:0051130,GO:0051302,GO:0051445,GO:0051726,GO:0051783,GO:0051785,GO:0065007,GO:0090068,GO:0097159,GO:1901265,GO:1901363
Smic16885	7.52888e-73	1.82405	Uncharacterized protein OS=Emiliania huxleyi CCMP1516 GN=EMIHUDRAFT_462567 PE=4 SV=1	GO:0007165,GO:0008150,GO:0009987,GO:0050789,GO:0050794,GO:0050896,GO:0051716,GO:0065007
Smic17147	8.37998e-73	1.25671	Fucoxanthin-chlorophyll a-c binding protein F, chloroplastic (Fragment) OS=Macrocystis pyrifera GN=FCPF PE=2 SV=1	GO:0003674,GO:0005488,GO:0005575,GO:0006091,GO:0006464,GO:0008150,GO:0008152,GO:0009507,GO:0009521,GO:0009523,GO:0009535,GO:0009536,GO:0009579,GO:0009765,GO:0009987,GO:0015979,GO:0016020,GO:0016021,GO:0016168,GO:0018298,GO:0019538,GO:0030076,GO:0032991,GO:0034357,GO:0036211,GO:0042651,GO:0043170,GO:0043226,GO:0043227,GO:0043229,GO:0043231,GO:0043234,GO:0043412,GO:0044237,GO:0044238,GO:0044260,GO:…
Smic1224	9.93225e-73	2.37167	Probable serine/threonine-protein kinase KCC4 OS=Saccharomyces cerevisiae (strain ATCC 204508 / S288c) GN=KCC4 PE=1 SV=3	GO:0000075,GO:0000131,GO:0000166,GO:0000399,GO:0000921,GO:0001786,GO:0001882,GO:0001883,GO:0003674,GO:0003824,GO:0004672,GO:0004674,GO:0005488,GO:0005515,GO:0005524,GO:0005543,GO:0005546,GO:0005575,GO:0005856,GO:0005886,GO:0005935,GO:0005940,GO:0006461,GO:0006464,GO:0006468,GO:0006793,GO:0006796,GO:0007049,GO:0007093,GO:0007117,GO:0007346,GO:0008150,GO:0008152,GO:0008289,GO:0008360,GO:0009987,GO:…
Smic34872	1.44196e-72	-0.894257	Proliferating cell nuclear antigen OS=Populus nigra GN=PCNA PE=2 SV=1	GO:0003674,GO:0003676,GO:0003677,GO:0005488,GO:0005575,GO:0005634,GO:0006139,GO:0006259,GO:0006260,GO:0006275,GO:0006725,GO:0006807,GO:0008150,GO:0008152,GO:0009058,GO:0009059,GO:0009889,GO:0009987,GO:0010556,GO:0019219,GO:0019222,GO:0030234,GO:0030337,GO:0031323,GO:0031326,GO:0032991,GO:0034641,GO:0034645,GO:0043170,GO:0043226,GO:0043227,GO:0043229,GO:0043231,GO:0043234,GO:0043626,GO:0044237,GO:…
Smic3535	1.49808e-72	1.6528
Smic36424	1.71109e-72	1.17519	6-phosphofructokinase 7 OS=Arabidopsis thaliana GN=PFK7 PE=1 SV=1	GO:0000166,GO:0001882,GO:0001883,GO:0003674,GO:0003824,GO:0003872,GO:0005488,GO:0005524,GO:0005575,GO:0005737,GO:0005829,GO:0005945,GO:0005975,GO:0006002,GO:0006082,GO:0006090,GO:0006091,GO:0006096,GO:0006793,GO:0006796,GO:0008150,GO:0008152,GO:0008443,GO:0009056,GO:0009987,GO:0016052,GO:0016301,GO:0016310,GO:0016740,GO:0016772,GO:0016773,GO:0017076,GO:0019200,GO:0019637,GO:0019752,GO:0030554,GO:…
Smic30444	1.76335e-72	-0.872149	Zinc transporter ZupT OS=Oceanobacillus iheyensis (strain DSM 14371 / JCM 11309 / KCTC 3954 / HTE831) GN=zupT PE=3 SV=1	GO:0000041,GO:0003674,GO:0005215,GO:0005575,GO:0005886,GO:0006810,GO:0006811,GO:0006812,GO:0006829,GO:0008150,GO:0008324,GO:0009987,GO:0015075,GO:0016020,GO:0016021,GO:0022857,GO:0022890,GO:0022891,GO:0022892,GO:0030001,GO:0044425,GO:0044464,GO:0044699,GO:0044763,GO:0044765,GO:0046873,GO:0051234,GO:0055085
Smic30723	1.89323e-72	6.73077	Cytoplasmic dynein 2 heavy chain 1 OS=Chlamydomonas reinhardtii GN=DHC1B PE=1 SV=2	GO:0000166,GO:0001882,GO:0001883,GO:0003674,GO:0003774,GO:0003777,GO:0003824,GO:0005488,GO:0005515,GO:0005524,GO:0005575,GO:0005737,GO:0005815,GO:0005856,GO:0005858,GO:0005868,GO:0005874,GO:0005875,GO:0005886,GO:0005929,GO:0005930,GO:0006139,GO:0006152,GO:0006163,GO:0006195,GO:0006200,GO:0006725,GO:0006753,GO:0006793,GO:0006796,GO:0006807,GO:0006928,GO:0007017,GO:0007018,GO:0007275,GO:0008150,GO:…
Smic94	2.0572e-72	1.33132	Putative malate dehydrogenase 1B OS=Branchiostoma floridae GN=MDH1B PE=3 SV=1	GO:0003674,GO:0003824,GO:0005975,GO:0006082,GO:0006099,GO:0006108,GO:0008150,GO:0008152,GO:0009055,GO:0009987,GO:0015035,GO:0015036,GO:0016491,GO:0016614,GO:0016615,GO:0016616,GO:0016667,GO:0019725,GO:0019752,GO:0042592,GO:0043436,GO:0043648,GO:0044237,GO:0044238,GO:0044281,GO:0044699,GO:0044710,GO:0044763,GO:0045454,GO:0050789,GO:0050794,GO:0055114,GO:0065007,GO:0065008,GO:0071704
Smic21523	2.08109e-72	1.08842	PREDICTED: axoneme-associated protein mst101(2) isoform X1 [Danio rerio]
Smic31231	2.241e-72	1.89273	Potassium voltage-gated channel subfamily H member 2 OS=Rattus norvegicus GN=Kcnh2 PE=1 SV=1	GO:0000155,GO:0000160,GO:0002027,GO:0003674,GO:0003824,GO:0004672,GO:0004673,GO:0004871,GO:0004872,GO:0005215,GO:0005216,GO:0005242,GO:0005244,GO:0005249,GO:0005261,GO:0005267,GO:0005488,GO:0005515,GO:0005575,GO:0005887,GO:0006461,GO:0006793,GO:0006796,GO:0006810,GO:0006811,GO:0006812,GO:0006813,GO:0007165,GO:0007420,GO:0008016,GO:0008150,GO:0008152,GO:0008324,GO:0009987,GO:0015075,GO:0015077,GO:…
Smic27739	2.89724e-72	1.81498
Smic41807	3.52264e-72	-1.12857	BTB/POZ and MATH domain-containing protein 3 OS=Arabidopsis thaliana GN=BPM3 PE=1 SV=1	GO:0003674,GO:0005488,GO:0005515,GO:0005575,GO:0005634,GO:0005737,GO:0005829,GO:0006464,GO:0006950,GO:0006970,GO:0008150,GO:0008152,GO:0009628,GO:0009651,GO:0009987,GO:0016567,GO:0019222,GO:0019538,GO:0031323,GO:0031396,GO:0031399,GO:0032268,GO:0032446,GO:0033554,GO:0036211,GO:0042802,GO:0043170,GO:0043226,GO:0043227,GO:0043229,GO:0043231,GO:0043412,GO:0044237,GO:0044238,GO:0044260,GO:0044267,GO:…
Smic47679	4.20761e-72	-1.58224	Dinoflagellate viral nucleoprotein DVNP.5 OS=Hematodinium sp. SG-2012 PE=2 SV=1	GO:0005575,GO:0019013,GO:0044423
Smic42153	4.40896e-72	1.77047	Protein kinase domain containing protein OS=Babesia equi GN=BEWA_011830 PE=4 SV=1	GO:0000166,GO:0001882,GO:0001883,GO:0001932,GO:0003674,GO:0003824,GO:0004672,GO:0004674,GO:0004690,GO:0004692,GO:0005488,GO:0005524,GO:0005575,GO:0005952,GO:0006464,GO:0006468,GO:0006793,GO:0006796,GO:0008150,GO:0008152,GO:0008603,GO:0009987,GO:0016301,GO:0016310,GO:0016740,GO:0016772,GO:0016773,GO:0017076,GO:0019207,GO:0019220,GO:0019222,GO:0019538,GO:0019887,GO:0030234,GO:0030554,GO:0031323,GO:…
Smic16657	4.56009e-72	-6.72126
Smic27203	4.56323e-72	1.03525	Oxygen-independent coproporphyrinogen-III oxidase-like protein sll1917 OS=Synechocystis sp. (strain PCC 6803 / Kazusa) GN=sll1917 PE=2 SV=1	GO:0003674,GO:0003824,GO:0004109,GO:0005488,GO:0005575,GO:0005737,GO:0006725,GO:0006778,GO:0006779,GO:0006782,GO:0006807,GO:0008150,GO:0008152,GO:0009058,GO:0009987,GO:0016491,GO:0016627,GO:0016634,GO:0018130,GO:0019438,GO:0033013,GO:0033014,GO:0034641,GO:0043167,GO:0043169,GO:0044237,GO:0044249,GO:0044271,GO:0044424,GO:0044464,GO:0044699,GO:0044710,GO:0046483,GO:0046501,GO:0046872,GO:0051186,GO:…
Smic7183	6.7831e-72	5.58451	Disulfide-isomerase OS=Salpingoeca rosetta (strain ATCC 50818 / BSB-021) GN=PTSG_07883 PE=4 SV=1	GO:0003674,GO:0003824,GO:0005488,GO:0005509,GO:0008150,GO:0008152,GO:0008270,GO:0009987,GO:0016853,GO:0019725,GO:0042592,GO:0043167,GO:0043169,GO:0044699,GO:0044763,GO:0045454,GO:0046872,GO:0046914,GO:0050789,GO:0050794,GO:0065007,GO:0065008
Smic16325	7.24213e-72	1.9554	Copia protein OS=Drosophila melanogaster GN=GIP PE=1 SV=3	GO:0000166,GO:0001882,GO:0001883,GO:0003674,GO:0003676,GO:0003824,GO:0004175,GO:0004190,GO:0005488,GO:0005524,GO:0006139,GO:0006259,GO:0006508,GO:0006725,GO:0006807,GO:0008150,GO:0008152,GO:0008233,GO:0008270,GO:0009987,GO:0015074,GO:0016787,GO:0017076,GO:0019538,GO:0030554,GO:0032549,GO:0032550,GO:0032553,GO:0032555,GO:0032559,GO:0034641,GO:0035639,GO:0036094,GO:0043167,GO:0043168,GO:0043169,GO:…
Smic39050	7.31245e-72	-0.8569	40S ribosomal protein S15 OS=Oryza sativa subsp. japonica GN=RPS15 PE=2 SV=2	GO:0003674,GO:0003676,GO:0003723,GO:0003735,GO:0005198,GO:0005488,GO:0005575,GO:0005730,GO:0005774,GO:0005829,GO:0005840,GO:0005886,GO:0005911,GO:0006412,GO:0008150,GO:0008152,GO:0009058,GO:0009059,GO:0009506,GO:0009987,GO:0015935,GO:0016020,GO:0019538,GO:0022626,GO:0022627,GO:0030054,GO:0030529,GO:0031090,GO:0032991,GO:0034645,GO:0043170,GO:0043226,GO:0043228,GO:0043229,GO:0043232,GO:0044237,GO:…
Smic33175	7.5671e-72	-1.00434	Protein CLEC16A OS=Mus musculus GN=Clec16a PE=2 SV=2	GO:0003674,GO:0005575,GO:0008150
Smic41140	9.75573e-72	0.840633	Band 3 anion transport protein OS=Mus musculus GN=Slc4a1 PE=1 SV=1	GO:0003674,GO:0003779,GO:0005215,GO:0005452,GO:0005488,GO:0005515,GO:0005575,GO:0005856,GO:0005886,GO:0005887,GO:0006810,GO:0006811,GO:0006820,GO:0006821,GO:0008022,GO:0008092,GO:0008150,GO:0008509,GO:0008514,GO:0009987,GO:0015075,GO:0015103,GO:0015106,GO:0015108,GO:0015291,GO:0015297,GO:0015301,GO:0015698,GO:0015701,GO:0015711,GO:0016020,GO:0016021,GO:0016323,GO:0022804,GO:0022857,GO:0022891,GO:…
Smic17797	1.00815e-71	2.98866	Polyprotein (Fragment) OS=Human coxsackievirus B3 PE=4 SV=1	GO:0005575,GO:0019028,GO:0044423
Smic36410	1.36765e-71	0.942145	Uncharacterized protein OS=Xiphophorus maculatus PE=4 SV=1	GO:0003674,GO:0003676,GO:0005488,GO:0006139,GO:0006259,GO:0006725,GO:0006807,GO:0008150,GO:0008152,GO:0008270,GO:0009987,GO:0015074,GO:0034641,GO:0043167,GO:0043169,GO:0043170,GO:0044237,GO:0044238,GO:0044260,GO:0046483,GO:0046872,GO:0046914,GO:0071704,GO:0090304,GO:0097159,GO:1901360,GO:1901363
Smic31920	1.86944e-71	-3.38965	Fucoxanthin-chlorophyll a-c binding protein F, chloroplastic (Fragment) OS=Macrocystis pyrifera GN=FCPF PE=2 SV=1	GO:0003674,GO:0005488,GO:0005575,GO:0006091,GO:0006464,GO:0008150,GO:0008152,GO:0009507,GO:0009521,GO:0009523,GO:0009535,GO:0009536,GO:0009579,GO:0009765,GO:0009987,GO:0015979,GO:0016020,GO:0016021,GO:0016168,GO:0018298,GO:0019538,GO:0030076,GO:0032991,GO:0034357,GO:0036211,GO:0042651,GO:0043170,GO:0043226,GO:0043227,GO:0043229,GO:0043231,GO:0043234,GO:0043412,GO:0044237,GO:0044238,GO:0044260,GO:…
Smic37186	2.31189e-71	4.28428	Putative surface lipoprotein OS=Shewanella oneidensis (strain MR-1) GN=SO_A0110 PE=4 SV=1	GO:0003674,GO:0008150
Smic32457	2.7349e-71	1.86408	Uncharacterized protein OS=Thalassiosira oceanica GN=THAOC_20301 PE=4 SV=1	GO:0003674,GO:0005488,GO:0005509,GO:0043167,GO:0043169,GO:0046872
Smic26429	3.07032e-71	1.08999	Sodium/calcium exchanger 3 OS=Rattus norvegicus GN=Slc8a3 PE=2 SV=1	GO:0003674,GO:0005215,GO:0005432,GO:0005488,GO:0005515,GO:0005516,GO:0005575,GO:0005739,GO:0005874,GO:0005886,GO:0006810,GO:0006811,GO:0006812,GO:0006814,GO:0006816,GO:0006873,GO:0006874,GO:0006875,GO:0007154,GO:0007204,GO:0008150,GO:0008324,GO:0009719,GO:0009987,GO:0010033,GO:0010243,GO:0014070,GO:0014074,GO:0015075,GO:0015077,GO:0015081,GO:0015085,GO:0015291,GO:0015297,GO:0015298,GO:0015368,GO:…
Smic40389	3.20047e-71	-5.53561
Smic2821	4.24486e-71	1.96353	Putative uncharacterized protein OS=Perkinsus marinus (strain ATCC 50983 / TXsc) GN=Pmar_PMAR020528 PE=4 SV=1	GO:0007165,GO:0008150,GO:0009987,GO:0050789,GO:0050794,GO:0050896,GO:0051716,GO:0065007
Smic1124	4.37008e-71	1.62804	ADP-ribosylglycohydrolase OS=Tetrahymena thermophila (strain SB210) GN=TTHERM_00621210 PE=4 SV=2	GO:0003674,GO:0003824,GO:0008150,GO:0008152,GO:0016787
Smic7323	6.75159e-71	2.5314
Smic22209	7.00606e-71	1.43331	Pumilio homolog 5 OS=Arabidopsis thaliana GN=APUM5 PE=1 SV=2	GO:0003674,GO:0003676,GO:0003723,GO:0003729,GO:0005488,GO:0005575,GO:0005737,GO:0005773,GO:0005829,GO:0005975,GO:0006417,GO:0006464,GO:0006486,GO:0006487,GO:0008150,GO:0008152,GO:0009889,GO:0009987,GO:0010468,GO:0010556,GO:0010608,GO:0019222,GO:0019538,GO:0031323,GO:0031326,GO:0032268,GO:0036211,GO:0043170,GO:0043226,GO:0043227,GO:0043229,GO:0043231,GO:0043412,GO:0043413,GO:0044237,GO:0044238,GO:…
Smic18663	7.19192e-71	2.28605	Probable protein phosphatase 2C 71 OS=Oryza sativa subsp. japonica GN=Os10g0370000 PE=2 SV=1	GO:0003674,GO:0003824,GO:0004721,GO:0005488,GO:0006793,GO:0006796,GO:0008150,GO:0008152,GO:0009987,GO:0016311,GO:0016787,GO:0016788,GO:0016791,GO:0042578,GO:0043167,GO:0043169,GO:0044237,GO:0046872
Smic20135	8.54474e-71	0.84784	Calcium-transporting ATPase 1 OS=Bacillus cereus (strain ATCC 10987) GN=BCE_0519 PE=1 SV=1	GO:0000166,GO:0001882,GO:0001883,GO:0003674,GO:0003824,GO:0005215,GO:0005388,GO:0005488,GO:0005524,GO:0005575,GO:0005886,GO:0006810,GO:0006811,GO:0006812,GO:0006816,GO:0008150,GO:0008152,GO:0008324,GO:0009987,GO:0015075,GO:0015085,GO:0015399,GO:0015405,GO:0015662,GO:0016020,GO:0016021,GO:0016462,GO:0016787,GO:0016817,GO:0016818,GO:0016820,GO:0016887,GO:0017076,GO:0017111,GO:0019829,GO:0022804,GO:…
Smic32910	8.70716e-71	-1.27055	Retrovirus-related Pol polyprotein from transposon TNT 1-94 OS=Nicotiana tabacum PE=2 SV=1	GO:0003674,GO:0003676,GO:0003824,GO:0003964,GO:0004175,GO:0004190,GO:0004518,GO:0004519,GO:0005488,GO:0006139,GO:0006259,GO:0006260,GO:0006278,GO:0006508,GO:0006725,GO:0006807,GO:0008150,GO:0008152,GO:0008233,GO:0008270,GO:0009058,GO:0009059,GO:0009987,GO:0015074,GO:0016740,GO:0016772,GO:0016779,GO:0016787,GO:0016788,GO:0019538,GO:0034061,GO:0034641,GO:0034645,GO:0043167,GO:0043169,GO:0043170,GO:…
Smic40105	9.10932e-71	-1.02596	Uncharacterized protein OS=Oxytricha trifallax GN=OXYTRI_18120 PE=4 SV=1	GO:0003674,GO:0003824,GO:0005575,GO:0008150,GO:0008152,GO:0008194,GO:0008375,GO:0016020,GO:0016740,GO:0016757,GO:0016758
Smic19601	9.50255e-71	5.55603
Smic2302	9.65244e-71	-1.16949	Uncharacterized oxidoreductase At4g09670 OS=Arabidopsis thaliana GN=At4g09670 PE=1 SV=1	GO:0003674,GO:0003824,GO:0005575,GO:0005829,GO:0008150,GO:0008152,GO:0016491,GO:0044424,GO:0044444,GO:0044464,GO:0044699,GO:0044710,GO:0055114
Smic22897	1.0152e-70	1.0351	ABC transporter G family member 24 OS=Arabidopsis thaliana GN=ABCG24 PE=2 SV=2	GO:0000166,GO:0001882,GO:0001883,GO:0003674,GO:0003824,GO:0005488,GO:0005524,GO:0005575,GO:0005886,GO:0006139,GO:0006152,GO:0006163,GO:0006195,GO:0006200,GO:0006725,GO:0006753,GO:0006793,GO:0006796,GO:0006807,GO:0006810,GO:0008150,GO:0008152,GO:0009056,GO:0009116,GO:0009117,GO:0009119,GO:0009123,GO:0009125,GO:0009126,GO:0009128,GO:0009141,GO:0009143,GO:0009144,GO:0009146,GO:0009150,GO:0009154,GO:…
Smic20040	1.02371e-70	1.12779	Glycogen debranching enzyme OS=Equus caballus GN=AGL PE=2 SV=1	GO:0000271,GO:0000272,GO:0003674,GO:0003824,GO:0004133,GO:0004134,GO:0004135,GO:0004553,GO:0005575,GO:0005737,GO:0005975,GO:0005976,GO:0005977,GO:0005978,GO:0005980,GO:0006073,GO:0006091,GO:0006112,GO:0008150,GO:0008152,GO:0009056,GO:0009057,GO:0009058,GO:0009059,GO:0009250,GO:0009251,GO:0009987,GO:0015926,GO:0015980,GO:0016051,GO:0016052,GO:0016740,GO:0016757,GO:0016758,GO:0016787,GO:0016798,GO:…
Smic19906	1.19274e-70	1.91022	Predicted protein OS=Naegleria gruberi GN=NAEGRDRAFT_61303 PE=4 SV=1	GO:0001539,GO:0003674,GO:0003774,GO:0003777,GO:0003824,GO:0005575,GO:0005858,GO:0005868,GO:0005875,GO:0006139,GO:0006152,GO:0006163,GO:0006195,GO:0006200,GO:0006725,GO:0006753,GO:0006793,GO:0006796,GO:0006807,GO:0006928,GO:0007017,GO:0007018,GO:0008150,GO:0008152,GO:0009056,GO:0009116,GO:0009117,GO:0009119,GO:0009123,GO:0009125,GO:0009126,GO:0009128,GO:0009141,GO:0009143,GO:0009144,GO:0009146,GO:…
Smic30008	1.19869e-70	1.16833
Smic13151	1.21906e-70	5.56217
Smic34118	1.35599e-70	1.14553	thaumatin-domain containing protein [Ectocarpus siliculosus]
Smic33688	1.41805e-70	2.5649	Serine/threonine-protein phosphatase 6 regulatory ankyrin repeat subunit A OS=Mus musculus GN=Ankrd28 PE=1 SV=1	GO:0005575,GO:0005634,GO:0005654,GO:0008150,GO:0043226,GO:0043227,GO:0043229,GO:0043231,GO:0044422,GO:0044424,GO:0044428,GO:0044446,GO:0044464
Smic45517	1.46722e-70	1.60422
Smic11213	1.62168e-70	1.21413	Potassium voltage-gated channel protein eag OS=Drosophila melanogaster GN=eag PE=1 SV=2	GO:0000155,GO:0000160,GO:0003008,GO:0003674,GO:0003824,GO:0004672,GO:0004673,GO:0004871,GO:0004872,GO:0005215,GO:0005216,GO:0005244,GO:0005249,GO:0005261,GO:0005267,GO:0005488,GO:0005515,GO:0005575,GO:0005886,GO:0006461,GO:0006793,GO:0006796,GO:0006810,GO:0006811,GO:0006812,GO:0006813,GO:0007165,GO:0007275,GO:0007399,GO:0007600,GO:0007606,GO:0007608,GO:0007610,GO:0007611,GO:0007612,GO:0007617,GO:…
Smic36930	1.80975e-70	5.55793	Light-harvesting protein (Fragment) OS=Symbiodinium sp. C3 GN=acpPCSym_8 PE=2 SV=1	GO:0003674,GO:0005488,GO:0005575,GO:0006091,GO:0006464,GO:0008150,GO:0008152,GO:0009507,GO:0009521,GO:0009523,GO:0009536,GO:0009579,GO:0009765,GO:0009987,GO:0015979,GO:0016020,GO:0016021,GO:0016168,GO:0018298,GO:0019538,GO:0032991,GO:0036211,GO:0043170,GO:0043226,GO:0043227,GO:0043229,GO:0043231,GO:0043234,GO:0043412,GO:0044237,GO:0044238,GO:0044260,GO:0044267,GO:0044424,GO:0044425,GO:0044436,GO:…
Smic32710	1.95213e-70	1.73844	Multisite-specific tRNA:(cytosine-C(5))-methyltransferase trm4a OS=Schizosaccharomyces pombe (strain 972 / ATCC 24843) GN=trm4a PE=1 SV=3	GO:0000049,GO:0001510,GO:0003674,GO:0003676,GO:0003723,GO:0003824,GO:0005488,GO:0005575,GO:0005634,GO:0005737,GO:0005829,GO:0006139,GO:0006396,GO:0006399,GO:0006400,GO:0006725,GO:0006807,GO:0008033,GO:0008150,GO:0008152,GO:0008168,GO:0008173,GO:0008175,GO:0008757,GO:0009451,GO:0009987,GO:0016070,GO:0016427,GO:0016428,GO:0016740,GO:0016741,GO:0030488,GO:0032259,GO:0034470,GO:0034641,GO:0034660,GO:…
Smic7782	2.05268e-70	0.942095
Smic39767	2.5826e-70	0.912205	Caroteno-chlorophyll a-c-binding protein (Fragment) OS=Amphidinium carterae PE=1 SV=1	GO:0003674,GO:0005488,GO:0005575,GO:0006091,GO:0006464,GO:0008150,GO:0008152,GO:0009507,GO:0009521,GO:0009522,GO:0009523,GO:0009535,GO:0009536,GO:0009579,GO:0009765,GO:0009987,GO:0015979,GO:0016020,GO:0016021,GO:0016168,GO:0018298,GO:0019538,GO:0032991,GO:0034357,GO:0036211,GO:0042651,GO:0043167,GO:0043169,GO:0043170,GO:0043226,GO:0043227,GO:0043229,GO:0043231,GO:0043234,GO:0043412,GO:0044237,GO:…
Smic757	2.65299e-70	-5.51119
Smic29572	2.68556e-70	0.833823	Uncharacterized ABC transporter ATP-binding protein/permease YOL075C OS=Saccharomyces cerevisiae (strain ATCC 204508 / S288c) GN=YOL075C PE=1 SV=3	GO:0000166,GO:0000329,GO:0001882,GO:0001883,GO:0003674,GO:0003824,GO:0005215,GO:0005488,GO:0005524,GO:0005575,GO:0005774,GO:0006139,GO:0006152,GO:0006163,GO:0006195,GO:0006200,GO:0006725,GO:0006753,GO:0006793,GO:0006796,GO:0006807,GO:0006810,GO:0008150,GO:0008152,GO:0009056,GO:0009116,GO:0009117,GO:0009119,GO:0009123,GO:0009125,GO:0009126,GO:0009128,GO:0009141,GO:0009143,GO:0009144,GO:0009146,GO:…
Smic9655	2.83458e-70	0.854119	ADP-ribosylation factor 1 OS=Plasmodium falciparum GN=ARF1 PE=1 SV=3	GO:0000166,GO:0001882,GO:0001883,GO:0003674,GO:0005488,GO:0005525,GO:0005575,GO:0005622,GO:0005794,GO:0006810,GO:0007165,GO:0007264,GO:0008150,GO:0009987,GO:0015031,GO:0016192,GO:0017076,GO:0019001,GO:0032549,GO:0032550,GO:0032553,GO:0032555,GO:0032561,GO:0035556,GO:0035639,GO:0036094,GO:0043167,GO:0043168,GO:0043226,GO:0043227,GO:0043229,GO:0043231,GO:0044424,GO:0044444,GO:0044464,GO:0045184,GO:…
Smic3479	3.91844e-70	-1.13737	Ankyrin repeat domain-containing protein 29 OS=Danio rerio GN=ankrd29 PE=2 SV=1	GO:0003674,GO:0005575,GO:0008150
Smic19971	4.04743e-70	3.17443	Tip elongation aberrant protein 3 OS=Schizosaccharomyces pombe (strain 972 / ATCC 24843) GN=tea3 PE=1 SV=1	GO:0000917,GO:0003674,GO:0005488,GO:0005515,GO:0005575,GO:0005737,GO:0007049,GO:0008150,GO:0009987,GO:0016043,GO:0022402,GO:0022607,GO:0030428,GO:0032153,GO:0032187,GO:0032506,GO:0032878,GO:0036214,GO:0044424,GO:0044444,GO:0044448,GO:0044464,GO:0044699,GO:0044763,GO:0050789,GO:0050794,GO:0051179,GO:0051285,GO:0051286,GO:0051301,GO:0051641,GO:0060187,GO:0061160,GO:0061172,GO:0065007,GO:0071840,GO:…
Smic8912	5.32852e-70	1.48593	Carboxypeptidase Y homolog A OS=Ajellomyces dermatitidis (strain SLH14081) GN=CPYA PE=3 SV=1	GO:0003674,GO:0003824,GO:0004180,GO:0004185,GO:0005575,GO:0005773,GO:0006508,GO:0008150,GO:0008152,GO:0008233,GO:0008236,GO:0008238,GO:0016787,GO:0017171,GO:0019538,GO:0043170,GO:0043226,GO:0043227,GO:0043229,GO:0043231,GO:0044238,GO:0044424,GO:0044444,GO:0044464,GO:0070008,GO:0070011,GO:0071704
Smic19805	5.56901e-70	1.78091	Putative uncharacterized protein OS=Perkinsus marinus (strain ATCC 50983 / TXsc) GN=Pmar_PMAR016882 PE=4 SV=1	GO:0003674,GO:0005215,GO:0005216,GO:0005227,GO:0005244,GO:0005261,GO:0005488,GO:0005509,GO:0005575,GO:0005891,GO:0006810,GO:0006811,GO:0006812,GO:0006928,GO:0008150,GO:0008324,GO:0009987,GO:0015075,GO:0015267,GO:0016020,GO:0016021,GO:0022803,GO:0022832,GO:0022836,GO:0022838,GO:0022839,GO:0022857,GO:0022891,GO:0022892,GO:0030317,GO:0032879,GO:0032991,GO:0034220,GO:0034702,GO:0034703,GO:0034704,GO:…
Smic11041	6.03863e-70	-2.1725	Phosphonoacetaldehyde hydrolase OS=Lysinibacillus sphaericus (strain C3-41) GN=phnX PE=3 SV=1	GO:0000287,GO:0003674,GO:0003824,GO:0005488,GO:0006793,GO:0008150,GO:0008152,GO:0009056,GO:0009987,GO:0016787,GO:0016827,GO:0019634,GO:0019637,GO:0019700,GO:0043167,GO:0043169,GO:0044237,GO:0046434,GO:0046872,GO:0050194,GO:0071704,GO:1901575
Smic12975	7.08111e-70	1.80624	Predicted protein OS=Thalassiosira pseudonana GN=THAPSDRAFT_25101 PE=4 SV=1	GO:0003674,GO:0005215,GO:0005216,GO:0005244,GO:0005249,GO:0005261,GO:0005267,GO:0005575,GO:0006810,GO:0006811,GO:0006812,GO:0006813,GO:0008076,GO:0008150,GO:0008324,GO:0009987,GO:0015075,GO:0015077,GO:0015079,GO:0015267,GO:0015672,GO:0016020,GO:0016021,GO:0022803,GO:0022832,GO:0022836,GO:0022838,GO:0022843,GO:0022857,GO:0022890,GO:0022891,GO:0022892,GO:0030001,GO:0032991,GO:0034220,GO:0034702,GO:…
Smic27086	7.29137e-70	2.14701	Light-harvesting complex I LH38 proteins (Fragment) OS=Euglena gracilis PE=2 SV=1	GO:0005575,GO:0006091,GO:0008150,GO:0008152,GO:0009507,GO:0009521,GO:0009522,GO:0009536,GO:0009765,GO:0009987,GO:0015979,GO:0016020,GO:0032991,GO:0043226,GO:0043227,GO:0043229,GO:0043231,GO:0043234,GO:0044237,GO:0044424,GO:0044425,GO:0044436,GO:0044444,GO:0044464
Smic21565	7.50453e-70	2.4143	cAMP-dependent protein kinase regulatory subunit OS=Colletotrichum orbiculare (strain 104-T / ATCC 96160 / CBS 514.97 / LARS 414 / MAFF 240422) GN=PKAR PE=3 SV=1	GO:0000166,GO:0001932,GO:0003674,GO:0005488,GO:0005575,GO:0005952,GO:0008150,GO:0008603,GO:0017076,GO:0019207,GO:0019220,GO:0019222,GO:0019887,GO:0030234,GO:0030551,GO:0030552,GO:0030554,GO:0031323,GO:0031399,GO:0032268,GO:0032553,GO:0032555,GO:0032559,GO:0032991,GO:0036094,GO:0042325,GO:0043167,GO:0043168,GO:0043234,GO:0043549,GO:0044424,GO:0044464,GO:0045859,GO:0050789,GO:0050790,GO:0050794,GO:…
Smic24364	9.78105e-70	2.21872	Protein kinase OS=Nannochloropsis gaditana GN=Naga_100028g17 PE=4 SV=1	GO:0003674,GO:0003824,GO:0006793,GO:0006796,GO:0008150,GO:0008152,GO:0009987,GO:0016301,GO:0016310,GO:0016740,GO:0016772,GO:0044237
Smic26367	1.01935e-69	-3.14917
Smic11391	1.13366e-69	1.4271	Cytochrome P450 704B1 OS=Arabidopsis thaliana GN=CYP704B1 PE=2 SV=1	GO:0003674,GO:0003824,GO:0004497,GO:0005488,GO:0005506,GO:0005575,GO:0006725,GO:0008150,GO:0008152,GO:0009058,GO:0009987,GO:0010208,GO:0010584,GO:0010927,GO:0016020,GO:0016021,GO:0016043,GO:0016491,GO:0016705,GO:0016713,GO:0018685,GO:0019438,GO:0020037,GO:0032502,GO:0043167,GO:0043169,GO:0044237,GO:0044249,GO:0044425,GO:0044699,GO:0044710,GO:0044763,GO:0044767,GO:0045229,GO:0046872,GO:0046906,GO:…
Smic9283	1.21112e-69	2.16812	Hydrocephalus-inducing protein OS=Mus musculus GN=Hydin PE=2 SV=2	GO:0002064,GO:0003341,GO:0003674,GO:0005198,GO:0005575,GO:0005929,GO:0006928,GO:0007017,GO:0007018,GO:0007275,GO:0008150,GO:0009987,GO:0010927,GO:0016043,GO:0021591,GO:0022607,GO:0030030,GO:0030031,GO:0032501,GO:0032502,GO:0042384,GO:0042995,GO:0043226,GO:0043227,GO:0044464,GO:0044699,GO:0044707,GO:0044763,GO:0044767,GO:0044782,GO:0048468,GO:0048513,GO:0048646,GO:0048731,GO:0048856,GO:0048869,GO:…
Smic29798	1.30368e-69	5.48298
Smic3108	1.49128e-69	5.40125	Serine/Threonine protein kinase, FIKK family OS=Plasmodium falciparum (isolate 3D7) GN=trophozoite antigen R45 PE=4 SV=1	GO:0000166,GO:0001882,GO:0001883,GO:0003674,GO:0003824,GO:0004672,GO:0004674,GO:0004713,GO:0005488,GO:0005524,GO:0005575,GO:0006464,GO:0006468,GO:0006793,GO:0006796,GO:0008150,GO:0008152,GO:0009987,GO:0016301,GO:0016310,GO:0016740,GO:0016772,GO:0016773,GO:0017076,GO:0018108,GO:0018193,GO:0018212,GO:0019538,GO:0030430,GO:0030554,GO:0032549,GO:0032550,GO:0032553,GO:0032555,GO:0032559,GO:0033643,GO:…
Smic46629	1.84642e-69	2.70667
Smic41583	1.94536e-69	3.14121
Smic5224	2.00177e-69	1.35779	Pentatricopeptide repeat-containing protein At1g63070, mitochondrial OS=Arabidopsis thaliana GN=At1g63070 PE=2 SV=1	GO:0005575,GO:0005739,GO:0043226,GO:0043227,GO:0043229,GO:0043231,GO:0044424,GO:0044444,GO:0044464
Smic23019	2.00177e-69	1.01985	Alpha-amylase OS=Cesiribacter andamanensis AMV16 GN=ADICEAN_03140 PE=3 SV=1	GO:0003674,GO:0003824,GO:0004553,GO:0004556,GO:0005488,GO:0005975,GO:0008150,GO:0008152,GO:0016160,GO:0016787,GO:0016798,GO:0043167,GO:0043169,GO:0044238,GO:0071704
Smic29714	2.09852e-69	0.936106	Putative all-trans-retinol 13,14-reductase OS=Danio rerio GN=retsat PE=2 SV=1	GO:0001523,GO:0003674,GO:0003824,GO:0005575,GO:0005789,GO:0006066,GO:0006629,GO:0006720,GO:0006721,GO:0008150,GO:0008152,GO:0009987,GO:0010817,GO:0016020,GO:0016101,GO:0016491,GO:0016627,GO:0031090,GO:0034308,GO:0034754,GO:0042445,GO:0042572,GO:0044237,GO:0044238,GO:0044255,GO:0044281,GO:0044422,GO:0044424,GO:0044425,GO:0044432,GO:0044444,GO:0044446,GO:0044464,GO:0044699,GO:0044710,GO:0044763,GO:…
Smic36431	2.28013e-69	1.71271	Tryptophan synthase OS=Saccharomyces cerevisiae (strain ATCC 204508 / S288c) GN=TRP5 PE=1 SV=1	GO:0000162,GO:0003674,GO:0003824,GO:0004834,GO:0006082,GO:0006520,GO:0006568,GO:0006576,GO:0006586,GO:0006725,GO:0006807,GO:0008150,GO:0008152,GO:0008652,GO:0009058,GO:0009072,GO:0009073,GO:0009308,GO:0009309,GO:0009987,GO:0016053,GO:0016829,GO:0016835,GO:0016836,GO:0018130,GO:0019438,GO:0019752,GO:0034641,GO:0042401,GO:0042430,GO:0042435,GO:0043436,GO:0044106,GO:0044237,GO:0044238,GO:0044249,GO:…
Smic7036	2.3615e-69	1.54299
Smic46826	2.37308e-69	5.51976
Smic10615	2.39488e-69	-1.18178	Probable metabolite transport protein GIT1 OS=Saccharomyces cerevisiae (strain ATCC 204508 / S288c) GN=GIT1 PE=1 SV=1	GO:0001406,GO:0001407,GO:0003674,GO:0005215,GO:0005575,GO:0005886,GO:0006810,GO:0006811,GO:0006820,GO:0008150,GO:0008509,GO:0008514,GO:0009987,GO:0015075,GO:0015166,GO:0015169,GO:0015605,GO:0015665,GO:0015711,GO:0015748,GO:0015794,GO:0016020,GO:0016021,GO:0022857,GO:0022891,GO:0022892,GO:0044425,GO:0044464,GO:0044699,GO:0044763,GO:0044765,GO:0051234,GO:0055085,GO:0071702,GO:1901264,GO:1901505,GO:…
Smic21426	2.46703e-69	3.62273
Smic27122	2.63992e-69	1.07713	Protein rliB OS=Dictyostelium discoideum GN=rliB PE=3 SV=2	GO:0003674,GO:0005575,GO:0005576,GO:0005615,GO:0008150,GO:0044421
Smic16779	2.70749e-69	0.820465	Probable folate-biopterin transporter 2 OS=Arabidopsis thaliana GN=At5g25050 PE=2 SV=1	GO:0005575,GO:0006810,GO:0008150,GO:0016020,GO:0016021,GO:0044425,GO:0051234
Smic35667	2.8807e-69	-2.1684	Ankyrin repeat domain-containing protein 50 OS=Homo sapiens GN=ANKRD50 PE=1 SV=4	GO:0003674,GO:0005488,GO:0005515
Smic38188	2.90451e-69	1.71563
Smic14124	3.17761e-69	2.2093	hypothetical protein Pmar_PMAR007438 [Perkinsus marinus ATCC 50983] >gi|239880657|gb|EER06721.1| hypothetical protein Pmar_PMAR007438 [Perkinsus marinus ATCC 50983]
Smic5250	3.30172e-69	1.67308	Calpain-15 OS=Homo sapiens GN=CAPN15 PE=1 SV=1	GO:0001071,GO:0003674,GO:0003700,GO:0003824,GO:0004175,GO:0004197,GO:0004198,GO:0005488,GO:0005575,GO:0005622,GO:0005737,GO:0006355,GO:0006508,GO:0008150,GO:0008152,GO:0008233,GO:0008234,GO:0008270,GO:0009889,GO:0010468,GO:0010556,GO:0016787,GO:0019219,GO:0019222,GO:0019538,GO:0031323,GO:0031326,GO:0043167,GO:0043169,GO:0043170,GO:0044238,GO:0044424,GO:0044464,GO:0046872,GO:0046914,GO:0050789,GO:…
Smic13397	3.87371e-69	0.939098	Ribosome-binding protein 1 OS=Mus musculus GN=Rrbp1 PE=1 SV=2	GO:0003674,GO:0005488,GO:0005515,GO:0005575,GO:0005783,GO:0005789,GO:0006810,GO:0007165,GO:0008150,GO:0009987,GO:0015031,GO:0016020,GO:0016021,GO:0030176,GO:0031090,GO:0031301,GO:0043226,GO:0043227,GO:0043229,GO:0043231,GO:0044422,GO:0044424,GO:0044425,GO:0044432,GO:0044444,GO:0044446,GO:0044464,GO:0045184,GO:0050789,GO:0050794,GO:0050896,GO:0051234,GO:0051716,GO:0065007,GO:0071702,GO:0098588,GO:…
Smic951	4.10573e-69	2.04309	Uncharacterized protein OS=Nasonia vitripennis PE=4 SV=1	GO:0003674,GO:0005488,GO:0043167,GO:0043169,GO:0046872
Smic2795	4.12162e-69	1.4896	Mitogen-activated protein kinase kinase kinase 3 OS=Homo sapiens GN=MAP3K3 PE=1 SV=2	GO:0000165,GO:0000166,GO:0000186,GO:0001882,GO:0001883,GO:0001932,GO:0001934,GO:0003674,GO:0003824,GO:0004672,GO:0004674,GO:0004702,GO:0004709,GO:0004871,GO:0005057,GO:0005488,GO:0005515,GO:0005524,GO:0005575,GO:0005829,GO:0006464,GO:0006468,GO:0006793,GO:0006796,GO:0007165,GO:0008150,GO:0008152,GO:0009893,GO:0009966,GO:0009967,GO:0009987,GO:0010562,GO:0010604,GO:0010646,GO:0010647,GO:0016301,GO:…
Smic26570	5.18019e-69	2.48571
Smic17834	5.18604e-69	1.27536	NADPH--cytochrome P450 reductase OS=Drosophila melanogaster GN=Cpr PE=2 SV=2	GO:0000166,GO:0003674,GO:0003824,GO:0003958,GO:0004497,GO:0005488,GO:0005506,GO:0005575,GO:0005783,GO:0005789,GO:0005811,GO:0005829,GO:0008150,GO:0008152,GO:0010181,GO:0016020,GO:0016491,GO:0016651,GO:0016653,GO:0016705,GO:0016709,GO:0031090,GO:0032553,GO:0036094,GO:0043167,GO:0043168,GO:0043169,GO:0043226,GO:0043227,GO:0043228,GO:0043229,GO:0043231,GO:0043232,GO:0044422,GO:0044424,GO:0044425,GO:…
Smic259	5.27475e-69	1.25904	Peptidyl-prolyl cis-trans isomerase OS=Aureococcus anophagefferens GN=AURANDRAFT_71638 PE=4 SV=1	GO:0000413,GO:0003674,GO:0003755,GO:0003824,GO:0006457,GO:0006464,GO:0008150,GO:0008152,GO:0009987,GO:0016853,GO:0016859,GO:0018193,GO:0018208,GO:0019538,GO:0036211,GO:0043170,GO:0043412,GO:0044237,GO:0044238,GO:0044260,GO:0044267,GO:0071704
Smic22105	5.73864e-69	1.21389
Smic34871	5.79558e-69	0.873509	Proliferating cell nuclear antigen OS=Brassica napus PE=2 SV=1	GO:0003674,GO:0003676,GO:0003677,GO:0005488,GO:0005575,GO:0005634,GO:0006139,GO:0006259,GO:0006260,GO:0006275,GO:0006725,GO:0006807,GO:0008150,GO:0008152,GO:0009058,GO:0009059,GO:0009889,GO:0009987,GO:0010556,GO:0019219,GO:0019222,GO:0030234,GO:0030337,GO:0031323,GO:0031326,GO:0032991,GO:0034641,GO:0034645,GO:0043170,GO:0043226,GO:0043227,GO:0043229,GO:0043231,GO:0043234,GO:0043626,GO:0044237,GO:…
Smic502	5.94233e-69	0.963834	Ribulose bisphosphate carboxylase, chloroplastic OS=Heterocapsa triquetra GN=rbcL PE=2 SV=1	GO:0000287,GO:0003674,GO:0003824,GO:0004497,GO:0005488,GO:0005575,GO:0005975,GO:0008150,GO:0008152,GO:0009058,GO:0009507,GO:0009536,GO:0009987,GO:0015977,GO:0015979,GO:0016020,GO:0016021,GO:0016051,GO:0016491,GO:0016829,GO:0016830,GO:0016831,GO:0016984,GO:0019253,GO:0019685,GO:0031090,GO:0031969,GO:0042170,GO:0043167,GO:0043169,GO:0043226,GO:0043227,GO:0043229,GO:0043231,GO:0044237,GO:0044238,GO:…
Smic22724	8.43844e-69	2.63386	TPR and ankyrin repeat-containing protein 1 OS=Homo sapiens GN=TRANK1 PE=2 SV=4	GO:0000166,GO:0001882,GO:0001883,GO:0003674,GO:0003824,GO:0005488,GO:0005524,GO:0008150,GO:0008152,GO:0016787,GO:0017076,GO:0030554,GO:0032549,GO:0032550,GO:0032553,GO:0032555,GO:0032559,GO:0035639,GO:0036094,GO:0043167,GO:0043168,GO:0097159,GO:0097367,GO:1901265,GO:1901363
Smic2366	9.44964e-69	1.17454	Meiosis protein mei2 OS=Schizosaccharomyces pombe (strain 972 / ATCC 24843) GN=mei2 PE=1 SV=1	GO:0000166,GO:0000228,GO:0000280,GO:0001932,GO:0001933,GO:0003674,GO:0003676,GO:0003723,GO:0004857,GO:0004860,GO:0005488,GO:0005515,GO:0005575,GO:0005634,GO:0005694,GO:0005737,GO:0005829,GO:0006469,GO:0006950,GO:0006996,GO:0007126,GO:0007127,GO:0008150,GO:0009892,GO:0009987,GO:0010563,GO:0010564,GO:0010605,GO:0010638,GO:0016043,GO:0019207,GO:0019210,GO:0019220,GO:0019222,GO:0019887,GO:0022402,GO:…
Smic13143	1.24494e-68	1.33741	Probable 6-phosphofructo-2-kinase PB17E12.14c OS=Schizosaccharomyces pombe (strain 972 / ATCC 24843) GN=SPAPB17E12.14c PE=1 SV=2	GO:0000166,GO:0001882,GO:0001883,GO:0003674,GO:0003824,GO:0003873,GO:0004331,GO:0005488,GO:0005524,GO:0005575,GO:0005737,GO:0005975,GO:0005996,GO:0006000,GO:0006003,GO:0006109,GO:0006110,GO:0006793,GO:0006796,GO:0008150,GO:0008152,GO:0008443,GO:0009894,GO:0009987,GO:0010675,GO:0016301,GO:0016310,GO:0016311,GO:0016740,GO:0016772,GO:0016773,GO:0016787,GO:0016788,GO:0016791,GO:0017076,GO:0019200,GO:…
Smic36131	1.39703e-68	0.943573	Dynein heavy chain 1, axonemal OS=Homo sapiens GN=DNAH1 PE=2 SV=4	GO:0000166,GO:0001539,GO:0001882,GO:0001883,GO:0003341,GO:0003674,GO:0003774,GO:0003777,GO:0003824,GO:0005488,GO:0005524,GO:0005575,GO:0005737,GO:0005856,GO:0005858,GO:0005868,GO:0005874,GO:0005875,GO:0005929,GO:0006139,GO:0006152,GO:0006163,GO:0006195,GO:0006200,GO:0006725,GO:0006753,GO:0006793,GO:0006796,GO:0006807,GO:0006928,GO:0007017,GO:0007018,GO:0008150,GO:0008152,GO:0009056,GO:0009116,GO:…
Smic33292	1.49135e-68	1.27664	Protein transport protein Sec24-like At3g07100 OS=Arabidopsis thaliana GN=At3g07100 PE=2 SV=2	GO:0000139,GO:0003674,GO:0005488,GO:0005575,GO:0005783,GO:0005789,GO:0005794,GO:0005975,GO:0006464,GO:0006486,GO:0006487,GO:0006810,GO:0006886,GO:0006888,GO:0006996,GO:0008150,GO:0008152,GO:0008270,GO:0008284,GO:0009987,GO:0015031,GO:0016020,GO:0016043,GO:0016192,GO:0016482,GO:0019538,GO:0030117,GO:0030120,GO:0030127,GO:0031090,GO:0032991,GO:0033116,GO:0036211,GO:0042127,GO:0043167,GO:0043169,GO:…
Smic35966	1.49342e-68	-1.23106	Ankyrin-1 OS=Homo sapiens GN=ANK1 PE=1 SV=3	GO:0003674,GO:0005198,GO:0005200,GO:0005488,GO:0005515,GO:0005575,GO:0005634,GO:0005737,GO:0005783,GO:0005829,GO:0005856,GO:0005886,GO:0006605,GO:0006612,GO:0006725,GO:0006778,GO:0006779,GO:0006807,GO:0006810,GO:0006811,GO:0006812,GO:0006886,GO:0006887,GO:0006888,GO:0006928,GO:0006996,GO:0007010,GO:0007163,GO:0007165,GO:0007411,GO:0008092,GO:0008093,GO:0008150,GO:0008152,GO:0009058,GO:0009987,GO:…
Smic19074	1.52218e-68	3.60199	WGS project CAID00000000 data, contig chromosome 04 (Fragment) OS=Ostreococcus tauri GN=Ot04g02350 PE=4 SV=1	GO:0003674,GO:0005488,GO:0005509,GO:0043167,GO:0043169,GO:0046872
Smic5504.t2	1.91064e-68	-1.12025
Smic12052	2.07514e-68	1.76588	CDPK-related kinase 1 OS=Arabidopsis thaliana GN=CRK1 PE=1 SV=1	GO:0000166,GO:0001882,GO:0001883,GO:0003674,GO:0003824,GO:0004672,GO:0004674,GO:0004683,GO:0005488,GO:0005509,GO:0005515,GO:0005516,GO:0005524,GO:0005575,GO:0005886,GO:0006464,GO:0006468,GO:0006793,GO:0006796,GO:0006950,GO:0008150,GO:0008152,GO:0009266,GO:0009408,GO:0009628,GO:0009987,GO:0010286,GO:0016020,GO:0016301,GO:0016310,GO:0016740,GO:0016772,GO:0016773,GO:0017076,GO:0019538,GO:0030554,GO:…
Smic40055	2.2266e-68	1.71795
Smic24333	2.22665e-68	-1.203	Nephrocystin-3 OS=Mus musculus GN=Nphp3 PE=1 SV=2	GO:0001822,GO:0001947,GO:0002009,GO:0003143,GO:0003279,GO:0003283,GO:0003674,GO:0005575,GO:0005929,GO:0006140,GO:0006629,GO:0007163,GO:0007165,GO:0007166,GO:0007368,GO:0007389,GO:0008150,GO:0008152,GO:0009653,GO:0009799,GO:0009855,GO:0009887,GO:0009966,GO:0009968,GO:0009987,GO:0010646,GO:0010648,GO:0016043,GO:0016055,GO:0019219,GO:0019220,GO:0019222,GO:0023051,GO:0023057,GO:0030030,GO:0030111,GO:…
Smic27759	2.29404e-68	-1.02266
Smic5418	2.32931e-68	3.45312
Smic20960	2.42073e-68	1.36807	Putative membrane-bound O-acyltransferase C24H6.01c OS=Schizosaccharomyces pombe (strain 972 / ATCC 24843) GN=SPAC24H6.01c PE=3 SV=4	GO:0003674,GO:0003824,GO:0005575,GO:0005789,GO:0005829,GO:0005886,GO:0006464,GO:0006497,GO:0006505,GO:0006506,GO:0006629,GO:0006643,GO:0006644,GO:0006650,GO:0006661,GO:0006664,GO:0006793,GO:0006796,GO:0006810,GO:0008150,GO:0008152,GO:0008374,GO:0008610,GO:0008643,GO:0008654,GO:0009058,GO:0009247,GO:0009987,GO:0015791,GO:0015793,GO:0015850,GO:0016020,GO:0016021,GO:0016740,GO:0016746,GO:0016747,GO:…
Smic25051	2.43215e-68	1.48976	Potassium voltage-gated channel subfamily H member 5 OS=Homo sapiens GN=KCNH5 PE=1 SV=3	GO:0000155,GO:0000160,GO:0003674,GO:0003824,GO:0004672,GO:0004673,GO:0004871,GO:0004872,GO:0005215,GO:0005216,GO:0005244,GO:0005249,GO:0005261,GO:0005267,GO:0005488,GO:0005515,GO:0005516,GO:0005575,GO:0005622,GO:0005886,GO:0005887,GO:0006793,GO:0006796,GO:0006810,GO:0006811,GO:0006812,GO:0006813,GO:0007154,GO:0007165,GO:0007267,GO:0007268,GO:0007346,GO:0008150,GO:0008152,GO:0008324,GO:0009986,GO:…
Smic29038	2.95113e-68	-3.28352	Nitrate reductase [NADH] OS=Volvox carteri GN=NITA PE=2 SV=1	GO:0000166,GO:0003674,GO:0003824,GO:0005488,GO:0005506,GO:0006082,GO:0006807,GO:0008150,GO:0008152,GO:0008940,GO:0009055,GO:0009703,GO:0009987,GO:0016491,GO:0016661,GO:0020037,GO:0030151,GO:0036094,GO:0042126,GO:0042128,GO:0043167,GO:0043168,GO:0043169,GO:0043436,GO:0043546,GO:0044237,GO:0044281,GO:0044699,GO:0044710,GO:0044763,GO:0046857,GO:0046872,GO:0046906,GO:0046914,GO:0048037,GO:0050660,GO:…
Smic44449	3.15392e-68	4.74557
Smic9365	3.16563e-68	1.03166	Eukaryotic translation initiation factor 1A, X-chromosomal OS=Pongo abelii GN=EIF1AX PE=2 SV=3	GO:0003674,GO:0003676,GO:0003723,GO:0003743,GO:0005488,GO:0006412,GO:0006413,GO:0008135,GO:0008150,GO:0008152,GO:0009058,GO:0009059,GO:0009987,GO:0019538,GO:0034645,GO:0043170,GO:0044237,GO:0044238,GO:0044249,GO:0044260,GO:0044267,GO:0071704,GO:0097159,GO:1901363,GO:1901576
Smic29102	3.51686e-68	0.918853	Ubiquitin-conjugating enzyme E2 2 OS=Schizosaccharomyces pombe (strain 972 / ATCC 24843) GN=rhp6 PE=1 SV=3	GO:0000151,GO:0000166,GO:0000785,GO:0000790,GO:0001882,GO:0001883,GO:0003674,GO:0003824,GO:0004842,GO:0005488,GO:0005515,GO:0005524,GO:0005575,GO:0005634,GO:0005737,GO:0005829,GO:0006139,GO:0006259,GO:0006281,GO:0006325,GO:0006333,GO:0006334,GO:0006336,GO:0006338,GO:0006342,GO:0006351,GO:0006355,GO:0006461,GO:0006464,GO:0006508,GO:0006511,GO:0006725,GO:0006807,GO:0006950,GO:0006974,GO:0006996,GO:…
Smic22436	3.54099e-68	4.32713	Alpha-agarase OS=Thalassomonas agarivorans GN=agaA33 PE=1 SV=1	GO:0000272,GO:0003674,GO:0003824,GO:0004553,GO:0005488,GO:0005509,GO:0005975,GO:0005976,GO:0007155,GO:0008150,GO:0008152,GO:0009056,GO:0009057,GO:0016052,GO:0016787,GO:0016798,GO:0022610,GO:0030246,GO:0033953,GO:0043167,GO:0043169,GO:0043170,GO:0044238,GO:0046872,GO:0071704,GO:1901575
Smic5916	3.80648e-68	1.29512	Ankyrin-1 OS=Homo sapiens GN=ANK1 PE=1 SV=3	GO:0003674,GO:0005198,GO:0005200,GO:0005488,GO:0005515,GO:0005575,GO:0005634,GO:0005737,GO:0005783,GO:0005829,GO:0005856,GO:0005886,GO:0006605,GO:0006612,GO:0006725,GO:0006778,GO:0006779,GO:0006807,GO:0006810,GO:0006811,GO:0006812,GO:0006886,GO:0006887,GO:0006888,GO:0006928,GO:0006996,GO:0007010,GO:0007163,GO:0007165,GO:0007411,GO:0008092,GO:0008093,GO:0008150,GO:0008152,GO:0009058,GO:0009987,GO:…
Smic22092	3.84691e-68	2.58504
Smic36645	4.8702e-68	1.75562
Smic31698	5.47471e-68	1.00909	Metabotropic glutamate receptor 8 OS=Homo sapiens GN=GRM8 PE=2 SV=2	GO:0001640,GO:0001642,GO:0003008,GO:0003674,GO:0004871,GO:0004872,GO:0004888,GO:0004930,GO:0005575,GO:0005886,GO:0005887,GO:0006140,GO:0007165,GO:0007166,GO:0007186,GO:0007187,GO:0007188,GO:0007193,GO:0007196,GO:0007215,GO:0007216,GO:0007600,GO:0007601,GO:0007606,GO:0007608,GO:0008066,GO:0008150,GO:0009889,GO:0009890,GO:0009892,GO:0009987,GO:0010563,GO:0010646,GO:0016020,GO:0016021,GO:0019219,GO:…
Smic36374	5.64478e-68	2.17678	Protein PF14_0175 OS=Plasmodium falciparum (isolate 3D7) GN=PF14_0175 PE=4 SV=1	GO:0003674,GO:0003676,GO:0003677,GO:0005488,GO:0005575,GO:0016020,GO:0016021,GO:0044425,GO:0097159,GO:1901363
Smic9140	6.11509e-68	6.57089
Smic2168	7.98162e-68	4.21139	Probable protein phosphatase 2C 55 OS=Arabidopsis thaliana GN=At4g16580 PE=2 SV=2	GO:0003674,GO:0003824,GO:0004721,GO:0005488,GO:0006793,GO:0006796,GO:0008150,GO:0008152,GO:0009987,GO:0016311,GO:0016787,GO:0016788,GO:0016791,GO:0042578,GO:0043167,GO:0043169,GO:0044237,GO:0046872
Smic16467	8.47608e-68	1.93052	Pentatricopeptide repeat-containing protein At2g16880 OS=Arabidopsis thaliana GN=At2g16880 PE=2 SV=1	GO:0003674
Smic21267	8.93887e-68	2.0858	Probable pre-mRNA-splicing factor ATP-dependent RNA helicase OS=Arabidopsis thaliana GN=At3g26560 PE=1 SV=2	GO:0000166,GO:0000226,GO:0000911,GO:0001882,GO:0001883,GO:0003674,GO:0003676,GO:0003723,GO:0003824,GO:0004386,GO:0005488,GO:0005524,GO:0005575,GO:0005634,GO:0005739,GO:0005829,GO:0005911,GO:0005975,GO:0006139,GO:0006152,GO:0006163,GO:0006195,GO:0006200,GO:0006396,GO:0006397,GO:0006464,GO:0006486,GO:0006725,GO:0006753,GO:0006793,GO:0006796,GO:0006807,GO:0006996,GO:0007010,GO:0007017,GO:0008026,GO:…
Smic119	9.02656e-68	2.14637	Putative tick transposon (Fragment) OS=Rhipicephalus pulchellus PE=2 SV=1	GO:0003674,GO:0003676,GO:0003723,GO:0003824,GO:0003964,GO:0004518,GO:0004519,GO:0004521,GO:0004523,GO:0004540,GO:0005488,GO:0006139,GO:0006259,GO:0006260,GO:0006278,GO:0006725,GO:0006807,GO:0008150,GO:0008152,GO:0009058,GO:0009059,GO:0009987,GO:0016070,GO:0016740,GO:0016772,GO:0016779,GO:0016787,GO:0016788,GO:0016891,GO:0016893,GO:0034061,GO:0034641,GO:0034645,GO:0043170,GO:0044237,GO:0044238,GO:…
Smic13374	1.17342e-67	1.80821	Sodium channel protein type 8 subunit alpha OS=Homo sapiens GN=SCN8A PE=1 SV=1	GO:0000166,GO:0001508,GO:0001518,GO:0001882,GO:0001883,GO:0003008,GO:0003674,GO:0005215,GO:0005216,GO:0005244,GO:0005248,GO:0005261,GO:0005272,GO:0005488,GO:0005524,GO:0005575,GO:0005886,GO:0006810,GO:0006811,GO:0006812,GO:0006814,GO:0006928,GO:0007272,GO:0007399,GO:0007411,GO:0007422,GO:0007517,GO:0007600,GO:0007605,GO:0007610,GO:0007626,GO:0007628,GO:0008150,GO:0008324,GO:0008344,GO:0008366,GO:…
Smic3438	1.20241e-67	1.03058	Calmodulin-like protein 12 OS=Arabidopsis thaliana GN=CML12 PE=1 SV=3	GO:0002682,GO:0003674,GO:0005488,GO:0005509,GO:0005515,GO:0005575,GO:0005774,GO:0005911,GO:0006605,GO:0006612,GO:0006810,GO:0006886,GO:0006950,GO:0007165,GO:0008150,GO:0009314,GO:0009416,GO:0009506,GO:0009605,GO:0009606,GO:0009611,GO:0009612,GO:0009628,GO:0009642,GO:0009646,GO:0009652,GO:0009719,GO:0009987,GO:0010033,GO:0010200,GO:0010243,GO:0010363,GO:0010941,GO:0015031,GO:0016020,GO:0019722,GO:…
Smic44347	1.28314e-67	1.2359
Smic15192	1.40282e-67	2.89628
Smic5985	1.45132e-67	2.0614	Gamma-aminobutyric acid type B receptor subunit 2 OS=Homo sapiens GN=GABBR2 PE=1 SV=1	GO:0003674,GO:0004871,GO:0004872,GO:0004888,GO:0004930,GO:0004965,GO:0005488,GO:0005515,GO:0005575,GO:0005737,GO:0005886,GO:0005887,GO:0006140,GO:0007154,GO:0007165,GO:0007166,GO:0007186,GO:0007194,GO:0007214,GO:0007267,GO:0007268,GO:0008150,GO:0009889,GO:0009890,GO:0009892,GO:0009987,GO:0010563,GO:0016020,GO:0016021,GO:0016917,GO:0019219,GO:0019220,GO:0019222,GO:0023052,GO:0030054,GO:0030799,GO:…
Smic47687	1.59251e-67	1.14527	PREDICTED: mucin-5AC-like [Xenopus (Silurana) tropicalis]
Smic2566	1.73726e-67	1.33459	Argininosuccinate lyase 2 OS=Rhizobium loti (strain MAFF303099) GN=argH2 PE=3 SV=1	GO:0000166,GO:0001882,GO:0001883,GO:0003674,GO:0003824,GO:0004056,GO:0005488,GO:0005524,GO:0005575,GO:0005737,GO:0006082,GO:0006520,GO:0006525,GO:0006526,GO:0006591,GO:0006807,GO:0008150,GO:0008152,GO:0008652,GO:0009058,GO:0009064,GO:0009084,GO:0009987,GO:0016053,GO:0016829,GO:0016840,GO:0016842,GO:0017076,GO:0019752,GO:0030554,GO:0032549,GO:0032550,GO:0032553,GO:0032555,GO:0032559,GO:0035639,GO:…
Smic30923	1.91958e-67	2.33562	Enterin neuropeptide (Fragment) OS=Heterocephalus glaber GN=GW7_18022 PE=4 SV=1	GO:0007165,GO:0007166,GO:0007186,GO:0007218,GO:0008150,GO:0009987,GO:0050789,GO:0050794,GO:0050896,GO:0051716,GO:0065007
Smic25750	1.98312e-67	-5.45058
Smic1742	2.38206e-67	1.11113	Desumoylating isopeptidase 1 OS=Xenopus laevis GN=desi1 PE=2 SV=1	GO:0003674,GO:0003824,GO:0005575,GO:0005634,GO:0005737,GO:0006508,GO:0008150,GO:0008152,GO:0008233,GO:0016787,GO:0019538,GO:0043170,GO:0043226,GO:0043227,GO:0043229,GO:0043231,GO:0044238,GO:0044424,GO:0044464,GO:0071704
Smic7588	2.81904e-67	2.00801
Smic29071	2.86582e-67	-1.70669	Peridinin-chlorophyll a-binding protein, chloroplastic OS=Symbiodinium sp. PE=1 SV=1	GO:0003674,GO:0005488,GO:0005575,GO:0006464,GO:0008150,GO:0008152,GO:0009507,GO:0009536,GO:0009987,GO:0016168,GO:0018298,GO:0019538,GO:0030076,GO:0032991,GO:0036211,GO:0043170,GO:0043226,GO:0043227,GO:0043229,GO:0043231,GO:0043234,GO:0043412,GO:0044237,GO:0044238,GO:0044260,GO:0044267,GO:0044424,GO:0044444,GO:0044464,GO:0046906,GO:0071704,GO:0097159,GO:1901363
Smic3519	2.96176e-67	1.41072	ATP-dependent RNA helicase DDX1 OS=Gallus gallus GN=DDX1 PE=1 SV=1	GO:0000166,GO:0000988,GO:0000989,GO:0001882,GO:0001883,GO:0003674,GO:0003676,GO:0003677,GO:0003682,GO:0003712,GO:0003723,GO:0003727,GO:0003824,GO:0004386,GO:0004518,GO:0004527,GO:0005488,GO:0005524,GO:0005575,GO:0005634,GO:0005737,GO:0006139,GO:0006152,GO:0006163,GO:0006195,GO:0006200,GO:0006259,GO:0006281,GO:0006302,GO:0006351,GO:0006355,GO:0006396,GO:0006397,GO:0006725,GO:0006753,GO:0006793,GO:…
Smic14683	3.24167e-67	1.20519	Annexin A6 OS=Gallus gallus GN=ANXA6 PE=2 SV=1	GO:0003674,GO:0005215,GO:0005216,GO:0005261,GO:0005262,GO:0005488,GO:0005509,GO:0005543,GO:0005544,GO:0005575,GO:0005737,GO:0006810,GO:0006811,GO:0006812,GO:0006816,GO:0008150,GO:0008289,GO:0008324,GO:0009987,GO:0015075,GO:0015085,GO:0015267,GO:0016023,GO:0022803,GO:0022838,GO:0022857,GO:0022890,GO:0022891,GO:0022892,GO:0030001,GO:0031410,GO:0031982,GO:0031988,GO:0032991,GO:0034220,GO:0034702,GO:…
Smic39702	3.65394e-67	2.24252	hypothetical protein YYE_03910 [Plasmodium vinckei vinckei]
Smic1123	3.66945e-67	2.51847	ADP-ribosylglycohydrolase (Fragment) OS=Coptotermes formosanus PE=2 SV=1	GO:0003674,GO:0003824,GO:0008150,GO:0008152,GO:0016787
Smic25137	3.98339e-67	1.29885
Smic33470	4.86121e-67	5.38768	Putative uncharacterized protein OS=Salpingoeca rosetta (strain ATCC 50818 / BSB-021) GN=PTSG_06930 PE=4 SV=1	GO:0003674,GO:0005488,GO:0030246
Smic37282	4.86333e-67	2.15889	Ubiquitin carboxyl-terminal hydrolase 5 OS=Arabidopsis thaliana GN=UBP5 PE=1 SV=2	GO:0000956,GO:0003674,GO:0003824,GO:0004843,GO:0005575,GO:0005634,GO:0006139,GO:0006401,GO:0006402,GO:0006508,GO:0006511,GO:0006725,GO:0006807,GO:0008150,GO:0008152,GO:0008233,GO:0008234,GO:0009056,GO:0009057,GO:0009987,GO:0016070,GO:0016071,GO:0016787,GO:0019439,GO:0019538,GO:0019783,GO:0019941,GO:0034641,GO:0034655,GO:0036459,GO:0043170,GO:0043226,GO:0043227,GO:0043229,GO:0043231,GO:0043632,GO:…
Smic18209	4.86333e-67	0.830507	Heterogeneous nuclear ribonucleoprotein U-like protein 1 OS=Homo sapiens GN=HNRNPUL1 PE=1 SV=2	GO:0000375,GO:0000377,GO:0000398,GO:0003674,GO:0003676,GO:0003723,GO:0005488,GO:0005515,GO:0005575,GO:0005634,GO:0005654,GO:0006139,GO:0006351,GO:0006355,GO:0006396,GO:0006397,GO:0006725,GO:0006807,GO:0008150,GO:0008152,GO:0008380,GO:0009058,GO:0009059,GO:0009605,GO:0009607,GO:0009615,GO:0009889,GO:0009987,GO:0010467,GO:0010468,GO:0010556,GO:0016070,GO:0016071,GO:0018130,GO:0019219,GO:0019222,GO:…
Smic34913	4.94426e-67	2.87725	Activating signal cointegrator 1 complex subunit 3 OS=Bos taurus GN=ascc3 PE=3 SV=1	GO:0000166,GO:0001882,GO:0001883,GO:0003674,GO:0003676,GO:0003678,GO:0003824,GO:0004003,GO:0004386,GO:0005488,GO:0005524,GO:0005575,GO:0005622,GO:0005634,GO:0005737,GO:0005794,GO:0006139,GO:0006259,GO:0006281,GO:0006304,GO:0006307,GO:0006351,GO:0006355,GO:0006725,GO:0006807,GO:0006950,GO:0006974,GO:0008026,GO:0008094,GO:0008150,GO:0008152,GO:0008283,GO:0009058,GO:0009059,GO:0009889,GO:0009987,GO:…
Smic31531	5.08812e-67	1.35826	Carbonic anhydrase 2 OS=Mycobacterium tuberculosis (strain ATCC 25618 / H37Rv) GN=mtcA2 PE=1 SV=1	GO:0003674,GO:0003824,GO:0004089,GO:0005488,GO:0008150,GO:0008152,GO:0008270,GO:0015976,GO:0016829,GO:0016835,GO:0016836,GO:0043167,GO:0043169,GO:0044699,GO:0046872,GO:0046914
Smic17323	5.14185e-67	3.09198
Smic21475	5.3974e-67	0.939541
Smic5857	6.29822e-67	1.15472	Splicing factor 3B subunit 1 OS=Homo sapiens GN=SF3B1 PE=1 SV=3	GO:0000375,GO:0000377,GO:0000398,GO:0003002,GO:0003674,GO:0003676,GO:0003682,GO:0003723,GO:0005488,GO:0005515,GO:0005575,GO:0005634,GO:0005654,GO:0005681,GO:0005689,GO:0006139,GO:0006396,GO:0006397,GO:0006725,GO:0006807,GO:0007389,GO:0008150,GO:0008152,GO:0008380,GO:0009952,GO:0009987,GO:0010467,GO:0016070,GO:0016071,GO:0016604,GO:0016607,GO:0030529,GO:0032501,GO:0032502,GO:0032991,GO:0034641,GO:…
Smic32584	7.55286e-67	2.98003	Putative uncharacterized protein OS=Perkinsus marinus (strain ATCC 50983 / TXsc) GN=Pmar_PMAR007873 PE=4 SV=1	GO:0003674,GO:0005215,GO:0005216,GO:0005488,GO:0005509,GO:0005575,GO:0006810,GO:0006811,GO:0008150,GO:0009987,GO:0015075,GO:0015267,GO:0016020,GO:0016021,GO:0022803,GO:0022838,GO:0022857,GO:0022891,GO:0022892,GO:0034220,GO:0043167,GO:0043169,GO:0044425,GO:0044699,GO:0044763,GO:0044765,GO:0046872,GO:0051234,GO:0055085
Smic41254	7.82094e-67	1.83402
Smic11437	8.31308e-67	2.67258	Probable calcium-binding protein CML29 OS=Arabidopsis thaliana GN=CML29 PE=3 SV=1	GO:0003674,GO:0005488,GO:0005509,GO:0005575,GO:0005737,GO:0008150,GO:0043167,GO:0043169,GO:0044424,GO:0044464,GO:0046872
Smic30165	1.085e-66	1.54529	Trophinin OS=Homo sapiens GN=TRO PE=1 SV=3	GO:0001558,GO:0003674,GO:0005488,GO:0005515,GO:0005575,GO:0005634,GO:0005737,GO:0005886,GO:0005887,GO:0007155,GO:0007156,GO:0007566,GO:0008150,GO:0016020,GO:0016021,GO:0022414,GO:0022610,GO:0030308,GO:0040008,GO:0043226,GO:0043227,GO:0043229,GO:0043231,GO:0044424,GO:0044425,GO:0044459,GO:0044464,GO:0044699,GO:0044702,GO:0045926,GO:0048519,GO:0048523,GO:0050789,GO:0050794,GO:0051128,GO:0065007,GO:…
Smic4882	1.25898e-66	1.58736	Uncharacterized protein OS=Guillardia theta CCMP2712 GN=GUITHDRAFT_143733 PE=3 SV=1	GO:0003674,GO:0005215,GO:0005344,GO:0005488,GO:0005506,GO:0006810,GO:0008150,GO:0015669,GO:0015671,GO:0019825,GO:0020037,GO:0022892,GO:0043167,GO:0043169,GO:0044699,GO:0044765,GO:0046872,GO:0046906,GO:0046914,GO:0051234,GO:0097159,GO:1901363
Smic21073	1.29499e-66	-0.870629
Smic11308	1.35166e-66	2.59678
Smic27090	1.37409e-66	1.3406	Kelch-like protein diablo OS=Drosophila ananassae GN=dbo PE=3 SV=2	GO:0003674,GO:0003779,GO:0005488,GO:0005515,GO:0005575,GO:0006464,GO:0008092,GO:0008150,GO:0008152,GO:0009987,GO:0016049,GO:0016567,GO:0019538,GO:0032446,GO:0036211,GO:0040007,GO:0043170,GO:0043412,GO:0044237,GO:0044238,GO:0044260,GO:0044267,GO:0044699,GO:0044763,GO:0050789,GO:0050794,GO:0050807,GO:0051128,GO:0065007,GO:0070647,GO:0071704
Smic11909	1.41606e-66	1.49268
Smic34232	1.55051e-66	1.61402	Nitroreductase OS=Methylophaga aminisulfidivorans MP GN=MAMP_01542 PE=4 SV=1	GO:0003674,GO:0003824,GO:0008150,GO:0008152,GO:0016491,GO:0044699,GO:0044710,GO:0055114
Smic10570	1.58269e-66	0.809868	Putative polyol transporter 2 OS=Arabidopsis thaliana GN=PLT2 PE=3 SV=1	GO:0003674,GO:0005215,GO:0005575,GO:0005886,GO:0006810,GO:0008150,GO:0008643,GO:0009987,GO:0015291,GO:0015293,GO:0016020,GO:0016021,GO:0022804,GO:0022857,GO:0022891,GO:0022892,GO:0044425,GO:0044464,GO:0044699,GO:0044763,GO:0044765,GO:0051234,GO:0055085,GO:0071702
Smic25103	1.63851e-66	1.94148	Dynein heavy chain 1, axonemal OS=Homo sapiens GN=DNAH1 PE=2 SV=4	GO:0000166,GO:0001539,GO:0001882,GO:0001883,GO:0003341,GO:0003674,GO:0003774,GO:0003777,GO:0003824,GO:0005488,GO:0005524,GO:0005575,GO:0005737,GO:0005856,GO:0005858,GO:0005868,GO:0005874,GO:0005875,GO:0005929,GO:0006139,GO:0006152,GO:0006163,GO:0006195,GO:0006200,GO:0006725,GO:0006753,GO:0006793,GO:0006796,GO:0006807,GO:0006928,GO:0007017,GO:0007018,GO:0008150,GO:0008152,GO:0009056,GO:0009116,GO:…
Smic28050	1.74247e-66	1.59605
Smic1943	1.80587e-66	1.24691	Uncharacterized UDP-glucosyltransferase YjiC OS=Bacillus subtilis (strain 168) GN=yjiC PE=3 SV=1	GO:0003674,GO:0003824,GO:0005975,GO:0006629,GO:0008150,GO:0008152,GO:0009987,GO:0016740,GO:0016757,GO:0016758,GO:0016999,GO:0017144,GO:0030258,GO:0030259,GO:0044237,GO:0044238,GO:0044255,GO:0044699,GO:0044710,GO:0044723,GO:0044763,GO:0070085,GO:0071704
Smic31615	1.82806e-66	1.69064
Smic17366	2.00003e-66	1.18729	Polyubiquitin OS=Tetrahymena pyriformis GN=TU20 PE=3 SV=1	GO:0005575,GO:0005634,GO:0005737,GO:0043226,GO:0043227,GO:0043229,GO:0043231,GO:0044424,GO:0044464
Smic1700	2.14125e-66	1.0031
Smic15032	2.33035e-66	0.903948	Uncharacterized protein OS=Emiliania huxleyi CCMP1516 GN=EMIHUDRAFT_115912 PE=4 SV=1	GO:0003674,GO:0003824,GO:0006807,GO:0008150,GO:0008152,GO:0016853,GO:0016854,GO:0016855,GO:0036361
Smic31584	2.35731e-66	5.46802
Smic30530	2.3924e-66	0.996084	Malto-oligosyltrehalose trehalohydrolase OS=Sulfolobus solfataricus (strain ATCC 35092 / DSM 1617 / JCM 11322 / P2) GN=treZ PE=1 SV=1	GO:0003674,GO:0003824,GO:0004553,GO:0005488,GO:0005575,GO:0005737,GO:0005975,GO:0005984,GO:0005991,GO:0005992,GO:0008150,GO:0008152,GO:0009058,GO:0009311,GO:0009312,GO:0009987,GO:0016051,GO:0016787,GO:0016798,GO:0033942,GO:0034637,GO:0043167,GO:0043169,GO:0044237,GO:0044238,GO:0044249,GO:0044262,GO:0044424,GO:0044464,GO:0044699,GO:0044710,GO:0044711,GO:0044723,GO:0044763,GO:0046351,GO:0071704,GO:…
Smic21950	2.53333e-66	1.18082	Troponin C OS=Branchiostoma lanceolatum PE=1 SV=1	GO:0003674,GO:0005488,GO:0005509,GO:0043167,GO:0043169,GO:0046872
Smic10999	2.57825e-66	3.26502
Smic27819	3.50158e-66	1.29257
Smic27695	3.5184e-66	1.06763	Dynein alpha chain, flagellar outer arm OS=Chlamydomonas reinhardtii GN=ODA11 PE=1 SV=2	GO:0000166,GO:0001882,GO:0001883,GO:0003674,GO:0003774,GO:0003777,GO:0003824,GO:0005488,GO:0005524,GO:0005575,GO:0005737,GO:0005856,GO:0005874,GO:0005875,GO:0005929,GO:0006139,GO:0006152,GO:0006163,GO:0006195,GO:0006200,GO:0006725,GO:0006753,GO:0006793,GO:0006796,GO:0006807,GO:0006928,GO:0007017,GO:0007018,GO:0008150,GO:0008152,GO:0009056,GO:0009116,GO:0009117,GO:0009119,GO:0009123,GO:0009125,GO:…
Smic28308	3.55468e-66	1.4533	hypothetical protein EMIHUDRAFT_100757 [Emiliania huxleyi CCMP1516] >gi|485630625|gb|EOD25841.1| hypothetical protein EMIHUDRAFT_100757 [Emiliania huxleyi CCMP1516]
Smic41066	3.59163e-66	2.02922
Smic7254	3.9443e-66	-0.924616	Ribonuclease OS=Phytophthora infestans (strain T30-4) GN=PITG_13792 PE=3 SV=1	GO:0003674,GO:0003676,GO:0003723,GO:0003824,GO:0004518,GO:0004519,GO:0004521,GO:0004523,GO:0004540,GO:0005488,GO:0005543,GO:0006139,GO:0006725,GO:0006807,GO:0008150,GO:0008152,GO:0008289,GO:0009987,GO:0016070,GO:0016787,GO:0016788,GO:0016891,GO:0016893,GO:0034641,GO:0035091,GO:0043167,GO:0043168,GO:0043170,GO:0044237,GO:0044238,GO:0044260,GO:0046483,GO:0071704,GO:0090304,GO:0090305,GO:0090501,GO:…
Smic6873	4.08638e-66	1.66513	Putative uncharacterized protein OS=Perkinsus marinus (strain ATCC 50983 / TXsc) GN=Pmar_PMAR026560 PE=4 SV=1	GO:0000166,GO:0001882,GO:0001883,GO:0003674,GO:0003676,GO:0003723,GO:0003824,GO:0004812,GO:0005488,GO:0005524,GO:0006082,GO:0006139,GO:0006399,GO:0006418,GO:0006520,GO:0006725,GO:0006807,GO:0008150,GO:0008152,GO:0009987,GO:0016070,GO:0016874,GO:0016875,GO:0016876,GO:0017076,GO:0019752,GO:0030554,GO:0032549,GO:0032550,GO:0032553,GO:0032555,GO:0032559,GO:0034641,GO:0034660,GO:0035639,GO:0036094,GO:…
Smic40844	4.31938e-66	-1.26066
Smic9387	4.40359e-66	0.808594	Putative germin-like protein 2-3 OS=Oryza sativa subsp. japonica GN=Os02g0491800 PE=3 SV=1	GO:0003674,GO:0005488,GO:0005575,GO:0005576,GO:0030145,GO:0043167,GO:0043169,GO:0045735,GO:0046872,GO:0046914,GO:0048046
Smic9048	5.17291e-66	-1.28066
Smic13860	5.29514e-66	1.55493
Smic14068	5.29514e-66	1.03696	Uncharacterized protein OS=Guillardia theta CCMP2712 GN=GUITHDRAFT_143733 PE=3 SV=1	GO:0003674,GO:0005215,GO:0005344,GO:0005488,GO:0005506,GO:0006810,GO:0008150,GO:0015669,GO:0015671,GO:0019825,GO:0020037,GO:0022892,GO:0043167,GO:0043169,GO:0044699,GO:0044765,GO:0046872,GO:0046906,GO:0046914,GO:0051234,GO:0097159,GO:1901363
Smic36480	5.37307e-66	3.50964
Smic36482	6.14596e-66	1.99304	Uncharacterized protein OS=Ruminococcus sp. CAG:177 GN=BN517_01733 PE=4 SV=1	GO:0003674,GO:0003676,GO:0003723,GO:0003729,GO:0003824,GO:0005488,GO:0006376,GO:0008150,GO:0008152,GO:0008168,GO:0016043,GO:0016740,GO:0016741,GO:0022607,GO:0022618,GO:0032259,GO:0034622,GO:0043933,GO:0044822,GO:0065003,GO:0071826,GO:0071840,GO:0097159,GO:1901363
Smic21810	6.52878e-66	-1.23603
Smic28166	6.89872e-66	5.46573
Smic2783	6.96611e-66	1.58483
Smic19675	7.36545e-66	-3.12923	Beta-agarase AgaB34 OS=Agarivorans albus GN=agaB34 PE=3 SV=1	GO:0003674,GO:0003824,GO:0004553,GO:0005575,GO:0005576,GO:0005975,GO:0008150,GO:0008152,GO:0009056,GO:0016052,GO:0016787,GO:0016798,GO:0033916,GO:0044238,GO:0071704,GO:1901575
Smic15691	8.36333e-66	-1.22838	Collagen alpha-1(XVII) chain OS=Homo sapiens GN=COL17A1 PE=1 SV=3	GO:0003674,GO:0005488,GO:0005515,GO:0005575,GO:0005576,GO:0005578,GO:0005581,GO:0005604,GO:0005788,GO:0005886,GO:0005887,GO:0005911,GO:0007044,GO:0007155,GO:0007160,GO:0008150,GO:0008152,GO:0008544,GO:0009056,GO:0009888,GO:0009987,GO:0016020,GO:0016021,GO:0016043,GO:0022411,GO:0022607,GO:0022610,GO:0022617,GO:0030054,GO:0030055,GO:0030056,GO:0030198,GO:0030574,GO:0031012,GO:0031581,GO:0031589,GO:…
Smic15675	9.12909e-66	1.32065	Cyclic nucleotide-gated cation channel alpha-3 OS=Mus musculus GN=Cnga3 PE=1 SV=2	GO:0000166,GO:0001750,GO:0003008,GO:0003674,GO:0005215,GO:0005216,GO:0005217,GO:0005221,GO:0005222,GO:0005223,GO:0005244,GO:0005249,GO:0005261,GO:0005267,GO:0005488,GO:0005515,GO:0005575,GO:0005737,GO:0005886,GO:0005887,GO:0005929,GO:0006810,GO:0006811,GO:0006812,GO:0006813,GO:0007165,GO:0007600,GO:0007601,GO:0007602,GO:0007603,GO:0008150,GO:0008324,GO:0009314,GO:0009416,GO:0009581,GO:0009582,GO:…
Smic11384	9.17832e-66	-0.832597	Heat shock 70 kDa protein OS=Plasmodium falciparum PE=2 SV=2	GO:0000166,GO:0001882,GO:0001883,GO:0003674,GO:0005488,GO:0005524,GO:0006950,GO:0008150,GO:0017076,GO:0030554,GO:0032549,GO:0032550,GO:0032553,GO:0032555,GO:0032559,GO:0035639,GO:0036094,GO:0043167,GO:0043168,GO:0050896,GO:0097159,GO:0097367,GO:1901265,GO:1901363
Smic1728	9.61653e-66	1.56816	Putative endonuclease-reverse transcriptase (Fragment) OS=Triatoma infestans PE=2 SV=1	GO:0003674,GO:0003676,GO:0003723,GO:0003824,GO:0003964,GO:0004518,GO:0004519,GO:0005488,GO:0006139,GO:0006259,GO:0006260,GO:0006278,GO:0006725,GO:0006807,GO:0008150,GO:0008152,GO:0009058,GO:0009059,GO:0009987,GO:0016740,GO:0016772,GO:0016779,GO:0016787,GO:0016788,GO:0034061,GO:0034641,GO:0034645,GO:0043170,GO:0044237,GO:0044238,GO:0044249,GO:0044260,GO:0046483,GO:0071704,GO:0090304,GO:0090305,GO:…
Smic36014	1.03632e-65	1.74247	CRAL-TRIO domain-containing protein C23B6.04c OS=Schizosaccharomyces pombe (strain 972 / ATCC 24843) GN=SPCC23B6.04c PE=1 SV=1	GO:0003674,GO:0005215,GO:0005319,GO:0005548,GO:0005575,GO:0005886,GO:0006066,GO:0006629,GO:0006694,GO:0006696,GO:0006810,GO:0006811,GO:0006820,GO:0006869,GO:0008150,GO:0008152,GO:0008202,GO:0008204,GO:0008526,GO:0008610,GO:0009058,GO:0009987,GO:0015711,GO:0015748,GO:0015914,GO:0016020,GO:0016125,GO:0016126,GO:0016128,GO:0016129,GO:0022892,GO:0044107,GO:0044108,GO:0044237,GO:0044238,GO:0044249,GO:…
Smic44320	1.30431e-65	-2.73877	Inositol oxygenase OS=Mus musculus GN=Miox PE=1 SV=2	GO:0000166,GO:0003674,GO:0003824,GO:0004033,GO:0005488,GO:0005506,GO:0005575,GO:0005737,GO:0005975,GO:0006020,GO:0006066,GO:0008150,GO:0008152,GO:0008199,GO:0009056,GO:0009987,GO:0016052,GO:0016234,GO:0016491,GO:0016614,GO:0016616,GO:0016651,GO:0016701,GO:0019310,GO:0019751,GO:0036094,GO:0043167,GO:0043169,GO:0044237,GO:0044238,GO:0044262,GO:0044275,GO:0044281,GO:0044282,GO:0044424,GO:0044464,GO:…
Smic29982	1.31776e-65	1.03946	Uncharacterized protein OS=Thalassiosira oceanica GN=THAOC_25123 PE=4 SV=1	GO:0003674,GO:0003824,GO:0006508,GO:0006511,GO:0008150,GO:0008152,GO:0009056,GO:0009057,GO:0009987,GO:0016787,GO:0019538,GO:0019941,GO:0036459,GO:0043170,GO:0043632,GO:0044237,GO:0044238,GO:0044248,GO:0044260,GO:0044265,GO:0051603,GO:0071704,GO:1901575
Smic17071	1.36473e-65	-1.09835
Smic16328	1.4398e-65	-5.41525
Smic6918	2.0227e-65	0.988215	Putative uncharacterized protein OS=Perkinsus marinus (strain ATCC 50983 / TXsc) GN=Pmar_PMAR026497 PE=4 SV=1	GO:0003674,GO:0005488,GO:0005509,GO:0043167,GO:0043169,GO:0046872
Smic23498	2.14372e-65	1.21399	Kynurenine 3-monooxygenase OS=Yarrowia lipolytica (strain CLIB 122 / E 150) GN=BNA4 PE=3 SV=1	GO:0000166,GO:0003674,GO:0003824,GO:0004497,GO:0004502,GO:0005488,GO:0005575,GO:0005739,GO:0005741,GO:0006082,GO:0006139,GO:0006520,GO:0006568,GO:0006569,GO:0006576,GO:0006586,GO:0006725,GO:0006732,GO:0006733,GO:0006753,GO:0006793,GO:0006796,GO:0006807,GO:0008150,GO:0008152,GO:0009056,GO:0009058,GO:0009063,GO:0009072,GO:0009074,GO:0009108,GO:0009117,GO:0009165,GO:0009308,GO:0009310,GO:0009435,GO:…
Smic24263	2.76238e-65	-1.51785
Smic33767	2.81559e-65	-0.882808	Alpha-keto-acid decarboxylase OS=Mycobacterium tuberculosis (strain ATCC 25618 / H37Rv) GN=kdc PE=1 SV=1	GO:0000287,GO:0003674,GO:0003824,GO:0005488,GO:0005575,GO:0005886,GO:0008150,GO:0008152,GO:0016020,GO:0016829,GO:0016830,GO:0016831,GO:0019842,GO:0030976,GO:0036094,GO:0043167,GO:0043168,GO:0043169,GO:0044464,GO:0046872,GO:0048037,GO:0050662,GO:0097159,GO:1901363,GO:1901681
Smic39432	3.02633e-65	0.825279
Smic19213	3.05097e-65	3.03035	Retrovirus-related Pol polyprotein from transposon TNT 1-94 OS=Nicotiana tabacum PE=2 SV=1	GO:0003674,GO:0003676,GO:0003824,GO:0003964,GO:0004175,GO:0004190,GO:0004518,GO:0004519,GO:0005488,GO:0006139,GO:0006259,GO:0006260,GO:0006278,GO:0006508,GO:0006725,GO:0006807,GO:0008150,GO:0008152,GO:0008233,GO:0008270,GO:0009058,GO:0009059,GO:0009987,GO:0015074,GO:0016740,GO:0016772,GO:0016779,GO:0016787,GO:0016788,GO:0019538,GO:0034061,GO:0034641,GO:0034645,GO:0043167,GO:0043169,GO:0043170,GO:…
Smic33270	3.20407e-65	0.862147	Putative respiratory burst oxidase homolog protein G OS=Arabidopsis thaliana GN=RBOHG PE=2 SV=2	GO:0000041,GO:0001101,GO:0003674,GO:0003824,GO:0004601,GO:0005488,GO:0005509,GO:0005575,GO:0005773,GO:0005840,GO:0006810,GO:0006811,GO:0006812,GO:0006820,GO:0006826,GO:0006950,GO:0007154,GO:0008150,GO:0008152,GO:0009267,GO:0009605,GO:0009987,GO:0009991,GO:0010035,GO:0010106,GO:0010167,GO:0015698,GO:0015706,GO:0016020,GO:0016021,GO:0016209,GO:0016491,GO:0016651,GO:0016684,GO:0022626,GO:0030001,GO:…
Smic32104	3.81829e-65	1.02838	Cyclic nucleotide-gated cation channel alpha-4 OS=Homo sapiens GN=CNGA4 PE=1 SV=3	GO:0000166,GO:0003008,GO:0003674,GO:0005215,GO:0005216,GO:0005217,GO:0005221,GO:0005222,GO:0005223,GO:0005244,GO:0005249,GO:0005261,GO:0005267,GO:0005488,GO:0005575,GO:0005887,GO:0006810,GO:0006811,GO:0006812,GO:0006813,GO:0007165,GO:0007600,GO:0007602,GO:0007603,GO:0007606,GO:0007608,GO:0008150,GO:0008324,GO:0009314,GO:0009416,GO:0009581,GO:0009582,GO:0009583,GO:0009584,GO:0009605,GO:0009628,GO:…
Smic23446	3.81829e-65	-2.12128	Blue-light photoreceptor OS=Bacillus subtilis (strain 168) GN=pfyP PE=1 SV=1	GO:0000155,GO:0000160,GO:0003674,GO:0003824,GO:0004672,GO:0004673,GO:0004871,GO:0004872,GO:0006139,GO:0006351,GO:0006355,GO:0006464,GO:0006725,GO:0006793,GO:0006796,GO:0006807,GO:0007165,GO:0008150,GO:0008152,GO:0009058,GO:0009059,GO:0009881,GO:0009889,GO:0009987,GO:0010468,GO:0010556,GO:0016070,GO:0016301,GO:0016310,GO:0016740,GO:0016772,GO:0016773,GO:0016775,GO:0018130,GO:0018298,GO:0019219,GO:…
Smic37904	3.97538e-65	1.14403	Probable peptide/nitrate transporter At3g43790 OS=Arabidopsis thaliana GN=ZIFL2 PE=2 SV=2	GO:0005575,GO:0006810,GO:0008150,GO:0009605,GO:0009607,GO:0009624,GO:0009987,GO:0016020,GO:0016021,GO:0043207,GO:0044425,GO:0044699,GO:0044763,GO:0044765,GO:0050896,GO:0051234,GO:0051704,GO:0051707,GO:0055085
Smic28287	4.02687e-65	1.10465	Pentatricopeptide repeat-containing protein At1g63080, mitochondrial OS=Arabidopsis thaliana GN=At1g63080 PE=2 SV=1	GO:0005575,GO:0005739,GO:0043226,GO:0043227,GO:0043229,GO:0043231,GO:0044424,GO:0044444,GO:0044464
Smic21576	4.29396e-65	1.21382	Creatine kinase B-type OS=Mus musculus GN=Ckb PE=1 SV=1	GO:0000166,GO:0001882,GO:0001883,GO:0003674,GO:0003824,GO:0004111,GO:0005488,GO:0005515,GO:0005524,GO:0005575,GO:0005737,GO:0005739,GO:0006793,GO:0006796,GO:0006873,GO:0007420,GO:0008150,GO:0008152,GO:0009987,GO:0016301,GO:0016310,GO:0016740,GO:0016772,GO:0016775,GO:0017076,GO:0019725,GO:0030002,GO:0030320,GO:0030554,GO:0030644,GO:0032502,GO:0032549,GO:0032550,GO:0032553,GO:0032555,GO:0032559,GO:…
Smic36206	5.52406e-65	2.87666
Smic2298	6.52254e-65	1.26993	hypothetical protein Pmar_PMAR006402 [Perkinsus marinus ATCC 50983] >gi|239901576|gb|EER18782.1| hypothetical protein Pmar_PMAR006402 [Perkinsus marinus ATCC 50983]
Smic29898	8.43881e-65	1.21519	Adenylate cyclase OS=Anabaena cylindrica GN=cya PE=3 SV=1	GO:0000166,GO:0001882,GO:0001883,GO:0003674,GO:0003824,GO:0004016,GO:0004871,GO:0005488,GO:0005524,GO:0005575,GO:0006139,GO:0006163,GO:0006164,GO:0006171,GO:0006725,GO:0006753,GO:0006793,GO:0006796,GO:0006807,GO:0007165,GO:0008150,GO:0008152,GO:0009058,GO:0009117,GO:0009150,GO:0009152,GO:0009165,GO:0009187,GO:0009190,GO:0009259,GO:0009260,GO:0009579,GO:0009975,GO:0009987,GO:0016020,GO:0016021,GO:…
Smic24135	8.61192e-65	1.44678	Zinc finger protein 36, C3H1 type-like 3 OS=Mus musculus GN=Zfp36l3 PE=1 SV=1	GO:0000288,GO:0000289,GO:0000956,GO:0003674,GO:0003676,GO:0003677,GO:0003723,GO:0005488,GO:0005575,GO:0005737,GO:0006139,GO:0006396,GO:0006397,GO:0006401,GO:0006402,GO:0006725,GO:0006807,GO:0008150,GO:0008152,GO:0009056,GO:0009057,GO:0009987,GO:0016020,GO:0016021,GO:0016070,GO:0016071,GO:0017091,GO:0019439,GO:0031123,GO:0031124,GO:0034641,GO:0034655,GO:0043167,GO:0043169,GO:0043170,GO:0044237,GO:…
Smic9908	1.12125e-64	1.31186	Cyclic nucleotide-gated cation channel alpha-3 OS=Homo sapiens GN=CNGA3 PE=1 SV=2	GO:0000166,GO:0001750,GO:0003008,GO:0003674,GO:0005215,GO:0005216,GO:0005217,GO:0005221,GO:0005222,GO:0005223,GO:0005244,GO:0005249,GO:0005261,GO:0005267,GO:0005488,GO:0005575,GO:0005737,GO:0005886,GO:0005887,GO:0005929,GO:0006810,GO:0006811,GO:0006812,GO:0006813,GO:0007165,GO:0007600,GO:0007601,GO:0007602,GO:0007603,GO:0008150,GO:0008324,GO:0009314,GO:0009416,GO:0009581,GO:0009582,GO:0009583,GO:…
Smic408	1.1391e-64	2.03983
Smic26300	1.36887e-64	2.17707	S-antigen protein OS=Plasmodium falciparum (isolate FC27 / Papua New Guinea) PE=4 SV=1	GO:0005575,GO:0020003,GO:0033643,GO:0033646,GO:0033655,GO:0043226,GO:0043227,GO:0043230,GO:0044217,GO:0044421,GO:0065010
Smic33299	1.43662e-64	1.2824
Smic16346	1.6688e-64	1.9917	hypothetical protein Pmar_PMAR007438 [Perkinsus marinus ATCC 50983] >gi|239880657|gb|EER06721.1| hypothetical protein Pmar_PMAR007438 [Perkinsus marinus ATCC 50983]
Smic28463	1.70919e-64	1.54235
Smic36795	1.71655e-64	-1.50061	unknown [Prorocentrum minimum]
Smic38408	1.8243e-64	1.85201	Serine/threonine-protein phosphatase with EF-hands 2 OS=Homo sapiens GN=PPEF2 PE=1 SV=2	GO:0001750,GO:0001917,GO:0001932,GO:0001933,GO:0003008,GO:0003674,GO:0003824,GO:0004721,GO:0004722,GO:0005488,GO:0005506,GO:0005509,GO:0005515,GO:0005575,GO:0005737,GO:0005929,GO:0006464,GO:0006470,GO:0006793,GO:0006796,GO:0007600,GO:0007601,GO:0008150,GO:0008152,GO:0009892,GO:0009966,GO:0009968,GO:0009987,GO:0010563,GO:0010605,GO:0010646,GO:0010648,GO:0010799,GO:0010801,GO:0016311,GO:0016787,GO:…
Smic8288	1.91368e-64	1.32379
Smic34897	2.02745e-64	1.63972	hypothetical protein Pmar_PMAR007438 [Perkinsus marinus ATCC 50983] >gi|239880657|gb|EER06721.1| hypothetical protein Pmar_PMAR007438 [Perkinsus marinus ATCC 50983]
Smic2763	2.13895e-64	1.64871
Smic45847	2.50796e-64	5.4486	Pyrophosphate-energized vacuolar membrane proton pump 1 OS=Arabidopsis thaliana GN=AVP1 PE=1 SV=1	GO:0000325,GO:0001101,GO:0003674,GO:0003824,GO:0004427,GO:0005215,GO:0005488,GO:0005575,GO:0005739,GO:0005768,GO:0005773,GO:0005774,GO:0005794,GO:0005886,GO:0006810,GO:0006811,GO:0006812,GO:0006818,GO:0006950,GO:0006970,GO:0008150,GO:0008152,GO:0009414,GO:0009415,GO:0009507,GO:0009526,GO:0009536,GO:0009628,GO:0009651,GO:0009678,GO:0009705,GO:0009914,GO:0009926,GO:0009941,GO:0009987,GO:0010008,GO:…
Smic17302	3.01093e-64	1.43078
Smic11074	3.13831e-64	-2.86216	Glycine cleavage system H protein, mitochondrial OS=Oryza sativa subsp. japonica GN=GDCSH PE=1 SV=1	GO:0005575,GO:0005634,GO:0005737,GO:0005739,GO:0005960,GO:0006082,GO:0006520,GO:0006544,GO:0006546,GO:0006807,GO:0008150,GO:0008152,GO:0009056,GO:0009063,GO:0009069,GO:0009071,GO:0009507,GO:0009536,GO:0009579,GO:0009987,GO:0016054,GO:0019464,GO:0019752,GO:0032991,GO:0043226,GO:0043227,GO:0043229,GO:0043231,GO:0043234,GO:0043436,GO:0044237,GO:0044238,GO:0044248,GO:0044281,GO:0044282,GO:0044424,GO:…
Smic12095	3.17689e-64	1.1069
Smic34133	3.21103e-64	2.4287	Serine/threonine-protein phosphatase 5 OS=Arabidopsis thaliana GN=PAPP5 PE=1 SV=1	GO:0003674,GO:0003824,GO:0004721,GO:0004722,GO:0005488,GO:0005515,GO:0005575,GO:0005634,GO:0005635,GO:0005654,GO:0005737,GO:0005783,GO:0005789,GO:0005829,GO:0005911,GO:0006464,GO:0006470,GO:0006793,GO:0006796,GO:0006810,GO:0006913,GO:0007165,GO:0008150,GO:0008152,GO:0009314,GO:0009416,GO:0009506,GO:0009628,GO:0009639,GO:0009889,GO:0009890,GO:0009892,GO:0009987,GO:0010017,GO:0010019,GO:0010035,GO:…
Smic15211	4.05667e-64	1.27847	conserved unknown protein [Ectocarpus siliculosus]
Smic22841	4.36117e-64	2.54884	Ankyrin repeat, PH and SEC7 domain containing protein secG OS=Dictyostelium discoideum GN=secG PE=2 SV=1	GO:0000323,GO:0003006,GO:0003674,GO:0005085,GO:0005086,GO:0005575,GO:0005764,GO:0005773,GO:0005829,GO:0006140,GO:0006935,GO:0006996,GO:0007010,GO:0007155,GO:0008150,GO:0009118,GO:0009605,GO:0009719,GO:0009894,GO:0009966,GO:0009987,GO:0010033,GO:0010243,GO:0010646,GO:0014070,GO:0014074,GO:0016043,GO:0019219,GO:0019220,GO:0019222,GO:0022414,GO:0022610,GO:0023051,GO:0030029,GO:0030036,GO:0030811,GO:…
Smic31526	4.77611e-64	1.27259	Protein MEI2-like 4 OS=Oryza sativa subsp. japonica GN=ML4 PE=2 SV=1	GO:0000166,GO:0003674,GO:0003676,GO:0003723,GO:0005488,GO:0008150,GO:0009888,GO:0010564,GO:0010638,GO:0032502,GO:0033043,GO:0036094,GO:0040020,GO:0045836,GO:0048507,GO:0048518,GO:0048522,GO:0048856,GO:0050789,GO:0050794,GO:0051128,GO:0051130,GO:0051302,GO:0051445,GO:0051726,GO:0051783,GO:0051785,GO:0065007,GO:0090068,GO:0097159,GO:1901265,GO:1901363
Smic8642	5.0508e-64	1.96996	Uncharacterized protein OS=Emiliania huxleyi CCMP1516 GN=EMIHUDRAFT_465093 PE=4 SV=1	GO:0003674,GO:0003676,GO:0003824,GO:0004518,GO:0004527,GO:0005488,GO:0006139,GO:0006725,GO:0006807,GO:0008150,GO:0008152,GO:0008408,GO:0009987,GO:0016787,GO:0016788,GO:0034641,GO:0043170,GO:0044237,GO:0044238,GO:0046483,GO:0071704,GO:0090304,GO:0090305,GO:0097159,GO:1901360,GO:1901363
Smic15068	5.51902e-64	1.38265
Smic3692	5.54807e-64	4.02192	Pyruvate, phosphate dikinase OS=Rhizobium meliloti (strain 1021) GN=ppdK PE=3 SV=2	GO:0000166,GO:0001882,GO:0001883,GO:0003674,GO:0003824,GO:0005488,GO:0005524,GO:0006082,GO:0006090,GO:0006793,GO:0006796,GO:0008150,GO:0008152,GO:0009987,GO:0016301,GO:0016310,GO:0016740,GO:0016772,GO:0016781,GO:0017076,GO:0019752,GO:0030554,GO:0032549,GO:0032550,GO:0032553,GO:0032555,GO:0032559,GO:0032787,GO:0035639,GO:0036094,GO:0043167,GO:0043168,GO:0043169,GO:0043436,GO:0044237,GO:0044281,GO:…
Smic38855	5.76382e-64	0.936009	PAN domain-containing protein OS=Toxoplasma gondii ME49 GN=TGME49_235315 PE=4 SV=1	GO:0003674,GO:0003824,GO:0005575,GO:0005576,GO:0006508,GO:0007596,GO:0007599,GO:0008150,GO:0008152,GO:0016787,GO:0019538,GO:0032501,GO:0043170,GO:0044238,GO:0044699,GO:0044707,GO:0050817,GO:0050878,GO:0065007,GO:0065008,GO:0071704
Smic37213	6.53855e-64	6.15679	hypothetical protein EMIHUDRAFT_98917 [Emiliania huxleyi CCMP1516] >gi|485638846|gb|EOD33229.1| hypothetical protein EMIHUDRAFT_98917 [Emiliania huxleyi CCMP1516]
Smic19290	7.26193e-64	6.55581
Smic1918	7.33107e-64	5.42483
Smic1450	7.34195e-64	2.20049
Smic19149	7.41446e-64	1.59528
Smic11939	7.59477e-64	2.11219	Pyruvate, phosphate dikinase OS=Rhizobium meliloti (strain 1021) GN=ppdK PE=3 SV=2	GO:0000166,GO:0001882,GO:0001883,GO:0003674,GO:0003824,GO:0005488,GO:0005524,GO:0006082,GO:0006090,GO:0006793,GO:0006796,GO:0008150,GO:0008152,GO:0009987,GO:0016301,GO:0016310,GO:0016740,GO:0016772,GO:0016781,GO:0017076,GO:0019752,GO:0030554,GO:0032549,GO:0032550,GO:0032553,GO:0032555,GO:0032559,GO:0032787,GO:0035639,GO:0036094,GO:0043167,GO:0043168,GO:0043169,GO:0043436,GO:0044237,GO:0044281,GO:…
Smic32431	7.96632e-64	2.9993	Calcium-transporting ATPase 1 OS=Bacillus cereus (strain ATCC 10987) GN=BCE_0519 PE=1 SV=1	GO:0000166,GO:0001882,GO:0001883,GO:0003674,GO:0003824,GO:0005215,GO:0005388,GO:0005488,GO:0005524,GO:0005575,GO:0005886,GO:0006810,GO:0006811,GO:0006812,GO:0006816,GO:0008150,GO:0008152,GO:0008324,GO:0009987,GO:0015075,GO:0015085,GO:0015399,GO:0015405,GO:0015662,GO:0016020,GO:0016021,GO:0016462,GO:0016787,GO:0016817,GO:0016818,GO:0016820,GO:0016887,GO:0017076,GO:0017111,GO:0019829,GO:0022804,GO:…
Smic7614	8.6925e-64	3.55647	PREDICTED: uncharacterized protein C3orf30-like [Cricetulus griseus]
Smic10468	1.01917e-63	-1.78193	40S ribosomal protein S25 OS=Danio rerio GN=rps25 PE=2 SV=1	GO:0005575,GO:0005840,GO:0030529,GO:0032991,GO:0043226,GO:0043228,GO:0043229,GO:0043232,GO:0044424,GO:0044444,GO:0044464
Smic33861	1.14173e-63	-1.22809	Uncharacterized protein OS=Emiliania huxleyi CCMP1516 GN=EMIHUDRAFT_104476 PE=4 SV=1	GO:0003674,GO:0005488,GO:0006801,GO:0008150,GO:0008152,GO:0009987,GO:0043167,GO:0043169,GO:0044237,GO:0044699,GO:0044710,GO:0046872,GO:0055114,GO:0072593
Smic1495	1.17614e-63	1.11059	Predicted protein OS=Ostreococcus lucimarinus (strain CCE9901) GN=OSTLU_27866 PE=4 SV=1	GO:0003674,GO:0003676,GO:0004872,GO:0005488,GO:0005575,GO:0007275,GO:0008150,GO:0008270,GO:0016020,GO:0032501,GO:0032502,GO:0043167,GO:0043169,GO:0044699,GO:0044707,GO:0044767,GO:0046872,GO:0046914,GO:0097159,GO:1901363
Smic18468	1.24882e-63	-1.25009
Smic5878	1.25851e-63	0.967522
Smic11006	1.38006e-63	2.61314	Chromosome undetermined scaffold_100, whole genome shotgun sequence OS=Paramecium tetraurelia GN=GSPATT00027621001 PE=4 SV=1	GO:0003674,GO:0003676,GO:0005215,GO:0005216,GO:0005244,GO:0005249,GO:0005261,GO:0005267,GO:0005488,GO:0005575,GO:0006810,GO:0006811,GO:0006812,GO:0006813,GO:0008150,GO:0008270,GO:0008324,GO:0009987,GO:0015075,GO:0015077,GO:0015079,GO:0015267,GO:0015672,GO:0016020,GO:0016021,GO:0022803,GO:0022832,GO:0022836,GO:0022838,GO:0022843,GO:0022857,GO:0022890,GO:0022891,GO:0022892,GO:0030001,GO:0034220,GO:…
Smic39512	1.90817e-63	0.940269	Rhomboid-related protein 3 OS=Homo sapiens GN=RHBDL3 PE=2 SV=1	GO:0003674,GO:0003824,GO:0004175,GO:0004252,GO:0005488,GO:0005509,GO:0005575,GO:0006508,GO:0008150,GO:0008152,GO:0008233,GO:0008236,GO:0016020,GO:0016021,GO:0016787,GO:0017171,GO:0019538,GO:0043167,GO:0043169,GO:0043170,GO:0044238,GO:0044425,GO:0046872,GO:0070011,GO:0071704
Smic40049	1.9597e-63	5.42671	Uncharacterized protein OS=Thalassiosira oceanica GN=THAOC_08064 PE=4 SV=1	GO:0003674,GO:0003824,GO:0004175,GO:0004222,GO:0005575,GO:0006508,GO:0007155,GO:0008150,GO:0008152,GO:0008233,GO:0008237,GO:0016020,GO:0016787,GO:0019538,GO:0022610,GO:0043170,GO:0044238,GO:0070011,GO:0071704
Smic22167	2.49073e-63	2.37877
Smic38794	2.53728e-63	1.53467	Anthranilate--CoA ligase OS=Pseudomonas aeruginosa (strain ATCC 15692 / PAO1 / 1C / PRS 101 / LMG 12228) GN=pqsA PE=1 SV=1	GO:0000166,GO:0001882,GO:0001883,GO:0003674,GO:0003824,GO:0005488,GO:0005524,GO:0008150,GO:0008152,GO:0009058,GO:0016405,GO:0016874,GO:0016877,GO:0016878,GO:0017076,GO:0018860,GO:0019748,GO:0030554,GO:0032549,GO:0032550,GO:0032553,GO:0032555,GO:0032559,GO:0035639,GO:0036094,GO:0043167,GO:0043168,GO:0044550,GO:0044699,GO:0044710,GO:0044711,GO:0097159,GO:0097367,GO:1901265,GO:1901363
Smic23963	3.42486e-63	1.03782	Phosphoribosylformylglycinamidine synthase OS=Dictyostelium discoideum GN=purL PE=1 SV=1	GO:0000166,GO:0001882,GO:0001883,GO:0003674,GO:0003824,GO:0004642,GO:0005488,GO:0005524,GO:0005575,GO:0005737,GO:0006082,GO:0006139,GO:0006163,GO:0006164,GO:0006188,GO:0006189,GO:0006520,GO:0006541,GO:0006725,GO:0006753,GO:0006793,GO:0006796,GO:0006807,GO:0006810,GO:0006897,GO:0006907,GO:0008150,GO:0008152,GO:0009058,GO:0009064,GO:0009117,GO:0009123,GO:0009124,GO:0009126,GO:0009127,GO:0009150,GO:…
Smic9900	3.60208e-63	1.19916	Voltage-dependent T-type calcium channel subunit alpha-1H OS=Mus musculus GN=Cacna1h PE=2 SV=3	GO:0003674,GO:0005215,GO:0005216,GO:0005244,GO:0005245,GO:0005261,GO:0005262,GO:0005488,GO:0005515,GO:0005575,GO:0005886,GO:0005891,GO:0005901,GO:0006810,GO:0006811,GO:0006812,GO:0006816,GO:0008150,GO:0008324,GO:0008332,GO:0009987,GO:0015075,GO:0015085,GO:0015267,GO:0016020,GO:0016021,GO:0017157,GO:0017158,GO:0022803,GO:0022832,GO:0022836,GO:0022838,GO:0022843,GO:0022857,GO:0022890,GO:0022891,GO:…
Smic35662	3.60627e-63	1.28424
Smic37575	3.75798e-63	1.36449	Putative uncharacterized protein OS=Perkinsus marinus (strain ATCC 50983 / TXsc) GN=Pmar_PMAR020168 PE=4 SV=1	GO:0007165,GO:0008150,GO:0009987,GO:0050789,GO:0050794,GO:0050896,GO:0051716,GO:0065007
Smic36801	3.89779e-63	2.07888
Smic7755	4.04306e-63	2.14839
Smic47810	4.22929e-63	5.39956
Smic9815	4.25433e-63	1.11921	Probable serine/threonine-protein kinase DDB_G0267514 OS=Dictyostelium discoideum GN=DDB_G0267514 PE=3 SV=1	GO:0000166,GO:0001882,GO:0001883,GO:0003674,GO:0003824,GO:0004672,GO:0004674,GO:0005488,GO:0005524,GO:0005575,GO:0006464,GO:0006468,GO:0006793,GO:0006796,GO:0008150,GO:0008152,GO:0009987,GO:0016301,GO:0016310,GO:0016740,GO:0016772,GO:0016773,GO:0017076,GO:0019538,GO:0030554,GO:0032549,GO:0032550,GO:0032553,GO:0032555,GO:0032559,GO:0035639,GO:0036094,GO:0036211,GO:0043167,GO:0043168,GO:0043170,GO:…
Smic21349	4.44402e-63	3.62986
Smic14108	4.55664e-63	-1.05552	DNA-directed RNA polymerase, omega subunit family protein OS=Trichomonas vaginalis GN=TVAG_193760 PE=4 SV=1	GO:0003674,GO:0003824,GO:0003899,GO:0006139,GO:0006725,GO:0006807,GO:0008150,GO:0008152,GO:0009058,GO:0009059,GO:0009987,GO:0016070,GO:0016740,GO:0016772,GO:0016779,GO:0018130,GO:0019438,GO:0032774,GO:0034062,GO:0034641,GO:0034654,GO:0043170,GO:0044237,GO:0044238,GO:0044249,GO:0044260,GO:0044271,GO:0046483,GO:0071704,GO:0090304,GO:1901360,GO:1901362,GO:1901576
Smic45001	5.01207e-63	-1.48739
Smic15230	5.54916e-63	-0.797647	Oxygen-evolving enhancer protein 1, chloroplastic OS=Helianthus annuus GN=PSBO PE=1 SV=1	GO:0003674,GO:0005488,GO:0005509,GO:0005575,GO:0008150,GO:0008152,GO:0009279,GO:0009507,GO:0009521,GO:0009523,GO:0009535,GO:0009536,GO:0009579,GO:0009654,GO:0009987,GO:0010109,GO:0015979,GO:0016020,GO:0016021,GO:0019222,GO:0019867,GO:0019898,GO:0031323,GO:0032991,GO:0034357,GO:0042548,GO:0042549,GO:0042651,GO:0043167,GO:0043169,GO:0043226,GO:0043227,GO:0043229,GO:0043231,GO:0043234,GO:0043467,GO:…
Smic4180	5.76217e-63	0.938806	Sodium-coupled neutral amino acid transporter 2 OS=Danio rerio GN=slc38a2 PE=3 SV=1	GO:0003674,GO:0005215,GO:0005575,GO:0005886,GO:0006810,GO:0006811,GO:0006812,GO:0006814,GO:0006820,GO:0006865,GO:0008150,GO:0009987,GO:0015291,GO:0015293,GO:0015672,GO:0015711,GO:0015849,GO:0016020,GO:0016021,GO:0022804,GO:0022857,GO:0030001,GO:0044425,GO:0044464,GO:0044699,GO:0044763,GO:0044765,GO:0046942,GO:0051234,GO:0055085,GO:0071702,GO:0071705
Smic27551	6.94247e-63	1.41524	Cysteine dioxygenase type 1 OS=Bos taurus GN=CDO1 PE=2 SV=1	GO:0000096,GO:0003674,GO:0003824,GO:0005488,GO:0005506,GO:0006082,GO:0006520,GO:0006534,GO:0006790,GO:0006807,GO:0008150,GO:0008152,GO:0009058,GO:0009069,GO:0009987,GO:0016491,GO:0016701,GO:0016702,GO:0017172,GO:0019530,GO:0019752,GO:0042412,GO:0043167,GO:0043169,GO:0043436,GO:0044237,GO:0044238,GO:0044249,GO:0044272,GO:0044281,GO:0044699,GO:0044710,GO:0044763,GO:0046439,GO:0046872,GO:0046914,GO:…
Smic25769	7.31692e-63	2.0794	Coagulation factor 5/8 type domain protein (Precursor) OS=Treponema brennaborense (strain DSM 12168 / CIP 105900 / DD5/3) GN=Trebr_0184 PE=4 SV=1	GO:0007155,GO:0008150,GO:0022610
Smic17295	7.93155e-63	0.910887	Translation initiation factor IF-2 OS=Dichelobacter nodosus (strain VCS1703A) GN=infB PE=3 SV=1	GO:0000166,GO:0001882,GO:0001883,GO:0003674,GO:0003676,GO:0003723,GO:0003743,GO:0003824,GO:0003924,GO:0005488,GO:0005525,GO:0005575,GO:0005622,GO:0005737,GO:0006139,GO:0006152,GO:0006163,GO:0006184,GO:0006195,GO:0006412,GO:0006413,GO:0006725,GO:0006753,GO:0006793,GO:0006796,GO:0006807,GO:0008135,GO:0008150,GO:0008152,GO:0009056,GO:0009058,GO:0009059,GO:0009116,GO:0009117,GO:0009119,GO:0009141,GO:…
Smic8930	8.13136e-63	2.35516	Zinc finger protein 36, C3H1 type-like 2 OS=Xenopus tropicalis GN=zfp36l2 PE=2 SV=2	GO:0000288,GO:0000956,GO:0001822,GO:0003674,GO:0003676,GO:0003677,GO:0003723,GO:0003729,GO:0003730,GO:0005488,GO:0005575,GO:0005634,GO:0005737,GO:0006139,GO:0006401,GO:0006402,GO:0006725,GO:0006807,GO:0007275,GO:0008150,GO:0008152,GO:0009056,GO:0009057,GO:0009893,GO:0009894,GO:0009896,GO:0009987,GO:0010468,GO:0010604,GO:0010608,GO:0016070,GO:0016071,GO:0017091,GO:0017145,GO:0019219,GO:0019222,GO:…
Smic25414	9.537e-63	-2.73651
Smic12121	9.88857e-63	1.76913	Ammonium transporter 2 OS=Dictyostelium discoideum GN=amtB PE=1 SV=1	GO:0000323,GO:0003008,GO:0003674,GO:0005215,GO:0005575,GO:0005764,GO:0005765,GO:0005768,GO:0005773,GO:0005774,GO:0005886,GO:0006810,GO:0006811,GO:0006812,GO:0006820,GO:0007588,GO:0008150,GO:0008324,GO:0008509,GO:0008519,GO:0009987,GO:0010008,GO:0012506,GO:0015075,GO:0015077,GO:0015101,GO:0015103,GO:0015672,GO:0015696,GO:0015698,GO:0016020,GO:0016021,GO:0022857,GO:0022890,GO:0022891,GO:0022892,GO:…
Smic23492	1.07124e-62	0.940834	Calcium-dependent protein kinase 12 OS=Arabidopsis thaliana GN=CPK12 PE=1 SV=1	GO:0000166,GO:0001101,GO:0001882,GO:0001883,GO:0003674,GO:0003824,GO:0004672,GO:0004674,GO:0005488,GO:0005509,GO:0005524,GO:0006464,GO:0006468,GO:0006793,GO:0006796,GO:0007165,GO:0008150,GO:0008152,GO:0009719,GO:0009725,GO:0009737,GO:0009738,GO:0009755,GO:0009987,GO:0010033,GO:0016301,GO:0016310,GO:0016740,GO:0016772,GO:0016773,GO:0017076,GO:0019538,GO:0030554,GO:0032549,GO:0032550,GO:0032553,GO:…
Smic1305	1.09533e-62	1.94362	DnaJ homolog subfamily B member 8 OS=Mus musculus GN=Dnajb8 PE=2 SV=1	GO:0003674,GO:0005488,GO:0005515,GO:0006457,GO:0008150,GO:0008152,GO:0009987,GO:0019538,GO:0043170,GO:0044183,GO:0044237,GO:0044238,GO:0044260,GO:0044267,GO:0061077,GO:0071704
Smic36823	1.12288e-62	1.19921
Smic19310	1.16649e-62	0.887598	hypothetical protein Pmar_PMAR015191 [Perkinsus marinus ATCC 50983] >gi|239903803|gb|EER20199.1| hypothetical protein Pmar_PMAR015191 [Perkinsus marinus ATCC 50983]
Smic11954	1.22544e-62	1.04527
Smic3819	1.22929e-62	2.8289	Ankyrin repeat domain-containing protein 17 OS=Homo sapiens GN=ANKRD17 PE=1 SV=3	GO:0001955,GO:0003674,GO:0003676,GO:0003723,GO:0005488,GO:0005575,GO:0005634,GO:0005737,GO:0008150,GO:0009987,GO:0016020,GO:0016032,GO:0021700,GO:0032502,GO:0043226,GO:0043227,GO:0043229,GO:0043231,GO:0044403,GO:0044419,GO:0044424,GO:0044464,GO:0044699,GO:0044764,GO:0044767,GO:0044822,GO:0045595,GO:0045596,GO:0048519,GO:0048523,GO:0050789,GO:0050793,GO:0050794,GO:0051093,GO:0051147,GO:0051148,GO:…
Smic40782	1.23532e-62	1.19085	Metacaspase-1 OS=Botryotinia fuckeliana (strain B05.10) GN=casA PE=3 SV=1	GO:0003674,GO:0003824,GO:0004175,GO:0004197,GO:0006508,GO:0006915,GO:0008150,GO:0008152,GO:0008219,GO:0008233,GO:0008234,GO:0009987,GO:0012501,GO:0016265,GO:0016787,GO:0019538,GO:0043170,GO:0044238,GO:0044699,GO:0044763,GO:0070011,GO:0071704
Smic16900	1.47604e-62	-0.921924
Smic21925	1.4853e-62	2.90186	Uncharacterized protein OS=Saprolegnia diclina VS20 GN=SDRG_13240 PE=4 SV=1	GO:0005575,GO:0007154,GO:0008150,GO:0009987,GO:0016021,GO:0044425,GO:0044699,GO:0044763
Smic1136	1.53744e-62	1.28489	Chaperone protein ClpB OS=Gloeobacter violaceus (strain PCC 7421) GN=clpB PE=3 SV=1	GO:0000166,GO:0001882,GO:0001883,GO:0003674,GO:0003824,GO:0005488,GO:0005524,GO:0005575,GO:0005737,GO:0006950,GO:0008150,GO:0008152,GO:0009266,GO:0009408,GO:0009628,GO:0016462,GO:0016485,GO:0016787,GO:0016817,GO:0016818,GO:0017076,GO:0017111,GO:0019538,GO:0030554,GO:0032549,GO:0032550,GO:0032553,GO:0032555,GO:0032559,GO:0035639,GO:0036094,GO:0043167,GO:0043168,GO:0043170,GO:0044238,GO:0044424,GO:…
Smic4700	1.78958e-62	-1.29969	Protein MAK16 homolog A OS=Xenopus laevis GN=mak16-a PE=2 SV=1	GO:0005575,GO:0005634,GO:0005730,GO:0043226,GO:0043227,GO:0043228,GO:0043229,GO:0043231,GO:0043232,GO:0044422,GO:0044424,GO:0044428,GO:0044446,GO:0044464
Smic16571	1.84056e-62	2.40091	Thioredoxin-like 2-1, chloroplastic OS=Arabidopsis thaliana GN=At4g26160 PE=2 SV=2	GO:0003674,GO:0003824,GO:0005488,GO:0005515,GO:0005575,GO:0006662,GO:0008150,GO:0008152,GO:0009507,GO:0009532,GO:0009536,GO:0009570,GO:0009593,GO:0009987,GO:0010109,GO:0015035,GO:0015036,GO:0016491,GO:0016667,GO:0016671,GO:0018904,GO:0019222,GO:0019725,GO:0031323,GO:0042221,GO:0042592,GO:0043226,GO:0043227,GO:0043229,GO:0043231,GO:0044281,GO:0044422,GO:0044424,GO:0044434,GO:0044435,GO:0044444,GO:…
Smic12446	1.95594e-62	4.66098
Smic19403	1.95609e-62	1.92655	Adenylate cyclase 1 OS=Rhizobium meliloti (strain 1021) GN=cya1 PE=3 SV=2	GO:0000166,GO:0001882,GO:0001883,GO:0003674,GO:0003824,GO:0004016,GO:0004871,GO:0005488,GO:0005524,GO:0005575,GO:0005886,GO:0006139,GO:0006163,GO:0006164,GO:0006171,GO:0006725,GO:0006753,GO:0006793,GO:0006796,GO:0006807,GO:0007165,GO:0008150,GO:0008152,GO:0009058,GO:0009117,GO:0009150,GO:0009152,GO:0009165,GO:0009187,GO:0009190,GO:0009259,GO:0009260,GO:0009975,GO:0009987,GO:0016020,GO:0016021,GO:…
Smic41718	2.26879e-62	1.13325	hypothetical protein [Clostridiales bacterium NK3B98]
Smic25146	2.55495e-62	2.4914	Ankyrin repeat domain-containing protein 17 OS=Mus musculus GN=Ankrd17 PE=1 SV=2	GO:0001955,GO:0003674,GO:0003676,GO:0003723,GO:0005488,GO:0005575,GO:0005634,GO:0005737,GO:0007492,GO:0008150,GO:0009888,GO:0021700,GO:0032502,GO:0043226,GO:0043227,GO:0043229,GO:0043231,GO:0044424,GO:0044464,GO:0044699,GO:0044767,GO:0045595,GO:0045596,GO:0048519,GO:0048523,GO:0048856,GO:0050789,GO:0050793,GO:0050794,GO:0051093,GO:0051147,GO:0051148,GO:0051150,GO:0051151,GO:0065007,GO:0071695,GO:…
Smic23664	3.00083e-62	-0.792759	TBC1 domain family member 13 OS=Homo sapiens GN=TBC1D13 PE=1 SV=3	GO:0003674,GO:0005083,GO:0005096,GO:0005097,GO:0005099,GO:0006140,GO:0008047,GO:0008150,GO:0009118,GO:0009894,GO:0019219,GO:0019220,GO:0019222,GO:0030234,GO:0030695,GO:0030811,GO:0031323,GO:0031329,GO:0032313,GO:0032318,GO:0032320,GO:0032851,GO:0033121,GO:0033124,GO:0043085,GO:0043087,GO:0043547,GO:0044093,GO:0050789,GO:0050790,GO:0050794,GO:0051171,GO:0051174,GO:0051336,GO:0051345,GO:0060589,GO:…
Smic29080	3.08025e-62	2.34807
Smic43021	3.11399e-62	1.38733
Smic37957	3.352e-62	1.93697	Methyltransferase type 12 OS=Rhodothermus marinus (strain ATCC 43812 / DSM 4252 / R-10) GN=Rmar_0405 PE=4 SV=1	GO:0003674,GO:0003824,GO:0008150,GO:0008152,GO:0008168,GO:0016740,GO:0016741,GO:0032259
Smic19196	3.62385e-62	-1.09007
Smic17851	3.63124e-62	1.59183	L-galactono-1,4-lactone dehydrogenase, mitochondrial OS=Brassica oleracea PE=1 SV=1	GO:0000166,GO:0003674,GO:0003824,GO:0003885,GO:0005488,GO:0005575,GO:0005739,GO:0005975,GO:0005996,GO:0006082,GO:0006766,GO:0006767,GO:0008150,GO:0008152,GO:0008762,GO:0009058,GO:0009110,GO:0009987,GO:0016020,GO:0016021,GO:0016051,GO:0016053,GO:0016491,GO:0016614,GO:0016616,GO:0016627,GO:0016632,GO:0016633,GO:0016899,GO:0019752,GO:0019852,GO:0019853,GO:0031090,GO:0031966,GO:0036094,GO:0042364,GO:…
Smic14121	3.75419e-62	0.969838	Phosphoribosylaminoimidazole carboxylase OS=Schwanniomyces occidentalis GN=ADE2 PE=3 SV=1	GO:0000166,GO:0001882,GO:0001883,GO:0003674,GO:0003824,GO:0004638,GO:0005488,GO:0005524,GO:0006139,GO:0006163,GO:0006164,GO:0006188,GO:0006189,GO:0006725,GO:0006753,GO:0006793,GO:0006796,GO:0006807,GO:0008150,GO:0008152,GO:0009058,GO:0009117,GO:0009123,GO:0009124,GO:0009126,GO:0009127,GO:0009150,GO:0009152,GO:0009156,GO:0009161,GO:0009165,GO:0009167,GO:0009168,GO:0009259,GO:0009260,GO:0009987,GO:…
Smic18883	3.89338e-62	1.28591	Probable phosphoglucomutase, cytoplasmic 1 OS=Arabidopsis thaliana GN=At1g23190 PE=2 SV=2	GO:0000271,GO:0000287,GO:0003674,GO:0003824,GO:0004614,GO:0005488,GO:0005575,GO:0005634,GO:0005737,GO:0005829,GO:0005886,GO:0005975,GO:0005976,GO:0005982,GO:0005984,GO:0005991,GO:0005992,GO:0005996,GO:0006006,GO:0006012,GO:0006073,GO:0006082,GO:0006090,GO:0006091,GO:0006094,GO:0006096,GO:0006793,GO:0006796,GO:0006873,GO:0006874,GO:0006875,GO:0006950,GO:0006970,GO:0007275,GO:0008150,GO:0008152,GO:…
Smic9540	3.91554e-62	1.37956	Glutamate synthase [NADH], amyloplastic OS=Medicago sativa PE=1 SV=1	GO:0000166,GO:0003674,GO:0003824,GO:0005488,GO:0005506,GO:0005575,GO:0006082,GO:0006520,GO:0006536,GO:0006537,GO:0006541,GO:0006807,GO:0008150,GO:0008152,GO:0008652,GO:0009058,GO:0009064,GO:0009084,GO:0009501,GO:0009536,GO:0009987,GO:0010181,GO:0015930,GO:0016040,GO:0016053,GO:0016491,GO:0016638,GO:0016639,GO:0019752,GO:0032553,GO:0036094,GO:0043167,GO:0043168,GO:0043169,GO:0043226,GO:0043227,GO:…
Smic39895	3.96644e-62	-1.43769	hypothetical protein ACMU_14615 [Actibacterium mucosum KCTC 23349]
Smic1489	4.19913e-62	4.06845	Putative acyl--CoA ligase YdaB OS=Bacillus subtilis (strain 168) GN=ydaB PE=3 SV=2	GO:0000166,GO:0001882,GO:0001883,GO:0003674,GO:0003824,GO:0005488,GO:0005524,GO:0008150,GO:0008152,GO:0016874,GO:0017076,GO:0030554,GO:0032549,GO:0032550,GO:0032553,GO:0032555,GO:0032559,GO:0035639,GO:0036094,GO:0043167,GO:0043168,GO:0097159,GO:0097367,GO:1901265,GO:1901363
Smic6850	4.23048e-62	-0.826427	Putative uncharacterized protein OS=Aureococcus anophagefferens GN=AURANDRAFT_63054 PE=4 SV=1	GO:0008150,GO:0009987,GO:0019725,GO:0042592,GO:0044699,GO:0044763,GO:0045454,GO:0050789,GO:0050794,GO:0065007,GO:0065008
Smic17145	4.37805e-62	0.884058	Fucoxanthin-chlorophyll a-c binding protein B, chloroplastic OS=Macrocystis pyrifera GN=FCPB PE=2 SV=1	GO:0003674,GO:0005488,GO:0005575,GO:0006091,GO:0006464,GO:0008150,GO:0008152,GO:0009507,GO:0009521,GO:0009523,GO:0009535,GO:0009536,GO:0009579,GO:0009765,GO:0009987,GO:0015979,GO:0016020,GO:0016021,GO:0016168,GO:0018298,GO:0019538,GO:0030076,GO:0032991,GO:0034357,GO:0036211,GO:0042651,GO:0043170,GO:0043226,GO:0043227,GO:0043229,GO:0043231,GO:0043234,GO:0043412,GO:0044237,GO:0044238,GO:0044260,GO:…
Smic27927	4.64185e-62	1.50037	Internalin-A OS=Listeria monocytogenes serotype 1/2a (strain 10403S) GN=inlA PE=3 SV=1	GO:0005575,GO:0005576,GO:0005618,GO:0030312,GO:0044464
Smic10561	4.83919e-62	0.987885	Uncharacterized protein ycf45 OS=Porphyra purpurea GN=ycf45 PE=3 SV=1	GO:0000166,GO:0001882,GO:0001883,GO:0003674,GO:0003676,GO:0003824,GO:0005488,GO:0005524,GO:0005575,GO:0008150,GO:0008152,GO:0009507,GO:0009536,GO:0016462,GO:0016787,GO:0016817,GO:0016818,GO:0017076,GO:0017111,GO:0030554,GO:0032549,GO:0032550,GO:0032553,GO:0032555,GO:0032559,GO:0035639,GO:0036094,GO:0043167,GO:0043168,GO:0043226,GO:0043227,GO:0043229,GO:0043231,GO:0044424,GO:0044444,GO:0044464,GO:…
Smic33853	5.24677e-62	1.86356	Ankyrin-2 OS=Homo sapiens GN=ANK2 PE=1 SV=4	GO:0001508,GO:0002027,GO:0003008,GO:0003012,GO:0003279,GO:0003283,GO:0003674,GO:0005198,GO:0005200,GO:0005488,GO:0005515,GO:0005575,GO:0005622,GO:0005737,GO:0005829,GO:0005856,GO:0005886,GO:0005887,GO:0005911,GO:0006605,GO:0006612,GO:0006810,GO:0006811,GO:0006812,GO:0006816,GO:0006873,GO:0006874,GO:0006875,GO:0006886,GO:0006928,GO:0006936,GO:0006937,GO:0006941,GO:0006942,GO:0007009,GO:0007043,GO:…
Smic22920	5.25998e-62	3.21933
Smic20158	5.27214e-62	1.47024	Potassium/sodium hyperpolarization-activated cyclic nucleotide-gated channel 4 OS=Oryctolagus cuniculus GN=HCN4 PE=2 SV=1	GO:0000166,GO:0002027,GO:0003674,GO:0005215,GO:0005216,GO:0005217,GO:0005221,GO:0005222,GO:0005244,GO:0005249,GO:0005261,GO:0005267,GO:0005272,GO:0005488,GO:0005575,GO:0005886,GO:0006810,GO:0006811,GO:0006812,GO:0006813,GO:0006814,GO:0008016,GO:0008150,GO:0008324,GO:0009719,GO:0009987,GO:0010033,GO:0010243,GO:0014070,GO:0014074,GO:0015075,GO:0015077,GO:0015079,GO:0015081,GO:0015267,GO:0015276,GO:…
Smic11363	5.76315e-62	-1.26037	Glutathione S-transferase OS=Blattella germanica PE=1 SV=3	GO:0003674,GO:0003824,GO:0004364,GO:0008150,GO:0008152,GO:0016740,GO:0016765
Smic8752	5.78513e-62	0.986677	Predicted protein OS=Micromonas sp. (strain RCC299 / NOUM17) GN=MICPUN_59741 PE=4 SV=1	GO:0003674,GO:0005488,GO:0005509,GO:0043167,GO:0043169,GO:0046872
Smic17691	5.9505e-62	2.94902	Probable phosphoribosylformylglycinamidine synthase, chloroplastic/mitochondrial OS=Arabidopsis thaliana GN=At1g74260 PE=2 SV=3	GO:0000166,GO:0001882,GO:0001883,GO:0003674,GO:0003824,GO:0004642,GO:0005488,GO:0005524,GO:0005575,GO:0005739,GO:0006082,GO:0006139,GO:0006163,GO:0006164,GO:0006188,GO:0006189,GO:0006520,GO:0006541,GO:0006725,GO:0006753,GO:0006793,GO:0006796,GO:0006807,GO:0008150,GO:0008152,GO:0009058,GO:0009064,GO:0009117,GO:0009123,GO:0009124,GO:0009126,GO:0009127,GO:0009150,GO:0009152,GO:0009156,GO:0009161,GO:…
Smic28508	6.32293e-62	1.28323	Uncharacterized protein OS=Eimeria maxima GN=EMWEY_00029270 PE=4 SV=1	GO:0005575,GO:0005576,GO:0006508,GO:0007596,GO:0007599,GO:0008150,GO:0008152,GO:0019538,GO:0032501,GO:0043170,GO:0044238,GO:0044699,GO:0044707,GO:0050817,GO:0050878,GO:0065007,GO:0065008,GO:0071704
Smic12380	6.80733e-62	1.48169
Smic19316	7.55873e-62	1.44773	Indole-3-acetaldehyde oxidase OS=Arabidopsis thaliana GN=AAO2 PE=1 SV=2	GO:0000166,GO:0003674,GO:0003824,GO:0004031,GO:0005488,GO:0005506,GO:0005575,GO:0005737,GO:0005829,GO:0006066,GO:0006082,GO:0006629,GO:0006714,GO:0006720,GO:0006721,GO:0008150,GO:0008152,GO:0008299,GO:0008610,GO:0008762,GO:0009055,GO:0009058,GO:0009687,GO:0009688,GO:0009850,GO:0009851,GO:0009987,GO:0010817,GO:0016053,GO:0016106,GO:0016114,GO:0016491,GO:0016614,GO:0016616,GO:0016623,GO:0016903,GO:…
Smic12401	8.92639e-62	5.04449
Smic42793	1.04194e-61	1.58618	Potassium voltage-gated channel protein eag OS=Drosophila melanogaster GN=eag PE=1 SV=2	GO:0000155,GO:0000160,GO:0003008,GO:0003674,GO:0003824,GO:0004672,GO:0004673,GO:0004871,GO:0004872,GO:0005215,GO:0005216,GO:0005244,GO:0005249,GO:0005261,GO:0005267,GO:0005488,GO:0005515,GO:0005575,GO:0005886,GO:0006461,GO:0006793,GO:0006796,GO:0006810,GO:0006811,GO:0006812,GO:0006813,GO:0007165,GO:0007275,GO:0007399,GO:0007600,GO:0007606,GO:0007608,GO:0007610,GO:0007611,GO:0007612,GO:0007617,GO:…
Smic13429	1.05583e-61	-4.2525	Acyl-CoA dehydrogenase family member 11 OS=Gallus gallus GN=ACAD11 PE=2 SV=1	GO:0000166,GO:0003674,GO:0003824,GO:0003995,GO:0005488,GO:0005575,GO:0005777,GO:0008150,GO:0008152,GO:0016491,GO:0016627,GO:0016740,GO:0016772,GO:0036094,GO:0042579,GO:0043167,GO:0043168,GO:0043226,GO:0043227,GO:0043229,GO:0043231,GO:0044424,GO:0044444,GO:0044464,GO:0044699,GO:0044710,GO:0048037,GO:0050660,GO:0050662,GO:0055114,GO:0097159,GO:1901265,GO:1901363
Smic41248	1.11643e-61	-0.887263	FOG: TPR repeat (ISS) OS=Ostreococcus tauri GN=Ot15g01940 PE=4 SV=1	GO:0000902,GO:0008150,GO:0009653,GO:0009987,GO:0016043,GO:0032502,GO:0032989,GO:0044699,GO:0044763,GO:0044767,GO:0048869,GO:0071840
Smic5761	1.20293e-61	0.857527	Adenylate kinase isoenzyme 1 OS=Oryctolagus cuniculus GN=AK1 PE=1 SV=1	GO:0000166,GO:0001882,GO:0001883,GO:0003674,GO:0003824,GO:0004017,GO:0004550,GO:0005488,GO:0005524,GO:0005575,GO:0005737,GO:0006139,GO:0006163,GO:0006164,GO:0006165,GO:0006172,GO:0006725,GO:0006753,GO:0006793,GO:0006796,GO:0006807,GO:0008150,GO:0008152,GO:0009058,GO:0009116,GO:0009117,GO:0009119,GO:0009123,GO:0009124,GO:0009126,GO:0009127,GO:0009132,GO:0009133,GO:0009135,GO:0009136,GO:0009141,GO:…
Smic22295	1.71978e-61	0.782808
Smic42043	1.72713e-61	5.38218
Smic30107	1.86487e-61	-5.32714
Smic5930	2.03001e-61	2.21094
Smic27827	2.23235e-61	1.56097	Protein MEI2-like 3 OS=Arabidopsis thaliana GN=ML3 PE=2 SV=2	GO:0000166,GO:0000280,GO:0003674,GO:0003676,GO:0003723,GO:0005488,GO:0006996,GO:0007126,GO:0008150,GO:0009987,GO:0010564,GO:0010638,GO:0016043,GO:0033043,GO:0036094,GO:0040008,GO:0040020,GO:0045836,GO:0045927,GO:0048285,GO:0048518,GO:0048522,GO:0048610,GO:0050789,GO:0050794,GO:0051128,GO:0051130,GO:0051302,GO:0051445,GO:0051726,GO:0051783,GO:0051785,GO:0065007,GO:0071840,GO:0090068,GO:0097159,GO:…
Smic15680	2.24007e-61	2.09521	cAMP-dependent protein kinase catalytic subunit OS=Dictyostelium discoideum GN=pkaC PE=1 SV=2	GO:0000166,GO:0001882,GO:0001883,GO:0003674,GO:0003824,GO:0004672,GO:0004674,GO:0004690,GO:0004691,GO:0005488,GO:0005524,GO:0005575,GO:0005813,GO:0005815,GO:0005829,GO:0006464,GO:0006468,GO:0006793,GO:0006796,GO:0008150,GO:0008152,GO:0009892,GO:0009987,GO:0010468,GO:0010605,GO:0010629,GO:0016301,GO:0016310,GO:0016740,GO:0016772,GO:0016773,GO:0017076,GO:0019222,GO:0019538,GO:0022603,GO:0030154,GO:…
Smic36102	2.26232e-61	1.01026	Multidrug resistance-associated protein 4 OS=Homo sapiens GN=ABCC4 PE=1 SV=3	GO:0000166,GO:0001775,GO:0001882,GO:0001883,GO:0002576,GO:0003674,GO:0003824,GO:0005215,GO:0005488,GO:0005524,GO:0005575,GO:0005886,GO:0006139,GO:0006152,GO:0006163,GO:0006195,GO:0006200,GO:0006725,GO:0006753,GO:0006793,GO:0006796,GO:0006807,GO:0006810,GO:0006887,GO:0007596,GO:0007599,GO:0008150,GO:0008152,GO:0009056,GO:0009116,GO:0009117,GO:0009119,GO:0009123,GO:0009125,GO:0009126,GO:0009128,GO:…
Smic18080	2.53839e-61	-0.813282	Ammonia channel OS=Aquifex aeolicus (strain VF5) GN=amt PE=1 SV=1	GO:0003674,GO:0005215,GO:0005575,GO:0005886,GO:0006810,GO:0006811,GO:0006812,GO:0006820,GO:0008150,GO:0008324,GO:0008509,GO:0008519,GO:0009987,GO:0015075,GO:0015077,GO:0015101,GO:0015103,GO:0015672,GO:0015696,GO:0015698,GO:0016020,GO:0016021,GO:0022857,GO:0022890,GO:0022891,GO:0022892,GO:0034220,GO:0044425,GO:0044464,GO:0044699,GO:0044763,GO:0044765,GO:0051234,GO:0055085,GO:0071705,GO:0072488
Smic15291	2.63576e-61	-0.797814	Pyruvate, phosphate dikinase regulatory protein 1, chloroplastic OS=Arabidopsis thaliana GN=RP1 PE=2 SV=1	GO:0000023,GO:0000166,GO:0000271,GO:0001882,GO:0001883,GO:0003674,GO:0003824,GO:0004672,GO:0004674,GO:0004721,GO:0005488,GO:0005524,GO:0005575,GO:0005975,GO:0005976,GO:0005982,GO:0005984,GO:0006073,GO:0006464,GO:0006468,GO:0006790,GO:0006793,GO:0006796,GO:0008150,GO:0008152,GO:0009058,GO:0009059,GO:0009250,GO:0009311,GO:0009507,GO:0009532,GO:0009536,GO:0009570,GO:0009653,GO:0009886,GO:0009987,GO:…
Smic24834	2.92292e-61	2.25714	Zinc finger protein OS=Gregarina niphandrodes GN=GNI_010410 PE=4 SV=1	GO:0003674,GO:0005488,GO:0043167,GO:0043169,GO:0046872
Smic34627	2.9836e-61	0.911696
Smic43701	2.99665e-61	1.90049
Smic3375	3.32371e-61	0.794001
Smic20157	3.38063e-61	2.22011
Smic8356	3.72409e-61	1.52211
Smic30236	3.84816e-61	5.37314
Smic33472	3.84816e-61	2.58967	Ankyrin-2 OS=Mus musculus GN=Ank2 PE=1 SV=2	GO:0001508,GO:0002027,GO:0003008,GO:0003012,GO:0003279,GO:0003283,GO:0003674,GO:0005198,GO:0005200,GO:0005488,GO:0005515,GO:0005575,GO:0005622,GO:0005737,GO:0005856,GO:0005886,GO:0005887,GO:0005911,GO:0006605,GO:0006612,GO:0006810,GO:0006873,GO:0006874,GO:0006875,GO:0006886,GO:0006936,GO:0006937,GO:0006941,GO:0006942,GO:0007009,GO:0007043,GO:0007154,GO:0007165,GO:0007399,GO:0008016,GO:0008092,GO:…
Smic27182	4.21953e-61	1.62784
Smic10354	4.96864e-61	1.62103	Putative surface lipoprotein OS=Shewanella oneidensis (strain MR-1) GN=SO_A0110 PE=4 SV=1	GO:0003674,GO:0008150
Smic41805	4.9796e-61	-1.36173	BTB/POZ and MATH domain-containing protein 1 OS=Arabidopsis thaliana GN=BPM1 PE=1 SV=1	GO:0003674,GO:0005488,GO:0005515,GO:0005575,GO:0005634,GO:0006464,GO:0008150,GO:0008152,GO:0009987,GO:0016567,GO:0019538,GO:0032446,GO:0036211,GO:0042802,GO:0043170,GO:0043226,GO:0043227,GO:0043229,GO:0043231,GO:0043412,GO:0044237,GO:0044238,GO:0044260,GO:0044267,GO:0044424,GO:0044464,GO:0070647,GO:0071704
Smic17534	5.23434e-61	2.28506	Taurocyamine kinase OS=Schistosoma mansoni GN=Smp_194770 PE=1 SV=3	GO:0000166,GO:0001882,GO:0001883,GO:0003674,GO:0003824,GO:0005488,GO:0005524,GO:0006793,GO:0006796,GO:0008150,GO:0008152,GO:0009987,GO:0016301,GO:0016310,GO:0016491,GO:0016740,GO:0016772,GO:0016775,GO:0017076,GO:0030554,GO:0032549,GO:0032550,GO:0032553,GO:0032555,GO:0032559,GO:0035639,GO:0036094,GO:0043167,GO:0043168,GO:0043169,GO:0044237,GO:0044699,GO:0044710,GO:0046872,GO:0050324,GO:0055114,GO:…
Smic34033	6.89333e-61	1.33603	Probable ATP-dependent RNA helicase DDX60 OS=Homo sapiens GN=DDX60 PE=1 SV=3	GO:0000166,GO:0001882,GO:0001883,GO:0002252,GO:0002376,GO:0002682,GO:0002684,GO:0002697,GO:0002831,GO:0002833,GO:0003674,GO:0003676,GO:0003677,GO:0003690,GO:0003723,GO:0003725,GO:0003727,GO:0003824,GO:0004386,GO:0005488,GO:0005515,GO:0005524,GO:0005575,GO:0005737,GO:0005856,GO:0006950,GO:0006952,GO:0006955,GO:0008150,GO:0008152,GO:0009605,GO:0009607,GO:0009615,GO:0009966,GO:0009967,GO:0010646,GO:…
[truncated: 24,378 more rows]
