# Supplementary material for: Nutritional control regulates symbiont proliferation and life history in coral-dinoflagellate symbiosis
Source: BMC Biol. 2022 May 13;20:103. doi: 10.1186/s12915-022-01306-2 (PMC9102920; doi:10.1186/s12915-022-01306-2)
Supplement: Supplementary file 4 — Additional file 4: Table S5. Differentially expressed genes identified from the comparison between cells in nitrogen-depleted and standard f/2 medium. [file 12915_2022_1306_MOESM4_ESM.xlsx]

## Sheet: Sheet1
Table S5 Differentially expressed genes identified from the comparison between cells in nitrogen-depleted and standard f/2 medium.
Gene ID	q value	ln(fold-change)	Annotation	GO
Smic3213	2.76443e-52	0.924979	Sushi, von Willebrand factor type A, EGF and pentraxin domain-containing protein 1 OS=Mus musculus GN=Svep1 PE=1 SV=1	GO:0003674,GO:0003682,GO:0005488,GO:0005509,GO:0005575,GO:0005576,GO:0005737,GO:0007155,GO:0008150,GO:0016020,GO:0022610,GO:0043167,GO:0043169,GO:0044424,GO:0044464,GO:0046872
Smic47479	2.44852e-40	0.72585	Phosphoenolpyruvate synthase OS=Neisseria meningitidis serogroup B (strain MC58) GN=ppsA PE=1 SV=1	GO:0000166,GO:0001882,GO:0001883,GO:0003674,GO:0003824,GO:0005488,GO:0005524,GO:0005975,GO:0005996,GO:0006006,GO:0006082,GO:0006090,GO:0006094,GO:0006793,GO:0006796,GO:0008150,GO:0008152,GO:0008986,GO:0009058,GO:0009987,GO:0016051,GO:0016301,GO:0016310,GO:0016740,GO:0016772,GO:0016781,GO:0017076,GO:0019318,GO:0019319,GO:0019752,GO:0030554,GO:0032549,GO:0032550,GO:0032553,GO:0032555,GO:0032559,GO:…
Smic29860	8.3186e-37	1.23283	Caroteno-chlorophyll a-c-binding protein (Fragment) OS=Amphidinium carterae PE=1 SV=1	GO:0003674,GO:0005488,GO:0005575,GO:0006091,GO:0006464,GO:0008150,GO:0008152,GO:0009507,GO:0009521,GO:0009522,GO:0009523,GO:0009535,GO:0009536,GO:0009579,GO:0009765,GO:0009987,GO:0015979,GO:0016020,GO:0016021,GO:0016168,GO:0018298,GO:0019538,GO:0032991,GO:0034357,GO:0036211,GO:0042651,GO:0043167,GO:0043169,GO:0043170,GO:0043226,GO:0043227,GO:0043229,GO:0043231,GO:0043234,GO:0043412,GO:0044237,GO:…
Smic38232	1.15673e-35	0.673559	Uncharacterized protein OS=Emiliania huxleyi CCMP1516 GN=EMIHUDRAFT_208842 PE=4 SV=1	GO:0005575,GO:0005576
Smic14204	5.32235e-35	0.982817	Uncharacterized protein OS=Thalassiosira oceanica GN=THAOC_08064 PE=4 SV=1	GO:0003674,GO:0003824,GO:0004175,GO:0004222,GO:0005575,GO:0006508,GO:0007155,GO:0008150,GO:0008152,GO:0008233,GO:0008237,GO:0016020,GO:0016787,GO:0019538,GO:0022610,GO:0043170,GO:0044238,GO:0070011,GO:0071704
Smic9877	1.07142e-32	0.859195	Hemicentin-1 OS=Homo sapiens GN=HMCN1 PE=1 SV=2	GO:0003008,GO:0003674,GO:0005488,GO:0005509,GO:0005575,GO:0005576,GO:0005578,GO:0005604,GO:0005938,GO:0007600,GO:0007601,GO:0008150,GO:0030054,GO:0031012,GO:0031982,GO:0031988,GO:0032501,GO:0043167,GO:0043169,GO:0043226,GO:0043227,GO:0043230,GO:0044420,GO:0044421,GO:0044424,GO:0044444,GO:0044464,GO:0044699,GO:0044707,GO:0046872,GO:0050877,GO:0050896,GO:0050953,GO:0065010,GO:0070062
Smic35157	4.18374e-32	1.14187	Putative uncharacterized protein AlNc14C5G771 OS=Albugo laibachii Nc14 GN=AlNc14C5G771 PE=4 SV=1	GO:0000166,GO:0001882,GO:0001883,GO:0003674,GO:0003824,GO:0005488,GO:0005524,GO:0008150,GO:0008152,GO:0016462,GO:0016787,GO:0016817,GO:0016818,GO:0017076,GO:0017111,GO:0030554,GO:0032549,GO:0032550,GO:0032553,GO:0032555,GO:0032559,GO:0035639,GO:0036094,GO:0043167,GO:0043168,GO:0097159,GO:0097367,GO:1901265,GO:1901363
Smic30817	2.00657e-30	0.835282	Polyadenylate-binding protein, cytoplasmic and nuclear OS=Cryptococcus neoformans var. neoformans serotype D (strain JEC21 / ATCC MYA-565) GN=PAB1 PE=3 SV=1	GO:0000166,GO:0003674,GO:0003676,GO:0003723,GO:0005488,GO:0005575,GO:0005634,GO:0005737,GO:0006139,GO:0006396,GO:0006397,GO:0006417,GO:0006725,GO:0006807,GO:0006810,GO:0008150,GO:0008152,GO:0009889,GO:0009987,GO:0010468,GO:0010556,GO:0010608,GO:0015931,GO:0016070,GO:0016071,GO:0019222,GO:0031323,GO:0031326,GO:0032268,GO:0034641,GO:0036094,GO:0043170,GO:0043226,GO:0043227,GO:0043229,GO:0043231,GO:…
Smic41851	2.23915e-30	0.965145	Fucoxanthin-chlorophyll a-c binding protein A, chloroplastic OS=Macrocystis pyrifera GN=FCPA PE=2 SV=1	GO:0003674,GO:0005488,GO:0005575,GO:0006091,GO:0006464,GO:0008150,GO:0008152,GO:0009507,GO:0009521,GO:0009523,GO:0009535,GO:0009536,GO:0009579,GO:0009765,GO:0009987,GO:0015979,GO:0016020,GO:0016021,GO:0016168,GO:0018298,GO:0019538,GO:0030076,GO:0032991,GO:0034357,GO:0036211,GO:0042651,GO:0043170,GO:0043226,GO:0043227,GO:0043229,GO:0043231,GO:0043234,GO:0043412,GO:0044237,GO:0044238,GO:0044260,GO:…
Smic14591	1.51691e-29	0.846639	cAMP-dependent protein kinase type I-beta regulatory subunit OS=Homo sapiens GN=PRKAR1B PE=1 SV=4	GO:0000166,GO:0001932,GO:0001933,GO:0001934,GO:0002376,GO:0002791,GO:0003008,GO:0003674,GO:0004857,GO:0004860,GO:0004862,GO:0005488,GO:0005515,GO:0005575,GO:0005829,GO:0005886,GO:0005952,GO:0006091,GO:0006112,GO:0006464,GO:0006468,GO:0006469,GO:0006793,GO:0006796,GO:0006810,GO:0006833,GO:0006950,GO:0006952,GO:0006955,GO:0007165,GO:0007166,GO:0007167,GO:0007169,GO:0007173,GO:0007202,GO:0007596,GO:…
Smic10756	6.98746e-29	0.896405	DNA excision repair protein ERCC-6-like OS=Mus musculus GN=Ercc6l PE=1 SV=1	GO:0000166,GO:0000280,GO:0000775,GO:0000776,GO:0000777,GO:0001882,GO:0001883,GO:0003674,GO:0003676,GO:0003677,GO:0003824,GO:0004386,GO:0005488,GO:0005524,GO:0005575,GO:0005694,GO:0006996,GO:0007049,GO:0007067,GO:0008150,GO:0008152,GO:0009987,GO:0016043,GO:0016462,GO:0016787,GO:0016817,GO:0016818,GO:0017076,GO:0017111,GO:0022402,GO:0030554,GO:0032549,GO:0032550,GO:0032553,GO:0032555,GO:0032559,GO:…
Smic9355	1.1915e-27	0.822558	Abnormal spindle-like microcephaly-associated protein OS=Homo sapiens GN=ASPM PE=1 SV=2	GO:0000280,GO:0000922,GO:0001764,GO:0002052,GO:0003006,GO:0003674,GO:0005488,GO:0005515,GO:0005516,GO:0005575,GO:0005634,GO:0005737,GO:0005819,GO:0005856,GO:0006928,GO:0006996,GO:0007049,GO:0007067,GO:0007276,GO:0007281,GO:0007283,GO:0007292,GO:0007420,GO:0008150,GO:0008284,GO:0009786,GO:0009966,GO:0009967,GO:0009987,GO:0010646,GO:0010647,GO:0010720,GO:0016043,GO:0016477,GO:0017145,GO:0021873,GO:…
Smic15260	2.00261e-27	1.05034	UDP-N-acetylbacillosamine transaminase OS=Campylobacter jejuni subsp. jejuni serotype O:2 (strain NCTC 11168) GN=pglE PE=1 SV=1	GO:0003674,GO:0003824,GO:0005488,GO:0005975,GO:0006464,GO:0006486,GO:0008150,GO:0008152,GO:0008483,GO:0009987,GO:0016740,GO:0016769,GO:0019538,GO:0030170,GO:0036211,GO:0043167,GO:0043168,GO:0043170,GO:0043412,GO:0043413,GO:0044237,GO:0044238,GO:0044260,GO:0044267,GO:0044699,GO:0044710,GO:0044723,GO:0044763,GO:0047302,GO:0048037,GO:0070085,GO:0071704,GO:0097159,GO:1901363
Smic42505	2.12528e-27	0.883002	Kinesin-like protein KIF20B OS=Homo sapiens GN=KIF20B PE=1 SV=3	GO:0000087,GO:0000166,GO:0000279,GO:0000280,GO:0001882,GO:0001883,GO:0003674,GO:0003774,GO:0003777,GO:0003824,GO:0005488,GO:0005515,GO:0005524,GO:0005575,GO:0005634,GO:0005654,GO:0005730,GO:0005737,GO:0005813,GO:0005815,GO:0005819,GO:0005856,GO:0005874,GO:0006139,GO:0006152,GO:0006163,GO:0006195,GO:0006200,GO:0006725,GO:0006753,GO:0006793,GO:0006796,GO:0006807,GO:0006928,GO:0006996,GO:0007017,GO:…
Smic34812	2.68328e-27	0.711408	Uncharacterized protein OS=Thalassiosira oceanica GN=THAOC_08064 PE=4 SV=1	GO:0003674,GO:0003824,GO:0004175,GO:0004222,GO:0005575,GO:0006508,GO:0007155,GO:0008150,GO:0008152,GO:0008233,GO:0008237,GO:0016020,GO:0016787,GO:0019538,GO:0022610,GO:0043170,GO:0044238,GO:0070011,GO:0071704
Smic48054	4.54296e-27	0.606327
Smic5478	5.61596e-27	0.715306	PKD domain containing protein (Precursor) OS=Psychromonas ingrahamii (strain 37) GN=Ping_2564 PE=4 SV=1	GO:0003674,GO:0005488,GO:0005509,GO:0043167,GO:0043169,GO:0046872
Smic9988	1.0252e-26	1.12371	DNA replication licensing factor mcm6 OS=Dictyostelium discoideum GN=mcm6 PE=3 SV=1	GO:0000166,GO:0001882,GO:0001883,GO:0003674,GO:0003676,GO:0003677,GO:0003678,GO:0003824,GO:0004386,GO:0005488,GO:0005524,GO:0005575,GO:0005634,GO:0006139,GO:0006259,GO:0006260,GO:0006270,GO:0006725,GO:0006807,GO:0007049,GO:0008150,GO:0008152,GO:0009058,GO:0009059,GO:0009987,GO:0016462,GO:0016787,GO:0016817,GO:0016818,GO:0017076,GO:0017111,GO:0030554,GO:0032392,GO:0032508,GO:0032549,GO:0032550,GO:…
Smic32177	1.19071e-26	0.789518	Na(+)/H(+) antiporter NhaA OS=Desulfitobacterium hafniense (strain Y51) GN=nhaA PE=3 SV=1	GO:0003674,GO:0005215,GO:0005575,GO:0005886,GO:0006810,GO:0006811,GO:0006812,GO:0006814,GO:0006885,GO:0008150,GO:0008324,GO:0009987,GO:0015075,GO:0015077,GO:0015081,GO:0015291,GO:0015297,GO:0015672,GO:0016020,GO:0016021,GO:0022804,GO:0022857,GO:0022890,GO:0022891,GO:0022892,GO:0030001,GO:0034220,GO:0035725,GO:0042592,GO:0044425,GO:0044464,GO:0044699,GO:0044763,GO:0044765,GO:0046873,GO:0048878,GO:…
Smic18312	2.09903e-25	0.887987	Uncharacterized protein KIAA1751 homolog OS=Mus musculus PE=2 SV=2	GO:0003674,GO:0005575,GO:0008150
Smic5777	3.36915e-25	0.924278	Serine/threonine-protein kinase SIK2 OS=Gallus gallus GN=SIK2 PE=2 SV=1	GO:0000166,GO:0000287,GO:0001882,GO:0001883,GO:0003674,GO:0003824,GO:0004672,GO:0004674,GO:0005488,GO:0005524,GO:0005575,GO:0005737,GO:0006464,GO:0006468,GO:0006793,GO:0006796,GO:0007165,GO:0008150,GO:0008152,GO:0009966,GO:0009987,GO:0010646,GO:0016301,GO:0016310,GO:0016740,GO:0016772,GO:0016773,GO:0017076,GO:0019538,GO:0023051,GO:0030554,GO:0032549,GO:0032550,GO:0032553,GO:0032555,GO:0032559,GO:…
Smic31335	3.36915e-25	0.692887	Sodium channel protein type 11 subunit alpha OS=Homo sapiens GN=SCN11A PE=1 SV=2	GO:0001508,GO:0001518,GO:0003674,GO:0005215,GO:0005216,GO:0005244,GO:0005248,GO:0005261,GO:0005272,GO:0005575,GO:0005886,GO:0006810,GO:0006811,GO:0006812,GO:0006814,GO:0008150,GO:0008219,GO:0008324,GO:0009987,GO:0015075,GO:0015077,GO:0015081,GO:0015267,GO:0015672,GO:0016020,GO:0016021,GO:0016265,GO:0019228,GO:0022803,GO:0022832,GO:0022836,GO:0022838,GO:0022843,GO:0022857,GO:0022890,GO:0022891,GO:…
Smic46948	5.04984e-25	0.641749
Smic12050	5.46662e-25	0.836216	Protein kinase 2 OS=Dictyostelium discoideum GN=pkgB PE=1 SV=2	GO:0000166,GO:0001882,GO:0001883,GO:0003006,GO:0003674,GO:0003824,GO:0004672,GO:0004674,GO:0004690,GO:0004691,GO:0005488,GO:0005524,GO:0005575,GO:0005737,GO:0005886,GO:0006464,GO:0006468,GO:0006793,GO:0006796,GO:0006810,GO:0006897,GO:0006907,GO:0006935,GO:0006950,GO:0008150,GO:0008152,GO:0009605,GO:0009653,GO:0009719,GO:0009987,GO:0009991,GO:0010033,GO:0010243,GO:0014070,GO:0014074,GO:0016020,GO:…
Smic30252	9.01902e-25	0.887327	hypothetical protein Pmar_PMAR012414 [Perkinsus marinus ATCC 50983] >gi|239902662|gb|EER19434.1| hypothetical protein Pmar_PMAR012414 [Perkinsus marinus ATCC 50983]
Smic40857	1.54394e-24	1.01691
Smic10214	1.60269e-24	0.598565	Patched domain-containing protein 3 OS=Mus musculus GN=Ptchd3 PE=1 SV=1	GO:0003674,GO:0004871,GO:0004872,GO:0004888,GO:0005575,GO:0007165,GO:0008150,GO:0008158,GO:0009987,GO:0016020,GO:0016021,GO:0038023,GO:0044422,GO:0044425,GO:0044441,GO:0044463,GO:0044464,GO:0050789,GO:0050794,GO:0050896,GO:0051716,GO:0060089,GO:0065007,GO:0097223,GO:0097225
Smic8955	1.77076e-24	1.01639	Potassium voltage-gated channel subfamily H member 2 OS=Rattus norvegicus GN=Kcnh2 PE=1 SV=1	GO:0000155,GO:0000160,GO:0002027,GO:0003674,GO:0003824,GO:0004672,GO:0004673,GO:0004871,GO:0004872,GO:0005215,GO:0005216,GO:0005242,GO:0005244,GO:0005249,GO:0005261,GO:0005267,GO:0005488,GO:0005515,GO:0005575,GO:0005887,GO:0006461,GO:0006793,GO:0006796,GO:0006810,GO:0006811,GO:0006812,GO:0006813,GO:0007165,GO:0007420,GO:0008016,GO:0008150,GO:0008152,GO:0008324,GO:0009987,GO:0015075,GO:0015077,GO:…
Smic30062	4.32823e-24	0.763845	Cystathionine beta-lyase, chloroplastic OS=Arabidopsis thaliana GN=At3g57050 PE=1 SV=1	GO:0000096,GO:0000097,GO:0000394,GO:0003674,GO:0003824,GO:0004121,GO:0005488,GO:0005575,GO:0006082,GO:0006139,GO:0006396,GO:0006520,GO:0006555,GO:0006725,GO:0006790,GO:0006807,GO:0008150,GO:0008152,GO:0008380,GO:0008652,GO:0009058,GO:0009066,GO:0009067,GO:0009069,GO:0009086,GO:0009092,GO:0009507,GO:0009532,GO:0009536,GO:0009570,GO:0009987,GO:0016053,GO:0016070,GO:0016829,GO:0016846,GO:0019279,GO:…
Smic38914	5.18076e-24	0.571799	Far upstream element-binding protein 1 OS=Rattus norvegicus GN=Fubp1 PE=1 SV=1	GO:0003674,GO:0003676,GO:0003677,GO:0003723,GO:0005488,GO:0005575,GO:0005634,GO:0006139,GO:0006351,GO:0006355,GO:0006725,GO:0006807,GO:0008150,GO:0008152,GO:0009058,GO:0009059,GO:0009889,GO:0009893,GO:0009987,GO:0010468,GO:0010556,GO:0010604,GO:0010628,GO:0016070,GO:0018130,GO:0019219,GO:0019222,GO:0019438,GO:0031323,GO:0031326,GO:0032774,GO:0034641,GO:0034645,GO:0034654,GO:0043170,GO:0043226,GO:…
Smic21191	6.29794e-24	-0.998984
Smic12777	1.11918e-23	0.650882	Vegetative incompatibility protein HET-E-1 OS=Podospora anserina GN=HET-E1 PE=4 SV=1	GO:0000166,GO:0001882,GO:0001883,GO:0003674,GO:0005488,GO:0005525,GO:0017076,GO:0019001,GO:0032549,GO:0032550,GO:0032553,GO:0032555,GO:0032561,GO:0035639,GO:0036094,GO:0043167,GO:0043168,GO:0097159,GO:0097367,GO:1901265,GO:1901363
Smic29734	1.30134e-23	1.60077	hypothetical protein Pmar_PMAR010196 [Perkinsus marinus ATCC 50983] >gi|239904199|gb|EER20454.1| hypothetical protein Pmar_PMAR010196 [Perkinsus marinus ATCC 50983]
Smic12111	1.94388e-23	1.24057	Cytosine-specific methyltransferase OS=Bacteroides massiliensis dnLKV3 GN=C802_00061 PE=3 SV=1	GO:0003674,GO:0003676,GO:0003677,GO:0003824,GO:0003886,GO:0005488,GO:0006139,GO:0006259,GO:0006304,GO:0006305,GO:0006306,GO:0006725,GO:0006807,GO:0006950,GO:0006952,GO:0008150,GO:0008152,GO:0008168,GO:0008757,GO:0009008,GO:0009307,GO:0009987,GO:0010468,GO:0016740,GO:0016741,GO:0019222,GO:0032259,GO:0032776,GO:0034641,GO:0040029,GO:0043170,GO:0043412,GO:0043414,GO:0044237,GO:0044238,GO:0044260,GO:…
Smic36942	1.94388e-23	0.734579	putative lipoprotein [Caldithrix abyssi] >gi|371721388|gb|EHO43159.1| putative lipoprotein [Caldithrix abyssi DSM 13497]
Smic42878	2.95884e-23	0.596319	Protein MEI2-like 4 OS=Oryza sativa subsp. japonica GN=ML4 PE=2 SV=1	GO:0000166,GO:0003674,GO:0003676,GO:0003723,GO:0005488,GO:0008150,GO:0009888,GO:0010564,GO:0010638,GO:0032502,GO:0033043,GO:0036094,GO:0040020,GO:0045836,GO:0048507,GO:0048518,GO:0048522,GO:0048856,GO:0050789,GO:0050794,GO:0051128,GO:0051130,GO:0051302,GO:0051445,GO:0051726,GO:0051783,GO:0051785,GO:0065007,GO:0090068,GO:0097159,GO:1901265,GO:1901363
Smic8655	3.49818e-23	0.850123	Predicted protein OS=Naegleria gruberi GN=NAEGRDRAFT_76449 PE=4 SV=1	GO:0000166,GO:0001882,GO:0001883,GO:0003674,GO:0003779,GO:0003824,GO:0004672,GO:0004674,GO:0005488,GO:0005515,GO:0005524,GO:0006464,GO:0006468,GO:0006793,GO:0006796,GO:0008092,GO:0008150,GO:0008152,GO:0009987,GO:0016301,GO:0016310,GO:0016740,GO:0016772,GO:0016773,GO:0017076,GO:0019538,GO:0030554,GO:0032549,GO:0032550,GO:0032553,GO:0032555,GO:0032559,GO:0035639,GO:0036094,GO:0036211,GO:0043167,GO:…
Smic34575	4.72073e-23	0.975461	Transcriptional regulator of yeast form adherence 3 OS=Candida albicans (strain SC5314 / ATCC MYA-2876) GN=TRY3 PE=2 SV=1	GO:0003674,GO:0005488,GO:0005575,GO:0005634,GO:0006139,GO:0006351,GO:0006355,GO:0006357,GO:0006725,GO:0006807,GO:0007155,GO:0008150,GO:0008152,GO:0008270,GO:0009058,GO:0009059,GO:0009889,GO:0009987,GO:0010468,GO:0010556,GO:0010810,GO:0010811,GO:0016070,GO:0018130,GO:0019219,GO:0019222,GO:0019438,GO:0022610,GO:0030155,GO:0031323,GO:0031326,GO:0032774,GO:0034641,GO:0034645,GO:0034654,GO:0042710,GO:…
Smic17036	5.6579e-23	0.708726	Calcium-dependent protein kinase 2 OS=Plasmodium falciparum (isolate 3D7) GN=CPK2 PE=2 SV=3	GO:0000166,GO:0001882,GO:0001883,GO:0003674,GO:0003824,GO:0004672,GO:0004674,GO:0005488,GO:0005509,GO:0005524,GO:0006464,GO:0006468,GO:0006793,GO:0006796,GO:0008150,GO:0008152,GO:0009931,GO:0009987,GO:0010857,GO:0016301,GO:0016310,GO:0016740,GO:0016772,GO:0016773,GO:0017076,GO:0019538,GO:0030554,GO:0032549,GO:0032550,GO:0032553,GO:0032555,GO:0032559,GO:0035639,GO:0036094,GO:0036211,GO:0043167,GO:…
Smic44161	5.6579e-23	-0.719458
Smic29904	8.68356e-23	-0.595065	Chloroplast light harvesting complex protein (Fragment) OS=Heterocapsa triquetra PE=2 SV=1	GO:0003674,GO:0005488,GO:0005575,GO:0006091,GO:0006464,GO:0008150,GO:0008152,GO:0009507,GO:0009521,GO:0009523,GO:0009536,GO:0009579,GO:0009765,GO:0009987,GO:0015979,GO:0016020,GO:0016021,GO:0016168,GO:0018298,GO:0019538,GO:0032991,GO:0036211,GO:0043170,GO:0043226,GO:0043227,GO:0043229,GO:0043231,GO:0043234,GO:0043412,GO:0044237,GO:0044238,GO:0044260,GO:0044267,GO:0044424,GO:0044425,GO:0044436,GO:…
Smic44521	9.28636e-23	-0.545691	Fucoxanthin-chlorophyll a-c binding protein B, chloroplastic OS=Macrocystis pyrifera GN=FCPB PE=2 SV=1	GO:0003674,GO:0005488,GO:0005575,GO:0006091,GO:0006464,GO:0008150,GO:0008152,GO:0009507,GO:0009521,GO:0009523,GO:0009535,GO:0009536,GO:0009579,GO:0009765,GO:0009987,GO:0015979,GO:0016020,GO:0016021,GO:0016168,GO:0018298,GO:0019538,GO:0030076,GO:0032991,GO:0034357,GO:0036211,GO:0042651,GO:0043170,GO:0043226,GO:0043227,GO:0043229,GO:0043231,GO:0043234,GO:0043412,GO:0044237,GO:0044238,GO:0044260,GO:…
Smic10772	1.07989e-22	1.01809
Smic14265	1.07989e-22	0.761332	Tetratricopeptide repeat protein 21B OS=Homo sapiens GN=TTC21B PE=1 SV=2	GO:0005575,GO:0005737,GO:0005856,GO:0005929,GO:0006355,GO:0006357,GO:0006810,GO:0006928,GO:0007017,GO:0007018,GO:0007165,GO:0007166,GO:0007224,GO:0008104,GO:0008150,GO:0009653,GO:0009889,GO:0009987,GO:0010468,GO:0010556,GO:0010970,GO:0016043,GO:0019219,GO:0019222,GO:0030030,GO:0030705,GO:0030991,GO:0031323,GO:0031326,GO:0032502,GO:0032989,GO:0032990,GO:0032991,GO:0033036,GO:0033365,GO:0034613,GO:…
Smic30814	1.26952e-22	0.536508	High-affinity Na(+)/H(+) antiporter NhaS3 OS=Synechocystis sp. (strain PCC 6803 / Kazusa) GN=nhaS3 PE=1 SV=1	GO:0003674,GO:0005215,GO:0005575,GO:0006810,GO:0006811,GO:0006812,GO:0006814,GO:0006818,GO:0008150,GO:0008324,GO:0009579,GO:0009987,GO:0015075,GO:0015077,GO:0015078,GO:0015291,GO:0015297,GO:0015298,GO:0015299,GO:0015672,GO:0015992,GO:0016020,GO:0016021,GO:0022804,GO:0022857,GO:0022890,GO:0022891,GO:0022892,GO:0030001,GO:0034220,GO:0034357,GO:0042651,GO:0044424,GO:0044425,GO:0044436,GO:0044464,GO:…
Smic38684	1.60176e-22	0.794487	Radial spoke head 10 homolog B OS=Danio rerio GN=rsph10b PE=2 SV=1	GO:0003674,GO:0005575,GO:0008150
Smic24589	2.05444e-22	1.1409	Probable E3 ubiquitin-protein ligase makorin-1 OS=Danio rerio GN=mkrn1 PE=2 SV=1	GO:0003674,GO:0003824,GO:0005488,GO:0006464,GO:0008150,GO:0008152,GO:0008270,GO:0009987,GO:0016567,GO:0016874,GO:0019538,GO:0032446,GO:0036211,GO:0043167,GO:0043169,GO:0043170,GO:0043412,GO:0044237,GO:0044238,GO:0044260,GO:0044267,GO:0046872,GO:0046914,GO:0070647,GO:0071704
Smic13993	2.2021e-22	0.577899	hypothetical protein [Proteobacteria bacterium JGI 0000113-L05]
Smic33924	2.25603e-22	0.838534
Smic7573	2.25603e-22	0.741647	Ribonucleoside-diphosphate reductase large subunit OS=Plasmodium falciparum (isolate Dd2) GN=RNR1 PE=2 SV=1	GO:0000166,GO:0001882,GO:0001883,GO:0003674,GO:0003824,GO:0004748,GO:0005488,GO:0005524,GO:0005575,GO:0005971,GO:0006139,GO:0006259,GO:0006260,GO:0006725,GO:0006753,GO:0006793,GO:0006796,GO:0006807,GO:0008150,GO:0008152,GO:0009058,GO:0009059,GO:0009117,GO:0009165,GO:0009262,GO:0009263,GO:0009987,GO:0016491,GO:0016725,GO:0016728,GO:0017076,GO:0018130,GO:0019438,GO:0019637,GO:0030554,GO:0032549,GO:…
Smic28540	2.29778e-22	0.874078	cAMP-dependent protein kinase catalytic subunit OS=Caenorhabditis elegans GN=kin-1 PE=3 SV=3	GO:0000166,GO:0001882,GO:0001883,GO:0003674,GO:0003824,GO:0004672,GO:0004674,GO:0004690,GO:0004691,GO:0005488,GO:0005524,GO:0005575,GO:0005952,GO:0006464,GO:0006468,GO:0006793,GO:0006796,GO:0008150,GO:0008152,GO:0009987,GO:0016301,GO:0016310,GO:0016740,GO:0016772,GO:0016773,GO:0017076,GO:0019538,GO:0030554,GO:0032549,GO:0032550,GO:0032553,GO:0032555,GO:0032559,GO:0032991,GO:0035639,GO:0036094,GO:…
Smic7928	2.99548e-22	0.769328	Coiled-coil domain-containing protein 147 OS=Homo sapiens GN=CCDC147 PE=2 SV=1	GO:0005575,GO:0005615,GO:0044421
Smic44499	3.50644e-22	1.12673	Uncharacterized protein OS=Pythium ultimum DAOM BR144 GN=PYU1_G014468 PE=4 SV=1	GO:0001932,GO:0003674,GO:0005575,GO:0005952,GO:0008150,GO:0008603,GO:0019207,GO:0019220,GO:0019222,GO:0019887,GO:0030234,GO:0031323,GO:0031399,GO:0032268,GO:0032991,GO:0042325,GO:0043234,GO:0043549,GO:0044424,GO:0044464,GO:0045859,GO:0050789,GO:0050790,GO:0050794,GO:0051174,GO:0051246,GO:0051338,GO:0060255,GO:0065007,GO:0065009,GO:0080090,GO:1902494,GO:1902554,GO:1902911,GO:1990234
Smic222	4.39812e-22	0.756487	Copia protein OS=Drosophila melanogaster GN=GIP PE=1 SV=3	GO:0000166,GO:0001882,GO:0001883,GO:0003674,GO:0003676,GO:0003824,GO:0004175,GO:0004190,GO:0005488,GO:0005524,GO:0006139,GO:0006259,GO:0006508,GO:0006725,GO:0006807,GO:0008150,GO:0008152,GO:0008233,GO:0008270,GO:0009987,GO:0015074,GO:0016787,GO:0017076,GO:0019538,GO:0030554,GO:0032549,GO:0032550,GO:0032553,GO:0032555,GO:0032559,GO:0034641,GO:0035639,GO:0036094,GO:0043167,GO:0043168,GO:0043169,GO:…
Smic22354	5.15303e-22	0.518624	Potassium voltage-gated channel subfamily H member 5 OS=Rattus norvegicus GN=Kcnh5 PE=2 SV=1	GO:0000155,GO:0000160,GO:0003674,GO:0003824,GO:0004672,GO:0004673,GO:0004871,GO:0004872,GO:0005215,GO:0005216,GO:0005244,GO:0005249,GO:0005261,GO:0005267,GO:0005488,GO:0005515,GO:0005516,GO:0005575,GO:0005622,GO:0005887,GO:0006793,GO:0006796,GO:0006810,GO:0006811,GO:0006812,GO:0006813,GO:0007165,GO:0007346,GO:0008150,GO:0008152,GO:0008324,GO:0009986,GO:0009987,GO:0010389,GO:0010564,GO:0015075,GO:…
Smic16114	7.86597e-22	0.562596	Endonuclease-reverse transcriptase OS=Bombyx mori PE=4 SV=1	GO:0003674,GO:0003676,GO:0003723,GO:0003824,GO:0003964,GO:0004518,GO:0004519,GO:0005488,GO:0006139,GO:0006259,GO:0006260,GO:0006278,GO:0006725,GO:0006807,GO:0008150,GO:0008152,GO:0009058,GO:0009059,GO:0009987,GO:0016740,GO:0016772,GO:0016779,GO:0016787,GO:0016788,GO:0034061,GO:0034641,GO:0034645,GO:0043167,GO:0043169,GO:0043170,GO:0044237,GO:0044238,GO:0044249,GO:0044260,GO:0046483,GO:0046872,GO:…
Smic3065	8.59043e-22	0.956242	ABC transporter F family member 5 OS=Arabidopsis thaliana GN=ABCF5 PE=2 SV=1	GO:0000166,GO:0001882,GO:0001883,GO:0003674,GO:0003824,GO:0005215,GO:0005488,GO:0005524,GO:0006139,GO:0006152,GO:0006163,GO:0006195,GO:0006200,GO:0006725,GO:0006753,GO:0006793,GO:0006796,GO:0006807,GO:0006810,GO:0008150,GO:0008152,GO:0009056,GO:0009116,GO:0009117,GO:0009119,GO:0009123,GO:0009125,GO:0009126,GO:0009128,GO:0009141,GO:0009143,GO:0009144,GO:0009146,GO:0009150,GO:0009154,GO:0009158,GO:…
Smic13591	1.27171e-21	0.722717	Adenylate cyclase type 10 OS=Homo sapiens GN=ADCY10 PE=1 SV=3	GO:0000166,GO:0000287,GO:0001882,GO:0001883,GO:0003674,GO:0003824,GO:0004016,GO:0005488,GO:0005515,GO:0005524,GO:0005575,GO:0005737,GO:0005829,GO:0005856,GO:0005886,GO:0006139,GO:0006163,GO:0006164,GO:0006171,GO:0006725,GO:0006753,GO:0006793,GO:0006796,GO:0006807,GO:0007165,GO:0007276,GO:0007283,GO:0008150,GO:0008152,GO:0009058,GO:0009117,GO:0009150,GO:0009152,GO:0009165,GO:0009187,GO:0009190,GO:…
Smic34173	1.43683e-21	0.783492	Neutral ceramidase OS=Arabidopsis thaliana GN=At2g38010 PE=3 SV=1	GO:0003674,GO:0003824,GO:0005575,GO:0005576,GO:0006629,GO:0006643,GO:0006665,GO:0006807,GO:0008150,GO:0008152,GO:0009987,GO:0016787,GO:0016810,GO:0016811,GO:0017040,GO:0044237,GO:0044238,GO:0044255,GO:0044699,GO:0044710,GO:0044763,GO:0071704,GO:1901564
Smic29834	1.6611e-21	0.747938	Heterogeneous nuclear ribonucleoprotein U-like protein 1 OS=Acromyrmex echinatior GN=G5I_09463 PE=4 SV=1	GO:0003674,GO:0003676,GO:0005488,GO:0005575,GO:0019013,GO:0030529,GO:0032991,GO:0044423,GO:0044424,GO:0044464,GO:0097159,GO:1901363
Smic35189	1.68321e-21	1.24644
Smic23732	2.28519e-21	-0.63988	Nascent polypeptide-associated complex subunit alpha-like protein OS=Pinus taeda PE=2 SV=1	GO:0006810,GO:0008150,GO:0015031,GO:0045184,GO:0051234,GO:0071702
Smic17317	3.90019e-21	0.895824
Smic27462	3.90019e-21	0.631034
Smic13450	4.66999e-21	0.647706
Smic44907	4.91443e-21	0.818352	Pumilio homolog 2 OS=Mus musculus GN=Pum2 PE=1 SV=2	GO:0003674,GO:0003676,GO:0003723,GO:0005488,GO:0005515,GO:0005575,GO:0005737,GO:0006417,GO:0008150,GO:0009889,GO:0010468,GO:0010494,GO:0010556,GO:0010608,GO:0016043,GO:0019222,GO:0022607,GO:0022618,GO:0030529,GO:0031323,GO:0031326,GO:0032268,GO:0032991,GO:0034063,GO:0034622,GO:0035770,GO:0036464,GO:0043226,GO:0043228,GO:0043229,GO:0043232,GO:0043933,GO:0044424,GO:0044444,GO:0044464,GO:0048471,GO:…
Smic32889	6.84338e-21	-0.711956
Smic1021	8.1736e-21	0.620209	Glucose-6-phosphate isomerase, cytosolic 1A OS=Clarkia lewisii GN=PGIC1-A PE=3 SV=1	GO:0003674,GO:0003824,GO:0004347,GO:0005575,GO:0005737,GO:0005975,GO:0005996,GO:0006006,GO:0006082,GO:0006090,GO:0006091,GO:0006094,GO:0006096,GO:0008150,GO:0008152,GO:0009056,GO:0009058,GO:0009987,GO:0016051,GO:0016052,GO:0016853,GO:0016860,GO:0016861,GO:0019318,GO:0019319,GO:0019752,GO:0032787,GO:0043436,GO:0044237,GO:0044238,GO:0044281,GO:0044424,GO:0044464,GO:0044699,GO:0044710,GO:0044711,GO:…
Smic13637	8.32424e-21	1.00017	Chitotriosidase-1 OS=Homo sapiens GN=CHIT1 PE=1 SV=1	GO:0000272,GO:0000323,GO:0002376,GO:0003674,GO:0003824,GO:0004553,GO:0004568,GO:0005488,GO:0005575,GO:0005576,GO:0005615,GO:0005764,GO:0005773,GO:0005975,GO:0005976,GO:0006022,GO:0006026,GO:0006030,GO:0006032,GO:0006040,GO:0006807,GO:0006955,GO:0008061,GO:0008150,GO:0008152,GO:0008843,GO:0009056,GO:0009057,GO:0009605,GO:0009607,GO:0009617,GO:0016052,GO:0016787,GO:0016798,GO:0043170,GO:0043207,GO:…
Smic23887	9.5947e-21	0.8342	5'-3' exoribonuclease 1 OS=Schizosaccharomyces pombe (strain 972 / ATCC 24843) GN=exo2 PE=1 SV=1	GO:0000184,GO:0000287,GO:0000741,GO:0000932,GO:0000956,GO:0003674,GO:0003676,GO:0003723,GO:0003824,GO:0004518,GO:0004527,GO:0004532,GO:0004534,GO:0004540,GO:0005488,GO:0005575,GO:0005622,GO:0005737,GO:0005829,GO:0005874,GO:0006139,GO:0006364,GO:0006396,GO:0006401,GO:0006402,GO:0006725,GO:0006807,GO:0006996,GO:0008150,GO:0008152,GO:0008409,GO:0009056,GO:0009057,GO:0009987,GO:0010494,GO:0016043,GO:…
Smic14200	1.08258e-20	0.650379	Uncharacterized protein OS=Thalassiosira oceanica GN=THAOC_08064 PE=4 SV=1	GO:0003674,GO:0003824,GO:0004175,GO:0004222,GO:0005575,GO:0006508,GO:0007155,GO:0008150,GO:0008152,GO:0008233,GO:0008237,GO:0016020,GO:0016787,GO:0019538,GO:0022610,GO:0043170,GO:0044238,GO:0070011,GO:0071704
Smic4159	1.52248e-20	0.582	Putative permease MJ0326 OS=Methanocaldococcus jannaschii (strain ATCC 43067 / DSM 2661 / JAL-1 / JCM 10045 / NBRC 100440) GN=MJ0326 PE=3 SV=1	GO:0003674,GO:0005215,GO:0005575,GO:0005886,GO:0006810,GO:0008150,GO:0009987,GO:0016020,GO:0016021,GO:0044425,GO:0044464,GO:0044699,GO:0044763,GO:0044765,GO:0051234,GO:0055085
Smic28069	1.5869e-20	0.943639	Putative uncharacterized protein OS=Perkinsus marinus (strain ATCC 50983 / TXsc) GN=Pmar_PMAR018226 PE=4 SV=1	GO:0003674,GO:0005488,GO:0008270,GO:0043167,GO:0043169,GO:0046872,GO:0046914
Smic26176	1.61292e-20	0.953124
Smic10609	1.76911e-20	0.919718
Smic33677	1.80615e-20	0.780142
Smic881	1.96253e-20	0.923023	Transmembrane protein 144 OS=Mus musculus GN=Tmem144 PE=2 SV=1	GO:0003674,GO:0005575,GO:0008150,GO:0016020,GO:0016021,GO:0044425
Smic43408	2.60297e-20	1.44259
Smic36489	2.77055e-20	1.13085	Eukaryotic translation initiation factor isoform 4G-2 OS=Oryza sativa subsp. japonica GN=Os02g0611500 PE=2 SV=1	GO:0003674,GO:0003676,GO:0003723,GO:0003743,GO:0005488,GO:0005575,GO:0005829,GO:0006412,GO:0006413,GO:0006417,GO:0008135,GO:0008150,GO:0008152,GO:0009058,GO:0009059,GO:0009889,GO:0009987,GO:0010468,GO:0010556,GO:0010608,GO:0019222,GO:0019538,GO:0031323,GO:0031326,GO:0032268,GO:0034645,GO:0043170,GO:0044237,GO:0044238,GO:0044249,GO:0044260,GO:0044267,GO:0044424,GO:0044444,GO:0044464,GO:0050789,GO:…
Smic9850	2.87908e-20	0.734673
Smic22941	3.11977e-20	0.612004	Pentatricopeptide repeat-containing protein At5g65560 OS=Arabidopsis thaliana GN=At5g65560 PE=2 SV=1	GO:0003674
Smic27992	3.24393e-20	0.670237	Uncharacterized protein OS=Fusarium oxysporum f. sp. lycopersici (strain 4287 / CBS 123668 / FGSC 9935 / NRRL 34936) GN=FOXG_16271 PE=4 SV=1	GO:0000166,GO:0001882,GO:0001883,GO:0003674,GO:0005488,GO:0017076,GO:0030554,GO:0032549,GO:0032550,GO:0032553,GO:0032555,GO:0032559,GO:0036094,GO:0043167,GO:0043168,GO:0043531,GO:0097159,GO:0097367,GO:1901265,GO:1901363
Smic47518	3.7877e-20	1.25431	Sodium/potassium-transporting ATPase subunit alpha-1 OS=Bufo marinus GN=ATP1A1 PE=1 SV=2	GO:0000166,GO:0001882,GO:0001883,GO:0003674,GO:0003824,GO:0005215,GO:0005391,GO:0005488,GO:0005524,GO:0005575,GO:0005886,GO:0006139,GO:0006163,GO:0006164,GO:0006725,GO:0006753,GO:0006754,GO:0006793,GO:0006796,GO:0006807,GO:0006810,GO:0006811,GO:0006812,GO:0006813,GO:0006814,GO:0008150,GO:0008152,GO:0008324,GO:0008556,GO:0009058,GO:0009116,GO:0009117,GO:0009119,GO:0009123,GO:0009124,GO:0009126,GO:…
Smic12144	4.11239e-20	0.803119	HEAT repeat-containing protein 2 OS=Homo sapiens GN=HEATR2 PE=1 SV=4	GO:0005575,GO:0005737,GO:0044424,GO:0044464
Smic41469	4.15825e-20	0.995333	Uncharacterized protein OS=Guillardia theta CCMP2712 GN=GUITHDRAFT_143733 PE=3 SV=1	GO:0003674,GO:0005215,GO:0005344,GO:0005488,GO:0005506,GO:0006810,GO:0008150,GO:0015669,GO:0015671,GO:0019825,GO:0020037,GO:0022892,GO:0043167,GO:0043169,GO:0044699,GO:0044765,GO:0046872,GO:0046906,GO:0046914,GO:0051234,GO:0097159,GO:1901363
Smic13374	4.15825e-20	0.996704	Sodium channel protein type 8 subunit alpha OS=Homo sapiens GN=SCN8A PE=1 SV=1	GO:0000166,GO:0001508,GO:0001518,GO:0001882,GO:0001883,GO:0003008,GO:0003674,GO:0005215,GO:0005216,GO:0005244,GO:0005248,GO:0005261,GO:0005272,GO:0005488,GO:0005524,GO:0005575,GO:0005886,GO:0006810,GO:0006811,GO:0006812,GO:0006814,GO:0006928,GO:0007272,GO:0007399,GO:0007411,GO:0007422,GO:0007517,GO:0007600,GO:0007605,GO:0007610,GO:0007626,GO:0007628,GO:0008150,GO:0008324,GO:0008344,GO:0008366,GO:…
Smic26738	5.83748e-20	0.698375
Smic1495	6.24628e-20	0.622147	Predicted protein OS=Ostreococcus lucimarinus (strain CCE9901) GN=OSTLU_27866 PE=4 SV=1	GO:0003674,GO:0003676,GO:0004872,GO:0005488,GO:0005575,GO:0007275,GO:0008150,GO:0008270,GO:0016020,GO:0032501,GO:0032502,GO:0043167,GO:0043169,GO:0044699,GO:0044707,GO:0044767,GO:0046872,GO:0046914,GO:0097159,GO:1901363
Smic32670	6.86564e-20	0.663973	Ankyrin repeat, PH and SEC7 domain containing protein secG OS=Dictyostelium discoideum GN=secG PE=2 SV=1	GO:0000323,GO:0003006,GO:0003674,GO:0005085,GO:0005086,GO:0005575,GO:0005764,GO:0005773,GO:0005829,GO:0006140,GO:0006935,GO:0006996,GO:0007010,GO:0007155,GO:0008150,GO:0009118,GO:0009605,GO:0009719,GO:0009894,GO:0009966,GO:0009987,GO:0010033,GO:0010243,GO:0010646,GO:0014070,GO:0014074,GO:0016043,GO:0019219,GO:0019220,GO:0019222,GO:0022414,GO:0022610,GO:0023051,GO:0030029,GO:0030036,GO:0030811,GO:…
Smic19811	9.62363e-20	0.959573	Putative surface lipoprotein OS=Shewanella oneidensis (strain MR-1) GN=SO_A0110 PE=4 SV=1	GO:0003674,GO:0008150
Smic30937	9.62363e-20	0.84603	Uncharacterized protein OS=Guillardia theta CCMP2712 GN=GUITHDRAFT_143733 PE=3 SV=1	GO:0003674,GO:0005215,GO:0005344,GO:0005488,GO:0005506,GO:0006810,GO:0008150,GO:0015669,GO:0015671,GO:0019825,GO:0020037,GO:0022892,GO:0043167,GO:0043169,GO:0044699,GO:0044765,GO:0046872,GO:0046906,GO:0046914,GO:0051234,GO:0097159,GO:1901363
Smic19805	1.0346e-19	0.943975	Putative uncharacterized protein OS=Perkinsus marinus (strain ATCC 50983 / TXsc) GN=Pmar_PMAR016882 PE=4 SV=1	GO:0003674,GO:0005215,GO:0005216,GO:0005227,GO:0005244,GO:0005261,GO:0005488,GO:0005509,GO:0005575,GO:0005891,GO:0006810,GO:0006811,GO:0006812,GO:0006928,GO:0008150,GO:0008324,GO:0009987,GO:0015075,GO:0015267,GO:0016020,GO:0016021,GO:0022803,GO:0022832,GO:0022836,GO:0022838,GO:0022839,GO:0022857,GO:0022891,GO:0022892,GO:0030317,GO:0032879,GO:0032991,GO:0034220,GO:0034702,GO:0034703,GO:0034704,GO:…
Smic35568	1.0346e-19	0.629257	Serine/threonine-protein kinase MAK OS=Mus musculus GN=Mak PE=1 SV=2	GO:0000166,GO:0000988,GO:0000989,GO:0001750,GO:0001882,GO:0001883,GO:0001917,GO:0003674,GO:0003712,GO:0003713,GO:0003824,GO:0004672,GO:0004674,GO:0004693,GO:0005488,GO:0005515,GO:0005524,GO:0005575,GO:0005634,GO:0005737,GO:0005813,GO:0005815,GO:0005819,GO:0005856,GO:0005929,GO:0006139,GO:0006351,GO:0006355,GO:0006464,GO:0006468,GO:0006725,GO:0006793,GO:0006796,GO:0006807,GO:0008150,GO:0008152,GO:…
Smic31456	1.07963e-19	0.859967	Pullulanase 1, chloroplastic OS=Arabidopsis thaliana GN=PU1 PE=2 SV=2	GO:0000023,GO:0000271,GO:0000272,GO:0003674,GO:0003824,GO:0004553,GO:0005488,GO:0005575,GO:0005975,GO:0005976,GO:0005982,GO:0005983,GO:0005984,GO:0005996,GO:0006006,GO:0006007,GO:0006073,GO:0006081,GO:0006082,GO:0006090,GO:0006098,GO:0006139,GO:0006629,GO:0006644,GO:0006725,GO:0006732,GO:0006733,GO:0006739,GO:0006740,GO:0006753,GO:0006778,GO:0006787,GO:0006790,GO:0006793,GO:0006796,GO:0006807,GO:…
Smic20936	1.09518e-19	0.948994
Smic39500	1.60381e-19	1.15324	Serine/threonine-protein kinase H1 OS=Mus musculus GN=Pskh1 PE=2 SV=3	GO:0000166,GO:0001882,GO:0001883,GO:0003674,GO:0003824,GO:0004672,GO:0004674,GO:0005488,GO:0005524,GO:0005575,GO:0005634,GO:0005737,GO:0005783,GO:0005789,GO:0005794,GO:0005815,GO:0005856,GO:0005886,GO:0006464,GO:0006468,GO:0006793,GO:0006796,GO:0008150,GO:0008152,GO:0009987,GO:0016020,GO:0016301,GO:0016310,GO:0016604,GO:0016607,GO:0016740,GO:0016772,GO:0016773,GO:0017076,GO:0019538,GO:0030554,GO:…
Smic39239	1.90011e-19	0.705631	Probable dual-specificity RNA methyltransferase RlmN OS=Synechocystis sp. (strain PCC 6803 / Kazusa) GN=rlmN PE=3 SV=1	GO:0000049,GO:0000154,GO:0001510,GO:0002935,GO:0003674,GO:0003676,GO:0003723,GO:0003824,GO:0005488,GO:0005575,GO:0005737,GO:0006139,GO:0006364,GO:0006396,GO:0006399,GO:0006400,GO:0006725,GO:0006807,GO:0008033,GO:0008150,GO:0008152,GO:0008168,GO:0008169,GO:0008173,GO:0008175,GO:0008649,GO:0008757,GO:0009451,GO:0009987,GO:0016070,GO:0016072,GO:0016426,GO:0016433,GO:0016740,GO:0016741,GO:0019843,GO:…
Smic21155	2.2925e-19	-0.572602	Light-harvesting protein (Fragment) OS=Symbiodinium sp. C3 GN=acpPCSym_14 PE=2 SV=1	GO:0003674,GO:0005488,GO:0005575,GO:0006091,GO:0006464,GO:0008150,GO:0008152,GO:0009507,GO:0009521,GO:0009523,GO:0009536,GO:0009579,GO:0009765,GO:0009987,GO:0015979,GO:0016020,GO:0016021,GO:0016168,GO:0018298,GO:0019538,GO:0032991,GO:0036211,GO:0043170,GO:0043226,GO:0043227,GO:0043229,GO:0043231,GO:0043234,GO:0043412,GO:0044237,GO:0044238,GO:0044260,GO:0044267,GO:0044424,GO:0044425,GO:0044436,GO:…
Smic38887	3.8273e-19	0.66771	Beta,beta-carotene 9',10'-oxygenase OS=Mus musculus GN=Bco2 PE=1 SV=1	GO:0001523,GO:0003674,GO:0003824,GO:0005488,GO:0005575,GO:0005622,GO:0005739,GO:0006081,GO:0006082,GO:0006629,GO:0006720,GO:0006721,GO:0008150,GO:0008152,GO:0008300,GO:0009056,GO:0009987,GO:0010817,GO:0016042,GO:0016101,GO:0016108,GO:0016116,GO:0016119,GO:0016121,GO:0016491,GO:0016701,GO:0016702,GO:0019222,GO:0019752,GO:0031323,GO:0032787,GO:0034754,GO:0042214,GO:0042391,GO:0042445,GO:0042573,GO:…
Smic23795	3.8273e-19	0.763442	Potassium voltage-gated channel subfamily H member 6 OS=Homo sapiens GN=KCNH6 PE=1 SV=1	GO:0003674,GO:0004871,GO:0005215,GO:0005216,GO:0005244,GO:0005249,GO:0005261,GO:0005267,GO:0005575,GO:0005886,GO:0005887,GO:0006810,GO:0006811,GO:0006812,GO:0006813,GO:0007154,GO:0007165,GO:0007267,GO:0007268,GO:0008150,GO:0008324,GO:0009987,GO:0015075,GO:0015077,GO:0015079,GO:0015267,GO:0015672,GO:0016020,GO:0016021,GO:0022803,GO:0022832,GO:0022836,GO:0022838,GO:0022843,GO:0022857,GO:0022890,GO:…
Smic24865	4.60128e-19	0.675688	Calcium-dependent protein kinase 4 OS=Plasmodium berghei (strain Anka) GN=CPK4 PE=1 SV=2	GO:0000166,GO:0001882,GO:0001883,GO:0003674,GO:0003824,GO:0004672,GO:0004674,GO:0005488,GO:0005509,GO:0005524,GO:0006464,GO:0006468,GO:0006793,GO:0006796,GO:0007275,GO:0008150,GO:0008152,GO:0009987,GO:0016301,GO:0016310,GO:0016740,GO:0016772,GO:0016773,GO:0017076,GO:0019538,GO:0030154,GO:0030554,GO:0032501,GO:0032502,GO:0032549,GO:0032550,GO:0032553,GO:0032555,GO:0032559,GO:0035639,GO:0036094,GO:…
Smic42377	4.95946e-19	1.14319	Inositol hexakisphosphate and diphosphoinositol-pentakisphosphate kinase 2 OS=Xenopus laevis GN=ppip5k2 PE=2 SV=1	GO:0000166,GO:0000827,GO:0000828,GO:0000832,GO:0001882,GO:0001883,GO:0003674,GO:0003824,GO:0003993,GO:0005488,GO:0005524,GO:0005575,GO:0005737,GO:0005829,GO:0005975,GO:0006020,GO:0006066,GO:0006793,GO:0006796,GO:0008150,GO:0008152,GO:0009987,GO:0016301,GO:0016310,GO:0016311,GO:0016740,GO:0016772,GO:0016776,GO:0016787,GO:0016788,GO:0016791,GO:0017076,GO:0019751,GO:0030554,GO:0032549,GO:0032550,GO:…
Smic40722	4.95946e-19	0.727737	Uncharacterized protein OS=Xiphophorus maculatus PE=4 SV=1	GO:0003674,GO:0003676,GO:0005488,GO:0006139,GO:0006259,GO:0006725,GO:0006807,GO:0008150,GO:0008152,GO:0008270,GO:0009987,GO:0015074,GO:0034641,GO:0043167,GO:0043169,GO:0043170,GO:0044237,GO:0044238,GO:0044260,GO:0046483,GO:0046872,GO:0046914,GO:0071704,GO:0090304,GO:0097159,GO:1901360,GO:1901363
Smic29888	6.36634e-19	1.01193	Reticulocyte-binding protein 2 homolog a OS=Plasmodium falciparum (isolate 3D7) GN=PF13_0198 PE=3 SV=1	GO:0003674,GO:0005488,GO:0005539,GO:0005575,GO:0005886,GO:0007155,GO:0008150,GO:0008201,GO:0016020,GO:0016021,GO:0016337,GO:0022610,GO:0043167,GO:0043168,GO:0044425,GO:0044464,GO:0044699,GO:0097367,GO:0098602,GO:1901681
Smic30360	6.71193e-19	0.891953
Smic27551	7.08881e-19	0.550414	Cysteine dioxygenase type 1 OS=Bos taurus GN=CDO1 PE=2 SV=1	GO:0000096,GO:0003674,GO:0003824,GO:0005488,GO:0005506,GO:0006082,GO:0006520,GO:0006534,GO:0006790,GO:0006807,GO:0008150,GO:0008152,GO:0009058,GO:0009069,GO:0009987,GO:0016491,GO:0016701,GO:0016702,GO:0017172,GO:0019530,GO:0019752,GO:0042412,GO:0043167,GO:0043169,GO:0043436,GO:0044237,GO:0044238,GO:0044249,GO:0044272,GO:0044281,GO:0044699,GO:0044710,GO:0044763,GO:0046439,GO:0046872,GO:0046914,GO:…
Smic1648	7.08881e-19	1.15773	Sodium channel protein type 4 subunit alpha OS=Equus caballus GN=SCN4A PE=1 SV=1	GO:0001518,GO:0003674,GO:0005215,GO:0005216,GO:0005244,GO:0005248,GO:0005261,GO:0005272,GO:0005575,GO:0006810,GO:0006811,GO:0006812,GO:0006814,GO:0008150,GO:0008324,GO:0009987,GO:0015075,GO:0015077,GO:0015081,GO:0015267,GO:0015672,GO:0016020,GO:0016021,GO:0022803,GO:0022832,GO:0022836,GO:0022838,GO:0022843,GO:0022857,GO:0022890,GO:0022891,GO:0022892,GO:0030001,GO:0032879,GO:0032991,GO:0034220,GO:…
Smic23504	8.43072e-19	0.71234	Serine/threonine-protein kinase SIK2 OS=Pongo abelii GN=SIK2 PE=2 SV=1	GO:0000166,GO:0000287,GO:0001882,GO:0001883,GO:0003674,GO:0003824,GO:0004672,GO:0004674,GO:0005488,GO:0005524,GO:0005575,GO:0005737,GO:0006464,GO:0006468,GO:0006793,GO:0006796,GO:0007165,GO:0008150,GO:0008152,GO:0009966,GO:0009987,GO:0010646,GO:0016301,GO:0016310,GO:0016740,GO:0016772,GO:0016773,GO:0017076,GO:0019538,GO:0023051,GO:0030554,GO:0032549,GO:0032550,GO:0032553,GO:0032555,GO:0032559,GO:…
Smic9569	8.92198e-19	0.960957	Nipped-B-like protein B OS=Danio rerio GN=nipblb PE=2 SV=1	GO:0002009,GO:0003143,GO:0003146,GO:0005575,GO:0005634,GO:0007049,GO:0007507,GO:0008150,GO:0009653,GO:0009987,GO:0032502,GO:0035239,GO:0043226,GO:0043227,GO:0043229,GO:0043231,GO:0044424,GO:0044464,GO:0044699,GO:0044763,GO:0044767,GO:0048513,GO:0048565,GO:0048598,GO:0048729,GO:0048856,GO:0060562
Smic41013	1.28638e-18	1.01646
Smic42648	1.45119e-18	0.650803	Polycystic kidney disease 2-like 1 protein OS=Mus musculus GN=Pkd2l1 PE=1 SV=1	GO:0001581,GO:0003674,GO:0004871,GO:0004872,GO:0004888,GO:0004930,GO:0005215,GO:0005216,GO:0005227,GO:0005261,GO:0005262,GO:0005267,GO:0005272,GO:0005488,GO:0005509,GO:0005515,GO:0005575,GO:0005783,GO:0005886,GO:0005929,GO:0006461,GO:0006810,GO:0006811,GO:0006812,GO:0006813,GO:0006814,GO:0006816,GO:0007165,GO:0007166,GO:0007224,GO:0008092,GO:0008150,GO:0008324,GO:0008527,GO:0009268,GO:0009581,GO:…
Smic44947	1.53324e-18	-0.472713	Fucoxanthin-chlorophyll a-c binding protein A, chloroplastic OS=Macrocystis pyrifera GN=FCPA PE=2 SV=1	GO:0003674,GO:0005488,GO:0005575,GO:0006091,GO:0006464,GO:0008150,GO:0008152,GO:0009507,GO:0009521,GO:0009523,GO:0009535,GO:0009536,GO:0009579,GO:0009765,GO:0009987,GO:0015979,GO:0016020,GO:0016021,GO:0016168,GO:0018298,GO:0019538,GO:0030076,GO:0032991,GO:0034357,GO:0036211,GO:0042651,GO:0043170,GO:0043226,GO:0043227,GO:0043229,GO:0043231,GO:0043234,GO:0043412,GO:0044237,GO:0044238,GO:0044260,GO:…
Smic31450	1.68792e-18	0.610727	hypothetical protein CHLREDRAFT_94296 [Chlamydomonas reinhardtii] >gi|158279211|gb|EDP04972.1| predicted protein [Chlamydomonas reinhardtii]
Smic5642	1.69229e-18	1.2006	Flagellar associated protein OS=Tetrahymena thermophila (strain SB210) GN=TTHERM_00497300 PE=4 SV=2	GO:0003674,GO:0005198
Smic19847	1.9005e-18	0.796133	Putative surface lipoprotein OS=Shewanella oneidensis (strain MR-1) GN=SO_A0110 PE=4 SV=1	GO:0003674,GO:0008150
Smic7145	1.94421e-18	0.767144	Serine/threonine-protein kinase Nek1 OS=Mus musculus GN=Nek1 PE=1 SV=2	GO:0000166,GO:0000242,GO:0000280,GO:0001882,GO:0001883,GO:0003674,GO:0003824,GO:0004672,GO:0004674,GO:0004713,GO:0005488,GO:0005524,GO:0005575,GO:0005634,GO:0005730,GO:0005737,GO:0005813,GO:0005815,GO:0005856,GO:0006464,GO:0006468,GO:0006793,GO:0006796,GO:0006950,GO:0006974,GO:0006996,GO:0007049,GO:0007067,GO:0008150,GO:0008152,GO:0009314,GO:0009628,GO:0009987,GO:0010212,GO:0010927,GO:0016020,GO:…
Smic44425	1.99521e-18	-0.649582	Extended synaptotagmin-3 OS=Xenopus tropicalis GN=esyt3 PE=2 SV=1	GO:0003674,GO:0005488,GO:0005575,GO:0005783,GO:0005789,GO:0005886,GO:0006810,GO:0006869,GO:0008150,GO:0008289,GO:0016020,GO:0016021,GO:0031090,GO:0043167,GO:0043169,GO:0043226,GO:0043227,GO:0043229,GO:0043231,GO:0044422,GO:0044424,GO:0044425,GO:0044432,GO:0044444,GO:0044446,GO:0044464,GO:0044699,GO:0044765,GO:0046872,GO:0051234,GO:0071702,GO:0098588,GO:0098589
Smic43021	2.1507e-18	0.743429
Smic14117	2.32917e-18	0.927091	Uncharacterized protein OS=Bathycoccus prasinos GN=Bathy04g03040 PE=4 SV=1	GO:0003674,GO:0005488,GO:0005509,GO:0008150,GO:0008152,GO:0043167,GO:0043169,GO:0046872
Smic12258	2.37006e-18	1.15927	Uncharacterized ABC transporter ATP-binding protein sll0182 OS=Synechocystis sp. (strain PCC 6803 / Kazusa) GN=sll0182 PE=3 SV=1	GO:0000166,GO:0001882,GO:0001883,GO:0003674,GO:0003824,GO:0005215,GO:0005488,GO:0005524,GO:0005575,GO:0005886,GO:0006139,GO:0006152,GO:0006163,GO:0006195,GO:0006200,GO:0006725,GO:0006753,GO:0006793,GO:0006796,GO:0006807,GO:0006810,GO:0008150,GO:0008152,GO:0009056,GO:0009116,GO:0009117,GO:0009119,GO:0009123,GO:0009125,GO:0009126,GO:0009128,GO:0009141,GO:0009143,GO:0009144,GO:0009146,GO:0009150,GO:…
Smic7040	2.56555e-18	0.803388	Serine/threonine-protein phosphatase PP1 OS=Neurospora crassa (strain ATCC 24698 / 74-OR23-1A / CBS 708.71 / DSM 1257 / FGSC 987) GN=pph-3 PE=2 SV=1	GO:0000003,GO:0000075,GO:0000076,GO:0000077,GO:0000164,GO:0000280,GO:0000776,GO:0000777,GO:0000778,GO:0000903,GO:0001400,GO:0003006,GO:0003674,GO:0003824,GO:0004721,GO:0004722,GO:0005488,GO:0005575,GO:0005730,GO:0005737,GO:0005815,GO:0005816,GO:0005847,GO:0005849,GO:0005935,GO:0005975,GO:0005976,GO:0005977,GO:0006073,GO:0006091,GO:0006109,GO:0006112,GO:0006139,GO:0006259,GO:0006325,GO:0006353,GO:…
Smic842	2.82671e-18	1.01692
Smic2695	3.33287e-18	0.550814	NAD-specific glutamate dehydrogenase OS=Neurospora crassa (strain ATCC 24698 / 74-OR23-1A / CBS 708.71 / DSM 1257 / FGSC 987) GN=gdh-1 PE=1 SV=4	GO:0003674,GO:0003824,GO:0004352,GO:0005575,GO:0005739,GO:0006082,GO:0006103,GO:0006106,GO:0006520,GO:0006536,GO:0006538,GO:0006807,GO:0008150,GO:0008152,GO:0009056,GO:0009063,GO:0009064,GO:0009065,GO:0009987,GO:0016054,GO:0016491,GO:0016638,GO:0016639,GO:0019551,GO:0019752,GO:0043226,GO:0043227,GO:0043229,GO:0043231,GO:0043436,GO:0043648,GO:0043649,GO:0044237,GO:0044238,GO:0044248,GO:0044281,GO:…
Smic38705	3.33287e-18	0.563475	Probable 1,4-beta-D-glucan cellobiohydrolase A OS=Aspergillus clavatus (strain ATCC 1007 / CBS 513.65 / DSM 816 / NCTC 3887 / NRRL 1) GN=cbhA PE=3 SV=1	GO:0000272,GO:0003674,GO:0003824,GO:0004553,GO:0005575,GO:0005576,GO:0005975,GO:0005976,GO:0006073,GO:0008150,GO:0008152,GO:0009056,GO:0009057,GO:0009251,GO:0009987,GO:0016052,GO:0016162,GO:0016787,GO:0016798,GO:0030243,GO:0030245,GO:0043170,GO:0044042,GO:0044237,GO:0044238,GO:0044247,GO:0044260,GO:0044262,GO:0044264,GO:0044275,GO:0051273,GO:0051275,GO:0071704,GO:1901575
Smic8417	3.52243e-18	0.950529	Putative phospholipid-transporting ATPase 9 OS=Arabidopsis thaliana GN=ALA9 PE=3 SV=1	GO:0000166,GO:0000287,GO:0001882,GO:0001883,GO:0003674,GO:0003824,GO:0004012,GO:0005215,GO:0005319,GO:0005488,GO:0005524,GO:0005548,GO:0005575,GO:0006810,GO:0006811,GO:0006812,GO:0006820,GO:0006869,GO:0008150,GO:0008152,GO:0008324,GO:0015075,GO:0015399,GO:0015405,GO:0015711,GO:0015748,GO:0015914,GO:0016020,GO:0016021,GO:0016043,GO:0016462,GO:0016787,GO:0016817,GO:0016818,GO:0016820,GO:0016887,GO:…
Smic22541	3.67144e-18	0.735861	Myosin-6 OS=Arabidopsis thaliana GN=XI-2 PE=1 SV=1	GO:0000166,GO:0001882,GO:0001883,GO:0003674,GO:0003774,GO:0003779,GO:0003824,GO:0005488,GO:0005515,GO:0005516,GO:0005524,GO:0005575,GO:0005737,GO:0008092,GO:0008150,GO:0008152,GO:0016459,GO:0016462,GO:0016787,GO:0016817,GO:0016818,GO:0017076,GO:0017111,GO:0030554,GO:0032549,GO:0032550,GO:0032553,GO:0032555,GO:0032559,GO:0032991,GO:0035639,GO:0036094,GO:0043167,GO:0043168,GO:0043234,GO:0044422,GO:…
Smic43855	3.88052e-18	0.913396
Smic17957	4.31301e-18	0.64698	Phosphoglycerate kinase OS=Drosophila melanogaster GN=Pgk PE=2 SV=2	GO:0000166,GO:0001882,GO:0001883,GO:0003674,GO:0003824,GO:0004618,GO:0005488,GO:0005524,GO:0005575,GO:0005737,GO:0005975,GO:0006082,GO:0006090,GO:0006091,GO:0006096,GO:0006793,GO:0006796,GO:0007154,GO:0007267,GO:0007268,GO:0008150,GO:0008152,GO:0009056,GO:0009987,GO:0016052,GO:0016301,GO:0016310,GO:0016740,GO:0016772,GO:0016774,GO:0017076,GO:0019725,GO:0019752,GO:0023052,GO:0030018,GO:0030554,GO:…
Smic7477	4.51396e-18	0.74467	1,4-alpha-glucan branching enzyme GlgB OS=Thermobifida fusca (strain YX) GN=glgB PE=3 SV=1	GO:0000271,GO:0003674,GO:0003824,GO:0003844,GO:0004553,GO:0005488,GO:0005975,GO:0005976,GO:0005977,GO:0005978,GO:0006073,GO:0006091,GO:0006112,GO:0008150,GO:0008152,GO:0009058,GO:0009059,GO:0009250,GO:0009987,GO:0015980,GO:0016051,GO:0016740,GO:0016757,GO:0016758,GO:0016787,GO:0016798,GO:0033692,GO:0034637,GO:0034645,GO:0043167,GO:0043169,GO:0043170,GO:0044042,GO:0044237,GO:0044238,GO:0044249,GO:…
Smic12640	4.65352e-18	1.1977	Putative uncharacterized protein OS=Perkinsus marinus (strain ATCC 50983 / TXsc) GN=Pmar_PMAR016877 PE=4 SV=1	GO:0003674,GO:0005215,GO:0005216,GO:0005227,GO:0005244,GO:0005261,GO:0005488,GO:0005509,GO:0005575,GO:0005891,GO:0006810,GO:0006811,GO:0006812,GO:0006928,GO:0008150,GO:0008324,GO:0009987,GO:0015075,GO:0015267,GO:0016020,GO:0016021,GO:0022803,GO:0022832,GO:0022836,GO:0022838,GO:0022839,GO:0022857,GO:0022891,GO:0022892,GO:0030317,GO:0032879,GO:0032991,GO:0034220,GO:0034702,GO:0034703,GO:0034704,GO:…
Smic30704	4.70384e-18	0.612036	Protein DD3-3 OS=Dictyostelium discoideum GN=DD3-3 PE=2 SV=1	GO:0003674,GO:0005575,GO:0006810,GO:0006897,GO:0006907,GO:0008150,GO:0016020,GO:0016021,GO:0016192,GO:0044351,GO:0044425,GO:0051234
Smic8889	4.78132e-18	1.77146	Trans-homoaconitate synthase OS=Microcystis aeruginosa SPC777 GN=MAESPC_02012 PE=4 SV=1	GO:0003674,GO:0003824,GO:0008150,GO:0008152
Smic25602	4.85373e-18	0.554085	Probable sulfoacetaldehyde acetyltransferase OS=Rhizobium meliloti (strain 1021) GN=xsc PE=3 SV=1	GO:0000287,GO:0003674,GO:0003824,GO:0005488,GO:0005575,GO:0005737,GO:0006790,GO:0006807,GO:0008150,GO:0008152,GO:0009056,GO:0009987,GO:0016740,GO:0016746,GO:0019529,GO:0019530,GO:0019842,GO:0030976,GO:0036094,GO:0043167,GO:0043168,GO:0043169,GO:0044237,GO:0044248,GO:0044273,GO:0044424,GO:0044464,GO:0046872,GO:0046912,GO:0048037,GO:0050487,GO:0050662,GO:0071704,GO:0097159,GO:1901363,GO:1901564,GO:…
Smic19213	5.07216e-18	1.61336	Retrovirus-related Pol polyprotein from transposon TNT 1-94 OS=Nicotiana tabacum PE=2 SV=1	GO:0003674,GO:0003676,GO:0003824,GO:0003964,GO:0004175,GO:0004190,GO:0004518,GO:0004519,GO:0005488,GO:0006139,GO:0006259,GO:0006260,GO:0006278,GO:0006508,GO:0006725,GO:0006807,GO:0008150,GO:0008152,GO:0008233,GO:0008270,GO:0009058,GO:0009059,GO:0009987,GO:0015074,GO:0016740,GO:0016772,GO:0016779,GO:0016787,GO:0016788,GO:0019538,GO:0034061,GO:0034641,GO:0034645,GO:0043167,GO:0043169,GO:0043170,GO:…
Smic27552	5.1311e-18	1.18875
Smic12791	6.19062e-18	0.626669	Uncharacterized protein OS=Guillardia theta CCMP2712 GN=GUITHDRAFT_143733 PE=3 SV=1	GO:0003674,GO:0005215,GO:0005344,GO:0005488,GO:0005506,GO:0006810,GO:0008150,GO:0015669,GO:0015671,GO:0019825,GO:0020037,GO:0022892,GO:0043167,GO:0043169,GO:0044699,GO:0044765,GO:0046872,GO:0046906,GO:0046914,GO:0051234,GO:0097159,GO:1901363
Smic39602	6.60659e-18	0.712964
Smic45343	6.84932e-18	1.11538	Uncharacterized protein OS=Phytophthora parasitica (strain INRA-310) GN=PPTG_18271 PE=3 SV=1	GO:0003674,GO:0003824,GO:0004553,GO:0005975,GO:0008150,GO:0008152,GO:0016787,GO:0016798,GO:0044238,GO:0071704
Smic16115	8.30439e-18	0.821339
Smic40862	8.43323e-18	0.631491	Calcium-dependent protein kinase 2 OS=Plasmodium falciparum (isolate K1 / Thailand) GN=CPK2 PE=1 SV=3	GO:0000166,GO:0001882,GO:0001883,GO:0003674,GO:0003824,GO:0004672,GO:0004674,GO:0005488,GO:0005509,GO:0005524,GO:0006464,GO:0006468,GO:0006793,GO:0006796,GO:0008150,GO:0008152,GO:0009987,GO:0016301,GO:0016310,GO:0016740,GO:0016772,GO:0016773,GO:0017076,GO:0019538,GO:0030554,GO:0032549,GO:0032550,GO:0032553,GO:0032555,GO:0032559,GO:0035639,GO:0036094,GO:0036211,GO:0043167,GO:0043168,GO:0043169,GO:…
Smic22198	8.43323e-18	0.583964	Calcium-dependent protein kinase 2 OS=Plasmodium falciparum (isolate 3D7) GN=CPK2 PE=2 SV=3	GO:0000166,GO:0001882,GO:0001883,GO:0003674,GO:0003824,GO:0004672,GO:0004674,GO:0005488,GO:0005509,GO:0005524,GO:0006464,GO:0006468,GO:0006793,GO:0006796,GO:0008150,GO:0008152,GO:0009931,GO:0009987,GO:0010857,GO:0016301,GO:0016310,GO:0016740,GO:0016772,GO:0016773,GO:0017076,GO:0019538,GO:0030554,GO:0032549,GO:0032550,GO:0032553,GO:0032555,GO:0032559,GO:0035639,GO:0036094,GO:0036211,GO:0043167,GO:…
Smic38252	8.80399e-18	-0.725685
Smic6950	9.50286e-18	0.930524	cAMP-dependent protein kinase type II regulatory subunit OS=Drosophila melanogaster GN=Pka-R2 PE=1 SV=2	GO:0000166,GO:0001932,GO:0003674,GO:0005488,GO:0005515,GO:0005575,GO:0005737,GO:0005952,GO:0006928,GO:0007411,GO:0007610,GO:0007622,GO:0007623,GO:0007626,GO:0008150,GO:0008603,GO:0009719,GO:0009987,GO:0010033,GO:0010243,GO:0014070,GO:0017076,GO:0019207,GO:0019220,GO:0019222,GO:0019887,GO:0030234,GO:0030534,GO:0030551,GO:0030552,GO:0030554,GO:0031323,GO:0031399,GO:0032268,GO:0032501,GO:0032553,GO:…
Smic9018	1.04403e-17	0.60486	Glycogen phosphorylase 1 OS=Dictyostelium discoideum GN=glpV PE=1 SV=3	GO:0000166,GO:0000272,GO:0003674,GO:0003824,GO:0004645,GO:0005488,GO:0005575,GO:0005622,GO:0005975,GO:0005976,GO:0005977,GO:0005980,GO:0006073,GO:0006091,GO:0006112,GO:0006810,GO:0006897,GO:0006907,GO:0008150,GO:0008152,GO:0008184,GO:0009056,GO:0009057,GO:0009251,GO:0009987,GO:0015980,GO:0016052,GO:0016192,GO:0016740,GO:0016757,GO:0016758,GO:0030170,GO:0036094,GO:0043167,GO:0043168,GO:0043170,GO:…
Smic23061	1.09754e-17	0.685479	Predicted protein OS=Ostreococcus lucimarinus (strain CCE9901) GN=OSTLU_88642 PE=4 SV=1	GO:0003674,GO:0003824,GO:0008150,GO:0008152,GO:0016491,GO:0044699,GO:0044710,GO:0055114
Smic3592	1.15325e-17	0.749446	F-box protein At2g41170 OS=Arabidopsis thaliana GN=At2g41170 PE=2 SV=1	GO:0008150
Smic19471	1.22429e-17	1.30036
Smic17095	1.28609e-17	0.704913	Protein translocase subunit SECA1, chloroplastic OS=Arabidopsis thaliana GN=SECA1 PE=2 SV=2	GO:0000166,GO:0001882,GO:0001883,GO:0003674,GO:0005488,GO:0005524,GO:0005575,GO:0006605,GO:0006810,GO:0006886,GO:0008150,GO:0009507,GO:0009532,GO:0009535,GO:0009536,GO:0009570,GO:0009579,GO:0015031,GO:0016020,GO:0017038,GO:0017076,GO:0030554,GO:0032549,GO:0032550,GO:0032553,GO:0032555,GO:0032559,GO:0034357,GO:0035639,GO:0036094,GO:0042651,GO:0043167,GO:0043168,GO:0043226,GO:0043227,GO:0043229,GO:…
Smic26047	1.28609e-17	1.26464	Probable cation-transporting ATPase 1 OS=Saccharomyces cerevisiae (strain ATCC 204508 / S288c) GN=SPF1 PE=1 SV=1	GO:0000166,GO:0001882,GO:0001883,GO:0003674,GO:0003824,GO:0005215,GO:0005488,GO:0005524,GO:0005575,GO:0005783,GO:0005789,GO:0005801,GO:0006139,GO:0006152,GO:0006163,GO:0006195,GO:0006200,GO:0006725,GO:0006753,GO:0006793,GO:0006796,GO:0006807,GO:0006810,GO:0006811,GO:0006812,GO:0006873,GO:0006874,GO:0006875,GO:0008150,GO:0008152,GO:0008324,GO:0009056,GO:0009116,GO:0009117,GO:0009119,GO:0009123,GO:…
Smic43777	1.41614e-17	1.21519	Zinc finger, CCCH type domain-containing protein OS=Cryptosporidium muris (strain RN66) GN=CMU_023180 PE=4 SV=1	GO:0003674,GO:0005488,GO:0043167,GO:0043169,GO:0046872
Smic34159	1.82305e-17	1.32013	ATP-binding cassette sub-family G member 2 OS=Macaca mulatta GN=ABCG2 PE=2 SV=1	GO:0000166,GO:0001882,GO:0001883,GO:0003674,GO:0003824,GO:0005488,GO:0005524,GO:0005575,GO:0005739,GO:0005886,GO:0006139,GO:0006152,GO:0006163,GO:0006195,GO:0006200,GO:0006725,GO:0006753,GO:0006793,GO:0006796,GO:0006807,GO:0006810,GO:0008150,GO:0008152,GO:0009056,GO:0009116,GO:0009117,GO:0009119,GO:0009123,GO:0009125,GO:0009126,GO:0009128,GO:0009141,GO:0009143,GO:0009144,GO:0009146,GO:0009150,GO:…
Smic43525	1.86123e-17	-0.440933	Fucoxanthin-chlorophyll a-c binding protein, chloroplastic OS=Isochrysis galbana GN=FCP PE=1 SV=1	GO:0003674,GO:0005488,GO:0005575,GO:0006091,GO:0006464,GO:0008150,GO:0008152,GO:0009507,GO:0009521,GO:0009523,GO:0009535,GO:0009536,GO:0009579,GO:0009765,GO:0009987,GO:0015979,GO:0016020,GO:0016021,GO:0016168,GO:0018298,GO:0019538,GO:0030076,GO:0032991,GO:0034357,GO:0036211,GO:0042651,GO:0043170,GO:0043226,GO:0043227,GO:0043229,GO:0043231,GO:0043234,GO:0043412,GO:0044237,GO:0044238,GO:0044260,GO:…
Smic94	1.98795e-17	0.644461	Putative malate dehydrogenase 1B OS=Branchiostoma floridae GN=MDH1B PE=3 SV=1	GO:0003674,GO:0003824,GO:0005975,GO:0006082,GO:0006099,GO:0006108,GO:0008150,GO:0008152,GO:0009055,GO:0009987,GO:0015035,GO:0015036,GO:0016491,GO:0016614,GO:0016615,GO:0016616,GO:0016667,GO:0019725,GO:0019752,GO:0042592,GO:0043436,GO:0043648,GO:0044237,GO:0044238,GO:0044281,GO:0044699,GO:0044710,GO:0044763,GO:0045454,GO:0050789,GO:0050794,GO:0055114,GO:0065007,GO:0065008,GO:0071704
Smic22764	2.39263e-17	0.59135	Glutamate--cysteine ligase catalytic subunit OS=Homo sapiens GN=GCLC PE=1 SV=2	GO:0000096,GO:0000166,GO:0000287,GO:0001882,GO:0001883,GO:0003008,GO:0003013,GO:0003018,GO:0003254,GO:0003674,GO:0003824,GO:0004357,GO:0005488,GO:0005515,GO:0005524,GO:0005575,GO:0005737,GO:0005829,GO:0005975,GO:0005996,GO:0006082,GO:0006355,GO:0006518,GO:0006520,GO:0006534,GO:0006536,GO:0006575,GO:0006749,GO:0006750,GO:0006766,GO:0006767,GO:0006790,GO:0006805,GO:0006807,GO:0006950,GO:0006979,GO:…
Smic9973	2.4821e-17	1.24575	Uncharacterized protein OS=Emiliania huxleyi CCMP1516 GN=EMIHUDRAFT_107004 PE=4 SV=1	GO:0003674,GO:0003824,GO:0008150,GO:0008152,GO:0016787
Smic35107	2.50838e-17	0.572458	Zinc finger, CCCH type domain-containing protein OS=Cryptosporidium muris (strain RN66) GN=CMU_023180 PE=4 SV=1	GO:0003674,GO:0005488,GO:0043167,GO:0043169,GO:0046872
Smic30052	2.99215e-17	0.609077	SNF1-related protein kinase catalytic subunit alpha KIN10 OS=Arabidopsis thaliana GN=KIN10 PE=1 SV=2	GO:0000151,GO:0000152,GO:0000166,GO:0001101,GO:0001882,GO:0001883,GO:0003006,GO:0003674,GO:0003824,GO:0004672,GO:0004674,GO:0005488,GO:0005515,GO:0005524,GO:0005575,GO:0005975,GO:0005996,GO:0006006,GO:0006007,GO:0006082,GO:0006464,GO:0006468,GO:0006486,GO:0006629,GO:0006631,GO:0006633,GO:0006793,GO:0006796,GO:0006807,GO:0007165,GO:0007568,GO:0007584,GO:0008150,GO:0008152,GO:0008610,GO:0009056,GO:…
Smic24953	3.17306e-17	0.518386	Triosephosphate isomerase OS=Culex tarsalis GN=Tpi PE=1 SV=2	GO:0003674,GO:0003824,GO:0004807,GO:0005975,GO:0005996,GO:0006006,GO:0006007,GO:0006082,GO:0006090,GO:0006091,GO:0006094,GO:0006096,GO:0006098,GO:0006139,GO:0006725,GO:0006732,GO:0006733,GO:0006739,GO:0006740,GO:0006753,GO:0006793,GO:0006796,GO:0006807,GO:0008150,GO:0008152,GO:0009056,GO:0009058,GO:0009117,GO:0009987,GO:0016051,GO:0016052,GO:0016853,GO:0016860,GO:0016861,GO:0019318,GO:0019319,GO:…
Smic21564	3.87413e-17	1.0122
Smic5874	3.92613e-17	0.59128	Delta(5) fatty acid desaturase B OS=Dictyostelium discoideum GN=fadB PE=1 SV=1	GO:0003674,GO:0003824,GO:0005488,GO:0005506,GO:0005575,GO:0005886,GO:0006082,GO:0006629,GO:0006631,GO:0006633,GO:0006636,GO:0008150,GO:0008152,GO:0008610,GO:0009058,GO:0009987,GO:0016020,GO:0016021,GO:0016053,GO:0016491,GO:0016705,GO:0016717,GO:0019752,GO:0020037,GO:0032787,GO:0033559,GO:0043167,GO:0043169,GO:0043436,GO:0044237,GO:0044238,GO:0044249,GO:0044255,GO:0044281,GO:0044283,GO:0044425,GO:…
Smic10014	4.62875e-17	0.874612	Calcium-dependent protein kinase 2 OS=Plasmodium falciparum (isolate K1 / Thailand) GN=CPK2 PE=1 SV=3	GO:0000166,GO:0001882,GO:0001883,GO:0003674,GO:0003824,GO:0004672,GO:0004674,GO:0005488,GO:0005509,GO:0005524,GO:0006464,GO:0006468,GO:0006793,GO:0006796,GO:0008150,GO:0008152,GO:0009987,GO:0016301,GO:0016310,GO:0016740,GO:0016772,GO:0016773,GO:0017076,GO:0019538,GO:0030554,GO:0032549,GO:0032550,GO:0032553,GO:0032555,GO:0032559,GO:0035639,GO:0036094,GO:0036211,GO:0043167,GO:0043168,GO:0043169,GO:…
Smic39495	4.79699e-17	0.788927	DSBA oxidoreductase OS=Vibrio sp. EJY3 GN=VEJY3_20671 PE=4 SV=1	GO:0003674,GO:0003824,GO:0008150,GO:0008152,GO:0015035,GO:0015036,GO:0016491,GO:0016667,GO:0044699,GO:0044710,GO:0055114
Smic45517	5.61801e-17	0.756318
Smic41133	5.89078e-17	0.560241	Na(+)/H(+) antiporter NhaA OS=Geobacter sulfurreducens (strain ATCC 51573 / DSM 12127 / PCA) GN=nhaA PE=3 SV=1	GO:0003674,GO:0005215,GO:0005575,GO:0005886,GO:0006810,GO:0006811,GO:0006812,GO:0006814,GO:0006885,GO:0008150,GO:0008324,GO:0009987,GO:0015075,GO:0015077,GO:0015081,GO:0015291,GO:0015297,GO:0015672,GO:0016020,GO:0016021,GO:0022804,GO:0022857,GO:0022890,GO:0022891,GO:0022892,GO:0030001,GO:0034220,GO:0035725,GO:0042592,GO:0044425,GO:0044464,GO:0044699,GO:0044763,GO:0044765,GO:0046873,GO:0048878,GO:…
Smic25251	6.20678e-17	0.571001	Ribonucleoside-diphosphate reductase large subunit OS=Plasmodium falciparum (isolate Dd2) GN=RNR1 PE=2 SV=1	GO:0000166,GO:0001882,GO:0001883,GO:0003674,GO:0003824,GO:0004748,GO:0005488,GO:0005524,GO:0005575,GO:0005971,GO:0006139,GO:0006259,GO:0006260,GO:0006725,GO:0006753,GO:0006793,GO:0006796,GO:0006807,GO:0008150,GO:0008152,GO:0009058,GO:0009059,GO:0009117,GO:0009165,GO:0009262,GO:0009263,GO:0009987,GO:0016491,GO:0016725,GO:0016728,GO:0017076,GO:0018130,GO:0019438,GO:0019637,GO:0030554,GO:0032549,GO:…
Smic31626	7.15681e-17	0.497018	Predicted protein OS=Micromonas sp. (strain RCC299 / NOUM17) GN=MICPUN_60672 PE=4 SV=1	GO:0003674,GO:0003824,GO:0005575,GO:0005634,GO:0006508,GO:0008150,GO:0008152,GO:0008233,GO:0016787,GO:0019538,GO:0043170,GO:0043226,GO:0043227,GO:0043229,GO:0043231,GO:0044238,GO:0044424,GO:0044464,GO:0071704
Smic20425	7.50638e-17	0.916796
Smic14386	8.60982e-17	0.610726	Calcium-dependent protein kinase 2 OS=Plasmodium falciparum (isolate K1 / Thailand) GN=CPK2 PE=1 SV=3	GO:0000166,GO:0001882,GO:0001883,GO:0003674,GO:0003824,GO:0004672,GO:0004674,GO:0005488,GO:0005509,GO:0005524,GO:0006464,GO:0006468,GO:0006793,GO:0006796,GO:0008150,GO:0008152,GO:0009987,GO:0016301,GO:0016310,GO:0016740,GO:0016772,GO:0016773,GO:0017076,GO:0019538,GO:0030554,GO:0032549,GO:0032550,GO:0032553,GO:0032555,GO:0032559,GO:0035639,GO:0036094,GO:0036211,GO:0043167,GO:0043168,GO:0043169,GO:…
Smic13452	1.12369e-16	0.568145
Smic25554	1.25333e-16	0.837278	Alpha-amylase 4N OS=Drosophila ananassae GN=Amy4N PE=3 SV=2	GO:0003674,GO:0003824,GO:0004553,GO:0004556,GO:0005488,GO:0005975,GO:0008150,GO:0008152,GO:0016160,GO:0016787,GO:0016798,GO:0043167,GO:0043169,GO:0044238,GO:0046872,GO:0071704
Smic35877	1.27661e-16	0.904122
Smic15122	1.31777e-16	0.601535	Sodium channel protein 60E OS=Drosophila melanogaster GN=NaCP60E PE=2 SV=5	GO:0001508,GO:0001518,GO:0003008,GO:0003674,GO:0005215,GO:0005216,GO:0005244,GO:0005248,GO:0005261,GO:0005272,GO:0005575,GO:0005886,GO:0006810,GO:0006811,GO:0006812,GO:0006814,GO:0007600,GO:0007606,GO:0007608,GO:0007610,GO:0007635,GO:0008150,GO:0008324,GO:0009987,GO:0015075,GO:0015077,GO:0015081,GO:0015267,GO:0015672,GO:0016020,GO:0016021,GO:0019228,GO:0022803,GO:0022832,GO:0022836,GO:0022838,GO:…
Smic6233	1.32026e-16	1.00345	GPI anchored protein, putative [Cordyceps militaris CM01] >gi|346321537|gb|EGX91136.1| GPI anchored protein, putative [Cordyceps militaris CM01]
Smic26804	1.32026e-16	0.65598
Smic3714	1.32589e-16	-0.606227	unknown [Karlodinium veneficum]
Smic3416	1.44424e-16	0.639143	Putative ribosomal protein S6 kinase alpha-2 OS=Caenorhabditis elegans GN=rskn-2 PE=3 SV=2	GO:0000166,GO:0000287,GO:0001882,GO:0001883,GO:0003674,GO:0003824,GO:0004672,GO:0004674,GO:0005488,GO:0005524,GO:0006464,GO:0006468,GO:0006793,GO:0006796,GO:0007165,GO:0008150,GO:0008152,GO:0009987,GO:0016301,GO:0016310,GO:0016740,GO:0016772,GO:0016773,GO:0017076,GO:0019538,GO:0030554,GO:0032549,GO:0032550,GO:0032553,GO:0032555,GO:0032559,GO:0035556,GO:0035639,GO:0036094,GO:0036211,GO:0043167,GO:…
Smic9900	1.46241e-16	0.606516	Voltage-dependent T-type calcium channel subunit alpha-1H OS=Mus musculus GN=Cacna1h PE=2 SV=3	GO:0003674,GO:0005215,GO:0005216,GO:0005244,GO:0005245,GO:0005261,GO:0005262,GO:0005488,GO:0005515,GO:0005575,GO:0005886,GO:0005891,GO:0005901,GO:0006810,GO:0006811,GO:0006812,GO:0006816,GO:0008150,GO:0008324,GO:0008332,GO:0009987,GO:0015075,GO:0015085,GO:0015267,GO:0016020,GO:0016021,GO:0017157,GO:0017158,GO:0022803,GO:0022832,GO:0022836,GO:0022838,GO:0022843,GO:0022857,GO:0022890,GO:0022891,GO:…
Smic29343	1.48472e-16	0.539799	ABC transporter B family member 10 OS=Arabidopsis thaliana GN=ABCB10 PE=1 SV=2	GO:0000166,GO:0001882,GO:0001883,GO:0003006,GO:0003674,GO:0003824,GO:0005215,GO:0005488,GO:0005524,GO:0005575,GO:0005739,GO:0005886,GO:0006139,GO:0006152,GO:0006163,GO:0006195,GO:0006200,GO:0006725,GO:0006753,GO:0006793,GO:0006796,GO:0006807,GO:0006810,GO:0006950,GO:0008150,GO:0008152,GO:0009056,GO:0009116,GO:0009117,GO:0009119,GO:0009123,GO:0009125,GO:0009126,GO:0009128,GO:0009141,GO:0009143,GO:…
Smic8847	1.55647e-16	0.863511	Cation-transporting ATPase pma1 OS=Synechocystis sp. (strain PCC 6803 / Kazusa) GN=pma1 PE=3 SV=2	GO:0000166,GO:0001882,GO:0001883,GO:0003674,GO:0003824,GO:0005215,GO:0005488,GO:0005524,GO:0005575,GO:0005886,GO:0006810,GO:0006811,GO:0006812,GO:0008150,GO:0008152,GO:0008324,GO:0015075,GO:0015399,GO:0015405,GO:0016020,GO:0016021,GO:0016462,GO:0016787,GO:0016817,GO:0016818,GO:0016820,GO:0016887,GO:0017076,GO:0017111,GO:0019829,GO:0022804,GO:0022857,GO:0022891,GO:0022892,GO:0030554,GO:0032549,GO:…
Smic6519	1.67442e-16	0.696111	Uncharacterized protein OS=Emiliania huxleyi CCMP1516 GN=EMIHUDRAFT_108611 PE=4 SV=1	GO:0003674,GO:0005488,GO:0020037,GO:0046906,GO:0097159,GO:1901363
Smic9968	1.77838e-16	0.855138	Coiled-coil domain-containing protein 147 OS=Homo sapiens GN=CCDC147 PE=2 SV=1	GO:0005575,GO:0005615,GO:0044421
Smic38594	1.80417e-16	-0.519304	Probable nicotinate-nucleotide adenylyltransferase OS=Corynebacterium kroppenstedtii (strain DSM 44385 / CCUG 35717) GN=nadD PE=3 SV=1	GO:0000166,GO:0001882,GO:0001883,GO:0003674,GO:0003824,GO:0004515,GO:0005488,GO:0005524,GO:0006139,GO:0006725,GO:0006732,GO:0006733,GO:0006753,GO:0006793,GO:0006796,GO:0006807,GO:0008150,GO:0008152,GO:0009058,GO:0009108,GO:0009117,GO:0009165,GO:0009435,GO:0009987,GO:0016740,GO:0016772,GO:0016779,GO:0017076,GO:0018130,GO:0019359,GO:0019362,GO:0019363,GO:0019438,GO:0019637,GO:0019674,GO:0030554,GO:…
Smic29713	1.8559e-16	0.586349	Polycystin-2 OS=Oryzias latipes GN=pkd2 PE=1 SV=2	GO:0003127,GO:0003674,GO:0005488,GO:0005509,GO:0005515,GO:0005575,GO:0005783,GO:0005886,GO:0005929,GO:0006810,GO:0006811,GO:0008150,GO:0009581,GO:0009582,GO:0009605,GO:0009612,GO:0009628,GO:0009719,GO:0009726,GO:0016020,GO:0016021,GO:0031090,GO:0031253,GO:0042995,GO:0043167,GO:0043169,GO:0043226,GO:0043227,GO:0043229,GO:0043231,GO:0044422,GO:0044424,GO:0044425,GO:0044441,GO:0044444,GO:0044459,GO:…
Smic30635	1.98515e-16	0.601991	DnaJ homolog subfamily C member 7 OS=Pongo abelii GN=DNAJC7 PE=2 SV=1	GO:0005575,GO:0005634,GO:0005737,GO:0005856,GO:0043226,GO:0043227,GO:0043228,GO:0043229,GO:0043231,GO:0043232,GO:0044424,GO:0044464
Smic19244	1.98515e-16	-0.508489	predicted protein [Thalassiosira pseudonana CCMP1335] >gi|220970736|gb|EED89072.1| predicted protein [Thalassiosira pseudonana CCMP1335]
Smic41984	2.1265e-16	0.681868	PKD domain containing protein (Precursor) OS=Psychromonas ingrahamii (strain 37) GN=Ping_2564 PE=4 SV=1	GO:0003674,GO:0005488,GO:0005509,GO:0043167,GO:0043169,GO:0046872
Smic8472	2.19927e-16	0.725128	Probable 3',5'-cyclic phosphodiesterase pde-4 OS=Caenorhabditis elegans GN=pde-4 PE=3 SV=2	GO:0003674,GO:0003824,GO:0004112,GO:0004114,GO:0004115,GO:0005488,GO:0005575,GO:0006139,GO:0006163,GO:0006195,GO:0006198,GO:0006725,GO:0006753,GO:0006793,GO:0006796,GO:0006807,GO:0007165,GO:0008081,GO:0008150,GO:0008152,GO:0009056,GO:0009117,GO:0009150,GO:0009154,GO:0009166,GO:0009187,GO:0009214,GO:0009259,GO:0009261,GO:0009966,GO:0009968,GO:0009987,GO:0010646,GO:0010648,GO:0016787,GO:0016788,GO:…
Smic23758	2.27572e-16	0.73074	Kelch-like protein 20 OS=Gallus gallus GN=KLHL20 PE=2 SV=1	GO:0000151,GO:0000209,GO:0003674,GO:0003824,GO:0004842,GO:0005488,GO:0005515,GO:0005575,GO:0005634,GO:0005737,GO:0005802,GO:0006464,GO:0006508,GO:0006511,GO:0006810,GO:0006892,GO:0006895,GO:0008150,GO:0008152,GO:0009056,GO:0009057,GO:0009987,GO:0010498,GO:0010941,GO:0015031,GO:0016192,GO:0016197,GO:0016482,GO:0016567,GO:0016604,GO:0016605,GO:0016740,GO:0019538,GO:0019941,GO:0019955,GO:0019961,GO:…
Smic8201	2.3223e-16	0.825706
Smic26395	2.42968e-16	0.597133	GTP-binding protein SAR1A OS=Arabidopsis thaliana GN=SAR1A PE=2 SV=1	GO:0000166,GO:0000902,GO:0001882,GO:0001883,GO:0003674,GO:0005488,GO:0005525,GO:0005575,GO:0005622,GO:0005783,GO:0005794,GO:0005886,GO:0005975,GO:0006082,GO:0006090,GO:0006091,GO:0006096,GO:0006461,GO:0006508,GO:0006511,GO:0006605,GO:0006623,GO:0006810,GO:0006833,GO:0006886,GO:0006950,GO:0006970,GO:0006972,GO:0006996,GO:0007030,GO:0007033,GO:0007034,GO:0008150,GO:0008152,GO:0009056,GO:0009057,GO:…
Smic40503	2.824e-16	0.951437	hypothetical protein CAPTEDRAFT_226309 [Capitella teleta]
Smic6968	2.824e-16	-0.42685	Fucoxanthin-chlorophyll a-c binding protein F, chloroplastic (Fragment) OS=Macrocystis pyrifera GN=FCPF PE=2 SV=1	GO:0003674,GO:0005488,GO:0005575,GO:0006091,GO:0006464,GO:0008150,GO:0008152,GO:0009507,GO:0009521,GO:0009523,GO:0009535,GO:0009536,GO:0009579,GO:0009765,GO:0009987,GO:0015979,GO:0016020,GO:0016021,GO:0016168,GO:0018298,GO:0019538,GO:0030076,GO:0032991,GO:0034357,GO:0036211,GO:0042651,GO:0043170,GO:0043226,GO:0043227,GO:0043229,GO:0043231,GO:0043234,GO:0043412,GO:0044237,GO:0044238,GO:0044260,GO:…
Smic32782	2.93835e-16	0.881218	Cation-transporting ATPase pma1 OS=Synechocystis sp. (strain PCC 6803 / Kazusa) GN=pma1 PE=3 SV=2	GO:0000166,GO:0001882,GO:0001883,GO:0003674,GO:0003824,GO:0005215,GO:0005488,GO:0005524,GO:0005575,GO:0005886,GO:0006810,GO:0006811,GO:0006812,GO:0008150,GO:0008152,GO:0008324,GO:0015075,GO:0015399,GO:0015405,GO:0016020,GO:0016021,GO:0016462,GO:0016787,GO:0016817,GO:0016818,GO:0016820,GO:0016887,GO:0017076,GO:0017111,GO:0019829,GO:0022804,GO:0022857,GO:0022891,GO:0022892,GO:0030554,GO:0032549,GO:…
Smic13004	2.98712e-16	-0.442135
Smic43289	3.11193e-16	-0.513559
Smic2573	3.42444e-16	1.29028	Uncharacterized protein (Fragment) OS=Thalassiosira oceanica GN=THAOC_00807 PE=3 SV=1	GO:0003674,GO:0003824,GO:0006139,GO:0006725,GO:0006753,GO:0006793,GO:0006796,GO:0006807,GO:0008150,GO:0008152,GO:0009056,GO:0009117,GO:0009166,GO:0009987,GO:0016787,GO:0019439,GO:0019637,GO:0034641,GO:0034655,GO:0044237,GO:0044238,GO:0044248,GO:0044270,GO:0044281,GO:0044699,GO:0044710,GO:0044712,GO:0044763,GO:0046434,GO:0046483,GO:0046700,GO:0055086,GO:0071704,GO:1901292,GO:1901360,GO:1901361,GO:…
Smic25895	3.80616e-16	1.21029	DNA topoisomerase 2 OS=Plasmodium falciparum (isolate K1 / Thailand) GN=TOP2 PE=3 SV=1	GO:0000166,GO:0001882,GO:0001883,GO:0003674,GO:0003676,GO:0003677,GO:0003824,GO:0003916,GO:0003918,GO:0005488,GO:0005524,GO:0005575,GO:0005634,GO:0006139,GO:0006152,GO:0006163,GO:0006195,GO:0006200,GO:0006259,GO:0006265,GO:0006725,GO:0006753,GO:0006793,GO:0006796,GO:0006807,GO:0008094,GO:0008150,GO:0008152,GO:0009056,GO:0009116,GO:0009117,GO:0009119,GO:0009123,GO:0009125,GO:0009126,GO:0009128,GO:…
Smic44129	3.85408e-16	0.736811	Protein dispatched OS=Drosophila melanogaster GN=disp PE=1 SV=1	GO:0003674,GO:0004871,GO:0004872,GO:0004888,GO:0005575,GO:0006810,GO:0006887,GO:0006928,GO:0007165,GO:0007166,GO:0007224,GO:0007275,GO:0007280,GO:0008150,GO:0008158,GO:0008354,GO:0009987,GO:0016020,GO:0016021,GO:0016192,GO:0016477,GO:0022412,GO:0032501,GO:0032502,GO:0032940,GO:0038023,GO:0040011,GO:0044425,GO:0044699,GO:0044707,GO:0044763,GO:0044765,GO:0044767,GO:0046903,GO:0048610,GO:0048870,GO:…
Smic47199	4.00822e-16	0.836988	Pyruvate dehydrogenase [NADP(+)] OS=Cryptosporidium parvum GN=PFOR PE=2 SV=1	GO:0000166,GO:0003674,GO:0003824,GO:0005488,GO:0005506,GO:0005575,GO:0005739,GO:0006082,GO:0006090,GO:0006091,GO:0008150,GO:0008152,GO:0009987,GO:0010181,GO:0015980,GO:0016491,GO:0016620,GO:0016903,GO:0019752,GO:0019842,GO:0022900,GO:0030976,GO:0032553,GO:0032787,GO:0036094,GO:0043167,GO:0043168,GO:0043169,GO:0043226,GO:0043227,GO:0043229,GO:0043231,GO:0043436,GO:0044237,GO:0044281,GO:0044424,GO:…
Smic19039	4.00822e-16	0.70647	Dynein alpha chain, flagellar outer arm OS=Chlamydomonas reinhardtii GN=ODA11 PE=1 SV=2	GO:0000166,GO:0001882,GO:0001883,GO:0003674,GO:0003774,GO:0003777,GO:0003824,GO:0005488,GO:0005524,GO:0005575,GO:0005737,GO:0005856,GO:0005874,GO:0005875,GO:0005929,GO:0006139,GO:0006152,GO:0006163,GO:0006195,GO:0006200,GO:0006725,GO:0006753,GO:0006793,GO:0006796,GO:0006807,GO:0006928,GO:0007017,GO:0007018,GO:0008150,GO:0008152,GO:0009056,GO:0009116,GO:0009117,GO:0009119,GO:0009123,GO:0009125,GO:…
Smic38278	4.12894e-16	0.601483	Calcium-dependent protein kinase 2 OS=Plasmodium falciparum (isolate K1 / Thailand) GN=CPK2 PE=1 SV=3	GO:0000166,GO:0001882,GO:0001883,GO:0003674,GO:0003824,GO:0004672,GO:0004674,GO:0005488,GO:0005509,GO:0005524,GO:0006464,GO:0006468,GO:0006793,GO:0006796,GO:0008150,GO:0008152,GO:0009987,GO:0016301,GO:0016310,GO:0016740,GO:0016772,GO:0016773,GO:0017076,GO:0019538,GO:0030554,GO:0032549,GO:0032550,GO:0032553,GO:0032555,GO:0032559,GO:0035639,GO:0036094,GO:0036211,GO:0043167,GO:0043168,GO:0043169,GO:…
Smic21636	4.45772e-16	0.546396
Smic24030	4.74847e-16	0.979595	Eukaryotic translation initiation factor isoform 4G-2 OS=Arabidopsis thaliana GN=EIF(ISO)4G2 PE=1 SV=1	GO:0003674,GO:0003676,GO:0003723,GO:0003743,GO:0005488,GO:0005575,GO:0005829,GO:0006139,GO:0006412,GO:0006413,GO:0006417,GO:0006725,GO:0006753,GO:0006793,GO:0006796,GO:0006807,GO:0008135,GO:0008150,GO:0008152,GO:0009058,GO:0009059,GO:0009117,GO:0009165,GO:0009889,GO:0009987,GO:0010468,GO:0010556,GO:0010608,GO:0018130,GO:0019222,GO:0019438,GO:0019538,GO:0019637,GO:0031323,GO:0031326,GO:0032268,GO:…
Smic25610	5.43019e-16	0.795678	Choline transporter-like protein 2 OS=Dictyostelium discoideum GN=slc44a2 PE=3 SV=1	GO:0005575,GO:0016020,GO:0016021,GO:0044425
Smic25480	6.0675e-16	0.931153	Potassium/sodium hyperpolarization-activated cyclic nucleotide-gated channel 4 OS=Rattus norvegicus GN=Hcn4 PE=2 SV=1	GO:0000166,GO:0001701,GO:0002027,GO:0003674,GO:0005215,GO:0005216,GO:0005217,GO:0005221,GO:0005222,GO:0005244,GO:0005249,GO:0005261,GO:0005267,GO:0005272,GO:0005488,GO:0005515,GO:0005575,GO:0005886,GO:0005887,GO:0006810,GO:0006811,GO:0006812,GO:0006813,GO:0006814,GO:0008016,GO:0008150,GO:0008324,GO:0009719,GO:0009790,GO:0009792,GO:0009987,GO:0010033,GO:0010243,GO:0010646,GO:0014070,GO:0014074,GO:…
Smic16042	6.24378e-16	0.871342	Probable DNA topoisomerase 2 OS=Dictyostelium discoideum GN=top2 PE=3 SV=1	GO:0000075,GO:0000166,GO:0000712,GO:0000819,GO:0001882,GO:0001883,GO:0003674,GO:0003676,GO:0003677,GO:0003824,GO:0003916,GO:0003918,GO:0005488,GO:0005524,GO:0005575,GO:0005634,GO:0005694,GO:0006139,GO:0006152,GO:0006163,GO:0006195,GO:0006200,GO:0006259,GO:0006265,GO:0006268,GO:0006310,GO:0006312,GO:0006725,GO:0006753,GO:0006793,GO:0006796,GO:0006807,GO:0006810,GO:0006897,GO:0006907,GO:0006996,GO:…
Smic372	6.36106e-16	0.753669	ALA-interacting subunit 1 OS=Arabidopsis thaliana GN=ALIS1 PE=1 SV=1	GO:0000139,GO:0001101,GO:0005575,GO:0005783,GO:0005789,GO:0005794,GO:0006810,GO:0006811,GO:0006820,GO:0006869,GO:0007165,GO:0008150,GO:0009719,GO:0009723,GO:0009725,GO:0009737,GO:0009738,GO:0009755,GO:0009987,GO:0010008,GO:0010033,GO:0015711,GO:0015748,GO:0015914,GO:0016020,GO:0016021,GO:0031090,GO:0031902,GO:0032870,GO:0033993,GO:0035556,GO:0042221,GO:0043226,GO:0043227,GO:0043229,GO:0043231,GO:…
Smic30936	6.36119e-16	0.621279	Uncharacterized protein OS=Guillardia theta CCMP2712 GN=GUITHDRAFT_143733 PE=3 SV=1	GO:0003674,GO:0005215,GO:0005344,GO:0005488,GO:0005506,GO:0006810,GO:0008150,GO:0015669,GO:0015671,GO:0019825,GO:0020037,GO:0022892,GO:0043167,GO:0043169,GO:0044699,GO:0044765,GO:0046872,GO:0046906,GO:0046914,GO:0051234,GO:0097159,GO:1901363
Smic25560	6.36119e-16	0.436369	Uncharacterized protein OS=Saprolegnia diclina VS20 GN=SDRG_01003 PE=4 SV=1	GO:0003674,GO:0005488,GO:0005509,GO:0006810,GO:0006811,GO:0006820,GO:0006835,GO:0008150,GO:0015711,GO:0015740,GO:0015743,GO:0015849,GO:0043167,GO:0043169,GO:0044699,GO:0044765,GO:0046872,GO:0046942,GO:0051234,GO:0071702
Smic21772	6.52466e-16	1.04563
Smic2602	6.83096e-16	0.859697
Smic43701	9.12471e-16	0.976522
Smic37054	9.67532e-16	1.17074	hypothetical protein Pmar_PMAR010035 [Perkinsus marinus ATCC 50983] >gi|239904046|gb|EER20301.1| hypothetical protein Pmar_PMAR010035 [Perkinsus marinus ATCC 50983]
Smic14447	9.67532e-16	0.431776	70 kDa peptidyl-prolyl isomerase OS=Triticum aestivum GN=FKBP70 PE=1 SV=1	GO:0000413,GO:0003674,GO:0003755,GO:0003824,GO:0005488,GO:0005515,GO:0005516,GO:0006457,GO:0006464,GO:0006950,GO:0008150,GO:0008152,GO:0009987,GO:0016853,GO:0016859,GO:0018193,GO:0018208,GO:0019538,GO:0036211,GO:0043170,GO:0043412,GO:0044237,GO:0044238,GO:0044260,GO:0044267,GO:0050896,GO:0071704
Smic21810	9.67532e-16	-0.430991
Smic14815	1.04422e-15	0.571761	Myosin-2 heavy chain OS=Dictyostelium discoideum GN=mhcA PE=1 SV=3	GO:0000146,GO:0000166,GO:0000281,GO:0000910,GO:0001882,GO:0001883,GO:0001931,GO:0003006,GO:0003674,GO:0003774,GO:0003779,GO:0003824,GO:0005488,GO:0005515,GO:0005516,GO:0005524,GO:0005575,GO:0005737,GO:0005826,GO:0005829,GO:0005856,GO:0005938,GO:0006139,GO:0006152,GO:0006163,GO:0006195,GO:0006200,GO:0006461,GO:0006725,GO:0006753,GO:0006793,GO:0006796,GO:0006807,GO:0006810,GO:0006897,GO:0006907,GO:…
Smic15921	1.08567e-15	0.809352	Extracellular signal-regulated kinase 1 OS=Dictyostelium discoideum GN=erkA PE=2 SV=2	GO:0000165,GO:0000166,GO:0000280,GO:0001882,GO:0001883,GO:0003006,GO:0003674,GO:0003824,GO:0004672,GO:0004674,GO:0004702,GO:0004707,GO:0004871,GO:0005057,GO:0005488,GO:0005524,GO:0005575,GO:0005829,GO:0005938,GO:0006464,GO:0006468,GO:0006793,GO:0006796,GO:0006935,GO:0006950,GO:0006996,GO:0007049,GO:0007067,GO:0007165,GO:0008150,GO:0008152,GO:0009605,GO:0009719,GO:0009987,GO:0009991,GO:0010033,GO:…
Smic983	1.08567e-15	-0.415859	Aconitate hydratase 2 OS=Pseudomonas aeruginosa (strain ATCC 15692 / PAO1 / 1C / PRS 101 / LMG 12228) GN=acnB PE=3 SV=1	GO:0003674,GO:0003824,GO:0003994,GO:0005488,GO:0005575,GO:0005829,GO:0006099,GO:0008150,GO:0008152,GO:0016829,GO:0016835,GO:0016836,GO:0043167,GO:0043169,GO:0044238,GO:0044424,GO:0044444,GO:0044464,GO:0046872,GO:0047456,GO:0051536,GO:0051539,GO:0051540
Smic20021	1.1546e-15	0.640473
Smic6560	1.18687e-15	0.557728	ankyrin repeat domain containing protein [Perkinsus marinus ATCC 50983] >gi|239878292|gb|EER05056.1| ankyrin repeat domain containing protein [Perkinsus marinus ATCC 50983]
Smic30808	1.27742e-15	0.441794	Sperm acrosomal protein FSA-ACR.1 (Fragment) OS=Vulpes vulpes PE=2 SV=1	GO:0001669,GO:0005575,GO:0016023,GO:0030141,GO:0031410,GO:0031982,GO:0031988,GO:0043226,GO:0043227,GO:0043229,GO:0043231,GO:0044424,GO:0044444,GO:0044464,GO:0097223
Smic34673	1.3001e-15	0.706728	Type I polyketide synthase-like protein KB2006 OS=Karenia brevis PE=2 SV=1	GO:0003674,GO:0003824,GO:0008150,GO:0008152,GO:0016740
Smic5152	1.38731e-15	0.772116	Ion transport protein OS=Alkalilimnicola ehrlichii (strain ATCC BAA-1101 / DSM 17681 / MLHE-1) GN=Mlg_0322 PE=1 SV=1	GO:0003674,GO:0005215,GO:0005216,GO:0005575,GO:0006810,GO:0006811,GO:0008150,GO:0009987,GO:0015075,GO:0015267,GO:0016020,GO:0016021,GO:0022803,GO:0022838,GO:0022857,GO:0022891,GO:0022892,GO:0034220,GO:0044425,GO:0044699,GO:0044763,GO:0044765,GO:0051234,GO:0055085
Smic14314	1.3904e-15	0.718979	Potassium voltage-gated channel subfamily D member 2 OS=Homo sapiens GN=KCND2 PE=1 SV=2	GO:0001508,GO:0003674,GO:0005215,GO:0005216,GO:0005244,GO:0005249,GO:0005250,GO:0005261,GO:0005267,GO:0005488,GO:0005515,GO:0005575,GO:0005886,GO:0006461,GO:0006810,GO:0006811,GO:0006812,GO:0006813,GO:0007154,GO:0007267,GO:0007268,GO:0008076,GO:0008150,GO:0008324,GO:0009987,GO:0015075,GO:0015077,GO:0015079,GO:0015267,GO:0015271,GO:0015672,GO:0016020,GO:0016021,GO:0016043,GO:0022607,GO:0022803,GO:…
Smic43474	1.3904e-15	0.82383	Gamma-aminobutyric acid type B receptor subunit 2 OS=Homo sapiens GN=GABBR2 PE=1 SV=1	GO:0003674,GO:0004871,GO:0004872,GO:0004888,GO:0004930,GO:0004965,GO:0005488,GO:0005515,GO:0005575,GO:0005737,GO:0005886,GO:0005887,GO:0006140,GO:0007154,GO:0007165,GO:0007166,GO:0007186,GO:0007194,GO:0007214,GO:0007267,GO:0007268,GO:0008150,GO:0009889,GO:0009890,GO:0009892,GO:0009987,GO:0010563,GO:0016020,GO:0016021,GO:0016917,GO:0019219,GO:0019220,GO:0019222,GO:0023052,GO:0030054,GO:0030799,GO:…
Smic37850	1.55992e-15	0.733505	MAR-binding filament-like protein 1 OS=Arabidopsis thaliana GN=MFP1 PE=2 SV=2	GO:0000023,GO:0000271,GO:0000272,GO:0003674,GO:0003676,GO:0003677,GO:0005488,GO:0005575,GO:0005634,GO:0005975,GO:0005976,GO:0005982,GO:0005984,GO:0005996,GO:0006006,GO:0006007,GO:0006073,GO:0006081,GO:0006082,GO:0006090,GO:0006098,GO:0006139,GO:0006629,GO:0006644,GO:0006650,GO:0006655,GO:0006725,GO:0006732,GO:0006733,GO:0006739,GO:0006740,GO:0006753,GO:0006790,GO:0006793,GO:0006796,GO:0006807,GO:…
Smic1310	1.73557e-15	0.493253	GPI anchored protein, putative OS=Neosartorya fumigata (strain ATCC MYA-4609 / Af293 / CBS 101355 / FGSC A1100) GN=AFUA_1G16420 PE=4 SV=1	GO:0003674,GO:0005575,GO:0008150
Smic21607	1.78873e-15	0.653252	Voltage-dependent T-type calcium channel subunit alpha-1G OS=Homo sapiens GN=CACNA1G PE=2 SV=3	GO:0001508,GO:0002027,GO:0003254,GO:0003674,GO:0005215,GO:0005216,GO:0005244,GO:0005245,GO:0005261,GO:0005262,GO:0005488,GO:0005515,GO:0005575,GO:0005886,GO:0005891,GO:0006810,GO:0006811,GO:0006812,GO:0006816,GO:0006928,GO:0007154,GO:0007267,GO:0007268,GO:0007411,GO:0008016,GO:0008150,GO:0008324,GO:0008332,GO:0009987,GO:0010035,GO:0010038,GO:0010045,GO:0015075,GO:0015085,GO:0015267,GO:0016020,GO:…
Smic6256	1.93951e-15	1.01981	Voltagegated Ion Channel (VIC) Superfamily putative OS=Albugo laibachii Nc14 GN=AlNc14C33G2991 PE=4 SV=1	GO:0003674,GO:0003824,GO:0005215,GO:0005216,GO:0005575,GO:0006139,GO:0006725,GO:0006753,GO:0006793,GO:0006796,GO:0006807,GO:0006810,GO:0006811,GO:0007165,GO:0008150,GO:0008152,GO:0009058,GO:0009117,GO:0009165,GO:0009187,GO:0009190,GO:0009987,GO:0015075,GO:0015267,GO:0016020,GO:0016021,GO:0016829,GO:0016849,GO:0018130,GO:0019438,GO:0019637,GO:0022803,GO:0022838,GO:0022857,GO:0022891,GO:0022892,GO:…
Smic15722	2.008e-15	0.747114	Ankyrin-3 OS=Homo sapiens GN=ANK3 PE=1 SV=3	GO:0000281,GO:0000323,GO:0000910,GO:0001508,GO:0002028,GO:0003254,GO:0003674,GO:0005198,GO:0005200,GO:0005488,GO:0005515,GO:0005575,GO:0005737,GO:0005764,GO:0005773,GO:0005783,GO:0005794,GO:0005856,GO:0005886,GO:0005911,GO:0005923,GO:0006605,GO:0006612,GO:0006810,GO:0006886,GO:0006892,GO:0006893,GO:0006928,GO:0006996,GO:0007009,GO:0007010,GO:0007016,GO:0007165,GO:0007409,GO:0007411,GO:0007528,GO:…
Smic15032	2.17675e-15	0.443862	Uncharacterized protein OS=Emiliania huxleyi CCMP1516 GN=EMIHUDRAFT_115912 PE=4 SV=1	GO:0003674,GO:0003824,GO:0006807,GO:0008150,GO:0008152,GO:0016853,GO:0016854,GO:0016855,GO:0036361
Smic18148	2.23843e-15	0.534187	Dihydrolipoamide dehydrogenase CdlD OS=Escherichia coli KTE126 GN=A1YC_00321 PE=4 SV=1	GO:0003674,GO:0003824,GO:0008150,GO:0008152,GO:0016491,GO:0044699,GO:0044710,GO:0055114
Smic43265	2.24846e-15	0.665222	14-3-3-like protein 1 OS=Caenorhabditis elegans GN=par-5 PE=1 SV=2	GO:0000003,GO:0000132,GO:0000226,GO:0000280,GO:0001708,GO:0003674,GO:0005488,GO:0005515,GO:0005575,GO:0005634,GO:0005737,GO:0005938,GO:0006996,GO:0007010,GO:0007017,GO:0007097,GO:0007126,GO:0007346,GO:0007389,GO:0008104,GO:0008105,GO:0008150,GO:0008356,GO:0009790,GO:0009949,GO:0009987,GO:0010070,GO:0016043,GO:0019904,GO:0022402,GO:0030588,GO:0030590,GO:0032501,GO:0032502,GO:0033036,GO:0035046,GO:…
Smic32210	2.27598e-15	0.956688
Smic16927	2.27842e-15	0.604346	Intraflagellar transport protein 122 homolog OS=Xenopus tropicalis GN=ift122 PE=2 SV=1	GO:0005575,GO:0005737,GO:0005856,GO:0005929,GO:0006810,GO:0006928,GO:0007017,GO:0007018,GO:0007275,GO:0008150,GO:0008589,GO:0009966,GO:0009968,GO:0009987,GO:0010646,GO:0010648,GO:0010970,GO:0016043,GO:0023051,GO:0023057,GO:0030030,GO:0030705,GO:0030991,GO:0032501,GO:0032502,GO:0032991,GO:0035721,GO:0042073,GO:0042995,GO:0043226,GO:0043227,GO:0043228,GO:0043229,GO:0043232,GO:0043234,GO:0044424,GO:…
Smic35849	2.32379e-15	0.672971	Putative sulfate transporter YbaR OS=Bacillus subtilis (strain 168) GN=ybaR PE=3 SV=2	GO:0003674,GO:0005215,GO:0005575,GO:0005886,GO:0006810,GO:0006811,GO:0006820,GO:0008150,GO:0008271,GO:0008272,GO:0008509,GO:0009987,GO:0015075,GO:0015103,GO:0015116,GO:0015291,GO:0015698,GO:0016020,GO:0016021,GO:0022804,GO:0022857,GO:0022891,GO:0022892,GO:0034220,GO:0044425,GO:0044464,GO:0044699,GO:0044763,GO:0044765,GO:0051234,GO:0055085,GO:0072348,GO:1901682,GO:1902358
Smic5859	2.45e-15	0.786071	Splicing factor 3B subunit 1 OS=Xenopus laevis GN=sf3b1 PE=2 SV=1	GO:0005575,GO:0005634,GO:0005681,GO:0006139,GO:0006396,GO:0006397,GO:0006725,GO:0006807,GO:0008150,GO:0008152,GO:0008380,GO:0009987,GO:0016070,GO:0016071,GO:0030529,GO:0032991,GO:0034641,GO:0043170,GO:0043226,GO:0043227,GO:0043229,GO:0043231,GO:0044237,GO:0044238,GO:0044260,GO:0044422,GO:0044424,GO:0044428,GO:0044446,GO:0044464,GO:0046483,GO:0071704,GO:0090304,GO:1901360
Smic381	2.48415e-15	0.921159	Putative uncharacterized protein OS=Perkinsus marinus (strain ATCC 50983 / TXsc) GN=Pmar_PMAR020528 PE=4 SV=1	GO:0007165,GO:0008150,GO:0009987,GO:0050789,GO:0050794,GO:0050896,GO:0051716,GO:0065007
Smic12794	2.83204e-15	0.670503	Nephrocystin-3 OS=Homo sapiens GN=NPHP3 PE=1 SV=1	GO:0001822,GO:0001947,GO:0002009,GO:0003143,GO:0003279,GO:0003283,GO:0003341,GO:0003351,GO:0003674,GO:0005488,GO:0005515,GO:0005575,GO:0005929,GO:0006140,GO:0006629,GO:0006928,GO:0007017,GO:0007018,GO:0007163,GO:0007165,GO:0007166,GO:0007368,GO:0007389,GO:0008150,GO:0008152,GO:0009653,GO:0009799,GO:0009855,GO:0009887,GO:0009966,GO:0009968,GO:0009987,GO:0010646,GO:0010648,GO:0016043,GO:0016055,GO:…
Smic7030	2.91598e-15	1.07156	Uncharacterized protein OS=Emiliania huxleyi CCMP1516 GN=EMIHUDRAFT_434014 PE=4 SV=1	GO:0003674,GO:0005488,GO:0030246
Smic10641	3.28458e-15	-0.557523	Mitochondrial carrier domain-containing protein OS=Angomonas deanei GN=AGDE_13388 PE=4 SV=1	GO:0005575,GO:0016020,GO:0016021,GO:0044425
Smic37689	3.44419e-15	1.00902	Calcium/calmodulin-stimulated cyclic nucleotide phosphodiesterase, putative OS=Perkinsus marinus (strain ATCC 50983 / TXsc) GN=Pmar_PMAR014659 PE=3 SV=1	GO:0003674,GO:0003824,GO:0004112,GO:0004114,GO:0005488,GO:0007165,GO:0008081,GO:0008150,GO:0008152,GO:0009987,GO:0016787,GO:0016788,GO:0042578,GO:0043167,GO:0043169,GO:0046872,GO:0050789,GO:0050794,GO:0050896,GO:0051716,GO:0065007
Smic12873	3.47526e-15	0.539731	Nematocyte expressed protein 6 OS=Nematostella vectensis PE=2 SV=1	GO:0003674,GO:0003824,GO:0004175,GO:0004222,GO:0005488,GO:0005575,GO:0005576,GO:0006508,GO:0008150,GO:0008152,GO:0008233,GO:0008237,GO:0008270,GO:0016787,GO:0019538,GO:0042151,GO:0043167,GO:0043169,GO:0043170,GO:0043226,GO:0043228,GO:0043229,GO:0043232,GO:0044238,GO:0044424,GO:0044444,GO:0044448,GO:0044464,GO:0046872,GO:0046914,GO:0070011,GO:0071704
Smic33208	3.61886e-15	1.04404
Smic24364	3.65912e-15	1.07443	Protein kinase OS=Nannochloropsis gaditana GN=Naga_100028g17 PE=4 SV=1	GO:0003674,GO:0003824,GO:0006793,GO:0006796,GO:0008150,GO:0008152,GO:0009987,GO:0016301,GO:0016310,GO:0016740,GO:0016772,GO:0044237
Smic12555	3.65912e-15	0.5488	Pentatricopeptide repeat-containing protein At1g09900 OS=Arabidopsis thaliana GN=At1g09900 PE=2 SV=1	GO:0003674,GO:0005575,GO:0016020
Smic22036	3.92707e-15	0.841704	Putative ATP-dependent RNA helicase R290 OS=Acanthamoeba polyphaga mimivirus GN=MIMI_R290 PE=3 SV=1	GO:0000166,GO:0001882,GO:0001883,GO:0003674,GO:0003676,GO:0003678,GO:0003824,GO:0004003,GO:0004386,GO:0005488,GO:0005524,GO:0006139,GO:0006152,GO:0006163,GO:0006195,GO:0006200,GO:0006259,GO:0006260,GO:0006281,GO:0006310,GO:0006725,GO:0006753,GO:0006793,GO:0006796,GO:0006807,GO:0006950,GO:0006974,GO:0008026,GO:0008094,GO:0008150,GO:0008152,GO:0009056,GO:0009058,GO:0009059,GO:0009116,GO:0009117,GO:…
Smic14952	3.96428e-15	0.545778	Cleavage and polyadenylation specificity factor CPSF30 OS=Arabidopsis thaliana GN=CPSF30 PE=1 SV=1	GO:0000278,GO:0003674,GO:0003676,GO:0003677,GO:0003723,GO:0003824,GO:0004518,GO:0004519,GO:0004521,GO:0004540,GO:0005488,GO:0005515,GO:0005516,GO:0005575,GO:0005634,GO:0005847,GO:0005849,GO:0006139,GO:0006378,GO:0006396,GO:0006397,GO:0006725,GO:0006807,GO:0006950,GO:0006979,GO:0007049,GO:0008150,GO:0008152,GO:0009987,GO:0010468,GO:0016070,GO:0016071,GO:0016787,GO:0016788,GO:0019219,GO:0019222,GO:…
Smic36106	4.08437e-15	0.505628	hypothetical protein GUITHDRAFT_157081 [Guillardia theta CCMP2712] >gi|428183745|gb|EKX52602.1| hypothetical protein GUITHDRAFT_157081 [Guillardia theta CCMP2712]
Smic28089	4.10189e-15	0.758316	ATP-dependent helicase rhp16 OS=Schizosaccharomyces pombe (strain 972 / ATCC 24843) GN=rhp16 PE=3 SV=2	GO:0000109,GO:0000166,GO:0001882,GO:0001883,GO:0003674,GO:0003676,GO:0003677,GO:0003678,GO:0003824,GO:0004003,GO:0004386,GO:0004842,GO:0005488,GO:0005515,GO:0005524,GO:0005575,GO:0005634,GO:0006139,GO:0006259,GO:0006281,GO:0006289,GO:0006290,GO:0006464,GO:0006725,GO:0006807,GO:0006950,GO:0006974,GO:0008026,GO:0008094,GO:0008150,GO:0008152,GO:0008270,GO:0009314,GO:0009411,GO:0009416,GO:0009628,GO:…
Smic45009	4.15624e-15	0.776949	Putative uncharacterized protein OS=Selaginella moellendorffii GN=SELMODRAFT_406458 PE=3 SV=1	GO:0000166,GO:0001882,GO:0001883,GO:0003674,GO:0003676,GO:0003677,GO:0003678,GO:0003824,GO:0004386,GO:0005488,GO:0005524,GO:0005575,GO:0005634,GO:0006139,GO:0006259,GO:0006260,GO:0006270,GO:0006725,GO:0006807,GO:0008150,GO:0008152,GO:0009058,GO:0009059,GO:0009987,GO:0016462,GO:0016787,GO:0016817,GO:0016818,GO:0017076,GO:0017111,GO:0030554,GO:0032392,GO:0032508,GO:0032549,GO:0032550,GO:0032553,GO:…
Smic41475	4.29079e-15	0.561294
Smic26456	4.29079e-15	-0.411686	Fructose-bisphosphate aldolase OS=Campylobacter jejuni subsp. jejuni serotype O:2 (strain NCTC 11168) GN=fba PE=1 SV=1	GO:0003674,GO:0003824,GO:0004332,GO:0005488,GO:0005975,GO:0006082,GO:0006090,GO:0006091,GO:0006096,GO:0008150,GO:0008152,GO:0008270,GO:0009056,GO:0009987,GO:0016052,GO:0016829,GO:0016830,GO:0016832,GO:0019752,GO:0032787,GO:0043167,GO:0043169,GO:0043436,GO:0044237,GO:0044238,GO:0044281,GO:0044699,GO:0044710,GO:0044712,GO:0044723,GO:0044724,GO:0044763,GO:0046872,GO:0046914,GO:0071704,GO:1901575
Smic41902	4.45538e-15	0.550683
Smic1305	4.56687e-15	1.03647	DnaJ homolog subfamily B member 8 OS=Mus musculus GN=Dnajb8 PE=2 SV=1	GO:0003674,GO:0005488,GO:0005515,GO:0006457,GO:0008150,GO:0008152,GO:0009987,GO:0019538,GO:0043170,GO:0044183,GO:0044237,GO:0044238,GO:0044260,GO:0044267,GO:0061077,GO:0071704
Smic17742	4.57274e-15	0.855025
Smic36374	4.88604e-15	1.06197	Protein PF14_0175 OS=Plasmodium falciparum (isolate 3D7) GN=PF14_0175 PE=4 SV=1	GO:0003674,GO:0003676,GO:0003677,GO:0005488,GO:0005575,GO:0016020,GO:0016021,GO:0044425,GO:0097159,GO:1901363
Smic15769	4.9011e-15	1.0346
Smic26144	5.05785e-15	0.538211	ATP-dependent zinc metalloprotease FtsH 2 OS=Synechocystis sp. (strain PCC 6803 / Kazusa) GN=ftsH2 PE=1 SV=1	GO:0000166,GO:0001882,GO:0001883,GO:0003674,GO:0003824,GO:0004175,GO:0004222,GO:0005488,GO:0005524,GO:0005575,GO:0006139,GO:0006152,GO:0006163,GO:0006195,GO:0006200,GO:0006508,GO:0006725,GO:0006753,GO:0006793,GO:0006796,GO:0006807,GO:0008150,GO:0008152,GO:0008233,GO:0008237,GO:0008270,GO:0009056,GO:0009057,GO:0009116,GO:0009117,GO:0009119,GO:0009123,GO:0009125,GO:0009126,GO:0009128,GO:0009141,GO:…
Smic1735	5.05785e-15	0.803798
Smic14097	5.05785e-15	0.419025	Chitin synthase 6 OS=Pyrenophora tritici-repentis (strain Pt-1C-BFP) GN=PTRG_05005 PE=4 SV=1	GO:0000166,GO:0001882,GO:0001883,GO:0003674,GO:0003676,GO:0003677,GO:0003774,GO:0003824,GO:0005488,GO:0005524,GO:0005575,GO:0008150,GO:0008152,GO:0016459,GO:0016462,GO:0016740,GO:0016757,GO:0016758,GO:0016787,GO:0016817,GO:0016818,GO:0017076,GO:0017111,GO:0020037,GO:0030554,GO:0032549,GO:0032550,GO:0032553,GO:0032555,GO:0032559,GO:0032991,GO:0035639,GO:0036094,GO:0043167,GO:0043168,GO:0043234,GO:…
Smic43990	5.05785e-15	0.442774
Smic19945	5.41077e-15	-0.408274	Electroneutral sodium bicarbonate exchanger 1 OS=Homo sapiens GN=SLC4A8 PE=1 SV=1	GO:0003674,GO:0005215,GO:0005452,GO:0005575,GO:0005886,GO:0006810,GO:0006811,GO:0006812,GO:0006814,GO:0006820,GO:0008150,GO:0008509,GO:0009987,GO:0015075,GO:0015291,GO:0015297,GO:0015301,GO:0015672,GO:0015701,GO:0015711,GO:0016020,GO:0016021,GO:0022804,GO:0022857,GO:0022891,GO:0022892,GO:0030001,GO:0044425,GO:0044464,GO:0044699,GO:0044763,GO:0044765,GO:0051234,GO:0055085,GO:0071702
Smic20942	5.60271e-15	1.19437	Patched domain-containing protein 2 OS=Homo sapiens GN=PTCHD2 PE=2 SV=2	GO:0003674,GO:0004871,GO:0004872,GO:0004888,GO:0005575,GO:0005783,GO:0007165,GO:0007166,GO:0007224,GO:0008150,GO:0008158,GO:0009987,GO:0016020,GO:0016021,GO:0031090,GO:0031965,GO:0032368,GO:0032879,GO:0038023,GO:0042592,GO:0042632,GO:0043226,GO:0043227,GO:0043229,GO:0043231,GO:0044422,GO:0044424,GO:0044425,GO:0044428,GO:0044444,GO:0044446,GO:0044464,GO:0048878,GO:0050789,GO:0050794,GO:0050896,GO:…
Smic11659	5.62913e-15	-0.488188
Smic5588	6.4745e-15	-0.495421
Smic6880	7.07321e-15	0.724156	Potassium voltage-gated channel subfamily H member 1 OS=Rattus norvegicus GN=Kcnh1 PE=1 SV=1	GO:0000155,GO:0000160,GO:0003674,GO:0003824,GO:0004672,GO:0004673,GO:0004871,GO:0004872,GO:0005215,GO:0005216,GO:0005244,GO:0005249,GO:0005261,GO:0005267,GO:0005488,GO:0005515,GO:0005516,GO:0005575,GO:0005634,GO:0005637,GO:0005886,GO:0005887,GO:0006793,GO:0006796,GO:0006810,GO:0006811,GO:0006812,GO:0006813,GO:0007165,GO:0008150,GO:0008152,GO:0008324,GO:0009987,GO:0015075,GO:0015077,GO:0015079,GO:…
Smic39303	7.10042e-15	0.530181
Smic24385	7.10042e-15	-0.558475
Smic13907	7.28486e-15	0.875588
Smic6483	7.51124e-15	0.518313
Smic30844	7.96169e-15	0.518929
Smic32457	8.27834e-15	0.878754	Uncharacterized protein OS=Thalassiosira oceanica GN=THAOC_20301 PE=4 SV=1	GO:0003674,GO:0005488,GO:0005509,GO:0043167,GO:0043169,GO:0046872
Smic15529	8.27834e-15	-0.440957	Fucoxanthin-chlorophyll a-c binding protein F, chloroplastic (Fragment) OS=Macrocystis pyrifera GN=FCPF PE=2 SV=1	GO:0003674,GO:0005488,GO:0005575,GO:0006091,GO:0006464,GO:0008150,GO:0008152,GO:0009507,GO:0009521,GO:0009523,GO:0009535,GO:0009536,GO:0009579,GO:0009765,GO:0009987,GO:0015979,GO:0016020,GO:0016021,GO:0016168,GO:0018298,GO:0019538,GO:0030076,GO:0032991,GO:0034357,GO:0036211,GO:0042651,GO:0043170,GO:0043226,GO:0043227,GO:0043229,GO:0043231,GO:0043234,GO:0043412,GO:0044237,GO:0044238,GO:0044260,GO:…
Smic26828	8.525e-15	0.536938	Cation channel sperm-associated protein 1 OS=Mus musculus GN=Catsper1 PE=1 SV=1	GO:0003352,GO:0003674,GO:0005215,GO:0005216,GO:0005227,GO:0005244,GO:0005245,GO:0005261,GO:0005262,GO:0005488,GO:0005515,GO:0005575,GO:0005886,GO:0005891,GO:0005929,GO:0006810,GO:0006811,GO:0006812,GO:0006816,GO:0006928,GO:0007275,GO:0007276,GO:0007283,GO:0007342,GO:0008150,GO:0008324,GO:0009987,GO:0010959,GO:0015075,GO:0015085,GO:0015267,GO:0016020,GO:0016021,GO:0016043,GO:0022412,GO:0022414,GO:…
Smic38802	8.92396e-15	1.19255
Smic7634	9.04931e-15	0.425226	Putative kinase protein 029R OS=Invertebrate iridescent virus 3 GN=IIV3-029R PE=3 SV=1	GO:0000166,GO:0001882,GO:0001883,GO:0003674,GO:0003824,GO:0005488,GO:0005524,GO:0006139,GO:0006725,GO:0006793,GO:0006796,GO:0006807,GO:0008150,GO:0008152,GO:0009987,GO:0016301,GO:0016310,GO:0016740,GO:0016772,GO:0016773,GO:0017076,GO:0030554,GO:0032549,GO:0032550,GO:0032553,GO:0032555,GO:0032559,GO:0034641,GO:0035639,GO:0036094,GO:0043167,GO:0043168,GO:0044237,GO:0044238,GO:0046483,GO:0071704,GO:…
Smic28775	9.27372e-15	0.755322	Voltage-dependent P/Q-type calcium channel subunit alpha-1A OS=Oryctolagus cuniculus GN=CACNA1A PE=1 SV=1	GO:0003674,GO:0005215,GO:0005216,GO:0005244,GO:0005245,GO:0005261,GO:0005262,GO:0005488,GO:0005515,GO:0005575,GO:0005891,GO:0006810,GO:0006811,GO:0006812,GO:0006816,GO:0006873,GO:0006874,GO:0006875,GO:0007204,GO:0008022,GO:0008150,GO:0008324,GO:0009987,GO:0015075,GO:0015085,GO:0015267,GO:0016020,GO:0016021,GO:0019725,GO:0022803,GO:0022832,GO:0022836,GO:0022838,GO:0022843,GO:0022857,GO:0022890,GO:…
Smic6918	9.37845e-15	0.468777	Putative uncharacterized protein OS=Perkinsus marinus (strain ATCC 50983 / TXsc) GN=Pmar_PMAR026497 PE=4 SV=1	GO:0003674,GO:0005488,GO:0005509,GO:0043167,GO:0043169,GO:0046872
Smic2268	1.01047e-14	1.04579	Calcium-dependent protein kinase 2 OS=Plasmodium falciparum (isolate K1 / Thailand) GN=CPK2 PE=1 SV=3	GO:0000166,GO:0001882,GO:0001883,GO:0003674,GO:0003824,GO:0004672,GO:0004674,GO:0005488,GO:0005509,GO:0005524,GO:0006464,GO:0006468,GO:0006793,GO:0006796,GO:0008150,GO:0008152,GO:0009987,GO:0016301,GO:0016310,GO:0016740,GO:0016772,GO:0016773,GO:0017076,GO:0019538,GO:0030554,GO:0032549,GO:0032550,GO:0032553,GO:0032555,GO:0032559,GO:0035639,GO:0036094,GO:0036211,GO:0043167,GO:0043168,GO:0043169,GO:…
Smic17534	1.02439e-14	1.16783	Taurocyamine kinase OS=Schistosoma mansoni GN=Smp_194770 PE=1 SV=3	GO:0000166,GO:0001882,GO:0001883,GO:0003674,GO:0003824,GO:0005488,GO:0005524,GO:0006793,GO:0006796,GO:0008150,GO:0008152,GO:0009987,GO:0016301,GO:0016310,GO:0016491,GO:0016740,GO:0016772,GO:0016775,GO:0017076,GO:0030554,GO:0032549,GO:0032550,GO:0032553,GO:0032555,GO:0032559,GO:0035639,GO:0036094,GO:0043167,GO:0043168,GO:0043169,GO:0044237,GO:0044699,GO:0044710,GO:0046872,GO:0050324,GO:0055114,GO:…
Smic14124	1.02439e-14	1.00157	hypothetical protein Pmar_PMAR007438 [Perkinsus marinus ATCC 50983] >gi|239880657|gb|EER06721.1| hypothetical protein Pmar_PMAR007438 [Perkinsus marinus ATCC 50983]
Smic34417	1.02985e-14	0.794574	Fucoxanthin-chlorophyll a-c binding protein F, chloroplastic (Fragment) OS=Macrocystis pyrifera GN=FCPF PE=2 SV=1	GO:0003674,GO:0005488,GO:0005575,GO:0006091,GO:0006464,GO:0008150,GO:0008152,GO:0009507,GO:0009521,GO:0009523,GO:0009535,GO:0009536,GO:0009579,GO:0009765,GO:0009987,GO:0015979,GO:0016020,GO:0016021,GO:0016168,GO:0018298,GO:0019538,GO:0030076,GO:0032991,GO:0034357,GO:0036211,GO:0042651,GO:0043170,GO:0043226,GO:0043227,GO:0043229,GO:0043231,GO:0043234,GO:0043412,GO:0044237,GO:0044238,GO:0044260,GO:…
Smic41064	1.06275e-14	-0.541884
Smic1284	1.09967e-14	0.517908
Smic19032	1.1532e-14	0.966854	Probable voltage-dependent R-type calcium channel subunit alpha-1E OS=Diplobatis ommata PE=2 SV=1	GO:0003674,GO:0005215,GO:0005216,GO:0005244,GO:0005245,GO:0005261,GO:0005262,GO:0005488,GO:0005509,GO:0005575,GO:0005891,GO:0006810,GO:0006811,GO:0006812,GO:0006816,GO:0008150,GO:0008324,GO:0009987,GO:0015075,GO:0015085,GO:0015267,GO:0016020,GO:0016021,GO:0022803,GO:0022832,GO:0022836,GO:0022838,GO:0022843,GO:0022857,GO:0022890,GO:0022891,GO:0022892,GO:0030001,GO:0032879,GO:0032991,GO:0034220,GO:…
Smic18791	1.18318e-14	-0.451044	Apoptosis-inducing factor 3 OS=Homo sapiens GN=AIFM3 PE=1 SV=1	GO:0000166,GO:0003674,GO:0003824,GO:0005488,GO:0005575,GO:0005739,GO:0005743,GO:0005783,GO:0006915,GO:0008150,GO:0008152,GO:0008219,GO:0009987,GO:0012501,GO:0016020,GO:0016265,GO:0016491,GO:0019725,GO:0019866,GO:0031090,GO:0031966,GO:0036094,GO:0042592,GO:0043167,GO:0043168,GO:0043169,GO:0043226,GO:0043227,GO:0043229,GO:0043231,GO:0044422,GO:0044424,GO:0044429,GO:0044444,GO:0044446,GO:0044464,GO:…
Smic33765	1.23675e-14	0.897162	E3 ubiquitin-protein ligase RNF181 OS=Danio rerio GN=rnf181 PE=2 SV=2	GO:0003674,GO:0003824,GO:0005488,GO:0006464,GO:0008150,GO:0008152,GO:0008270,GO:0009987,GO:0016567,GO:0016874,GO:0019538,GO:0032446,GO:0036211,GO:0043167,GO:0043169,GO:0043170,GO:0043412,GO:0044237,GO:0044238,GO:0044260,GO:0044267,GO:0046872,GO:0046914,GO:0070647,GO:0071704
Smic3987	1.24171e-14	0.591124	cAMP-dependent protein kinase regulatory subunit OS=Dictyostelium discoideum GN=pkaR PE=1 SV=1	GO:0000166,GO:0001932,GO:0003674,GO:0005488,GO:0005575,GO:0005813,GO:0005815,GO:0005829,GO:0005952,GO:0006140,GO:0008150,GO:0008603,GO:0009889,GO:0009891,GO:0009893,GO:0009987,GO:0010562,GO:0017076,GO:0019207,GO:0019219,GO:0019220,GO:0019222,GO:0019887,GO:0030154,GO:0030234,GO:0030435,GO:0030551,GO:0030552,GO:0030554,GO:0030799,GO:0030801,GO:0030802,GO:0030804,GO:0030808,GO:0030810,GO:0030814,GO:…
Smic16445	1.24758e-14	0.857151
Smic15877	1.26198e-14	1.01941
Smic18084	1.3183e-14	0.93826	Serine/threonine-protein kinase SIK1 OS=Mus musculus GN=Sik1 PE=1 SV=3	GO:0000122,GO:0000166,GO:0000287,GO:0000988,GO:0000989,GO:0001882,GO:0001883,GO:0002028,GO:0003674,GO:0003712,GO:0003713,GO:0003824,GO:0004672,GO:0004674,GO:0005488,GO:0005515,GO:0005524,GO:0005575,GO:0005634,GO:0005737,GO:0005829,GO:0006109,GO:0006111,GO:0006355,GO:0006357,GO:0006464,GO:0006468,GO:0006793,GO:0006796,GO:0006915,GO:0007049,GO:0007165,GO:0007275,GO:0007346,GO:0008140,GO:0008150,GO:…
Smic12886	1.39769e-14	0.543844
Smic13736	1.46264e-14	0.948734	Voltage-dependent T-type calcium channel subunit alpha-1I OS=Rattus norvegicus GN=Cacna1i PE=2 SV=3	GO:0003674,GO:0005215,GO:0005216,GO:0005244,GO:0005245,GO:0005261,GO:0005262,GO:0005575,GO:0005886,GO:0005891,GO:0006810,GO:0006811,GO:0006812,GO:0006816,GO:0006873,GO:0006874,GO:0006875,GO:0007204,GO:0008150,GO:0008324,GO:0008332,GO:0009987,GO:0015075,GO:0015085,GO:0015267,GO:0016020,GO:0016021,GO:0016482,GO:0019725,GO:0022803,GO:0022832,GO:0022836,GO:0022838,GO:0022843,GO:0022857,GO:0022890,GO:…
Smic32843	1.57182e-14	-1.04959	Peridinin-chlorophyll a-binding protein, chloroplastic OS=Symbiodinium sp. PE=1 SV=1	GO:0003674,GO:0005488,GO:0005575,GO:0006464,GO:0008150,GO:0008152,GO:0009507,GO:0009536,GO:0009987,GO:0016168,GO:0018298,GO:0019538,GO:0030076,GO:0032991,GO:0036211,GO:0043170,GO:0043226,GO:0043227,GO:0043229,GO:0043231,GO:0043234,GO:0043412,GO:0044237,GO:0044238,GO:0044260,GO:0044267,GO:0044424,GO:0044444,GO:0044464,GO:0046906,GO:0071704,GO:0097159,GO:1901363
Smic25433	1.64488e-14	1.31305
Smic12052	1.68941e-14	0.827488	CDPK-related kinase 1 OS=Arabidopsis thaliana GN=CRK1 PE=1 SV=1	GO:0000166,GO:0001882,GO:0001883,GO:0003674,GO:0003824,GO:0004672,GO:0004674,GO:0004683,GO:0005488,GO:0005509,GO:0005515,GO:0005516,GO:0005524,GO:0005575,GO:0005886,GO:0006464,GO:0006468,GO:0006793,GO:0006796,GO:0006950,GO:0008150,GO:0008152,GO:0009266,GO:0009408,GO:0009628,GO:0009987,GO:0010286,GO:0016020,GO:0016301,GO:0016310,GO:0016740,GO:0016772,GO:0016773,GO:0017076,GO:0019538,GO:0030554,GO:…
Smic13166	1.68941e-14	0.814629
Smic33460	1.68941e-14	0.87775
Smic2880	1.69651e-14	0.845584
Smic37521	1.72702e-14	0.810479	hypothetical protein [Proteobacteria bacterium JGI 0000113-E04]
Smic21674	1.75047e-14	0.735616	Patched domain-containing protein 3 OS=Mus musculus GN=Ptchd3 PE=1 SV=1	GO:0003674,GO:0004871,GO:0004872,GO:0004888,GO:0005575,GO:0007165,GO:0008150,GO:0008158,GO:0009987,GO:0016020,GO:0016021,GO:0038023,GO:0044422,GO:0044425,GO:0044441,GO:0044463,GO:0044464,GO:0050789,GO:0050794,GO:0050896,GO:0051716,GO:0060089,GO:0065007,GO:0097223,GO:0097225
Smic17106	1.8224e-14	0.539549
Smic33286	1.84262e-14	0.526773	Heterogeneous nuclear ribonucleoproteins A1 homolog OS=Xenopus laevis GN=hnrnpa1 PE=2 SV=1	GO:0000166,GO:0003674,GO:0003676,GO:0003723,GO:0005488,GO:0005575,GO:0005634,GO:0005737,GO:0030529,GO:0032991,GO:0036094,GO:0043226,GO:0043227,GO:0043229,GO:0043231,GO:0044424,GO:0044464,GO:0097159,GO:1901265,GO:1901363
Smic18883	1.99e-14	0.623157	Probable phosphoglucomutase, cytoplasmic 1 OS=Arabidopsis thaliana GN=At1g23190 PE=2 SV=2	GO:0000271,GO:0000287,GO:0003674,GO:0003824,GO:0004614,GO:0005488,GO:0005575,GO:0005634,GO:0005737,GO:0005829,GO:0005886,GO:0005975,GO:0005976,GO:0005982,GO:0005984,GO:0005991,GO:0005992,GO:0005996,GO:0006006,GO:0006012,GO:0006073,GO:0006082,GO:0006090,GO:0006091,GO:0006094,GO:0006096,GO:0006793,GO:0006796,GO:0006873,GO:0006874,GO:0006875,GO:0006950,GO:0006970,GO:0007275,GO:0008150,GO:0008152,GO:…
Smic19844	2.02289e-14	1.35119	Tubulin binding protein, putative OS=Cryptococcus gattii serotype B (strain WM276 / ATCC MYA-4071) GN=CGB_B6140C PE=4 SV=1	GO:0003674,GO:0005488,GO:0005543,GO:0005575,GO:0005938,GO:0008150,GO:0008289,GO:0009987,GO:0032065,GO:0032507,GO:0032879,GO:0032880,GO:0043167,GO:0043168,GO:0044424,GO:0044444,GO:0044464,GO:0044699,GO:0044763,GO:0045185,GO:0048519,GO:0050789,GO:0051049,GO:0051051,GO:0051220,GO:0051223,GO:0051224,GO:0051235,GO:0051651,GO:0065007,GO:0065008,GO:0070201
Smic7099	2.18215e-14	0.702867	cGMP-gated cation channel alpha-1 OS=Bos taurus GN=CNGA1 PE=1 SV=1	GO:0000166,GO:0001750,GO:0003008,GO:0003674,GO:0005215,GO:0005216,GO:0005217,GO:0005221,GO:0005222,GO:0005223,GO:0005244,GO:0005249,GO:0005261,GO:0005267,GO:0005488,GO:0005575,GO:0005887,GO:0005929,GO:0006810,GO:0006811,GO:0006812,GO:0006813,GO:0007165,GO:0007600,GO:0007601,GO:0007602,GO:0007603,GO:0008150,GO:0008324,GO:0009314,GO:0009416,GO:0009581,GO:0009582,GO:0009583,GO:0009584,GO:0009605,GO:…
Smic2450	2.20032e-14	-0.398941	Light-harvesting complex I LH38 proteins (Fragment) OS=Euglena gracilis PE=2 SV=1	GO:0005575,GO:0006091,GO:0008150,GO:0008152,GO:0009507,GO:0009521,GO:0009522,GO:0009536,GO:0009765,GO:0009987,GO:0015979,GO:0016020,GO:0032991,GO:0043226,GO:0043227,GO:0043229,GO:0043231,GO:0043234,GO:0044237,GO:0044424,GO:0044425,GO:0044436,GO:0044444,GO:0044464
Smic22698	2.28488e-14	0.65091	Protein NLRC3 OS=Homo sapiens GN=NLRC3 PE=2 SV=2	GO:0000166,GO:0001775,GO:0001882,GO:0001883,GO:0002376,GO:0003674,GO:0005488,GO:0005524,GO:0005575,GO:0005737,GO:0006355,GO:0007165,GO:0007249,GO:0008150,GO:0009889,GO:0009966,GO:0009968,GO:0009987,GO:0010468,GO:0010556,GO:0010646,GO:0010648,GO:0017076,GO:0019219,GO:0019222,GO:0023051,GO:0023057,GO:0030554,GO:0031323,GO:0031326,GO:0032088,GO:0032549,GO:0032550,GO:0032553,GO:0032555,GO:0032559,GO:…
Smic11322	2.30159e-14	1.04469
Smic9621	2.30859e-14	0.82648	Putative uncharacterized protein OS=Perkinsus marinus (strain ATCC 50983 / TXsc) GN=Pmar_PMAR000689 PE=4 SV=1	GO:0003674,GO:0003676,GO:0003723,GO:0003824,GO:0003964,GO:0005488,GO:0006139,GO:0006259,GO:0006260,GO:0006278,GO:0006725,GO:0006807,GO:0008150,GO:0008152,GO:0009058,GO:0009059,GO:0009987,GO:0016740,GO:0016772,GO:0016779,GO:0034061,GO:0034641,GO:0034645,GO:0043170,GO:0044237,GO:0044238,GO:0044249,GO:0044260,GO:0046483,GO:0071704,GO:0090304,GO:0097159,GO:1901360,GO:1901363,GO:1901576
Smic29898	2.41702e-14	0.599995	Adenylate cyclase OS=Anabaena cylindrica GN=cya PE=3 SV=1	GO:0000166,GO:0001882,GO:0001883,GO:0003674,GO:0003824,GO:0004016,GO:0004871,GO:0005488,GO:0005524,GO:0005575,GO:0006139,GO:0006163,GO:0006164,GO:0006171,GO:0006725,GO:0006753,GO:0006793,GO:0006796,GO:0006807,GO:0007165,GO:0008150,GO:0008152,GO:0009058,GO:0009117,GO:0009150,GO:0009152,GO:0009165,GO:0009187,GO:0009190,GO:0009259,GO:0009260,GO:0009579,GO:0009975,GO:0009987,GO:0016020,GO:0016021,GO:…
Smic5465	2.86789e-14	0.617365	Epithelial splicing regulatory protein 1 OS=Danio rerio GN=esrp1 PE=2 SV=1	GO:0000166,GO:0003674,GO:0003676,GO:0003723,GO:0003729,GO:0005488,GO:0005575,GO:0005634,GO:0006139,GO:0006396,GO:0006397,GO:0006725,GO:0006807,GO:0008150,GO:0008152,GO:0008380,GO:0009987,GO:0010468,GO:0016070,GO:0016071,GO:0019219,GO:0019222,GO:0031323,GO:0034641,GO:0036094,GO:0043170,GO:0043226,GO:0043227,GO:0043229,GO:0043231,GO:0043484,GO:0044237,GO:0044238,GO:0044260,GO:0044424,GO:0044464,GO:…
Smic32041	2.89598e-14	0.917234	Nipped-B-like protein B OS=Danio rerio GN=nipblb PE=2 SV=1	GO:0002009,GO:0003143,GO:0003146,GO:0005575,GO:0005634,GO:0007049,GO:0007507,GO:0008150,GO:0009653,GO:0009987,GO:0032502,GO:0035239,GO:0043226,GO:0043227,GO:0043229,GO:0043231,GO:0044424,GO:0044464,GO:0044699,GO:0044763,GO:0044767,GO:0048513,GO:0048565,GO:0048598,GO:0048729,GO:0048856,GO:0060562
Smic5278	2.89598e-14	0.887118
Smic28112	3.0217e-14	-0.805419	hypothetical protein THAOC_34669 [Thalassiosira oceanica]
Smic7513	3.12694e-14	0.850192
Smic1990	3.17768e-14	-0.846115	tRNA/rRNA methyltransferase (SpoU) OS=Firmicutes bacterium CAG:94 GN=BN815_01624 PE=4 SV=1	GO:0001510,GO:0003674,GO:0003676,GO:0003723,GO:0003824,GO:0005488,GO:0006139,GO:0006396,GO:0006725,GO:0006807,GO:0008150,GO:0008152,GO:0008168,GO:0008173,GO:0009451,GO:0009987,GO:0016070,GO:0016740,GO:0016741,GO:0032259,GO:0034641,GO:0043170,GO:0043412,GO:0043414,GO:0044237,GO:0044238,GO:0044260,GO:0046483,GO:0071704,GO:0090304,GO:0097159,GO:1901360,GO:1901363
Smic22314	3.18707e-14	-0.488189	Uncharacterized protein OS=Rhizophagus irregularis (strain DAOM 181602 / DAOM 197198 / MUCL 43194) GN=GLOINDRAFT_346903 PE=4 SV=1	GO:0000166,GO:0003674,GO:0003676,GO:0003824,GO:0004518,GO:0004527,GO:0005488,GO:0006139,GO:0006725,GO:0006807,GO:0008150,GO:0008152,GO:0008270,GO:0009987,GO:0016787,GO:0016788,GO:0034641,GO:0036094,GO:0043167,GO:0043169,GO:0043170,GO:0044237,GO:0044238,GO:0046483,GO:0046872,GO:0046914,GO:0071704,GO:0090304,GO:0090305,GO:0097159,GO:1901265,GO:1901360,GO:1901363
Smic14335	3.26758e-14	-0.482047	Zinc finger CCCH domain-containing protein 59 OS=Arabidopsis thaliana GN=ZFWD3 PE=2 SV=1	GO:0003674,GO:0003676,GO:0003677,GO:0005488,GO:0043167,GO:0043169,GO:0046872,GO:0097159,GO:1901363
Smic17843	3.33167e-14	1.29404	Zinc finger CCCH domain-containing protein 24 OS=Arabidopsis thaliana GN=At2g28450 PE=1 SV=1	GO:0000166,GO:0000741,GO:0001510,GO:0003006,GO:0003674,GO:0003676,GO:0003677,GO:0003824,GO:0005488,GO:0006139,GO:0006396,GO:0006606,GO:0006725,GO:0006807,GO:0006810,GO:0006886,GO:0006913,GO:0006996,GO:0008150,GO:0008152,GO:0008168,GO:0008173,GO:0009451,GO:0009560,GO:0009987,GO:0015031,GO:0016043,GO:0016070,GO:0016482,GO:0016740,GO:0016741,GO:0017038,GO:0022412,GO:0022414,GO:0030154,GO:0032259,GO:…
Smic16996	3.55346e-14	0.569172	Minor allergen Alt a 7 OS=Alternaria alternata GN=ALTA7 PE=1 SV=1	GO:0000166,GO:0003674,GO:0003824,GO:0005488,GO:0005575,GO:0005737,GO:0006355,GO:0008150,GO:0008152,GO:0009889,GO:0009890,GO:0009892,GO:0010181,GO:0010468,GO:0010556,GO:0010558,GO:0010605,GO:0010629,GO:0016491,GO:0019219,GO:0019222,GO:0031323,GO:0031324,GO:0031326,GO:0031327,GO:0032553,GO:0036094,GO:0043167,GO:0043168,GO:0044424,GO:0044464,GO:0044699,GO:0044710,GO:0045892,GO:0045934,GO:0048037,GO:…
Smic27182	3.77439e-14	0.784124
Smic13844	3.81073e-14	1.37097
Smic37099	3.88875e-14	1.12573
Smic38325	4.11192e-14	1.28396	Hemicentin-1 OS=Homo sapiens GN=HMCN1 PE=1 SV=2	GO:0003008,GO:0003674,GO:0005488,GO:0005509,GO:0005575,GO:0005576,GO:0005578,GO:0005604,GO:0005938,GO:0007600,GO:0007601,GO:0008150,GO:0030054,GO:0031012,GO:0031982,GO:0031988,GO:0032501,GO:0043167,GO:0043169,GO:0043226,GO:0043227,GO:0043230,GO:0044420,GO:0044421,GO:0044424,GO:0044444,GO:0044464,GO:0044699,GO:0044707,GO:0046872,GO:0050877,GO:0050896,GO:0050953,GO:0065010,GO:0070062
Smic39185	4.20934e-14	0.614769	Hypothetical leucine rich repeat calcium binding protein OS=Ectocarpus siliculosus GN=Esi_0195_0049 PE=4 SV=1	GO:0003674,GO:0005488,GO:0005509,GO:0043167,GO:0043169,GO:0046872
Smic27624	4.20934e-14	0.629866	Hydroxylamine reductase OS=Syntrophobacter fumaroxidans (strain DSM 10017 / MPOB) GN=hcp PE=3 SV=1	GO:0003674,GO:0003824,GO:0005488,GO:0005575,GO:0005737,GO:0008150,GO:0008152,GO:0016491,GO:0016661,GO:0043167,GO:0043169,GO:0044424,GO:0044464,GO:0044699,GO:0044710,GO:0046872,GO:0050418,GO:0051536,GO:0051539,GO:0051540,GO:0055114
Smic35077	4.25818e-14	0.633288
Smic8319	4.36162e-14	1.05998	Myosin-8 OS=Arabidopsis thaliana GN=XI-B PE=3 SV=1	GO:0000166,GO:0001882,GO:0001883,GO:0003674,GO:0003774,GO:0003779,GO:0003824,GO:0005488,GO:0005515,GO:0005516,GO:0005524,GO:0005575,GO:0005737,GO:0006928,GO:0008092,GO:0008150,GO:0008152,GO:0009987,GO:0016049,GO:0016459,GO:0016462,GO:0016787,GO:0016817,GO:0016818,GO:0017076,GO:0017111,GO:0030029,GO:0030048,GO:0030554,GO:0032502,GO:0032549,GO:0032550,GO:0032553,GO:0032555,GO:0032559,GO:0032991,GO:…
Smic32610	4.46656e-14	0.648415	Hormonally up-regulated neu tumor-associated kinase OS=Mus musculus GN=Hunk PE=2 SV=1	GO:0000166,GO:0001882,GO:0001883,GO:0003674,GO:0003824,GO:0004672,GO:0004674,GO:0005488,GO:0005524,GO:0006464,GO:0006468,GO:0006793,GO:0006796,GO:0008150,GO:0008152,GO:0009987,GO:0016301,GO:0016310,GO:0016740,GO:0016772,GO:0016773,GO:0017076,GO:0019538,GO:0030554,GO:0032549,GO:0032550,GO:0032553,GO:0032555,GO:0032559,GO:0035639,GO:0036094,GO:0036211,GO:0043167,GO:0043168,GO:0043170,GO:0043412,GO:…
Smic2714	4.55688e-14	0.570944
Smic10745	4.79395e-14	-0.502465
Smic16571	5.12855e-14	1.20187	Thioredoxin-like 2-1, chloroplastic OS=Arabidopsis thaliana GN=At4g26160 PE=2 SV=2	GO:0003674,GO:0003824,GO:0005488,GO:0005515,GO:0005575,GO:0006662,GO:0008150,GO:0008152,GO:0009507,GO:0009532,GO:0009536,GO:0009570,GO:0009593,GO:0009987,GO:0010109,GO:0015035,GO:0015036,GO:0016491,GO:0016667,GO:0016671,GO:0018904,GO:0019222,GO:0019725,GO:0031323,GO:0042221,GO:0042592,GO:0043226,GO:0043227,GO:0043229,GO:0043231,GO:0044281,GO:0044422,GO:0044424,GO:0044434,GO:0044435,GO:0044444,GO:…
Smic39643	5.37779e-14	0.521662	Sodium/calcium exchanger 1 OS=Bos taurus GN=SLC8A1 PE=1 SV=1	GO:0002026,GO:0002028,GO:0003674,GO:0005215,GO:0005432,GO:0005488,GO:0005515,GO:0005516,GO:0005575,GO:0005886,GO:0005901,GO:0006810,GO:0006811,GO:0006812,GO:0006814,GO:0006816,GO:0006873,GO:0006874,GO:0006875,GO:0007154,GO:0007204,GO:0008016,GO:0008150,GO:0008324,GO:0009987,GO:0010959,GO:0015075,GO:0015077,GO:0015081,GO:0015085,GO:0015291,GO:0015297,GO:0015298,GO:0015368,GO:0015491,GO:0015672,GO:…
Smic28447	5.44003e-14	0.922501	tRNA 2-selenouridine synthase OS=Bdellovibrio bacteriovorus (strain ATCC 15356 / DSM 50701 / NCIB 9529 / HD100) GN=selU PE=3 SV=2	GO:0001887,GO:0003674,GO:0003824,GO:0006139,GO:0006396,GO:0006399,GO:0006400,GO:0006725,GO:0006807,GO:0008033,GO:0008150,GO:0008152,GO:0009451,GO:0009987,GO:0016070,GO:0016740,GO:0016785,GO:0034470,GO:0034641,GO:0034660,GO:0043170,GO:0043412,GO:0043828,GO:0044237,GO:0044238,GO:0044260,GO:0046483,GO:0070329,GO:0071704,GO:0090304,GO:1901360
Smic9194	5.60485e-14	0.527898	Parkin coregulated gene protein homolog OS=Mus musculus GN=Pacrg PE=1 SV=1	GO:0003006,GO:0003674,GO:0005575,GO:0005739,GO:0005929,GO:0007281,GO:0007286,GO:0008150,GO:0009987,GO:0022412,GO:0022414,GO:0032502,GO:0042995,GO:0043226,GO:0043227,GO:0043229,GO:0043231,GO:0044297,GO:0044422,GO:0044424,GO:0044441,GO:0044444,GO:0044463,GO:0044464,GO:0044699,GO:0044702,GO:0044763,GO:0044767,GO:0048468,GO:0048610,GO:0048856,GO:0048869,GO:0097223,GO:0097225
Smic3143	5.78939e-14	0.771612	Putative uncharacterized protein OS=Perkinsus marinus (strain ATCC 50983 / TXsc) GN=Pmar_PMAR028239 PE=4 SV=1	GO:0003674,GO:0003824,GO:0008150,GO:0008152,GO:0016740,GO:0016772
Smic35167	5.81025e-14	-0.440499	Methyltransferase FkbM OS=Mariprofundus ferrooxydans PV-1 GN=SPV1_07471 PE=4 SV=1	GO:0003674,GO:0003824,GO:0008150,GO:0008152,GO:0008168,GO:0016740,GO:0016741,GO:0032259
Smic28027	5.82527e-14	1.12317	Oral-facial-digital syndrome 1 protein homolog OS=Danio rerio GN=ofd1 PE=2 SV=1	GO:0005575,GO:0005634,GO:0005737,GO:0005814,GO:0005815,GO:0005856,GO:0005929,GO:0008150,GO:0009987,GO:0016043,GO:0030030,GO:0042995,GO:0043226,GO:0043227,GO:0043228,GO:0043229,GO:0043231,GO:0043232,GO:0044422,GO:0044424,GO:0044430,GO:0044444,GO:0044446,GO:0044450,GO:0044464,GO:0044699,GO:0044763,GO:0071840
Smic40848	6.0801e-14	0.549855	Probable valine--tRNA ligase, cytoplasmic OS=Dictyostelium discoideum GN=valS1 PE=3 SV=1	GO:0000166,GO:0001882,GO:0001883,GO:0002161,GO:0003674,GO:0003824,GO:0004812,GO:0004832,GO:0005488,GO:0005524,GO:0005575,GO:0005737,GO:0006082,GO:0006139,GO:0006399,GO:0006412,GO:0006417,GO:0006418,GO:0006438,GO:0006448,GO:0006450,GO:0006520,GO:0006725,GO:0006807,GO:0008150,GO:0008152,GO:0009058,GO:0009059,GO:0009889,GO:0009987,GO:0010468,GO:0010556,GO:0010608,GO:0016070,GO:0016787,GO:0016788,GO:…
Smic1136	6.0801e-14	0.601954	Chaperone protein ClpB OS=Gloeobacter violaceus (strain PCC 7421) GN=clpB PE=3 SV=1	GO:0000166,GO:0001882,GO:0001883,GO:0003674,GO:0003824,GO:0005488,GO:0005524,GO:0005575,GO:0005737,GO:0006950,GO:0008150,GO:0008152,GO:0009266,GO:0009408,GO:0009628,GO:0016462,GO:0016485,GO:0016787,GO:0016817,GO:0016818,GO:0017076,GO:0017111,GO:0019538,GO:0030554,GO:0032549,GO:0032550,GO:0032553,GO:0032555,GO:0032559,GO:0035639,GO:0036094,GO:0043167,GO:0043168,GO:0043170,GO:0044238,GO:0044424,GO:…
Smic42117	6.37859e-14	-0.637924
Smic41887	6.90032e-14	0.746621	Canalicular multispecific organic anion transporter 2 OS=Mus musculus GN=Abcc3 PE=1 SV=1	GO:0000166,GO:0001882,GO:0001883,GO:0003674,GO:0003824,GO:0005215,GO:0005488,GO:0005524,GO:0005575,GO:0005887,GO:0006139,GO:0006152,GO:0006163,GO:0006195,GO:0006200,GO:0006725,GO:0006753,GO:0006793,GO:0006796,GO:0006807,GO:0006810,GO:0008150,GO:0008152,GO:0009056,GO:0009116,GO:0009117,GO:0009119,GO:0009123,GO:0009125,GO:0009126,GO:0009128,GO:0009141,GO:0009143,GO:0009144,GO:0009146,GO:0009150,GO:…
Smic30555	7.00673e-14	1.92013	Uncharacterized protein OS=Microcystis aeruginosa PCC 9443 GN=MICAC_1810008 PE=4 SV=1	GO:0003674,GO:0005488,GO:0005509,GO:0005575,GO:0005576,GO:0007154,GO:0008150,GO:0009405,GO:0009987,GO:0016021,GO:0043167,GO:0043169,GO:0044425,GO:0044699,GO:0044763,GO:0046872,GO:0051704
Smic13886	7.19038e-14	1.80193	Uncharacterized protein C24H6.11c OS=Schizosaccharomyces pombe (strain 972 / ATCC 24843) GN=SPAC24H6.11c PE=4 SV=1	GO:0000329,GO:0003674,GO:0005215,GO:0005575,GO:0005774,GO:0005783,GO:0005794,GO:0006810,GO:0006811,GO:0006820,GO:0008150,GO:0008272,GO:0008509,GO:0009987,GO:0015075,GO:0015103,GO:0015116,GO:0015698,GO:0016020,GO:0016021,GO:0022857,GO:0022891,GO:0022892,GO:0031090,GO:0034220,GO:0043226,GO:0043227,GO:0043229,GO:0043231,GO:0044422,GO:0044424,GO:0044425,GO:0044437,GO:0044444,GO:0044446,GO:0044464,GO:…
Smic3097	7.45794e-14	0.623634	Cation channel sperm-associated protein 1 OS=Mus musculus GN=Catsper1 PE=1 SV=1	GO:0003352,GO:0003674,GO:0005215,GO:0005216,GO:0005227,GO:0005244,GO:0005245,GO:0005261,GO:0005262,GO:0005488,GO:0005515,GO:0005575,GO:0005886,GO:0005891,GO:0005929,GO:0006810,GO:0006811,GO:0006812,GO:0006816,GO:0006928,GO:0007275,GO:0007276,GO:0007283,GO:0007342,GO:0008150,GO:0008324,GO:0009987,GO:0010959,GO:0015075,GO:0015085,GO:0015267,GO:0016020,GO:0016021,GO:0016043,GO:0022412,GO:0022414,GO:…
Smic39935	8.30726e-14	1.59499
Smic29008	8.74153e-14	-0.545332
Smic9723	9.15324e-14	0.733317
Smic32554	9.37722e-14	0.487596	Intraflagellar transport protein 81 homolog OS=Mus musculus GN=Ift81 PE=1 SV=4	GO:0003674,GO:0005488,GO:0005515,GO:0005575,GO:0005813,GO:0005815,GO:0005929,GO:0006810,GO:0006928,GO:0007017,GO:0007018,GO:0007275,GO:0007276,GO:0007283,GO:0008092,GO:0008150,GO:0009987,GO:0010927,GO:0010970,GO:0015631,GO:0016043,GO:0022414,GO:0022607,GO:0030030,GO:0030031,GO:0030154,GO:0030705,GO:0030992,GO:0032501,GO:0032502,GO:0032991,GO:0035735,GO:0042073,GO:0042384,GO:0042995,GO:0043226,GO:…
Smic30024	9.40164e-14	1.38512
Smic38460	9.40164e-14	0.425384	NAD(P) transhydrogenase, mitochondrial OS=Bos taurus GN=NNT PE=1 SV=3	GO:0000166,GO:0003674,GO:0003824,GO:0005488,GO:0005575,GO:0005739,GO:0005743,GO:0006810,GO:0006811,GO:0006812,GO:0006818,GO:0008150,GO:0008152,GO:0008746,GO:0008750,GO:0009987,GO:0015672,GO:0015992,GO:0016020,GO:0016021,GO:0016491,GO:0016651,GO:0016652,GO:0019866,GO:0031090,GO:0031966,GO:0036094,GO:0043226,GO:0043227,GO:0043229,GO:0043231,GO:0044237,GO:0044422,GO:0044424,GO:0044425,GO:0044429,GO:…
Smic41238	9.44909e-14	0.927939
Smic34816	9.46058e-14	1.60573
Smic24255	9.50495e-14	1.39162
Smic224	1.03051e-13	0.51272
Smic33801	1.03783e-13	0.532809	Protein MEI2-like 5 OS=Oryza sativa subsp. japonica GN=ML5 PE=2 SV=1	GO:0000166,GO:0003674,GO:0003676,GO:0003723,GO:0005488,GO:0008150,GO:0010564,GO:0010638,GO:0033043,GO:0036094,GO:0040008,GO:0040020,GO:0045836,GO:0045927,GO:0048518,GO:0048522,GO:0050789,GO:0050794,GO:0051128,GO:0051130,GO:0051302,GO:0051445,GO:0051726,GO:0051783,GO:0051785,GO:0065007,GO:0090068,GO:0097159,GO:1901265,GO:1901363
Smic423	1.04628e-13	0.823565	Pyruvate dehydrogenase [NADP(+)], mitochondrial OS=Euglena gracilis GN=PNO PE=1 SV=1	GO:0000166,GO:0003674,GO:0003824,GO:0005488,GO:0005506,GO:0005575,GO:0005739,GO:0006082,GO:0006090,GO:0006091,GO:0008150,GO:0008152,GO:0009987,GO:0010181,GO:0015980,GO:0016491,GO:0016620,GO:0016722,GO:0016723,GO:0016903,GO:0019752,GO:0019842,GO:0022900,GO:0030976,GO:0032553,GO:0032787,GO:0036094,GO:0043167,GO:0043168,GO:0043169,GO:0043226,GO:0043227,GO:0043229,GO:0043231,GO:0043436,GO:0044237,GO:…
Smic37647	1.06047e-13	0.659477
Smic38812	1.09461e-13	0.758264	Multidrug resistance-associated protein 9 OS=Homo sapiens GN=ABCC12 PE=1 SV=2	GO:0000166,GO:0001882,GO:0001883,GO:0003674,GO:0003824,GO:0005215,GO:0005488,GO:0005524,GO:0005575,GO:0005739,GO:0006139,GO:0006152,GO:0006163,GO:0006195,GO:0006200,GO:0006725,GO:0006753,GO:0006793,GO:0006796,GO:0006807,GO:0006810,GO:0008150,GO:0008152,GO:0009056,GO:0009116,GO:0009117,GO:0009119,GO:0009123,GO:0009125,GO:0009126,GO:0009128,GO:0009141,GO:0009143,GO:0009144,GO:0009146,GO:0009150,GO:…
Smic42744	1.105e-13	0.84184
Smic5404	1.17984e-13	0.979761
Smic35056	1.24235e-13	0.567162	Calcium-activated potassium channel slowpoke OS=Drosophila melanogaster GN=slo PE=1 SV=3	GO:0003674,GO:0005215,GO:0005216,GO:0005227,GO:0005244,GO:0005249,GO:0005261,GO:0005267,GO:0005488,GO:0005515,GO:0005575,GO:0005886,GO:0006810,GO:0006811,GO:0006812,GO:0006813,GO:0007610,GO:0007622,GO:0007623,GO:0008049,GO:0008076,GO:0008150,GO:0008324,GO:0009987,GO:0015075,GO:0015077,GO:0015079,GO:0015267,GO:0015269,GO:0015672,GO:0016020,GO:0016021,GO:0019098,GO:0022414,GO:0022803,GO:0022832,GO:…
Smic3594	1.28772e-13	0.736914	Protein aardvark OS=Dictyostelium discoideum GN=aarA PE=2 SV=1	GO:0000902,GO:0000904,GO:0003006,GO:0003382,GO:0003674,GO:0005488,GO:0005515,GO:0005575,GO:0005737,GO:0005813,GO:0005815,GO:0005911,GO:0006810,GO:0006928,GO:0007155,GO:0007163,GO:0007275,GO:0008104,GO:0008150,GO:0009306,GO:0009653,GO:0009987,GO:0010638,GO:0015031,GO:0016043,GO:0022414,GO:0022610,GO:0030054,GO:0031150,GO:0032501,GO:0032502,GO:0032940,GO:0032989,GO:0033036,GO:0033043,GO:0034613,GO:…
Smic21441	1.32578e-13	0.888634
Smic32437	1.33078e-13	0.637611	Voltage-dependent L-type calcium channel subunit alpha-1S OS=Homo sapiens GN=CACNA1S PE=1 SV=4	GO:0000768,GO:0001501,GO:0002074,GO:0003008,GO:0003012,GO:0003674,GO:0005215,GO:0005216,GO:0005244,GO:0005245,GO:0005261,GO:0005262,GO:0005488,GO:0005575,GO:0005737,GO:0005783,GO:0005886,GO:0005891,GO:0006810,GO:0006811,GO:0006812,GO:0006816,GO:0006928,GO:0006936,GO:0006941,GO:0006949,GO:0006996,GO:0007029,GO:0007411,GO:0007519,GO:0007520,GO:0007528,GO:0008150,GO:0008324,GO:0008331,GO:0009888,GO:…
Smic11304	1.38541e-13	1.08448	Potassium channel AKT1 OS=Arabidopsis thaliana GN=AKT1 PE=1 SV=2	GO:0000041,GO:0000902,GO:0000904,GO:0001101,GO:0003674,GO:0005215,GO:0005216,GO:0005242,GO:0005244,GO:0005249,GO:0005261,GO:0005267,GO:0005488,GO:0005515,GO:0005575,GO:0005886,GO:0006810,GO:0006811,GO:0006812,GO:0006813,GO:0006820,GO:0006826,GO:0006950,GO:0006970,GO:0007015,GO:0007154,GO:0007155,GO:0008064,GO:0008150,GO:0008324,GO:0009267,GO:0009414,GO:0009415,GO:0009605,GO:0009628,GO:0009651,GO:…
Smic22001	1.40857e-13	0.616425
Smic16258	1.46127e-13	0.610076	2-deoxy-scyllo-inosose synthase OS=Streptomyces lividus GN=livC PE=3 SV=1	GO:0003674,GO:0003824,GO:0003856,GO:0005488,GO:0005575,GO:0005737,GO:0006082,GO:0006520,GO:0006725,GO:0006807,GO:0008150,GO:0008152,GO:0008652,GO:0009058,GO:0009072,GO:0009073,GO:0009987,GO:0016053,GO:0016829,GO:0016835,GO:0016838,GO:0016999,GO:0017000,GO:0017144,GO:0019438,GO:0019752,GO:0043167,GO:0043169,GO:0043436,GO:0044237,GO:0044238,GO:0044249,GO:0044281,GO:0044283,GO:0044424,GO:0044464,GO:…
Smic7118	1.5035e-13	0.91373
Smic21934	1.5035e-13	0.502104
Smic2721	1.50795e-13	0.719572	Probable serine/threonine-protein kinase DDB_G0267514 OS=Dictyostelium discoideum GN=DDB_G0267514 PE=3 SV=1	GO:0000166,GO:0001882,GO:0001883,GO:0003674,GO:0003824,GO:0004672,GO:0004674,GO:0005488,GO:0005524,GO:0005575,GO:0006464,GO:0006468,GO:0006793,GO:0006796,GO:0008150,GO:0008152,GO:0009987,GO:0016301,GO:0016310,GO:0016740,GO:0016772,GO:0016773,GO:0017076,GO:0019538,GO:0030554,GO:0032549,GO:0032550,GO:0032553,GO:0032555,GO:0032559,GO:0035639,GO:0036094,GO:0036211,GO:0043167,GO:0043168,GO:0043170,GO:…
Smic12393	1.527e-13	0.656287	Potassium voltage-gated channel subfamily H member 5 OS=Homo sapiens GN=KCNH5 PE=1 SV=3	GO:0000155,GO:0000160,GO:0003674,GO:0003824,GO:0004672,GO:0004673,GO:0004871,GO:0004872,GO:0005215,GO:0005216,GO:0005244,GO:0005249,GO:0005261,GO:0005267,GO:0005488,GO:0005515,GO:0005516,GO:0005575,GO:0005622,GO:0005886,GO:0005887,GO:0006793,GO:0006796,GO:0006810,GO:0006811,GO:0006812,GO:0006813,GO:0007154,GO:0007165,GO:0007267,GO:0007268,GO:0007346,GO:0008150,GO:0008152,GO:0008324,GO:0009986,GO:…
Smic2220	1.55591e-13	0.669969	NADPH oxidase 4 OS=Homo sapiens GN=NOX4 PE=1 SV=2	GO:0000096,GO:0000166,GO:0000902,GO:0001666,GO:0001678,GO:0001894,GO:0001932,GO:0001934,GO:0003674,GO:0003824,GO:0005488,GO:0005575,GO:0005634,GO:0005730,GO:0005739,GO:0005783,GO:0005789,GO:0005886,GO:0005912,GO:0005924,GO:0005925,GO:0006082,GO:0006520,GO:0006575,GO:0006790,GO:0006801,GO:0006807,GO:0006950,GO:0006952,GO:0006954,GO:0007568,GO:0007569,GO:0008150,GO:0008152,GO:0008285,GO:0009055,GO:…
Smic12745	1.58052e-13	0.462542	Eukaryotic translation initiation factor isoform 4G-2 OS=Oryza sativa subsp. japonica GN=Os02g0611500 PE=2 SV=1	GO:0003674,GO:0003676,GO:0003723,GO:0003743,GO:0005488,GO:0005575,GO:0005829,GO:0006412,GO:0006413,GO:0006417,GO:0008135,GO:0008150,GO:0008152,GO:0009058,GO:0009059,GO:0009889,GO:0009987,GO:0010468,GO:0010556,GO:0010608,GO:0019222,GO:0019538,GO:0031323,GO:0031326,GO:0032268,GO:0034645,GO:0043170,GO:0044237,GO:0044238,GO:0044249,GO:0044260,GO:0044267,GO:0044424,GO:0044444,GO:0044464,GO:0050789,GO:…
Smic17437	1.5923e-13	0.706627	Ammonium transporter 2 OS=Dictyostelium discoideum GN=amtB PE=1 SV=1	GO:0000323,GO:0003008,GO:0003674,GO:0005215,GO:0005575,GO:0005764,GO:0005765,GO:0005768,GO:0005773,GO:0005774,GO:0005886,GO:0006810,GO:0006811,GO:0006812,GO:0006820,GO:0007588,GO:0008150,GO:0008324,GO:0008509,GO:0008519,GO:0009987,GO:0010008,GO:0012506,GO:0015075,GO:0015077,GO:0015101,GO:0015103,GO:0015672,GO:0015696,GO:0015698,GO:0016020,GO:0016021,GO:0022857,GO:0022890,GO:0022891,GO:0022892,GO:…
Smic16219	1.61336e-13	0.385831	Probable RNA methyltransferase bin3 OS=Drosophila melanogaster GN=bin3 PE=1 SV=1	GO:0001085,GO:0003674,GO:0003676,GO:0003723,GO:0003824,GO:0005488,GO:0005515,GO:0005575,GO:0006417,GO:0007610,GO:0007635,GO:0008134,GO:0008150,GO:0008152,GO:0008168,GO:0009889,GO:0009890,GO:0009892,GO:0010468,GO:0010556,GO:0010558,GO:0010605,GO:0010608,GO:0016740,GO:0016741,GO:0017069,GO:0017148,GO:0019222,GO:0031323,GO:0031324,GO:0031326,GO:0031327,GO:0032259,GO:0032268,GO:0032269,GO:0032502,GO:…
Smic8093	1.61842e-13	0.882408
Smic39468	1.67538e-13	0.57648	MAP/microtubule affinity-regulating kinase 3 OS=Rattus norvegicus GN=Mark3 PE=2 SV=1	GO:0000166,GO:0001882,GO:0001883,GO:0003674,GO:0003824,GO:0004672,GO:0004674,GO:0005488,GO:0005524,GO:0005575,GO:0005886,GO:0006464,GO:0006468,GO:0006793,GO:0006796,GO:0008150,GO:0008152,GO:0009987,GO:0016020,GO:0016301,GO:0016310,GO:0016740,GO:0016772,GO:0016773,GO:0017076,GO:0019538,GO:0030554,GO:0032549,GO:0032550,GO:0032553,GO:0032555,GO:0032559,GO:0035639,GO:0036094,GO:0036211,GO:0043167,GO:…
Smic3415	1.72087e-13	0.883204
Smic3588	1.81989e-13	-0.409532	Glutathione S-transferase 1 OS=Ascaris suum GN=GST1 PE=1 SV=3	GO:0003674,GO:0003824,GO:0004364,GO:0005575,GO:0008150,GO:0008152,GO:0016740,GO:0016765
Smic44220	1.83982e-13	1.2328
Smic37117	1.85776e-13	0.917999	Putative L-lactate permease OS=Haemophilus influenzae (strain ATCC 51907 / DSM 11121 / KW20 / Rd) GN=HI_1218 PE=3 SV=1	GO:0003674,GO:0005215,GO:0005342,GO:0005575,GO:0005886,GO:0005887,GO:0006810,GO:0006811,GO:0006820,GO:0008028,GO:0008150,GO:0008509,GO:0008514,GO:0009987,GO:0015075,GO:0015129,GO:0015711,GO:0015718,GO:0015727,GO:0015849,GO:0015850,GO:0016020,GO:0016021,GO:0022857,GO:0022891,GO:0022892,GO:0034220,GO:0035873,GO:0044425,GO:0044459,GO:0044464,GO:0044699,GO:0044763,GO:0044765,GO:0046942,GO:0046943,GO:…
Smic24900	1.87917e-13	0.524272	Lissencephaly-1 homolog OS=Trichoplax adhaerens GN=TRIADDRAFT_50647 PE=3 SV=1	GO:0000132,GO:0000226,GO:0000280,GO:0003674,GO:0005488,GO:0005515,GO:0005575,GO:0005737,GO:0005815,GO:0005856,GO:0005874,GO:0005875,GO:0006810,GO:0006928,GO:0006996,GO:0007010,GO:0007017,GO:0007049,GO:0007067,GO:0008150,GO:0009987,GO:0016043,GO:0022402,GO:0032991,GO:0040001,GO:0043226,GO:0043228,GO:0043229,GO:0043232,GO:0043234,GO:0044422,GO:0044424,GO:0044430,GO:0044446,GO:0044464,GO:0044699,GO:…
Smic2106	1.88975e-13	0.977827	DNA replication licencing factor MCM3, putative OS=Cryptosporidium muris (strain RN66) GN=CMU_013220 PE=3 SV=1	GO:0000166,GO:0001882,GO:0001883,GO:0003674,GO:0003676,GO:0003677,GO:0003678,GO:0003824,GO:0004386,GO:0005488,GO:0005524,GO:0005575,GO:0005634,GO:0006139,GO:0006259,GO:0006260,GO:0006270,GO:0006725,GO:0006807,GO:0008150,GO:0008152,GO:0009058,GO:0009059,GO:0009987,GO:0016462,GO:0016787,GO:0016817,GO:0016818,GO:0017076,GO:0017111,GO:0030554,GO:0032392,GO:0032508,GO:0032549,GO:0032550,GO:0032553,GO:…
Smic2474	1.89532e-13	-0.413291	3-ketoacyl-CoA thiolase A, peroxisomal OS=Mus musculus GN=Acaa1a PE=1 SV=1	GO:0003674,GO:0003824,GO:0003985,GO:0003988,GO:0005575,GO:0005739,GO:0005777,GO:0006082,GO:0006629,GO:0006631,GO:0008150,GO:0008152,GO:0009987,GO:0016407,GO:0016408,GO:0016453,GO:0016740,GO:0016746,GO:0016747,GO:0019752,GO:0032787,GO:0042579,GO:0043226,GO:0043227,GO:0043229,GO:0043231,GO:0043436,GO:0044237,GO:0044238,GO:0044255,GO:0044281,GO:0044424,GO:0044444,GO:0044464,GO:0044699,GO:0044710,GO:…
Smic38424	1.91414e-13	0.478801
Smic26390	1.95089e-13	0.750384	cAMP-dependent protein kinase regulatory subunit OS=Aspergillus niger GN=pkaR PE=3 SV=1	GO:0000166,GO:0001932,GO:0003674,GO:0005488,GO:0005575,GO:0005952,GO:0008150,GO:0008603,GO:0017076,GO:0019207,GO:0019220,GO:0019222,GO:0019887,GO:0030234,GO:0030551,GO:0030552,GO:0030554,GO:0031323,GO:0031399,GO:0032268,GO:0032553,GO:0032555,GO:0032559,GO:0032991,GO:0036094,GO:0042325,GO:0043167,GO:0043168,GO:0043234,GO:0043549,GO:0044424,GO:0044464,GO:0045859,GO:0050789,GO:0050790,GO:0050794,GO:…
Smic30000	2.23645e-13	1.33618	hypothetical protein Pmar_PMAR007438 [Perkinsus marinus ATCC 50983] >gi|239880657|gb|EER06721.1| hypothetical protein Pmar_PMAR007438 [Perkinsus marinus ATCC 50983]
Smic18541	2.24094e-13	0.873359	Potassium/sodium hyperpolarization-activated cyclic nucleotide-gated channel 4 OS=Rattus norvegicus GN=Hcn4 PE=2 SV=1	GO:0000166,GO:0001701,GO:0002027,GO:0003674,GO:0005215,GO:0005216,GO:0005217,GO:0005221,GO:0005222,GO:0005244,GO:0005249,GO:0005261,GO:0005267,GO:0005272,GO:0005488,GO:0005515,GO:0005575,GO:0005886,GO:0005887,GO:0006810,GO:0006811,GO:0006812,GO:0006813,GO:0006814,GO:0008016,GO:0008150,GO:0008324,GO:0009719,GO:0009790,GO:0009792,GO:0009987,GO:0010033,GO:0010243,GO:0010646,GO:0014070,GO:0014074,GO:…
Smic21682	2.24094e-13	-0.497016	Conserved oligomeric Golgi complex subunit 4 OS=Arabidopsis thaliana GN=COG4 PE=2 SV=1	GO:0000139,GO:0005575,GO:0005794,GO:0006810,GO:0008150,GO:0015031,GO:0016020,GO:0031090,GO:0043226,GO:0043227,GO:0043229,GO:0043231,GO:0044422,GO:0044424,GO:0044431,GO:0044444,GO:0044446,GO:0044464,GO:0045184,GO:0051234,GO:0071702,GO:0098588
Smic39550	2.31497e-13	0.917899	Ankyrin repeat and SOCS box protein 5 OS=Bos taurus GN=ASB5 PE=2 SV=1	GO:0006464,GO:0007165,GO:0008150,GO:0008152,GO:0009987,GO:0016567,GO:0019538,GO:0032446,GO:0035556,GO:0036211,GO:0043170,GO:0043412,GO:0044237,GO:0044238,GO:0044260,GO:0044267,GO:0050789,GO:0050794,GO:0050896,GO:0051716,GO:0065007,GO:0070647,GO:0071704
Smic33633	2.36965e-13	0.774296
Smic3209	2.37125e-13	0.740239	Potassium voltage-gated channel subfamily B member 1 OS=Oryctolagus cuniculus GN=KCNB1 PE=2 SV=1	GO:0003674,GO:0005215,GO:0005216,GO:0005244,GO:0005249,GO:0005261,GO:0005267,GO:0005575,GO:0006461,GO:0006810,GO:0006811,GO:0006812,GO:0006813,GO:0008076,GO:0008150,GO:0008324,GO:0009987,GO:0015075,GO:0015077,GO:0015079,GO:0015267,GO:0015672,GO:0016020,GO:0016021,GO:0016043,GO:0022607,GO:0022803,GO:0022832,GO:0022836,GO:0022838,GO:0022843,GO:0022857,GO:0022890,GO:0022891,GO:0022892,GO:0030001,GO:…
Smic34274	2.41447e-13	0.671909	Superoxide-generating NADPH oxidase heavy chain subunit C OS=Dictyostelium discoideum GN=noxC PE=2 SV=1	GO:0000166,GO:0003006,GO:0003674,GO:0003824,GO:0005488,GO:0005509,GO:0005575,GO:0006801,GO:0006950,GO:0008150,GO:0008152,GO:0009605,GO:0009987,GO:0009991,GO:0016020,GO:0016021,GO:0016175,GO:0016491,GO:0016651,GO:0020037,GO:0022414,GO:0030154,GO:0030435,GO:0030582,GO:0030587,GO:0031667,GO:0032502,GO:0032991,GO:0036094,GO:0042554,GO:0042594,GO:0043020,GO:0043167,GO:0043168,GO:0043169,GO:0043234,GO:…
Smic20587	2.43688e-13	0.507946
Smic41854	2.47981e-13	0.397779	Malate dehydrogenase, mitochondrial OS=Sus scrofa GN=MDH2 PE=1 SV=2	GO:0003674,GO:0003824,GO:0005575,GO:0005739,GO:0005759,GO:0005975,GO:0006082,GO:0006099,GO:0006108,GO:0006464,GO:0006473,GO:0006475,GO:0008150,GO:0008152,GO:0009987,GO:0016491,GO:0016614,GO:0016615,GO:0016616,GO:0019538,GO:0019752,GO:0030060,GO:0031974,GO:0036211,GO:0043170,GO:0043226,GO:0043227,GO:0043229,GO:0043231,GO:0043233,GO:0043412,GO:0043436,GO:0043543,GO:0043648,GO:0044237,GO:0044238,GO:…
Smic15936	2.4965e-13	1.28617
Smic7051	2.52268e-13	0.51195	Sucrose transport protein SUT5 OS=Oryza sativa subsp. japonica GN=SUT5 PE=1 SV=1	GO:0003674,GO:0005215,GO:0005351,GO:0005363,GO:0005364,GO:0005402,GO:0005575,GO:0005886,GO:0005887,GO:0005975,GO:0005984,GO:0005985,GO:0006810,GO:0008150,GO:0008152,GO:0008324,GO:0008506,GO:0008515,GO:0008643,GO:0009311,GO:0009987,GO:0015075,GO:0015144,GO:0015154,GO:0015157,GO:0015291,GO:0015293,GO:0015294,GO:0015295,GO:0015573,GO:0015665,GO:0015759,GO:0015766,GO:0015768,GO:0015770,GO:0015772,GO:…
Smic4899	2.55799e-13	0.835016	Calcium-dependent protein kinase 4 OS=Plasmodium falciparum (isolate 3D7) GN=CPK4 PE=1 SV=3	GO:0000166,GO:0001882,GO:0001883,GO:0003674,GO:0003824,GO:0004672,GO:0004674,GO:0004721,GO:0004722,GO:0004723,GO:0005488,GO:0005509,GO:0005524,GO:0006464,GO:0006468,GO:0006793,GO:0006796,GO:0007275,GO:0008150,GO:0008152,GO:0009987,GO:0016301,GO:0016310,GO:0016311,GO:0016740,GO:0016772,GO:0016773,GO:0016787,GO:0016788,GO:0016791,GO:0017076,GO:0019538,GO:0030154,GO:0030554,GO:0032501,GO:0032502,GO:…
Smic43264	2.57948e-13	-0.408849
Smic40565	2.6253e-13	0.600718
Smic3438	2.67122e-13	0.53754	Calmodulin-like protein 12 OS=Arabidopsis thaliana GN=CML12 PE=1 SV=3	GO:0002682,GO:0003674,GO:0005488,GO:0005509,GO:0005515,GO:0005575,GO:0005774,GO:0005911,GO:0006605,GO:0006612,GO:0006810,GO:0006886,GO:0006950,GO:0007165,GO:0008150,GO:0009314,GO:0009416,GO:0009506,GO:0009605,GO:0009606,GO:0009611,GO:0009612,GO:0009628,GO:0009642,GO:0009646,GO:0009652,GO:0009719,GO:0009987,GO:0010033,GO:0010200,GO:0010243,GO:0010363,GO:0010941,GO:0015031,GO:0016020,GO:0019722,GO:…
Smic3586	2.83694e-13	0.932699
Smic22305	2.83694e-13	-0.586	putative rrna processing protein rrp17 protein [Togninia minima UCRPA7] >gi|500256240|gb|EON99519.1| putative rrna processing protein rrp17 protein [Togninia minima UCRPA7]
Smic22397	3.01714e-13	0.526994	Probable E3 ubiquitin-protein ligase HERC4 OS=Mus musculus GN=Herc4 PE=2 SV=2	GO:0003674,GO:0003824,GO:0004842,GO:0005575,GO:0005634,GO:0005737,GO:0005829,GO:0006464,GO:0007276,GO:0007283,GO:0008150,GO:0008152,GO:0009987,GO:0016567,GO:0016740,GO:0016874,GO:0019538,GO:0022414,GO:0030154,GO:0032446,GO:0032502,GO:0036211,GO:0042787,GO:0043170,GO:0043226,GO:0043227,GO:0043229,GO:0043231,GO:0043412,GO:0044237,GO:0044238,GO:0044260,GO:0044267,GO:0044424,GO:0044444,GO:0044464,GO:…
Smic28987	3.17384e-13	0.807242
Smic29209	3.18861e-13	-0.388752
Smic16598	3.2985e-13	0.926698	Complexin OS=Echinococcus multilocularis GN=EmuJ_000571600 PE=4 SV=1	GO:0000149,GO:0003674,GO:0005488,GO:0005515,GO:0006810,GO:0006836,GO:0008150,GO:0019905,GO:0044699,GO:0044765,GO:0051234
Smic7609	3.36907e-13	1.16227
Smic2763	3.4171e-13	0.758002
Smic21456	3.43286e-13	1.19872
Smic26429	3.43782e-13	0.473159	Sodium/calcium exchanger 3 OS=Rattus norvegicus GN=Slc8a3 PE=2 SV=1	GO:0003674,GO:0005215,GO:0005432,GO:0005488,GO:0005515,GO:0005516,GO:0005575,GO:0005739,GO:0005874,GO:0005886,GO:0006810,GO:0006811,GO:0006812,GO:0006814,GO:0006816,GO:0006873,GO:0006874,GO:0006875,GO:0007154,GO:0007204,GO:0008150,GO:0008324,GO:0009719,GO:0009987,GO:0010033,GO:0010243,GO:0014070,GO:0014074,GO:0015075,GO:0015077,GO:0015081,GO:0015085,GO:0015291,GO:0015297,GO:0015298,GO:0015368,GO:…
Smic26829	3.63408e-13	0.610833	Sodium channel protein 1 brain OS=Heterololigo bleekeri PE=2 SV=1	GO:0001518,GO:0003674,GO:0005215,GO:0005216,GO:0005244,GO:0005248,GO:0005261,GO:0005272,GO:0005575,GO:0006810,GO:0006811,GO:0006812,GO:0006814,GO:0008150,GO:0008324,GO:0009987,GO:0015075,GO:0015077,GO:0015081,GO:0015267,GO:0015672,GO:0016020,GO:0016021,GO:0022803,GO:0022832,GO:0022836,GO:0022838,GO:0022843,GO:0022857,GO:0022890,GO:0022891,GO:0022892,GO:0030001,GO:0032879,GO:0032991,GO:0034220,GO:…
Smic29215	3.75084e-13	1.19301
Smic38575	3.79676e-13	0.880666
Smic37456	3.79676e-13	0.610844	Chromatin remodeling factor mit1 OS=Schizosaccharomyces pombe (strain 972 / ATCC 24843) GN=mit1 PE=1 SV=1	GO:0000118,GO:0000122,GO:0000166,GO:0000183,GO:0000775,GO:0000781,GO:0000785,GO:0000790,GO:0000792,GO:0001882,GO:0001883,GO:0003674,GO:0003676,GO:0003677,GO:0003678,GO:0003824,GO:0004003,GO:0004386,GO:0005488,GO:0005524,GO:0005575,GO:0005634,GO:0005694,GO:0005721,GO:0005815,GO:0005816,GO:0006139,GO:0006152,GO:0006163,GO:0006195,GO:0006200,GO:0006259,GO:0006325,GO:0006333,GO:0006338,GO:0006342,GO:…
Smic12856	3.84323e-13	0.637564	Reticulocyte-binding protein 2 homolog a OS=Plasmodium falciparum (isolate 3D7) GN=PF13_0198 PE=3 SV=1	GO:0003674,GO:0005488,GO:0005539,GO:0005575,GO:0005886,GO:0007155,GO:0008150,GO:0008201,GO:0016020,GO:0016021,GO:0016337,GO:0022610,GO:0043167,GO:0043168,GO:0044425,GO:0044464,GO:0044699,GO:0097367,GO:0098602,GO:1901681
Smic25094	3.84323e-13	0.502809	Potassium voltage-gated channel subfamily B member 2 OS=Bos taurus GN=KCNB2 PE=2 SV=1	GO:0003674,GO:0005215,GO:0005216,GO:0005244,GO:0005249,GO:0005261,GO:0005267,GO:0005575,GO:0006461,GO:0006810,GO:0006811,GO:0006812,GO:0006813,GO:0008076,GO:0008150,GO:0008324,GO:0009987,GO:0015075,GO:0015077,GO:0015079,GO:0015267,GO:0015672,GO:0016020,GO:0016021,GO:0016043,GO:0022607,GO:0022803,GO:0022832,GO:0022836,GO:0022838,GO:0022843,GO:0022857,GO:0022890,GO:0022891,GO:0022892,GO:0030001,GO:…
Smic15359	3.88177e-13	0.428656	Ribonucleoside-diphosphate reductase large chain OS=Cryptosporidium parvum GN=RNR1 PE=3 SV=2	GO:0000166,GO:0001882,GO:0001883,GO:0003674,GO:0003824,GO:0004748,GO:0005488,GO:0005524,GO:0005575,GO:0005971,GO:0006139,GO:0006259,GO:0006260,GO:0006725,GO:0006753,GO:0006793,GO:0006796,GO:0006807,GO:0008150,GO:0008152,GO:0009058,GO:0009059,GO:0009117,GO:0009165,GO:0009262,GO:0009263,GO:0009987,GO:0016491,GO:0016725,GO:0016728,GO:0017076,GO:0018130,GO:0019438,GO:0019637,GO:0030554,GO:0032549,GO:…
Smic41444	4.00761e-13	0.687232	Multidrug resistance protein 1A OS=Mus musculus GN=Abcb1a PE=1 SV=3	GO:0000166,GO:0001666,GO:0001882,GO:0001883,GO:0003674,GO:0003824,GO:0005215,GO:0005488,GO:0005524,GO:0005575,GO:0005886,GO:0005911,GO:0006139,GO:0006152,GO:0006163,GO:0006195,GO:0006200,GO:0006725,GO:0006753,GO:0006793,GO:0006796,GO:0006807,GO:0006810,GO:0006855,GO:0006950,GO:0007584,GO:0007589,GO:0007595,GO:0007623,GO:0008150,GO:0008152,GO:0008559,GO:0009056,GO:0009116,GO:0009117,GO:0009119,GO:…
Smic16347	4.00761e-13	0.48894	WD repeat-containing protein 65 OS=Mus musculus GN=Wdr65 PE=2 SV=3	GO:0003674,GO:0005575,GO:0008150
Smic11275	4.00761e-13	0.427583	DNA replication licensing factor mcm4 OS=Xenopus tropicalis GN=mcm4 PE=2 SV=1	GO:0000166,GO:0000785,GO:0001882,GO:0001883,GO:0003674,GO:0003676,GO:0003677,GO:0003678,GO:0003682,GO:0003824,GO:0004386,GO:0005488,GO:0005524,GO:0005575,GO:0005634,GO:0006139,GO:0006152,GO:0006163,GO:0006195,GO:0006200,GO:0006259,GO:0006260,GO:0006268,GO:0006270,GO:0006275,GO:0006725,GO:0006753,GO:0006793,GO:0006796,GO:0006807,GO:0007049,GO:0008150,GO:0008152,GO:0009056,GO:0009058,GO:0009059,GO:…
Smic31741	4.17102e-13	0.826311
Smic43554	4.26478e-13	-0.394094	Putative GTP cyclohydrolase URC1 OS=Lachancea kluyveri GN=URC1 PE=3 SV=1	GO:0000166,GO:0001882,GO:0001883,GO:0003674,GO:0003824,GO:0003933,GO:0003935,GO:0005488,GO:0005525,GO:0005575,GO:0005634,GO:0005737,GO:0006766,GO:0006767,GO:0006771,GO:0006807,GO:0008150,GO:0008152,GO:0009058,GO:0009110,GO:0009231,GO:0009987,GO:0016787,GO:0016810,GO:0016814,GO:0017076,GO:0018130,GO:0019001,GO:0019238,GO:0032549,GO:0032550,GO:0032553,GO:0032555,GO:0032561,GO:0034641,GO:0035639,GO:…
Smic5140	4.3958e-13	0.553194
Smic25997	4.43476e-13	-0.461198	Uncharacterized protein OS=Methylococcus capsulatus (strain ATCC 33009 / NCIMB 11132 / Bath) GN=MCA0659 PE=4 SV=1	GO:0003674,GO:0005575,GO:0008150
Smic38597	4.48117e-13	-0.440485	hypothetical protein Pmar_PMAR029454 [Perkinsus marinus ATCC 50983] >gi|239897603|gb|EER16323.1| hypothetical protein Pmar_PMAR029454 [Perkinsus marinus ATCC 50983]
Smic28409	4.56503e-13	0.796873	Putative L-lysine 2,3-aminomutase aq_1632 OS=Aquifex aeolicus (strain VF5) GN=aq_1632 PE=3 SV=1	GO:0003674,GO:0003824,GO:0005488,GO:0008150,GO:0008152,GO:0016853,GO:0043167,GO:0043169,GO:0046872,GO:0051536,GO:0051539,GO:0051540
Smic33761	4.58844e-13	1.30095	Glutamate synthase [NADH], amyloplastic OS=Medicago sativa PE=1 SV=1	GO:0000166,GO:0003674,GO:0003824,GO:0005488,GO:0005506,GO:0005575,GO:0006082,GO:0006520,GO:0006536,GO:0006537,GO:0006541,GO:0006807,GO:0008150,GO:0008152,GO:0008652,GO:0009058,GO:0009064,GO:0009084,GO:0009501,GO:0009536,GO:0009987,GO:0010181,GO:0015930,GO:0016040,GO:0016053,GO:0016491,GO:0016638,GO:0016639,GO:0019752,GO:0032553,GO:0036094,GO:0043167,GO:0043168,GO:0043169,GO:0043226,GO:0043227,GO:…
Smic36014	4.74807e-13	0.698198	CRAL-TRIO domain-containing protein C23B6.04c OS=Schizosaccharomyces pombe (strain 972 / ATCC 24843) GN=SPCC23B6.04c PE=1 SV=1	GO:0003674,GO:0005215,GO:0005319,GO:0005548,GO:0005575,GO:0005886,GO:0006066,GO:0006629,GO:0006694,GO:0006696,GO:0006810,GO:0006811,GO:0006820,GO:0006869,GO:0008150,GO:0008152,GO:0008202,GO:0008204,GO:0008526,GO:0008610,GO:0009058,GO:0009987,GO:0015711,GO:0015748,GO:0015914,GO:0016020,GO:0016125,GO:0016126,GO:0016128,GO:0016129,GO:0022892,GO:0044107,GO:0044108,GO:0044237,GO:0044238,GO:0044249,GO:…
Smic5606	4.78328e-13	-0.375278	hypothetical protein GUITHDRAFT_139432 [Guillardia theta CCMP2712] >gi|428175920|gb|EKX44807.1| hypothetical protein GUITHDRAFT_139432 [Guillardia theta CCMP2712]
Smic17529	4.79112e-13	-0.42408
Smic12235	5.37904e-13	0.69366	Uncharacterized protein OS=Monodelphis domestica PE=4 SV=1	GO:0003674,GO:0003676,GO:0003723,GO:0003824,GO:0003964,GO:0005488,GO:0006139,GO:0006259,GO:0006260,GO:0006278,GO:0006725,GO:0006807,GO:0008150,GO:0008152,GO:0009058,GO:0009059,GO:0009987,GO:0016740,GO:0016772,GO:0016779,GO:0034061,GO:0034641,GO:0034645,GO:0043170,GO:0044237,GO:0044238,GO:0044249,GO:0044260,GO:0046483,GO:0071704,GO:0090304,GO:0097159,GO:1901360,GO:1901363,GO:1901576
Smic18979	5.60308e-13	0.518188	Isocitrate dehydrogenase [NADP] OS=Azotobacter vinelandii GN=icd PE=1 SV=5	GO:0003674,GO:0003824,GO:0004448,GO:0004450,GO:0005488,GO:0005575,GO:0005737,GO:0005975,GO:0006081,GO:0006082,GO:0006097,GO:0006099,GO:0008150,GO:0008152,GO:0009987,GO:0016491,GO:0016614,GO:0016616,GO:0019752,GO:0032787,GO:0043167,GO:0043169,GO:0043436,GO:0044237,GO:0044238,GO:0044262,GO:0044281,GO:0044424,GO:0044464,GO:0044699,GO:0044710,GO:0044723,GO:0044763,GO:0046487,GO:0046872,GO:0055114,GO:…
Smic10480	5.74385e-13	-0.638418
Smic6825	5.99358e-13	0.964733	hypothetical protein EMIHUDRAFT_444460, partial [Emiliania huxleyi CCMP1516] >gi|485625580|gb|EOD21429.1| hypothetical protein EMIHUDRAFT_444460, partial [Emiliania huxleyi CCMP1516]
Smic9487	6.4574e-13	0.538134	Potassium voltage-gated channel subfamily H member 5 OS=Rattus norvegicus GN=Kcnh5 PE=2 SV=1	GO:0000155,GO:0000160,GO:0003674,GO:0003824,GO:0004672,GO:0004673,GO:0004871,GO:0004872,GO:0005215,GO:0005216,GO:0005244,GO:0005249,GO:0005261,GO:0005267,GO:0005488,GO:0005515,GO:0005516,GO:0005575,GO:0005622,GO:0005887,GO:0006793,GO:0006796,GO:0006810,GO:0006811,GO:0006812,GO:0006813,GO:0007165,GO:0007346,GO:0008150,GO:0008152,GO:0008324,GO:0009986,GO:0009987,GO:0010389,GO:0010564,GO:0015075,GO:…
Smic22356	6.4574e-13	0.581646	Sodium channel protein type 10 subunit alpha OS=Mus musculus GN=Scn10a PE=1 SV=2	GO:0001508,GO:0001518,GO:0003008,GO:0003254,GO:0003674,GO:0005215,GO:0005216,GO:0005244,GO:0005248,GO:0005261,GO:0005272,GO:0005575,GO:0005886,GO:0006810,GO:0006811,GO:0006812,GO:0006814,GO:0007600,GO:0008016,GO:0008150,GO:0008324,GO:0009987,GO:0015075,GO:0015077,GO:0015081,GO:0015267,GO:0015672,GO:0016020,GO:0016021,GO:0019228,GO:0019233,GO:0022803,GO:0022832,GO:0022836,GO:0022838,GO:0022843,GO:…
Smic18219	6.62488e-13	0.668038	Choline transporter-like protein 5 OS=Mus musculus GN=Slc44a5 PE=2 SV=1	GO:0003674,GO:0005575,GO:0008150,GO:0016020,GO:0016021,GO:0044425
Smic17222	6.75844e-13	0.834467
Smic32766	6.75844e-13	0.718117	Protein terminal ear1 OS=Zea mays GN=TE1 PE=2 SV=1	GO:0000166,GO:0003674,GO:0003676,GO:0003723,GO:0005488,GO:0007275,GO:0008150,GO:0032501,GO:0032502,GO:0036094,GO:0044699,GO:0044707,GO:0044767,GO:0097159,GO:1901265,GO:1901363
Smic41125	6.99342e-13	1.36405	Putative uncharacterized protein OS=Salpingoeca rosetta (strain ATCC 50818 / BSB-021) GN=PTSG_00792 PE=4 SV=1	GO:0003674,GO:0003676,GO:0004871,GO:0004872,GO:0004888,GO:0005488,GO:0005575,GO:0006139,GO:0006259,GO:0006725,GO:0006807,GO:0007165,GO:0008150,GO:0008152,GO:0008158,GO:0008270,GO:0009987,GO:0015074,GO:0016020,GO:0016021,GO:0034641,GO:0038023,GO:0043167,GO:0043169,GO:0043170,GO:0044237,GO:0044238,GO:0044260,GO:0044425,GO:0046483,GO:0046872,GO:0046914,GO:0050789,GO:0050794,GO:0050896,GO:0051716,GO:…
Smic36978	7.28119e-13	0.632665
Smic38302	7.55742e-13	-0.414617	Ran-specific GTPase-activating protein 2 OS=Saccharomyces cerevisiae (strain ATCC 204508 / S288c) GN=YRB2 PE=1 SV=1	GO:0000054,GO:0000056,GO:0003674,GO:0005096,GO:0005575,GO:0005634,GO:0005643,GO:0005829,GO:0006140,GO:0006355,GO:0006611,GO:0006810,GO:0006886,GO:0006913,GO:0008047,GO:0008150,GO:0009118,GO:0009889,GO:0009894,GO:0010468,GO:0010556,GO:0015031,GO:0016482,GO:0019219,GO:0019220,GO:0019222,GO:0030234,GO:0030695,GO:0030811,GO:0031323,GO:0031326,GO:0031329,GO:0031935,GO:0031938,GO:0032991,GO:0033121,GO:…
Smic32152	7.60097e-13	-0.660858
Smic3702	8.14259e-13	-0.656097
Smic23304	8.31333e-13	1.02357	Putative uncharacterized protein OS=Perkinsus marinus (strain ATCC 50983 / TXsc) GN=Pmar_PMAR007873 PE=4 SV=1	GO:0003674,GO:0005215,GO:0005216,GO:0005488,GO:0005509,GO:0005575,GO:0006810,GO:0006811,GO:0008150,GO:0009987,GO:0015075,GO:0015267,GO:0016020,GO:0016021,GO:0022803,GO:0022838,GO:0022857,GO:0022891,GO:0022892,GO:0034220,GO:0043167,GO:0043169,GO:0044425,GO:0044699,GO:0044763,GO:0044765,GO:0046872,GO:0051234,GO:0055085
Smic29084	8.31333e-13	0.890843
Smic33435	8.71587e-13	0.599957	Soluble guanylate cyclase gcy-36 OS=Caenorhabditis elegans GN=gcy-36 PE=1 SV=1	GO:0000166,GO:0001882,GO:0001883,GO:0003674,GO:0003824,GO:0004383,GO:0005488,GO:0005525,GO:0005575,GO:0005737,GO:0006139,GO:0006163,GO:0006164,GO:0006182,GO:0006725,GO:0006753,GO:0006793,GO:0006796,GO:0006807,GO:0007165,GO:0007610,GO:0007631,GO:0008150,GO:0008152,GO:0009058,GO:0009117,GO:0009150,GO:0009152,GO:0009165,GO:0009187,GO:0009190,GO:0009259,GO:0009260,GO:0009628,GO:0009975,GO:0009987,GO:…
Smic42634	9.21584e-13	0.528006
Smic7155	9.30453e-13	0.623877	Phosphoglycerate kinase OS=Aspergillus oryzae (strain ATCC 42149 / RIB 40) GN=pgkA PE=3 SV=1	GO:0000166,GO:0001882,GO:0001883,GO:0003674,GO:0003824,GO:0004618,GO:0005488,GO:0005524,GO:0005575,GO:0005737,GO:0005975,GO:0006082,GO:0006090,GO:0006091,GO:0006096,GO:0006793,GO:0006796,GO:0008150,GO:0008152,GO:0009056,GO:0009987,GO:0016052,GO:0016301,GO:0016310,GO:0016740,GO:0016772,GO:0016774,GO:0017076,GO:0019752,GO:0030554,GO:0032549,GO:0032550,GO:0032553,GO:0032555,GO:0032559,GO:0032787,GO:…
Smic21620	1.03118e-12	0.806791
Smic13421	1.04368e-12	0.541796	Lysine-specific histone demethylase 1 homolog 1 OS=Arabidopsis thaliana GN=LDL1 PE=1 SV=1	GO:0003674,GO:0003676,GO:0003677,GO:0003824,GO:0005488,GO:0005575,GO:0005634,GO:0006139,GO:0006325,GO:0006351,GO:0006355,GO:0006464,GO:0006476,GO:0006479,GO:0006725,GO:0006807,GO:0006996,GO:0008150,GO:0008152,GO:0008213,GO:0009058,GO:0009059,GO:0009889,GO:0009987,GO:0010468,GO:0010556,GO:0016043,GO:0016070,GO:0016491,GO:0016568,GO:0016569,GO:0016570,GO:0016571,GO:0016575,GO:0018130,GO:0019219,GO:…
Smic17864	1.04823e-12	1.34595
Smic6959	1.06309e-12	0.509613
Smic22497	1.07216e-12	1.06255	Potassium voltage-gated channel protein eag OS=Drosophila melanogaster GN=eag PE=1 SV=2	GO:0000155,GO:0000160,GO:0003008,GO:0003674,GO:0003824,GO:0004672,GO:0004673,GO:0004871,GO:0004872,GO:0005215,GO:0005216,GO:0005244,GO:0005249,GO:0005261,GO:0005267,GO:0005488,GO:0005515,GO:0005575,GO:0005886,GO:0006461,GO:0006793,GO:0006796,GO:0006810,GO:0006811,GO:0006812,GO:0006813,GO:0007165,GO:0007275,GO:0007399,GO:0007600,GO:0007606,GO:0007608,GO:0007610,GO:0007611,GO:0007612,GO:0007617,GO:…
Smic13415	1.07216e-12	0.81249	Coatomer subunit beta OS=Dictyostelium discoideum GN=copb PE=2 SV=2	GO:0000139,GO:0003674,GO:0005198,GO:0005575,GO:0005737,GO:0005794,GO:0006810,GO:0006886,GO:0006897,GO:0006907,GO:0008150,GO:0012506,GO:0015031,GO:0016020,GO:0016192,GO:0030117,GO:0030120,GO:0030126,GO:0030659,GO:0030660,GO:0030662,GO:0030663,GO:0031090,GO:0031410,GO:0031982,GO:0032991,GO:0043226,GO:0043227,GO:0043229,GO:0043231,GO:0043234,GO:0044351,GO:0044422,GO:0044424,GO:0044425,GO:0044431,GO:…
Smic161	1.07224e-12	0.882737
Smic40303	1.08581e-12	0.865768
Smic30812	1.11959e-12	-0.554845	Egl nine homolog 1 OS=Rattus norvegicus GN=Egln1 PE=2 SV=1	GO:0000302,GO:0001666,GO:0003674,GO:0003824,GO:0005488,GO:0005506,GO:0005515,GO:0005575,GO:0005634,GO:0005737,GO:0005829,GO:0006082,GO:0006140,GO:0006355,GO:0006464,GO:0006520,GO:0006575,GO:0006807,GO:0006950,GO:0006979,GO:0008150,GO:0008152,GO:0009628,GO:0009653,GO:0009889,GO:0009892,GO:0009894,GO:0009895,GO:0009987,GO:0010035,GO:0010468,GO:0010556,GO:0010563,GO:0016491,GO:0016705,GO:0016706,GO:…
Smic12583	1.12369e-12	0.591405	hypothetical protein Pmar_PMAR019343 [Perkinsus marinus ATCC 50983] >gi|239898107|gb|EER16661.1| hypothetical protein Pmar_PMAR019343 [Perkinsus marinus ATCC 50983]
Smic23005	1.12519e-12	0.609983	NACHT, LRR and PYD domains-containing protein 13 OS=Homo sapiens GN=NLRP13 PE=2 SV=2	GO:0000166,GO:0001882,GO:0001883,GO:0003674,GO:0005488,GO:0005524,GO:0017076,GO:0030554,GO:0032549,GO:0032550,GO:0032553,GO:0032555,GO:0032559,GO:0035639,GO:0036094,GO:0043167,GO:0043168,GO:0097159,GO:0097367,GO:1901265,GO:1901363
Smic30963	1.16717e-12	-0.416842
Smic40931	1.16717e-12	-0.801169
Smic25585	1.18642e-12	-0.706375
Smic19238	1.23096e-12	0.68234	Serine/threonine-protein kinase Nek8 OS=Danio rerio GN=nek8 PE=2 SV=1	GO:0000166,GO:0000280,GO:0001822,GO:0001882,GO:0001883,GO:0001947,GO:0002009,GO:0003143,GO:0003674,GO:0003824,GO:0004672,GO:0004674,GO:0005488,GO:0005524,GO:0005575,GO:0005737,GO:0005929,GO:0006464,GO:0006468,GO:0006793,GO:0006796,GO:0006996,GO:0007049,GO:0007067,GO:0008150,GO:0008152,GO:0009653,GO:0009987,GO:0016043,GO:0016301,GO:0016310,GO:0016740,GO:0016772,GO:0016773,GO:0017076,GO:0019538,GO:…
Smic34133	1.29325e-12	1.12932	Serine/threonine-protein phosphatase 5 OS=Arabidopsis thaliana GN=PAPP5 PE=1 SV=1	GO:0003674,GO:0003824,GO:0004721,GO:0004722,GO:0005488,GO:0005515,GO:0005575,GO:0005634,GO:0005635,GO:0005654,GO:0005737,GO:0005783,GO:0005789,GO:0005829,GO:0005911,GO:0006464,GO:0006470,GO:0006793,GO:0006796,GO:0006810,GO:0006913,GO:0007165,GO:0008150,GO:0008152,GO:0009314,GO:0009416,GO:0009506,GO:0009628,GO:0009639,GO:0009889,GO:0009890,GO:0009892,GO:0009987,GO:0010017,GO:0010019,GO:0010035,GO:…
Smic36801	1.35921e-12	0.969825
Smic7529	1.38044e-12	1.06449	Expressed protein OS=Chlorella variabilis GN=CHLNCDRAFT_134923 PE=4 SV=1	GO:0003674,GO:0003824,GO:0006508,GO:0008150,GO:0008152,GO:0008233,GO:0008237,GO:0016787,GO:0019538,GO:0043170,GO:0044238,GO:0070011,GO:0071704
Smic29596	1.42198e-12	0.44015
Smic6609	1.48462e-12	-0.522487
Smic14993	1.55481e-12	0.503809
Smic38472	1.5716e-12	0.933414	hypothetical protein TTHERM_00530000 [Tetrahymena thermophila]
Smic43263	1.60125e-12	0.548903	hypothetical protein EMIHUDRAFT_441558 [Emiliania huxleyi CCMP1516] >gi|485639129|gb|EOD33479.1| hypothetical protein EMIHUDRAFT_441558 [Emiliania huxleyi CCMP1516]
Smic31731	1.81541e-12	0.518722	Voltage-dependent calcium channel type A subunit alpha-1 OS=Drosophila melanogaster GN=cac PE=2 SV=3	GO:0001505,GO:0002027,GO:0003674,GO:0005215,GO:0005216,GO:0005244,GO:0005245,GO:0005261,GO:0005262,GO:0005488,GO:0005509,GO:0005575,GO:0005891,GO:0006810,GO:0006811,GO:0006812,GO:0006816,GO:0006836,GO:0006887,GO:0007154,GO:0007165,GO:0007267,GO:0007268,GO:0007269,GO:0007275,GO:0007602,GO:0007610,GO:0007617,GO:0007619,GO:0007626,GO:0007632,GO:0008016,GO:0008049,GO:0008150,GO:0008324,GO:0008331,GO:…
Smic21747	1.82057e-12	0.715075
Smic20975	1.88973e-12	-0.585732
Smic15164	1.91544e-12	0.704149	hypothetical protein Pmar_PMAR024059 [Perkinsus marinus ATCC 50983] >gi|239882191|gb|EER07654.1| hypothetical protein Pmar_PMAR024059 [Perkinsus marinus ATCC 50983]
Smic2996	1.91544e-12	0.526944	Uncharacterized protein ycf39 OS=Cyanophora paradoxa GN=ycf39 PE=3 SV=1	GO:0003674,GO:0003824,GO:0005575,GO:0008150,GO:0008152,GO:0009536,GO:0009842,GO:0016491,GO:0043226,GO:0043227,GO:0043229,GO:0043231,GO:0044424,GO:0044444,GO:0044464,GO:0044699,GO:0044710,GO:0055114
Smic14068	1.95626e-12	0.457111	Uncharacterized protein OS=Guillardia theta CCMP2712 GN=GUITHDRAFT_143733 PE=3 SV=1	GO:0003674,GO:0005215,GO:0005344,GO:0005488,GO:0005506,GO:0006810,GO:0008150,GO:0015669,GO:0015671,GO:0019825,GO:0020037,GO:0022892,GO:0043167,GO:0043169,GO:0044699,GO:0044765,GO:0046872,GO:0046906,GO:0046914,GO:0051234,GO:0097159,GO:1901363
Smic24834	1.98698e-12	1.16278	Zinc finger protein OS=Gregarina niphandrodes GN=GNI_010410 PE=4 SV=1	GO:0003674,GO:0005488,GO:0043167,GO:0043169,GO:0046872
Smic12127	1.99212e-12	0.401495	Na(+)/H(+) antiporter NhaD OS=Alkalimonas amylolytica GN=nhaD PE=1 SV=1	GO:0003674,GO:0005215,GO:0005575,GO:0005886,GO:0006810,GO:0006811,GO:0006812,GO:0006814,GO:0008150,GO:0009987,GO:0015291,GO:0015297,GO:0015672,GO:0016020,GO:0016021,GO:0022804,GO:0022857,GO:0030001,GO:0044425,GO:0044464,GO:0044699,GO:0044763,GO:0044765,GO:0051234,GO:0055085
Smic27480	1.99662e-12	1.42137	Ammonium transporter 1 member 1 OS=Arabidopsis thaliana GN=AMT1-1 PE=1 SV=1	GO:0001101,GO:0001666,GO:0001763,GO:0002682,GO:0003674,GO:0005215,GO:0005575,GO:0005634,GO:0005886,GO:0005911,GO:0006461,GO:0006605,GO:0006612,GO:0006810,GO:0006811,GO:0006812,GO:0006820,GO:0006862,GO:0006865,GO:0006886,GO:0006888,GO:0006950,GO:0007165,GO:0008150,GO:0008324,GO:0008509,GO:0008519,GO:0009506,GO:0009628,GO:0009653,GO:0009719,GO:0009725,GO:0009737,GO:0009751,GO:0009791,GO:0009862,GO:…
Smic7557	2.04005e-12	0.906336
Smic28261	2.12499e-12	1.52321
Smic1640	2.12499e-12	0.524811	Protein arginine n-methyltransferase, putative (Fragment) OS=Perkinsus marinus (strain ATCC 50983 / TXsc) GN=Pmar_PMAR024834 PE=4 SV=1	GO:0000166,GO:0003674,GO:0003676,GO:0003824,GO:0005488,GO:0006464,GO:0006479,GO:0008150,GO:0008152,GO:0008168,GO:0008213,GO:0009987,GO:0016740,GO:0016741,GO:0019538,GO:0032259,GO:0036094,GO:0036211,GO:0043170,GO:0043412,GO:0043414,GO:0044237,GO:0044238,GO:0044260,GO:0044267,GO:0071704,GO:0097159,GO:1901265,GO:1901363
Smic7404	2.12499e-12	0.424692
Smic22726	2.13543e-12	0.750305	Polyprotein (Fragment) OS=Schistosoma japonicum GN=pol PE=4 SV=1	GO:0003674,GO:0003676,GO:0003723,GO:0003824,GO:0003964,GO:0005488,GO:0006139,GO:0006259,GO:0006260,GO:0006278,GO:0006725,GO:0006807,GO:0008150,GO:0008152,GO:0009058,GO:0009059,GO:0009987,GO:0016740,GO:0016772,GO:0016779,GO:0034061,GO:0034641,GO:0034645,GO:0043170,GO:0044237,GO:0044238,GO:0044249,GO:0044260,GO:0046483,GO:0071704,GO:0090304,GO:0097159,GO:1901360,GO:1901363,GO:1901576
Smic10893	2.1459e-12	0.572308	UvrABC system protein B OS=Chlamydia muridarum (strain MoPn / Nigg) GN=uvrB PE=3 SV=1	GO:0000166,GO:0000737,GO:0001882,GO:0001883,GO:0003674,GO:0003676,GO:0003677,GO:0003824,GO:0004386,GO:0004518,GO:0004519,GO:0004520,GO:0004536,GO:0005488,GO:0005524,GO:0005575,GO:0005737,GO:0006139,GO:0006259,GO:0006281,GO:0006289,GO:0006308,GO:0006725,GO:0006807,GO:0006950,GO:0006974,GO:0007154,GO:0008150,GO:0008152,GO:0009056,GO:0009057,GO:0009381,GO:0009432,GO:0009605,GO:0009987,GO:0009991,GO:…
Smic37282	2.17472e-12	0.966859	Ubiquitin carboxyl-terminal hydrolase 5 OS=Arabidopsis thaliana GN=UBP5 PE=1 SV=2	GO:0000956,GO:0003674,GO:0003824,GO:0004843,GO:0005575,GO:0005634,GO:0006139,GO:0006401,GO:0006402,GO:0006508,GO:0006511,GO:0006725,GO:0006807,GO:0008150,GO:0008152,GO:0008233,GO:0008234,GO:0009056,GO:0009057,GO:0009987,GO:0016070,GO:0016071,GO:0016787,GO:0019439,GO:0019538,GO:0019783,GO:0019941,GO:0034641,GO:0034655,GO:0036459,GO:0043170,GO:0043226,GO:0043227,GO:0043229,GO:0043231,GO:0043632,GO:…
Smic19040	2.19493e-12	0.408773	Uncharacterized protein OS=Amphimedon queenslandica PE=4 SV=1	GO:0003674,GO:0003824,GO:0008150,GO:0008152,GO:0016491,GO:0044699,GO:0044710,GO:0055114
Smic34437	2.22362e-12	0.398644	Probable palmitoyltransferase ZDHHC14 OS=Homo sapiens GN=ZDHHC14 PE=1 SV=1	GO:0003674,GO:0003824,GO:0005488,GO:0005575,GO:0005783,GO:0006464,GO:0006497,GO:0008150,GO:0008152,GO:0008270,GO:0009987,GO:0016020,GO:0016021,GO:0016409,GO:0016417,GO:0016740,GO:0016746,GO:0016747,GO:0018345,GO:0019538,GO:0019706,GO:0019707,GO:0036211,GO:0043167,GO:0043169,GO:0043170,GO:0043226,GO:0043227,GO:0043229,GO:0043231,GO:0043412,GO:0043543,GO:0044237,GO:0044238,GO:0044260,GO:0044267,GO:…
Smic9449	2.28888e-12	0.76678	Calcium-dependent protein kinase 2 OS=Plasmodium falciparum (isolate K1 / Thailand) GN=CPK2 PE=1 SV=3	GO:0000166,GO:0001882,GO:0001883,GO:0003674,GO:0003824,GO:0004672,GO:0004674,GO:0005488,GO:0005509,GO:0005524,GO:0006464,GO:0006468,GO:0006793,GO:0006796,GO:0008150,GO:0008152,GO:0009987,GO:0016301,GO:0016310,GO:0016740,GO:0016772,GO:0016773,GO:0017076,GO:0019538,GO:0030554,GO:0032549,GO:0032550,GO:0032553,GO:0032555,GO:0032559,GO:0035639,GO:0036094,GO:0036211,GO:0043167,GO:0043168,GO:0043169,GO:…
Smic40890	2.34514e-12	1.61167
Smic16851	2.35769e-12	1.00456
Smic5912	2.36732e-12	0.690572	DNA mismatch repair protein Msh2 OS=Mus musculus GN=Msh2 PE=1 SV=1	GO:0000018,GO:0000075,GO:0000077,GO:0000166,GO:0000217,GO:0000228,GO:0000287,GO:0000400,GO:0000403,GO:0000404,GO:0000406,GO:0000710,GO:0001701,GO:0001775,GO:0001882,GO:0001883,GO:0002200,GO:0002204,GO:0002208,GO:0002250,GO:0002252,GO:0002263,GO:0002285,GO:0002312,GO:0002366,GO:0002376,GO:0002443,GO:0002449,GO:0002460,GO:0002521,GO:0002562,GO:0002566,GO:0003006,GO:0003674,GO:0003676,GO:0003677,GO:…
Smic32927	2.45589e-12	0.395015	cGMP-dependent protein kinase, isozyme 1 OS=Drosophila melanogaster GN=Pkg21D PE=1 SV=2	GO:0000166,GO:0001882,GO:0001883,GO:0003674,GO:0003824,GO:0004672,GO:0004674,GO:0004690,GO:0004692,GO:0005488,GO:0005524,GO:0006464,GO:0006468,GO:0006793,GO:0006796,GO:0007525,GO:0007526,GO:0008150,GO:0008152,GO:0009987,GO:0016301,GO:0016310,GO:0016740,GO:0016772,GO:0016773,GO:0017076,GO:0019001,GO:0019538,GO:0030551,GO:0030553,GO:0030554,GO:0032502,GO:0032549,GO:0032550,GO:0032553,GO:0032555,GO:…
Smic26913	2.47885e-12	0.595115
Smic119	2.51894e-12	0.9552	Putative tick transposon (Fragment) OS=Rhipicephalus pulchellus PE=2 SV=1	GO:0003674,GO:0003676,GO:0003723,GO:0003824,GO:0003964,GO:0004518,GO:0004519,GO:0004521,GO:0004523,GO:0004540,GO:0005488,GO:0006139,GO:0006259,GO:0006260,GO:0006278,GO:0006725,GO:0006807,GO:0008150,GO:0008152,GO:0009058,GO:0009059,GO:0009987,GO:0016070,GO:0016740,GO:0016772,GO:0016779,GO:0016787,GO:0016788,GO:0016891,GO:0016893,GO:0034061,GO:0034641,GO:0034645,GO:0043170,GO:0044237,GO:0044238,GO:…
Smic6585	2.56353e-12	-0.485095	Non-canonical poly(A) RNA polymerase PAPD7 OS=Mus musculus GN=Papd7 PE=2 SV=2	GO:0000280,GO:0003674,GO:0003676,GO:0003677,GO:0003824,GO:0003887,GO:0004652,GO:0005488,GO:0005575,GO:0005634,GO:0005654,GO:0005737,GO:0006139,GO:0006259,GO:0006260,GO:0006261,GO:0006725,GO:0006807,GO:0006996,GO:0007049,GO:0007067,GO:0008150,GO:0008152,GO:0009058,GO:0009059,GO:0009987,GO:0016043,GO:0016740,GO:0016772,GO:0016779,GO:0022402,GO:0034061,GO:0034641,GO:0034645,GO:0042221,GO:0042493,GO:…
Smic23634	2.6933e-12	0.999619	hypothetical protein [Sulfurovum sp. NBC37-1] >gi|152992613|ref|YP_001358334.1| hypothetical protein SUN_1020 [Sulfurovum sp. NBC37-1] >gi|151424474|dbj|BAF71977.1| hypothetical protein [Sulfurovum sp. NBC37-1]
Smic1478	2.6933e-12	0.600436	Uncharacterized protein OS=Capitella teleta GN=CAPTEDRAFT_188857 PE=4 SV=1	GO:0005575,GO:0006810,GO:0008150,GO:0016020,GO:0051234
Smic33271	2.75201e-12	0.810518	Protein DD3-3 OS=Dictyostelium discoideum GN=DD3-3 PE=2 SV=1	GO:0003674,GO:0005575,GO:0006810,GO:0006897,GO:0006907,GO:0008150,GO:0016020,GO:0016021,GO:0016192,GO:0044351,GO:0044425,GO:0051234
Smic43524	2.85878e-12	1.10418	Potassium channel AKT1 OS=Oryza sativa subsp. japonica GN=AKT1 PE=2 SV=1	GO:0001101,GO:0003674,GO:0005215,GO:0005216,GO:0005242,GO:0005244,GO:0005249,GO:0005261,GO:0005267,GO:0005488,GO:0005515,GO:0005575,GO:0006810,GO:0006811,GO:0006812,GO:0006813,GO:0006950,GO:0006970,GO:0008150,GO:0008324,GO:0009414,GO:0009415,GO:0009628,GO:0009651,GO:0009987,GO:0010035,GO:0010107,GO:0010119,GO:0015075,GO:0015077,GO:0015079,GO:0015267,GO:0015276,GO:0015672,GO:0016020,GO:0016021,GO:…
Smic24587	2.87467e-12	0.497068
Smic32297	2.89356e-12	-0.453463
Smic280	2.97881e-12	0.768871
Smic22677	3.0016e-12	0.426415	Elongation factor Tu GTP binding domain-containing protein OS=Toxoplasma gondii ME49 GN=TGME49_228250 PE=4 SV=1	GO:0000166,GO:0001882,GO:0001883,GO:0003674,GO:0003676,GO:0003723,GO:0003746,GO:0003824,GO:0003924,GO:0005488,GO:0005525,GO:0006139,GO:0006152,GO:0006163,GO:0006184,GO:0006195,GO:0006414,GO:0006725,GO:0006753,GO:0006793,GO:0006796,GO:0006807,GO:0008135,GO:0008150,GO:0008152,GO:0009056,GO:0009058,GO:0009059,GO:0009116,GO:0009117,GO:0009119,GO:0009141,GO:0009143,GO:0009144,GO:0009146,GO:0009150,GO:…
Smic43259	3.04993e-12	0.568357	Voltage-dependent T-type calcium channel subunit alpha-1I OS=Rattus norvegicus GN=Cacna1i PE=2 SV=3	GO:0003674,GO:0005215,GO:0005216,GO:0005244,GO:0005245,GO:0005261,GO:0005262,GO:0005575,GO:0005886,GO:0005891,GO:0006810,GO:0006811,GO:0006812,GO:0006816,GO:0006873,GO:0006874,GO:0006875,GO:0007204,GO:0008150,GO:0008324,GO:0008332,GO:0009987,GO:0015075,GO:0015085,GO:0015267,GO:0016020,GO:0016021,GO:0016482,GO:0019725,GO:0022803,GO:0022832,GO:0022836,GO:0022838,GO:0022843,GO:0022857,GO:0022890,GO:…
Smic17691	3.0526e-12	1.39806	Probable phosphoribosylformylglycinamidine synthase, chloroplastic/mitochondrial OS=Arabidopsis thaliana GN=At1g74260 PE=2 SV=3	GO:0000166,GO:0001882,GO:0001883,GO:0003674,GO:0003824,GO:0004642,GO:0005488,GO:0005524,GO:0005575,GO:0005739,GO:0006082,GO:0006139,GO:0006163,GO:0006164,GO:0006188,GO:0006189,GO:0006520,GO:0006541,GO:0006725,GO:0006753,GO:0006793,GO:0006796,GO:0006807,GO:0008150,GO:0008152,GO:0009058,GO:0009064,GO:0009117,GO:0009123,GO:0009124,GO:0009126,GO:0009127,GO:0009150,GO:0009152,GO:0009156,GO:0009161,GO:…
Smic19203	3.09974e-12	0.484576	Terminal uridylyltransferase 7 OS=Homo sapiens GN=ZCCHC6 PE=1 SV=1	GO:0003674,GO:0003676,GO:0003723,GO:0003824,GO:0005488,GO:0006139,GO:0006396,GO:0006725,GO:0006807,GO:0008150,GO:0008152,GO:0008270,GO:0009987,GO:0016070,GO:0016740,GO:0016772,GO:0016779,GO:0031123,GO:0034641,GO:0043167,GO:0043169,GO:0043170,GO:0044237,GO:0044238,GO:0044260,GO:0044822,GO:0046483,GO:0046872,GO:0046914,GO:0050265,GO:0070569,GO:0071704,GO:0090304,GO:0097159,GO:1901360,GO:1901363
Smic26298	3.2553e-12	1.22353	Protein kinase putative OS=Albugo laibachii Nc14 GN=AlNc14C2G278 PE=4 SV=1	GO:0003674,GO:0003824,GO:0006793,GO:0006796,GO:0008150,GO:0008152,GO:0009987,GO:0016301,GO:0016310,GO:0016740,GO:0016772,GO:0044237
Smic36175	3.28087e-12	0.607458	Retrovirus-related Pol polyprotein from transposon TNT 1-94 OS=Nicotiana tabacum PE=2 SV=1	GO:0003674,GO:0003676,GO:0003824,GO:0003964,GO:0004175,GO:0004190,GO:0004518,GO:0004519,GO:0005488,GO:0006139,GO:0006259,GO:0006260,GO:0006278,GO:0006508,GO:0006725,GO:0006807,GO:0008150,GO:0008152,GO:0008233,GO:0008270,GO:0009058,GO:0009059,GO:0009987,GO:0015074,GO:0016740,GO:0016772,GO:0016779,GO:0016787,GO:0016788,GO:0019538,GO:0034061,GO:0034641,GO:0034645,GO:0043167,GO:0043169,GO:0043170,GO:…
Smic17762	3.32844e-12	1.07904	Protein kinase OS=Nannochloropsis gaditana GN=Naga_100028g17 PE=4 SV=1	GO:0003674,GO:0003824,GO:0006793,GO:0006796,GO:0008150,GO:0008152,GO:0009987,GO:0016301,GO:0016310,GO:0016740,GO:0016772,GO:0044237
Smic30354	3.45603e-12	0.959204
Smic17689	3.57473e-12	0.810984	Probable phosphoribosylformylglycinamidine synthase, chloroplastic/mitochondrial OS=Arabidopsis thaliana GN=At1g74260 PE=2 SV=3	GO:0000166,GO:0001882,GO:0001883,GO:0003674,GO:0003824,GO:0004642,GO:0005488,GO:0005524,GO:0005575,GO:0005739,GO:0006082,GO:0006139,GO:0006163,GO:0006164,GO:0006188,GO:0006189,GO:0006520,GO:0006541,GO:0006725,GO:0006753,GO:0006793,GO:0006796,GO:0006807,GO:0008150,GO:0008152,GO:0009058,GO:0009064,GO:0009117,GO:0009123,GO:0009124,GO:0009126,GO:0009127,GO:0009150,GO:0009152,GO:0009156,GO:0009161,GO:…
Smic22974	3.57473e-12	-0.361815	Putative aquaporin NIP4-1 OS=Arabidopsis thaliana GN=NIP4-1 PE=3 SV=1	GO:0003674,GO:0005215,GO:0005575,GO:0006810,GO:0008150,GO:0016020,GO:0016021,GO:0044425,GO:0051234
Smic20770	3.69625e-12	0.792562	Potassium voltage-gated channel subfamily H member 6 OS=Homo sapiens GN=KCNH6 PE=1 SV=1	GO:0003674,GO:0004871,GO:0005215,GO:0005216,GO:0005244,GO:0005249,GO:0005261,GO:0005267,GO:0005575,GO:0005886,GO:0005887,GO:0006810,GO:0006811,GO:0006812,GO:0006813,GO:0007154,GO:0007165,GO:0007267,GO:0007268,GO:0008150,GO:0008324,GO:0009987,GO:0015075,GO:0015077,GO:0015079,GO:0015267,GO:0015672,GO:0016020,GO:0016021,GO:0022803,GO:0022832,GO:0022836,GO:0022838,GO:0022843,GO:0022857,GO:0022890,GO:…
Smic32412	3.78744e-12	-0.486587	Ubiquitin-fold modifier-conjugating enzyme 1 OS=Arabidopsis thaliana GN=At1g27530 PE=2 SV=1	GO:0006810,GO:0008150,GO:0008152,GO:0009056,GO:0009404,GO:0009407,GO:0009987,GO:0016192,GO:0019748,GO:0044237,GO:0044248,GO:0044699,GO:0044710,GO:0044712,GO:0044763,GO:0044765,GO:0046907,GO:0048193,GO:0051234,GO:0051649,GO:0090487,GO:1902582
Smic43653	3.79387e-12	0.581676
Smic21916	4.07435e-12	0.5522	Uncharacterized protein PF11_0207 OS=Plasmodium falciparum (isolate 3D7) GN=PF11_0207 PE=4 SV=2	GO:0003674,GO:0005575,GO:0005737,GO:0016020,GO:0044424,GO:0044464
Smic9408	4.1148e-12	0.659679	Putative multidrug resistance protein OS=Oryza sativa subsp. japonica GN=Os02g0190300 PE=3 SV=1	GO:0000166,GO:0001882,GO:0001883,GO:0003674,GO:0003824,GO:0005215,GO:0005488,GO:0005524,GO:0005575,GO:0006139,GO:0006152,GO:0006163,GO:0006195,GO:0006200,GO:0006725,GO:0006753,GO:0006793,GO:0006796,GO:0006807,GO:0006810,GO:0008150,GO:0008152,GO:0009056,GO:0009116,GO:0009117,GO:0009119,GO:0009123,GO:0009125,GO:0009126,GO:0009128,GO:0009141,GO:0009143,GO:0009144,GO:0009146,GO:0009150,GO:0009154,GO:…
Smic6179	4.1251e-12	1.56452
Smic31618	4.13547e-12	0.750835	Membrane protein insertase YidC OS=Janthinobacterium sp. (strain Marseille) GN=yidC PE=3 SV=1	GO:0005575,GO:0005886,GO:0006810,GO:0008150,GO:0015031,GO:0016020,GO:0016021,GO:0044425,GO:0044464,GO:0045184,GO:0051205,GO:0051234,GO:0071702,GO:0090150
Smic26995	4.18371e-12	0.488097	Cell surface glycoprotein 1 OS=Clostridium thermocellum (strain ATCC 27405 / DSM 1237) GN=olpB PE=4 SV=2	GO:0000272,GO:0003674,GO:0005488,GO:0005575,GO:0005576,GO:0005618,GO:0005975,GO:0005976,GO:0008150,GO:0008152,GO:0009056,GO:0009057,GO:0016052,GO:0030115,GO:0030246,GO:0030312,GO:0043170,GO:0044238,GO:0044464,GO:0071704,GO:1901575
Smic39765	4.29075e-12	1.0849	Fucoxanthin-chlorophyll a-c binding protein F, chloroplastic (Fragment) OS=Macrocystis pyrifera GN=FCPF PE=2 SV=1	GO:0003674,GO:0005488,GO:0005575,GO:0006091,GO:0006464,GO:0008150,GO:0008152,GO:0009507,GO:0009521,GO:0009523,GO:0009535,GO:0009536,GO:0009579,GO:0009765,GO:0009987,GO:0015979,GO:0016020,GO:0016021,GO:0016168,GO:0018298,GO:0019538,GO:0030076,GO:0032991,GO:0034357,GO:0036211,GO:0042651,GO:0043170,GO:0043226,GO:0043227,GO:0043229,GO:0043231,GO:0043234,GO:0043412,GO:0044237,GO:0044238,GO:0044260,GO:…
Smic5619	4.44568e-12	0.874285	Beta-1,4-galactosyltransferase, putative OS=Perkinsus marinus (strain ATCC 50983 / TXsc) GN=Pmar_PMAR009194 PE=4 SV=1	GO:0003674,GO:0003824,GO:0005975,GO:0008150,GO:0008152,GO:0016740,GO:0016757,GO:0044238,GO:0071704
Smic24021	4.53693e-12	-0.450586
Smic37545	4.53994e-12	1.45785
Smic42609	4.6326e-12	1.47469	Uncharacterized protein OS=Ancylostoma ceylanicum GN=Acey_s0001.g376 PE=4 SV=1	GO:0003674,GO:0003676,GO:0003723,GO:0003824,GO:0003964,GO:0005488,GO:0006139,GO:0006259,GO:0006260,GO:0006278,GO:0006725,GO:0006807,GO:0008150,GO:0008152,GO:0009058,GO:0009059,GO:0009987,GO:0016740,GO:0016772,GO:0016779,GO:0034061,GO:0034641,GO:0034645,GO:0043170,GO:0044237,GO:0044238,GO:0044249,GO:0044260,GO:0046483,GO:0071704,GO:0090304,GO:0097159,GO:1901360,GO:1901363,GO:1901576
Smic21267	4.76292e-12	0.923362	Probable pre-mRNA-splicing factor ATP-dependent RNA helicase OS=Arabidopsis thaliana GN=At3g26560 PE=1 SV=2	GO:0000166,GO:0000226,GO:0000911,GO:0001882,GO:0001883,GO:0003674,GO:0003676,GO:0003723,GO:0003824,GO:0004386,GO:0005488,GO:0005524,GO:0005575,GO:0005634,GO:0005739,GO:0005829,GO:0005911,GO:0005975,GO:0006139,GO:0006152,GO:0006163,GO:0006195,GO:0006200,GO:0006396,GO:0006397,GO:0006464,GO:0006486,GO:0006725,GO:0006753,GO:0006793,GO:0006796,GO:0006807,GO:0006996,GO:0007010,GO:0007017,GO:0008026,GO:…
Smic41954	4.803e-12	0.664848	hypothetical protein Pmar_PMAR027891 [Perkinsus marinus ATCC 50983] >gi|239878587|gb|EER05250.1| hypothetical protein Pmar_PMAR027891 [Perkinsus marinus ATCC 50983]
Smic3007	4.80872e-12	1.50831	Serine/threonine-protein kinase TOS3 OS=Saccharomyces cerevisiae (strain ATCC 204508 / S288c) GN=TOS3 PE=1 SV=1	GO:0000166,GO:0001882,GO:0001883,GO:0003674,GO:0003824,GO:0004672,GO:0004674,GO:0005488,GO:0005524,GO:0005575,GO:0005737,GO:0005975,GO:0005996,GO:0006006,GO:0006464,GO:0006468,GO:0006793,GO:0006796,GO:0006950,GO:0008150,GO:0008152,GO:0009987,GO:0016301,GO:0016310,GO:0016740,GO:0016772,GO:0016773,GO:0017076,GO:0019318,GO:0019538,GO:0030554,GO:0032549,GO:0032550,GO:0032553,GO:0032555,GO:0032559,GO:…
Smic18865	4.80872e-12	0.946884	Uncharacterized protein OS=Acanthamoeba castellanii str. Neff GN=ACA1_288520 PE=4 SV=1	GO:0003674,GO:0003824,GO:0008150,GO:0008152
Smic16130	4.89e-12	1.48322	Putative uncharacterized protein OS=Aureococcus anophagefferens GN=AURANDRAFT_71709 PE=4 SV=1	GO:0003674,GO:0003824,GO:0005215,GO:0005488,GO:0006810,GO:0008150,GO:0008152,GO:0016787,GO:0043167,GO:0043169,GO:0046872,GO:0051234
Smic25351	4.99318e-12	0.64026
Smic1497	5.09825e-12	1.3687	hypothetical protein GUITHDRAFT_108646 [Guillardia theta CCMP2712] >gi|428176493|gb|EKX45377.1| hypothetical protein GUITHDRAFT_108646 [Guillardia theta CCMP2712]
Smic11086	5.19631e-12	-0.50278	50S ribosomal protein L12, chloroplastic OS=Gracilaria tenuistipitata var. liui GN=rpl12 PE=3 SV=1	GO:0003674,GO:0003735,GO:0005198,GO:0005575,GO:0005622,GO:0005840,GO:0006412,GO:0008150,GO:0008152,GO:0009058,GO:0009059,GO:0009507,GO:0009536,GO:0009987,GO:0019538,GO:0030529,GO:0032991,GO:0034645,GO:0043170,GO:0043226,GO:0043227,GO:0043228,GO:0043229,GO:0043231,GO:0043232,GO:0044237,GO:0044238,GO:0044249,GO:0044260,GO:0044267,GO:0044424,GO:0044444,GO:0044464,GO:0071704,GO:1901576
Smic17335	5.32298e-12	-0.401096	conserved hypothetical protein [Perkinsus marinus ATCC 50983] >gi|239882165|gb|EER07628.1| conserved hypothetical protein [Perkinsus marinus ATCC 50983]
Smic46104	5.42542e-12	0.935821	RNA polymerase Rpb1 repeat domain-containing protein, partial [Reticulomyxa filosa]
Smic25632	5.50026e-12	1.6318	Serine/threonine-protein kinase GIN4 OS=Candida albicans (strain SC5314 / ATCC MYA-2876) GN=GIN4 PE=1 SV=1	GO:0000131,GO:0000166,GO:0000921,GO:0001558,GO:0001882,GO:0001883,GO:0003674,GO:0003824,GO:0004672,GO:0004674,GO:0005488,GO:0005524,GO:0005575,GO:0005737,GO:0005856,GO:0005935,GO:0005940,GO:0006461,GO:0006464,GO:0006468,GO:0006793,GO:0006796,GO:0006915,GO:0008150,GO:0008152,GO:0008219,GO:0009987,GO:0012501,GO:0016043,GO:0016265,GO:0016301,GO:0016310,GO:0016740,GO:0016772,GO:0016773,GO:0017076,GO:…
Smic10544	5.57935e-12	-0.365786	Light-harvesting complex I LH38 proteins (Fragment) OS=Euglena gracilis PE=2 SV=1	GO:0005575,GO:0006091,GO:0008150,GO:0008152,GO:0009507,GO:0009521,GO:0009522,GO:0009536,GO:0009765,GO:0009987,GO:0015979,GO:0016020,GO:0032991,GO:0043226,GO:0043227,GO:0043229,GO:0043231,GO:0043234,GO:0044237,GO:0044424,GO:0044425,GO:0044436,GO:0044444,GO:0044464
Smic18131	5.63007e-12	1.15643	Inositol hexakisphosphate and diphosphoinositol-pentakisphosphate kinase 2 OS=Mus musculus GN=Ppip5k2 PE=1 SV=3	GO:0000166,GO:0000827,GO:0000828,GO:0000832,GO:0001882,GO:0001883,GO:0003674,GO:0003824,GO:0003993,GO:0005488,GO:0005524,GO:0005575,GO:0005737,GO:0005829,GO:0005975,GO:0006020,GO:0006066,GO:0006793,GO:0006796,GO:0008150,GO:0008152,GO:0009987,GO:0016301,GO:0016310,GO:0016311,GO:0016740,GO:0016772,GO:0016776,GO:0016787,GO:0016788,GO:0016791,GO:0017076,GO:0019751,GO:0030554,GO:0032549,GO:0032550,GO:…
Smic34146	5.65215e-12	1.5419
Smic30003	5.65323e-12	0.486301	WGS project CAID00000000 data, contig chromosome 10 OS=Ostreococcus tauri GN=Ot10g03170 PE=4 SV=1	GO:0003674,GO:0005488,GO:0043167,GO:0043169,GO:0046872
Smic15617	5.67531e-12	0.629545	Phosphatidylinositol 4-phosphate 5-kinase 2 OS=Arabidopsis thaliana GN=PIP5K2 PE=1 SV=2	GO:0000166,GO:0001882,GO:0001883,GO:0003006,GO:0003674,GO:0003824,GO:0005488,GO:0005515,GO:0005524,GO:0005575,GO:0005886,GO:0006629,GO:0006644,GO:0006650,GO:0006793,GO:0006796,GO:0008150,GO:0008152,GO:0009605,GO:0009606,GO:0009628,GO:0009629,GO:0009630,GO:0009791,GO:0009958,GO:0009987,GO:0010311,GO:0016020,GO:0016301,GO:0016307,GO:0016308,GO:0016310,GO:0016740,GO:0016772,GO:0016773,GO:0017076,GO:…
Smic965	5.75026e-12	0.80141
Smic20263	5.85956e-12	0.554958	Exportin-2 OS=Xenopus laevis GN=cse1l PE=2 SV=1	GO:0003674,GO:0005488,GO:0005515,GO:0005575,GO:0005634,GO:0005737,GO:0006810,GO:0006886,GO:0008150,GO:0008536,GO:0015031,GO:0017016,GO:0019899,GO:0031267,GO:0043226,GO:0043227,GO:0043229,GO:0043231,GO:0044424,GO:0044464,GO:0045184,GO:0046907,GO:0051020,GO:0051234,GO:0051649,GO:0071702
Smic28503	6.20799e-12	0.757531	Uncharacterized protein MJ0750 OS=Methanocaldococcus jannaschii (strain ATCC 43067 / DSM 2661 / JAL-1 / JCM 10045 / NBRC 100440) GN=MJ0750 PE=4 SV=1	GO:0003674,GO:0005488,GO:0005575,GO:0005886,GO:0008150,GO:0008152,GO:0016020,GO:0016021,GO:0043167,GO:0043169,GO:0044425,GO:0044464,GO:0044699,GO:0044710,GO:0046872,GO:0051536,GO:0051539,GO:0051540,GO:0055114
Smic36394	6.27238e-12	0.53104	Myosin-8 OS=Arabidopsis thaliana GN=XI-B PE=3 SV=1	GO:0000166,GO:0001882,GO:0001883,GO:0003674,GO:0003774,GO:0003779,GO:0003824,GO:0005488,GO:0005515,GO:0005516,GO:0005524,GO:0005575,GO:0005737,GO:0006928,GO:0008092,GO:0008150,GO:0008152,GO:0009987,GO:0016049,GO:0016459,GO:0016462,GO:0016787,GO:0016817,GO:0016818,GO:0017076,GO:0017111,GO:0030029,GO:0030048,GO:0030554,GO:0032502,GO:0032549,GO:0032550,GO:0032553,GO:0032555,GO:0032559,GO:0032991,GO:…
Smic34874	6.40193e-12	-0.791973	Small nuclear ribonucleoprotein U6, putative OS=Perkinsus marinus (strain ATCC 50983 / TXsc) GN=Pmar_PMAR010148 PE=4 SV=1	GO:0005575,GO:0019013,GO:0030529,GO:0032991,GO:0044423,GO:0044424,GO:0044464
Smic37285	6.40572e-12	0.704881	Probable myosin light chain kinase DDB_G0292624 OS=Dictyostelium discoideum GN=DDB_G0292624 PE=3 SV=1	GO:0000166,GO:0001882,GO:0001883,GO:0003674,GO:0003824,GO:0004672,GO:0004674,GO:0004687,GO:0005488,GO:0005524,GO:0006464,GO:0006468,GO:0006793,GO:0006796,GO:0006810,GO:0006897,GO:0006907,GO:0008150,GO:0008152,GO:0009987,GO:0016192,GO:0016301,GO:0016310,GO:0016740,GO:0016772,GO:0016773,GO:0017076,GO:0019538,GO:0030554,GO:0032549,GO:0032550,GO:0032553,GO:0032555,GO:0032559,GO:0035639,GO:0036094,GO:…
Smic9288	6.59348e-12	0.829517
Smic15523	6.641e-12	0.969989	Uncharacterized protein OS=Guillardia theta CCMP2712 GN=GUITHDRAFT_164830 PE=4 SV=1	GO:0003674,GO:0004872,GO:0005044,GO:0005575,GO:0006810,GO:0006897,GO:0006898,GO:0008150,GO:0016020,GO:0016192,GO:0038024,GO:0051234
Smic21076	6.6704e-12	0.563654	Putative uncharacterized protein OS=Perkinsus marinus (strain ATCC 50983 / TXsc) GN=Pmar_PMAR026497 PE=4 SV=1	GO:0003674,GO:0005488,GO:0005509,GO:0043167,GO:0043169,GO:0046872
Smic31273	6.70175e-12	1.81631	Cyclin-dependent kinase 3 OS=Homo sapiens GN=CDK3 PE=1 SV=1	GO:0000082,GO:0000166,GO:0000280,GO:0001882,GO:0001883,GO:0003674,GO:0003824,GO:0004672,GO:0004674,GO:0004693,GO:0005488,GO:0005524,GO:0006464,GO:0006468,GO:0006793,GO:0006796,GO:0006996,GO:0007049,GO:0007067,GO:0008150,GO:0008152,GO:0008283,GO:0009987,GO:0016043,GO:0016301,GO:0016310,GO:0016740,GO:0016772,GO:0016773,GO:0017076,GO:0019538,GO:0022402,GO:0030554,GO:0032549,GO:0032550,GO:0032553,GO:…
Smic40055	6.76196e-12	0.730161
Smic46521	6.9876e-12	-0.708106
Smic40165	7.16061e-12	-0.452444	Tubulin alpha chain OS=Oxytricha granulifera PE=3 SV=1	GO:0000166,GO:0001882,GO:0001883,GO:0003674,GO:0003824,GO:0003924,GO:0005198,GO:0005200,GO:0005488,GO:0005525,GO:0005575,GO:0005737,GO:0005856,GO:0005874,GO:0006139,GO:0006152,GO:0006163,GO:0006184,GO:0006195,GO:0006461,GO:0006725,GO:0006753,GO:0006793,GO:0006796,GO:0006807,GO:0007017,GO:0008150,GO:0008152,GO:0009056,GO:0009116,GO:0009117,GO:0009119,GO:0009141,GO:0009143,GO:0009144,GO:0009146,GO:…
Smic45726	7.31743e-12	0.798429
Smic3734	7.45354e-12	0.761815	Calcium-dependent protein kinase 3 OS=Arabidopsis thaliana GN=CPK3 PE=1 SV=1	GO:0000166,GO:0001101,GO:0001882,GO:0001883,GO:0003674,GO:0003824,GO:0004672,GO:0004674,GO:0005488,GO:0005509,GO:0005515,GO:0005524,GO:0005575,GO:0005634,GO:0005737,GO:0005773,GO:0005829,GO:0005886,GO:0006464,GO:0006468,GO:0006793,GO:0006796,GO:0006950,GO:0006970,GO:0007165,GO:0008150,GO:0008152,GO:0009628,GO:0009651,GO:0009719,GO:0009725,GO:0009737,GO:0009738,GO:0009755,GO:0009987,GO:0010033,GO:…
Smic1450	7.53087e-12	0.983879
Smic8562	7.64335e-12	0.415841	Peptidyl-prolyl cis-trans isomerase G OS=Rattus norvegicus GN=Ppig PE=1 SV=2	GO:0000413,GO:0003674,GO:0003755,GO:0003824,GO:0005575,GO:0005634,GO:0006457,GO:0006464,GO:0008150,GO:0008152,GO:0009987,GO:0016363,GO:0016604,GO:0016607,GO:0016853,GO:0016859,GO:0018193,GO:0018208,GO:0019538,GO:0036211,GO:0043170,GO:0043226,GO:0043227,GO:0043229,GO:0043231,GO:0043412,GO:0044237,GO:0044238,GO:0044260,GO:0044267,GO:0044422,GO:0044424,GO:0044428,GO:0044446,GO:0044451,GO:0044464,GO:…
Smic35506	7.66416e-12	0.641109	E3 ubiquitin-protein ligase MARCH7 OS=Rattus norvegicus GN=March7 PE=2 SV=1	GO:0003674,GO:0003824,GO:0005488,GO:0006464,GO:0008150,GO:0008152,GO:0008270,GO:0009987,GO:0016567,GO:0016874,GO:0019538,GO:0032446,GO:0036211,GO:0043167,GO:0043169,GO:0043170,GO:0043412,GO:0044237,GO:0044238,GO:0044260,GO:0044267,GO:0046872,GO:0046914,GO:0070647,GO:0071704
Smic13887	7.77822e-12	0.523209	Putative uncharacterized protein OS=Uncinocarpus reesii (strain UAMH 1704) GN=UREG_05830 PE=4 SV=1	GO:0003674,GO:0005215,GO:0005575,GO:0006810,GO:0006811,GO:0006820,GO:0008150,GO:0008272,GO:0008509,GO:0009987,GO:0015075,GO:0015103,GO:0015116,GO:0015698,GO:0016020,GO:0016021,GO:0022857,GO:0022891,GO:0022892,GO:0034220,GO:0044425,GO:0044699,GO:0044763,GO:0044765,GO:0051234,GO:0055085,GO:0072348,GO:1901682,GO:1902358
Smic45016	7.77822e-12	-0.492615	Apurinic endonuclease-redox protein OS=Arabidopsis thaliana GN=ARP PE=2 SV=2	GO:0000338,GO:0000737,GO:0003674,GO:0003676,GO:0003677,GO:0003824,GO:0003906,GO:0004518,GO:0004519,GO:0004520,GO:0004536,GO:0005488,GO:0005575,GO:0005622,GO:0005634,GO:0006139,GO:0006259,GO:0006281,GO:0006308,GO:0006325,GO:0006355,GO:0006464,GO:0006479,GO:0006725,GO:0006807,GO:0006950,GO:0006974,GO:0006996,GO:0008150,GO:0008152,GO:0008213,GO:0008284,GO:0009056,GO:0009057,GO:0009295,GO:0009314,GO:…
Smic41284	7.77822e-12	-0.458976
Smic32322	7.91624e-12	-0.385689	conserved unknown protein [Ectocarpus siliculosus]
Smic7169	7.94597e-12	1.16791	Sodium/calcium exchanger 3 OS=Rattus norvegicus GN=Slc8a3 PE=2 SV=1	GO:0003674,GO:0005215,GO:0005432,GO:0005488,GO:0005515,GO:0005516,GO:0005575,GO:0005739,GO:0005874,GO:0005886,GO:0006810,GO:0006811,GO:0006812,GO:0006814,GO:0006816,GO:0006873,GO:0006874,GO:0006875,GO:0007154,GO:0007204,GO:0008150,GO:0008324,GO:0009719,GO:0009987,GO:0010033,GO:0010243,GO:0014070,GO:0014074,GO:0015075,GO:0015077,GO:0015081,GO:0015085,GO:0015291,GO:0015297,GO:0015298,GO:0015368,GO:…
Smic11416	7.94597e-12	0.854004
Smic42279	7.95948e-12	0.555174
Smic39895	8.01388e-12	-0.413147	hypothetical protein ACMU_14615 [Actibacterium mucosum KCTC 23349]
Smic9024	8.03962e-12	0.456481	Coiled-coil domain-containing protein 96 OS=Mus musculus GN=Ccdc96 PE=2 SV=1	GO:0003674,GO:0005575,GO:0008150
Smic37169	8.38941e-12	0.601628	Uncharacterized protein YbeQ OS=Escherichia coli (strain K12) GN=ybeQ PE=4 SV=2	GO:0006950,GO:0006979,GO:0008150,GO:0050896
Smic24178	8.38941e-12	-0.423708	O-acetyl-ADP-ribose deacetylase OS=Cronobacter turicensis (strain DSM 18703 / LMG 23827 / z3032) GN=ymdB PE=3 SV=1	GO:0001882,GO:0001883,GO:0003674,GO:0003824,GO:0004857,GO:0005488,GO:0006139,GO:0006725,GO:0006807,GO:0008150,GO:0008152,GO:0008428,GO:0009116,GO:0009987,GO:0016787,GO:0019213,GO:0019219,GO:0019222,GO:0030234,GO:0031323,GO:0032069,GO:0032074,GO:0034641,GO:0036094,GO:0042278,GO:0043086,GO:0044092,GO:0044237,GO:0044238,GO:0044281,GO:0044699,GO:0044710,GO:0044763,GO:0046483,GO:0050789,GO:0050790,GO:…
Smic16161	8.62324e-12	1.00759	Retrovirus-related Pol polyprotein from transposon TNT 1-94 OS=Nicotiana tabacum PE=2 SV=1	GO:0003674,GO:0003676,GO:0003824,GO:0003964,GO:0004175,GO:0004190,GO:0004518,GO:0004519,GO:0005488,GO:0006139,GO:0006259,GO:0006260,GO:0006278,GO:0006508,GO:0006725,GO:0006807,GO:0008150,GO:0008152,GO:0008233,GO:0008270,GO:0009058,GO:0009059,GO:0009987,GO:0015074,GO:0016740,GO:0016772,GO:0016779,GO:0016787,GO:0016788,GO:0019538,GO:0034061,GO:0034641,GO:0034645,GO:0043167,GO:0043169,GO:0043170,GO:…
Smic2228	8.89258e-12	0.667963	Lon protease OS=Anaeromyxobacter dehalogenans (strain 2CP-C) GN=lon PE=3 SV=1	GO:0000166,GO:0001882,GO:0001883,GO:0003674,GO:0003676,GO:0003677,GO:0003824,GO:0004175,GO:0004176,GO:0004252,GO:0005488,GO:0005524,GO:0005575,GO:0005737,GO:0006139,GO:0006152,GO:0006163,GO:0006195,GO:0006200,GO:0006508,GO:0006515,GO:0006725,GO:0006753,GO:0006793,GO:0006796,GO:0006807,GO:0006950,GO:0008150,GO:0008152,GO:0008233,GO:0008236,GO:0009056,GO:0009057,GO:0009116,GO:0009117,GO:0009119,GO:…
Smic12272	9.11106e-12	0.601337	Indoleamine 2,3-dioxygenase 1 OS=Mus musculus GN=Ido1 PE=1 SV=1	GO:0001816,GO:0001817,GO:0001818,GO:0001819,GO:0002237,GO:0002532,GO:0002534,GO:0002643,GO:0002645,GO:0002664,GO:0002666,GO:0002676,GO:0002678,GO:0002682,GO:0002683,GO:0002684,GO:0002694,GO:0002695,GO:0002828,GO:0002830,GO:0003674,GO:0003824,GO:0004833,GO:0005488,GO:0005515,GO:0005575,GO:0005737,GO:0006082,GO:0006520,GO:0006568,GO:0006569,GO:0006575,GO:0006576,GO:0006586,GO:0006725,GO:0006807,GO:…
Smic7036	9.27878e-12	0.63719
Smic44670	9.34502e-12	-0.564891	Pentatricopeptide repeat-containing protein At1g63080, mitochondrial OS=Arabidopsis thaliana GN=At1g63080 PE=2 SV=1	GO:0005575,GO:0005739,GO:0043226,GO:0043227,GO:0043229,GO:0043231,GO:0044424,GO:0044444,GO:0044464
Smic28061	9.65101e-12	0.859135	Potassium voltage-gated channel subfamily A member 2 OS=Rattus norvegicus GN=Kcna2 PE=1 SV=1	GO:0003674,GO:0005215,GO:0005216,GO:0005244,GO:0005249,GO:0005251,GO:0005261,GO:0005267,GO:0005488,GO:0005515,GO:0005575,GO:0006461,GO:0006810,GO:0006811,GO:0006812,GO:0006813,GO:0008076,GO:0008150,GO:0008324,GO:0009987,GO:0015075,GO:0015077,GO:0015079,GO:0015267,GO:0015271,GO:0015672,GO:0016020,GO:0016021,GO:0016043,GO:0021604,GO:0021633,GO:0022607,GO:0022803,GO:0022832,GO:0022836,GO:0022838,GO:…
Smic15237	9.65101e-12	-0.402734
Smic24417	9.65101e-12	-0.535015
Smic4947	9.76549e-12	0.568206	hypothetical protein AURANDRAFT_61640 [Aureococcus anophagefferens]
Smic6394	9.76549e-12	-0.36505	Uncharacterized protein (Fragment) OS=Ciona intestinalis GN=LOC100180237 PE=4 SV=1	GO:0000808,GO:0005575,GO:0005634,GO:0006139,GO:0006259,GO:0006260,GO:0006725,GO:0006807,GO:0008150,GO:0008152,GO:0009058,GO:0009059,GO:0009987,GO:0032991,GO:0034641,GO:0034645,GO:0043170,GO:0043226,GO:0043227,GO:0043229,GO:0043231,GO:0043234,GO:0044237,GO:0044238,GO:0044249,GO:0044260,GO:0044422,GO:0044424,GO:0044427,GO:0044446,GO:0044464,GO:0046483,GO:0071704,GO:0090304,GO:1901360,GO:1901576
Smic41350	1.0148e-11	0.767841	Predicted protein (Fragment) OS=Thalassiosira pseudonana GN=THAPSDRAFT_14293 PE=4 SV=1	GO:0005575,GO:0016021,GO:0044425
Smic1713	1.02087e-11	0.665112	Pumilio homolog 5 OS=Arabidopsis thaliana GN=APUM5 PE=1 SV=2	GO:0003674,GO:0003676,GO:0003723,GO:0003729,GO:0005488,GO:0005575,GO:0005737,GO:0005773,GO:0005829,GO:0005975,GO:0006417,GO:0006464,GO:0006486,GO:0006487,GO:0008150,GO:0008152,GO:0009889,GO:0009987,GO:0010468,GO:0010556,GO:0010608,GO:0019222,GO:0019538,GO:0031323,GO:0031326,GO:0032268,GO:0036211,GO:0043170,GO:0043226,GO:0043227,GO:0043229,GO:0043231,GO:0043412,GO:0043413,GO:0044237,GO:0044238,GO:…
Smic26290	1.02699e-11	0.469772	Mitogen-activated protein kinase homolog MMK1 OS=Medicago sativa GN=MMK1 PE=1 SV=1	GO:0000165,GO:0000166,GO:0000280,GO:0000746,GO:0001882,GO:0001883,GO:0003674,GO:0003824,GO:0004672,GO:0004674,GO:0004702,GO:0004707,GO:0004871,GO:0005057,GO:0005488,GO:0005524,GO:0006464,GO:0006468,GO:0006793,GO:0006796,GO:0006996,GO:0007049,GO:0007067,GO:0007165,GO:0008150,GO:0008152,GO:0009987,GO:0016043,GO:0016301,GO:0016310,GO:0016740,GO:0016772,GO:0016773,GO:0017076,GO:0019538,GO:0022402,GO:…
Smic39124	1.02766e-11	0.678659	FGFR1 oncogene partner OS=Macaca fascicularis GN=FGFR1OP PE=2 SV=1	GO:0000226,GO:0005575,GO:0005737,GO:0005815,GO:0005856,GO:0006996,GO:0007010,GO:0007017,GO:0008150,GO:0009987,GO:0016043,GO:0032507,GO:0034453,GO:0043226,GO:0043228,GO:0043229,GO:0043232,GO:0044422,GO:0044424,GO:0044430,GO:0044446,GO:0044464,GO:0044699,GO:0044763,GO:0045185,GO:0051235,GO:0051651,GO:0065007,GO:0065008,GO:0071840,GO:1902589
Smic4626	1.04529e-11	0.423022	Sucrose transport protein SUT5 OS=Oryza sativa subsp. japonica GN=SUT5 PE=1 SV=1	GO:0003674,GO:0005215,GO:0005351,GO:0005363,GO:0005364,GO:0005402,GO:0005575,GO:0005886,GO:0005887,GO:0005975,GO:0005984,GO:0005985,GO:0006810,GO:0008150,GO:0008152,GO:0008324,GO:0008506,GO:0008515,GO:0008643,GO:0009311,GO:0009987,GO:0015075,GO:0015144,GO:0015154,GO:0015157,GO:0015291,GO:0015293,GO:0015294,GO:0015295,GO:0015573,GO:0015665,GO:0015759,GO:0015766,GO:0015768,GO:0015770,GO:0015772,GO:…
Smic5916	1.07745e-11	0.532866	Ankyrin-1 OS=Homo sapiens GN=ANK1 PE=1 SV=3	GO:0003674,GO:0005198,GO:0005200,GO:0005488,GO:0005515,GO:0005575,GO:0005634,GO:0005737,GO:0005783,GO:0005829,GO:0005856,GO:0005886,GO:0006605,GO:0006612,GO:0006725,GO:0006778,GO:0006779,GO:0006807,GO:0006810,GO:0006811,GO:0006812,GO:0006886,GO:0006887,GO:0006888,GO:0006928,GO:0006996,GO:0007010,GO:0007163,GO:0007165,GO:0007411,GO:0008092,GO:0008093,GO:0008150,GO:0008152,GO:0009058,GO:0009987,GO:…
Smic31920	1.07745e-11	-0.606017	Fucoxanthin-chlorophyll a-c binding protein F, chloroplastic (Fragment) OS=Macrocystis pyrifera GN=FCPF PE=2 SV=1	GO:0003674,GO:0005488,GO:0005575,GO:0006091,GO:0006464,GO:0008150,GO:0008152,GO:0009507,GO:0009521,GO:0009523,GO:0009535,GO:0009536,GO:0009579,GO:0009765,GO:0009987,GO:0015979,GO:0016020,GO:0016021,GO:0016168,GO:0018298,GO:0019538,GO:0030076,GO:0032991,GO:0034357,GO:0036211,GO:0042651,GO:0043170,GO:0043226,GO:0043227,GO:0043229,GO:0043231,GO:0043234,GO:0043412,GO:0044237,GO:0044238,GO:0044260,GO:…
Smic31650	1.07933e-11	0.738606	IgA receptor precursor, putative [Perkinsus marinus ATCC 50983] >gi|239876508|gb|EER04201.1| IgA receptor precursor, putative [Perkinsus marinus ATCC 50983]
Smic31306	1.10893e-11	1.00505	Putative uncharacterized protein OS=Cryptosporidium muris (strain RN66) GN=CMU_018220 PE=4 SV=1	GO:0003674,GO:0003824,GO:0006139,GO:0006725,GO:0006753,GO:0006793,GO:0006796,GO:0006807,GO:0007165,GO:0008150,GO:0008152,GO:0009058,GO:0009117,GO:0009165,GO:0009187,GO:0009190,GO:0009987,GO:0016829,GO:0016849,GO:0018130,GO:0019438,GO:0019637,GO:0034641,GO:0034654,GO:0035556,GO:0044237,GO:0044238,GO:0044249,GO:0044271,GO:0044281,GO:0044699,GO:0044710,GO:0044711,GO:0044763,GO:0046483,GO:0050789,GO:…
Smic23853	1.12659e-11	0.421517	Tubulin polyglutamylase TTLL5 OS=Mus musculus GN=Ttll5 PE=2 SV=3	GO:0000226,GO:0001578,GO:0003006,GO:0003674,GO:0003824,GO:0005575,GO:0005634,GO:0005737,GO:0005813,GO:0005815,GO:0005856,GO:0005929,GO:0006139,GO:0006351,GO:0006464,GO:0006725,GO:0006807,GO:0006928,GO:0006996,GO:0007010,GO:0007017,GO:0007276,GO:0007283,GO:0007288,GO:0008150,GO:0008152,GO:0009058,GO:0009059,GO:0009566,GO:0009987,GO:0010927,GO:0016043,GO:0016070,GO:0016874,GO:0018095,GO:0018130,GO:…
Smic16255	1.13926e-11	0.422018	hypothetical protein [Streptomyces sp. HmicA12]
Smic25615	1.13926e-11	0.66405	Nephrocystin-3 OS=Mus musculus GN=Nphp3 PE=1 SV=2	GO:0001822,GO:0001947,GO:0002009,GO:0003143,GO:0003279,GO:0003283,GO:0003674,GO:0005575,GO:0005929,GO:0006140,GO:0006629,GO:0007163,GO:0007165,GO:0007166,GO:0007368,GO:0007389,GO:0008150,GO:0008152,GO:0009653,GO:0009799,GO:0009855,GO:0009887,GO:0009966,GO:0009968,GO:0009987,GO:0010646,GO:0010648,GO:0016043,GO:0016055,GO:0019219,GO:0019220,GO:0019222,GO:0023051,GO:0023057,GO:0030030,GO:0030111,GO:…
Smic35758	1.14093e-11	-0.385289	DUF6-domain-containing protein OS=Coccomyxa subellipsoidea C-169 GN=COCSUDRAFT_42391 PE=4 SV=1	GO:0005575,GO:0016020
Smic2879	1.1433e-11	0.942165	Calcium-dependent protein kinase 5 OS=Arabidopsis thaliana GN=CPK5 PE=2 SV=1	GO:0000166,GO:0001101,GO:0001882,GO:0001883,GO:0003674,GO:0003824,GO:0004672,GO:0004674,GO:0005488,GO:0005509,GO:0005524,GO:0005575,GO:0005829,GO:0005886,GO:0006464,GO:0006468,GO:0006793,GO:0006796,GO:0008150,GO:0008152,GO:0009719,GO:0009725,GO:0009737,GO:0009987,GO:0010033,GO:0016020,GO:0016049,GO:0016301,GO:0016310,GO:0016740,GO:0016772,GO:0016773,GO:0017076,GO:0019538,GO:0030554,GO:0032502,GO:…
Smic28214	1.15311e-11	0.514652	Potassium voltage-gated channel protein eag OS=Drosophila melanogaster GN=eag PE=1 SV=2	GO:0000155,GO:0000160,GO:0003008,GO:0003674,GO:0003824,GO:0004672,GO:0004673,GO:0004871,GO:0004872,GO:0005215,GO:0005216,GO:0005244,GO:0005249,GO:0005261,GO:0005267,GO:0005488,GO:0005515,GO:0005575,GO:0005886,GO:0006461,GO:0006793,GO:0006796,GO:0006810,GO:0006811,GO:0006812,GO:0006813,GO:0007165,GO:0007275,GO:0007399,GO:0007600,GO:0007606,GO:0007608,GO:0007610,GO:0007611,GO:0007612,GO:0007617,GO:…
Smic26116	1.15903e-11	0.800651
Smic31380	1.17244e-11	-0.635345
Smic14062	1.19416e-11	0.357263	Protein O-glucosyltransferase 1 OS=Mus musculus GN=Poglut1 PE=1 SV=2	GO:0003674,GO:0003824,GO:0005575,GO:0005783,GO:0005788,GO:0005975,GO:0006464,GO:0006486,GO:0006493,GO:0008150,GO:0008152,GO:0008194,GO:0008593,GO:0009966,GO:0009987,GO:0010646,GO:0016740,GO:0016757,GO:0016758,GO:0016763,GO:0019538,GO:0023051,GO:0030158,GO:0031974,GO:0032502,GO:0035251,GO:0035252,GO:0036211,GO:0042285,GO:0043170,GO:0043226,GO:0043227,GO:0043229,GO:0043231,GO:0043233,GO:0043412,GO:…
Smic27827	1.21147e-11	0.693277	Protein MEI2-like 3 OS=Arabidopsis thaliana GN=ML3 PE=2 SV=2	GO:0000166,GO:0000280,GO:0003674,GO:0003676,GO:0003723,GO:0005488,GO:0006996,GO:0007126,GO:0008150,GO:0009987,GO:0010564,GO:0010638,GO:0016043,GO:0033043,GO:0036094,GO:0040008,GO:0040020,GO:0045836,GO:0045927,GO:0048285,GO:0048518,GO:0048522,GO:0048610,GO:0050789,GO:0050794,GO:0051128,GO:0051130,GO:0051302,GO:0051445,GO:0051726,GO:0051783,GO:0051785,GO:0065007,GO:0071840,GO:0090068,GO:0097159,GO:…
Smic45050	1.22116e-11	-0.525319
Smic29407	1.23639e-11	0.50806	hypothetical protein PHYSODRAFT_516262 [Phytophthora sojae]
Smic20273	1.2675e-11	0.998487	Tubulin glycylase 3E OS=Tetrahymena thermophila (strain SB210) GN=TTLL3E PE=3 SV=1	GO:0000166,GO:0001882,GO:0001883,GO:0003674,GO:0003824,GO:0005488,GO:0005524,GO:0005575,GO:0005737,GO:0005856,GO:0005929,GO:0006464,GO:0008150,GO:0008152,GO:0009987,GO:0016874,GO:0016879,GO:0016881,GO:0017076,GO:0018094,GO:0019538,GO:0030554,GO:0032549,GO:0032550,GO:0032553,GO:0032555,GO:0032559,GO:0035639,GO:0036094,GO:0036211,GO:0042995,GO:0043167,GO:0043168,GO:0043170,GO:0043226,GO:0043227,GO:…
Smic25943	1.27217e-11	0.81378	Vacuolar protein sorting-associated protein 11 homolog (Fragment) OS=Hydra vulgaris GN=VPS11 PE=2 SV=1	GO:0006810,GO:0006886,GO:0008150,GO:0015031,GO:0016192,GO:0045184,GO:0046907,GO:0051234,GO:0051649,GO:0071702
Smic19350	1.27866e-11	0.709939
Smic1533	1.27883e-11	1.09632
Smic9709	1.30495e-11	0.507134
Smic4931	1.38092e-11	1.15726	Dynein heavy chain 2, axonemal OS=Mus musculus GN=Dnah2 PE=2 SV=1	GO:0000166,GO:0001882,GO:0001883,GO:0003674,GO:0003774,GO:0003777,GO:0003824,GO:0005488,GO:0005524,GO:0005575,GO:0005737,GO:0005856,GO:0005874,GO:0005875,GO:0005929,GO:0006139,GO:0006152,GO:0006163,GO:0006195,GO:0006200,GO:0006725,GO:0006753,GO:0006793,GO:0006796,GO:0006807,GO:0006928,GO:0007017,GO:0007018,GO:0008150,GO:0008152,GO:0009056,GO:0009116,GO:0009117,GO:0009119,GO:0009123,GO:0009125,GO:…
Smic42751	1.4193e-11	0.546774	hypothetical protein EMIHUDRAFT_222319 [Emiliania huxleyi CCMP1516] >gi|485647878|gb|EOD40912.1| hypothetical protein EMIHUDRAFT_222319 [Emiliania huxleyi CCMP1516]
Smic10113	1.42233e-11	0.86554	Fibronectin type 3 and ankyrin repeat domains protein 1 OS=Homo sapiens GN=FANK1 PE=2 SV=3	GO:0005575,GO:0005634,GO:0005737,GO:0043226,GO:0043227,GO:0043229,GO:0043231,GO:0044424,GO:0044464
Smic12784	1.45839e-11	0.5231	Zinc finger CCCH domain-containing protein 10 OS=Oryza sativa subsp. japonica GN=Os01g0738400 PE=2 SV=1	GO:0003674,GO:0003676,GO:0003677,GO:0005488,GO:0043167,GO:0043169,GO:0046872,GO:0097159,GO:1901363
Smic28719	1.45839e-11	0.425357	Sodium/hydrogen exchanger 7 OS=Arabidopsis thaliana GN=NHX7 PE=1 SV=1	GO:0000302,GO:0003674,GO:0005215,GO:0005488,GO:0005515,GO:0005575,GO:0005886,GO:0006605,GO:0006625,GO:0006810,GO:0006811,GO:0006812,GO:0006813,GO:0006814,GO:0006816,GO:0006818,GO:0006869,GO:0006886,GO:0006891,GO:0006950,GO:0006970,GO:0006979,GO:0008150,GO:0008324,GO:0009526,GO:0009628,GO:0009651,GO:0009941,GO:0009987,GO:0010035,GO:0010163,GO:0010351,GO:0015031,GO:0015075,GO:0015077,GO:0015078,GO:…
Smic43512	1.47435e-11	0.549527
Smic3142	1.47435e-11	-4.40563
Smic12367	1.49283e-11	0.377439	UMP-CMP kinase OS=Gallus gallus GN=CMPK PE=2 SV=1	GO:0000166,GO:0001882,GO:0001883,GO:0003674,GO:0003824,GO:0004127,GO:0004550,GO:0005488,GO:0005524,GO:0005575,GO:0005634,GO:0005737,GO:0006139,GO:0006165,GO:0006220,GO:0006221,GO:0006725,GO:0006753,GO:0006793,GO:0006796,GO:0006807,GO:0008150,GO:0008152,GO:0009041,GO:0009058,GO:0009117,GO:0009132,GO:0009141,GO:0009142,GO:0009165,GO:0009987,GO:0016301,GO:0016310,GO:0016740,GO:0016772,GO:0016776,GO:…
Smic39518	1.50183e-11	0.793599	Kinesin light chain OS=Caenorhabditis elegans GN=klc-2 PE=2 SV=2	GO:0000226,GO:0000910,GO:0002119,GO:0002164,GO:0003674,GO:0003774,GO:0003777,GO:0003824,GO:0005488,GO:0005515,GO:0005575,GO:0005635,GO:0005737,GO:0005856,GO:0005871,GO:0005874,GO:0005875,GO:0006810,GO:0006996,GO:0007010,GO:0007017,GO:0008092,GO:0008150,GO:0008152,GO:0009791,GO:0009987,GO:0016043,GO:0016049,GO:0016192,GO:0016462,GO:0016787,GO:0016817,GO:0016818,GO:0016938,GO:0017111,GO:0019894,GO:…
Smic28244	1.51231e-11	0.519778	Purple acid phosphatase 3 OS=Arabidopsis thaliana GN=PAP3 PE=2 SV=1	GO:0003674,GO:0003824,GO:0003993,GO:0005488,GO:0005575,GO:0005576,GO:0005773,GO:0006793,GO:0006796,GO:0008150,GO:0008152,GO:0009987,GO:0016311,GO:0016787,GO:0016788,GO:0016791,GO:0042578,GO:0043167,GO:0043169,GO:0043226,GO:0043227,GO:0043229,GO:0043231,GO:0044237,GO:0044424,GO:0044444,GO:0044464,GO:0046872
Smic15474	1.53139e-11	0.359094	DNA-binding protein SMUBP-2 OS=Homo sapiens GN=IGHMBP2 PE=1 SV=3	GO:0000049,GO:0000166,GO:0001882,GO:0001883,GO:0003674,GO:0003676,GO:0003677,GO:0003678,GO:0003697,GO:0003723,GO:0003724,GO:0003824,GO:0004003,GO:0004004,GO:0004386,GO:0005488,GO:0005515,GO:0005524,GO:0005575,GO:0005634,GO:0005737,GO:0006139,GO:0006152,GO:0006163,GO:0006195,GO:0006200,GO:0006259,GO:0006260,GO:0006281,GO:0006310,GO:0006351,GO:0006355,GO:0006412,GO:0006461,GO:0006725,GO:0006753,GO:…
Smic22174	1.56196e-11	0.470608	Probable glutamate--tRNA ligase, cytoplasmic OS=Schizosaccharomyces pombe (strain 972 / ATCC 24843) GN=SPAC17A5.15c PE=1 SV=1	GO:0000166,GO:0001882,GO:0001883,GO:0002181,GO:0003674,GO:0003676,GO:0003723,GO:0003824,GO:0004812,GO:0004818,GO:0005488,GO:0005515,GO:0005524,GO:0005575,GO:0005634,GO:0005737,GO:0005829,GO:0006082,GO:0006139,GO:0006399,GO:0006412,GO:0006418,GO:0006424,GO:0006520,GO:0006725,GO:0006807,GO:0008150,GO:0008152,GO:0009058,GO:0009059,GO:0009987,GO:0016070,GO:0016874,GO:0016875,GO:0016876,GO:0017076,GO:…
Smic8133	1.57356e-11	0.495252	Probable E3 ubiquitin-protein ligase HERC1 OS=Homo sapiens GN=HERC1 PE=1 SV=2	GO:0003008,GO:0003674,GO:0003824,GO:0004842,GO:0005085,GO:0005086,GO:0005575,GO:0005737,GO:0005794,GO:0005829,GO:0006140,GO:0006464,GO:0006810,GO:0008150,GO:0008152,GO:0009118,GO:0009892,GO:0009894,GO:0009895,GO:0009987,GO:0010506,GO:0010507,GO:0016020,GO:0016043,GO:0016567,GO:0016740,GO:0016874,GO:0019219,GO:0019220,GO:0019222,GO:0019538,GO:0021533,GO:0021702,GO:0021953,GO:0030030,GO:0030154,GO:…
Smic19914	1.57742e-11	-0.830633
Smic33299	1.61325e-11	0.534521
Smic92	1.62884e-11	0.482261	Unconventional myosin-XVI OS=Rattus norvegicus GN=Myo16 PE=1 SV=1	GO:0000166,GO:0001882,GO:0001883,GO:0003674,GO:0003774,GO:0003779,GO:0003824,GO:0005488,GO:0005515,GO:0005524,GO:0005575,GO:0005634,GO:0005654,GO:0005730,GO:0005737,GO:0005829,GO:0007165,GO:0008092,GO:0008150,GO:0008152,GO:0009653,GO:0009987,GO:0014065,GO:0016020,GO:0016043,GO:0016459,GO:0016462,GO:0016787,GO:0016817,GO:0016818,GO:0017076,GO:0017111,GO:0030030,GO:0030554,GO:0032403,GO:0032502,GO:…
Smic40951	1.63794e-11	0.667629	Nucleotide-binding oligomerization domain-containing protein 1 OS=Homo sapiens GN=NOD1 PE=1 SV=1	GO:0000165,GO:0000166,GO:0000187,GO:0001817,GO:0001819,GO:0001882,GO:0001883,GO:0001932,GO:0001934,GO:0002218,GO:0002221,GO:0002224,GO:0002253,GO:0002376,GO:0002577,GO:0002579,GO:0002604,GO:0002606,GO:0002682,GO:0002684,GO:0002753,GO:0002755,GO:0002756,GO:0002757,GO:0002758,GO:0002764,GO:0003674,GO:0005488,GO:0005515,GO:0005524,GO:0005539,GO:0005575,GO:0005622,GO:0005737,GO:0005829,GO:0005886,GO:…
Smic43223	1.64271e-11	0.641544	Cyclic nucleotide-gated cation channel alpha-3 OS=Mus musculus GN=Cnga3 PE=1 SV=2	GO:0000166,GO:0001750,GO:0003008,GO:0003674,GO:0005215,GO:0005216,GO:0005217,GO:0005221,GO:0005222,GO:0005223,GO:0005244,GO:0005249,GO:0005261,GO:0005267,GO:0005488,GO:0005515,GO:0005575,GO:0005737,GO:0005886,GO:0005887,GO:0005929,GO:0006810,GO:0006811,GO:0006812,GO:0006813,GO:0007165,GO:0007600,GO:0007601,GO:0007602,GO:0007603,GO:0008150,GO:0008324,GO:0009314,GO:0009416,GO:0009581,GO:0009582,GO:…
Smic26089	1.65353e-11	0.637288
Smic44347	1.65701e-11	0.55035
Smic15675	1.67958e-11	0.544884	Cyclic nucleotide-gated cation channel alpha-3 OS=Mus musculus GN=Cnga3 PE=1 SV=2	GO:0000166,GO:0001750,GO:0003008,GO:0003674,GO:0005215,GO:0005216,GO:0005217,GO:0005221,GO:0005222,GO:0005223,GO:0005244,GO:0005249,GO:0005261,GO:0005267,GO:0005488,GO:0005515,GO:0005575,GO:0005737,GO:0005886,GO:0005887,GO:0005929,GO:0006810,GO:0006811,GO:0006812,GO:0006813,GO:0007165,GO:0007600,GO:0007601,GO:0007602,GO:0007603,GO:0008150,GO:0008324,GO:0009314,GO:0009416,GO:0009581,GO:0009582,GO:…
Smic31680	1.69225e-11	-0.585171	Peptidyl-prolyl cis-trans isomerase FKBP1A OS=Mus musculus GN=Fkbp1a PE=1 SV=2	GO:0000413,GO:0001775,GO:0001932,GO:0001933,GO:0002376,GO:0003007,GO:0003008,GO:0003012,GO:0003674,GO:0003755,GO:0003824,GO:0005102,GO:0005126,GO:0005160,GO:0005246,GO:0005488,GO:0005515,GO:0005527,GO:0005528,GO:0005575,GO:0005737,GO:0005789,GO:0006457,GO:0006464,GO:0006810,GO:0006811,GO:0006812,GO:0006816,GO:0006873,GO:0006874,GO:0006875,GO:0006936,GO:0007165,GO:0007166,GO:0007204,GO:0008144,GO:…
Smic14656	1.69767e-11	0.474867	Voltage-dependent T-type calcium channel subunit alpha-1H OS=Homo sapiens GN=CACNA1H PE=1 SV=4	GO:0000768,GO:0003008,GO:0003012,GO:0003674,GO:0005215,GO:0005216,GO:0005244,GO:0005245,GO:0005261,GO:0005262,GO:0005488,GO:0005515,GO:0005575,GO:0005886,GO:0005891,GO:0005901,GO:0006066,GO:0006629,GO:0006694,GO:0006700,GO:0006704,GO:0006705,GO:0006810,GO:0006811,GO:0006812,GO:0006816,GO:0006928,GO:0006936,GO:0006949,GO:0007411,GO:0007517,GO:0007520,GO:0008016,GO:0008150,GO:0008152,GO:0008202,GO:…
Smic16798	1.75698e-11	0.560518
Smic28463	1.81705e-11	0.661995
Smic12403	1.8925e-11	1.25644	Mitogen-activated protein kinase kinase 1 OS=Oryza sativa subsp. japonica GN=MKK1 PE=1 SV=1	GO:0000166,GO:0001882,GO:0001883,GO:0003674,GO:0003824,GO:0004672,GO:0004674,GO:0005488,GO:0005524,GO:0006464,GO:0006468,GO:0006793,GO:0006796,GO:0008150,GO:0008152,GO:0009987,GO:0016301,GO:0016310,GO:0016740,GO:0016772,GO:0016773,GO:0017076,GO:0019538,GO:0030554,GO:0032549,GO:0032550,GO:0032553,GO:0032555,GO:0032559,GO:0035639,GO:0036094,GO:0036211,GO:0043167,GO:0043168,GO:0043170,GO:0043412,GO:…
Smic30064	1.9268e-11	0.600215	Poly(A) polymerase central domain protein (Fragment) OS=Gregarina niphandrodes GN=GNI_120600 PE=4 SV=1	GO:0003674,GO:0003824,GO:0004652,GO:0006139,GO:0006396,GO:0006725,GO:0006807,GO:0008150,GO:0008152,GO:0009987,GO:0016070,GO:0016740,GO:0016772,GO:0016779,GO:0031123,GO:0034641,GO:0043170,GO:0043631,GO:0044237,GO:0044238,GO:0044260,GO:0046483,GO:0070566,GO:0071704,GO:0090304,GO:1901360
Smic4942	1.93319e-11	0.660813
Smic42198	1.93319e-11	0.701939	Death-associated protein kinase related OS=Drosophila melanogaster GN=Drak PE=1 SV=2	GO:0000166,GO:0001882,GO:0001883,GO:0002009,GO:0003674,GO:0003824,GO:0004672,GO:0004674,GO:0004683,GO:0005488,GO:0005524,GO:0005575,GO:0006464,GO:0006468,GO:0006793,GO:0006796,GO:0007155,GO:0007476,GO:0007480,GO:0008150,GO:0008152,GO:0008360,GO:0009653,GO:0009886,GO:0009987,GO:0010941,GO:0016301,GO:0016310,GO:0016740,GO:0016772,GO:0016773,GO:0017076,GO:0019538,GO:0022603,GO:0022604,GO:0022610,GO:…
Smic3000	1.98327e-11	-0.473964	Dihydrolipoyl dehydrogenase, mitochondrial OS=Mus musculus GN=Dld PE=1 SV=2	GO:0000166,GO:0003006,GO:0003674,GO:0003824,GO:0004148,GO:0005488,GO:0005575,GO:0005634,GO:0005739,GO:0005759,GO:0005929,GO:0006091,GO:0006120,GO:0006508,GO:0007369,GO:0008150,GO:0008152,GO:0009653,GO:0009987,GO:0016491,GO:0016651,GO:0016667,GO:0016668,GO:0019538,GO:0019725,GO:0021700,GO:0022412,GO:0022414,GO:0022900,GO:0022904,GO:0031974,GO:0032502,GO:0036094,GO:0042391,GO:0042592,GO:0042995,GO:…
Smic3471	2.02037e-11	0.351521	Uncharacterized protein OS=Emiliania huxleyi CCMP1516 GN=EMIHUDRAFT_213006 PE=4 SV=1	GO:0005975,GO:0008150,GO:0008152,GO:0044238,GO:0071704
Smic41166	2.02659e-11	-0.459663
Smic34124	2.03802e-11	0.415825	Transforming growth factor-beta-induced protein ig-h3 OS=Mus musculus GN=Tgfbi PE=2 SV=1	GO:0001525,GO:0002062,GO:0003674,GO:0005488,GO:0005575,GO:0005576,GO:0005578,GO:0005604,GO:0005615,GO:0007155,GO:0008150,GO:0009987,GO:0016043,GO:0022610,GO:0030154,GO:0030198,GO:0031012,GO:0031982,GO:0031988,GO:0032502,GO:0043062,GO:0043226,GO:0043227,GO:0043230,GO:0044420,GO:0044421,GO:0044699,GO:0044763,GO:0044767,GO:0048646,GO:0048869,GO:0050840,GO:0065010,GO:0070062,GO:0071840
Smic5250	2.03998e-11	0.694229	Calpain-15 OS=Homo sapiens GN=CAPN15 PE=1 SV=1	GO:0001071,GO:0003674,GO:0003700,GO:0003824,GO:0004175,GO:0004197,GO:0004198,GO:0005488,GO:0005575,GO:0005622,GO:0005737,GO:0006355,GO:0006508,GO:0008150,GO:0008152,GO:0008233,GO:0008234,GO:0008270,GO:0009889,GO:0010468,GO:0010556,GO:0016787,GO:0019219,GO:0019222,GO:0019538,GO:0031323,GO:0031326,GO:0043167,GO:0043169,GO:0043170,GO:0044238,GO:0044424,GO:0044464,GO:0046872,GO:0046914,GO:0050789,GO:…
Smic23909	2.05181e-11	-0.576652	DNA topoisomerase 3-alpha OS=Mus musculus GN=Top3a PE=2 SV=1	GO:0003674,GO:0003676,GO:0003677,GO:0003824,GO:0003916,GO:0003917,GO:0005488,GO:0005575,GO:0005654,GO:0005694,GO:0006139,GO:0006259,GO:0006265,GO:0006725,GO:0006807,GO:0008150,GO:0008152,GO:0008270,GO:0009987,GO:0016604,GO:0016605,GO:0016853,GO:0034641,GO:0043167,GO:0043169,GO:0043170,GO:0043226,GO:0043228,GO:0043229,GO:0043232,GO:0044237,GO:0044238,GO:0044260,GO:0044422,GO:0044424,GO:0044428,GO:…
Smic12257	2.07983e-11	0.576912	Serine/threonine-protein phosphatase 6 regulatory ankyrin repeat subunit C OS=Danio rerio GN=ankrd52 PE=2 SV=1	GO:0003674,GO:0005575,GO:0008150
Smic10107	2.08579e-11	-0.477333
Smic35379	2.09163e-11	-0.464238
Smic16850	2.09542e-11	-0.468406
Smic14126	2.2267e-11	0.532812	hypothetical protein Pmar_PMAR007438 [Perkinsus marinus ATCC 50983] >gi|239880657|gb|EER06721.1| hypothetical protein Pmar_PMAR007438 [Perkinsus marinus ATCC 50983]
Smic33853	2.25589e-11	0.733891	Ankyrin-2 OS=Homo sapiens GN=ANK2 PE=1 SV=4	GO:0001508,GO:0002027,GO:0003008,GO:0003012,GO:0003279,GO:0003283,GO:0003674,GO:0005198,GO:0005200,GO:0005488,GO:0005515,GO:0005575,GO:0005622,GO:0005737,GO:0005829,GO:0005856,GO:0005886,GO:0005887,GO:0005911,GO:0006605,GO:0006612,GO:0006810,GO:0006811,GO:0006812,GO:0006816,GO:0006873,GO:0006874,GO:0006875,GO:0006886,GO:0006928,GO:0006936,GO:0006937,GO:0006941,GO:0006942,GO:0007009,GO:0007043,GO:…
Smic26300	2.26537e-11	0.958931	S-antigen protein OS=Plasmodium falciparum (isolate FC27 / Papua New Guinea) PE=4 SV=1	GO:0005575,GO:0020003,GO:0033643,GO:0033646,GO:0033655,GO:0043226,GO:0043227,GO:0043230,GO:0044217,GO:0044421,GO:0065010
Smic12170	2.29139e-11	0.762679
Smic48351	2.30447e-11	1.0432	hypothetical protein EMIHUDRAFT_372445 [Emiliania huxleyi CCMP1516] >gi|485605418|gb|EOD05544.1| hypothetical protein EMIHUDRAFT_372445 [Emiliania huxleyi CCMP1516]
Smic9559	2.30816e-11	0.445394	GDP-mannose transporter GONST4 OS=Arabidopsis thaliana GN=GONST4 PE=2 SV=1	GO:0000139,GO:0005575,GO:0005794,GO:0006810,GO:0006862,GO:0008150,GO:0008643,GO:0015748,GO:0015780,GO:0015931,GO:0016020,GO:0016021,GO:0031090,GO:0043226,GO:0043227,GO:0043229,GO:0043231,GO:0044422,GO:0044424,GO:0044425,GO:0044431,GO:0044444,GO:0044446,GO:0044464,GO:0044699,GO:0044765,GO:0051234,GO:0071702,GO:0071705,GO:0098588,GO:1901264
Smic1290	2.34247e-11	0.7105	Potassium voltage-gated channel protein eag OS=Drosophila melanogaster GN=eag PE=1 SV=2	GO:0000155,GO:0000160,GO:0003008,GO:0003674,GO:0003824,GO:0004672,GO:0004673,GO:0004871,GO:0004872,GO:0005215,GO:0005216,GO:0005244,GO:0005249,GO:0005261,GO:0005267,GO:0005488,GO:0005515,GO:0005575,GO:0005886,GO:0006461,GO:0006793,GO:0006796,GO:0006810,GO:0006811,GO:0006812,GO:0006813,GO:0007165,GO:0007275,GO:0007399,GO:0007600,GO:0007606,GO:0007608,GO:0007610,GO:0007611,GO:0007612,GO:0007617,GO:…
Smic11259	2.41885e-11	0.715137	LRR receptor-like serine/threonine-protein kinase GSO1 OS=Arabidopsis thaliana GN=GSO1 PE=2 SV=1	GO:0000166,GO:0001882,GO:0001883,GO:0003674,GO:0003824,GO:0004672,GO:0004674,GO:0005488,GO:0005524,GO:0005575,GO:0006464,GO:0006468,GO:0006793,GO:0006796,GO:0007275,GO:0008150,GO:0008152,GO:0008544,GO:0009888,GO:0009987,GO:0016020,GO:0016021,GO:0016301,GO:0016310,GO:0016740,GO:0016772,GO:0016773,GO:0017076,GO:0019538,GO:0030554,GO:0032501,GO:0032502,GO:0032549,GO:0032550,GO:0032553,GO:0032555,GO:…
Smic9576	2.43442e-11	0.496765	Uncharacterized protein OS=Saprolegnia diclina VS20 GN=SDRG_09100 PE=4 SV=1	GO:0003674,GO:0005488,GO:0005509,GO:0043167,GO:0043169,GO:0046872
Smic11006	2.43757e-11	1.15816	Chromosome undetermined scaffold_100, whole genome shotgun sequence OS=Paramecium tetraurelia GN=GSPATT00027621001 PE=4 SV=1	GO:0003674,GO:0003676,GO:0005215,GO:0005216,GO:0005244,GO:0005249,GO:0005261,GO:0005267,GO:0005488,GO:0005575,GO:0006810,GO:0006811,GO:0006812,GO:0006813,GO:0008150,GO:0008270,GO:0008324,GO:0009987,GO:0015075,GO:0015077,GO:0015079,GO:0015267,GO:0015672,GO:0016020,GO:0016021,GO:0022803,GO:0022832,GO:0022836,GO:0022838,GO:0022843,GO:0022857,GO:0022890,GO:0022891,GO:0022892,GO:0030001,GO:0034220,GO:…
Smic41254	2.44649e-11	0.703738
Smic14650	2.57284e-11	0.528876	Voltage-dependent L-type calcium channel subunit alpha-1C OS=Rattus norvegicus GN=Cacna1c PE=1 SV=1	GO:0003674,GO:0005215,GO:0005216,GO:0005244,GO:0005245,GO:0005261,GO:0005262,GO:0005488,GO:0005515,GO:0005575,GO:0005886,GO:0005891,GO:0006810,GO:0006811,GO:0006812,GO:0006816,GO:0008150,GO:0008324,GO:0008331,GO:0009987,GO:0014069,GO:0015075,GO:0015085,GO:0015267,GO:0016020,GO:0016021,GO:0019899,GO:0019902,GO:0019903,GO:0019904,GO:0022803,GO:0022832,GO:0022836,GO:0022838,GO:0022843,GO:0022857,GO:…
Smic7722	2.61341e-11	0.432278	Adenylate cyclase OS=Anabaena cylindrica GN=cya PE=3 SV=1	GO:0000166,GO:0001882,GO:0001883,GO:0003674,GO:0003824,GO:0004016,GO:0004871,GO:0005488,GO:0005524,GO:0005575,GO:0006139,GO:0006163,GO:0006164,GO:0006171,GO:0006725,GO:0006753,GO:0006793,GO:0006796,GO:0006807,GO:0007165,GO:0008150,GO:0008152,GO:0009058,GO:0009117,GO:0009150,GO:0009152,GO:0009165,GO:0009187,GO:0009190,GO:0009259,GO:0009260,GO:0009579,GO:0009975,GO:0009987,GO:0016020,GO:0016021,GO:…
Smic28067	2.66157e-11	0.501393	Soluble starch synthase 1, chloroplastic/amyloplastic OS=Oryza sativa subsp. japonica GN=Os06g0160700 PE=1 SV=1	GO:0000271,GO:0003674,GO:0003824,GO:0005575,GO:0005975,GO:0005976,GO:0005982,GO:0006073,GO:0008150,GO:0008152,GO:0009011,GO:0009058,GO:0009059,GO:0009250,GO:0009501,GO:0009507,GO:0009532,GO:0009536,GO:0009570,GO:0009987,GO:0010021,GO:0016051,GO:0016740,GO:0016757,GO:0016758,GO:0019252,GO:0033692,GO:0034637,GO:0034645,GO:0043170,GO:0043226,GO:0043227,GO:0043229,GO:0043231,GO:0044042,GO:0044237,GO:…
Smic23429	2.68382e-11	-0.671889	Kelch-like protein 17 OS=Homo sapiens GN=KLHL17 PE=2 SV=1	GO:0003674,GO:0003779,GO:0005198,GO:0005488,GO:0005515,GO:0005575,GO:0005615,GO:0005856,GO:0005886,GO:0006464,GO:0006996,GO:0007010,GO:0007420,GO:0008092,GO:0008150,GO:0008152,GO:0009987,GO:0014069,GO:0015629,GO:0016020,GO:0016043,GO:0016567,GO:0019538,GO:0019904,GO:0030029,GO:0030036,GO:0030054,GO:0031208,GO:0032403,GO:0032446,GO:0032502,GO:0032838,GO:0032839,GO:0032947,GO:0036211,GO:0043025,GO:…
Smic15309	2.75401e-11	0.582558	RNA-binding protein 7 OS=Mus musculus GN=Rbm7 PE=2 SV=1	GO:0000166,GO:0000280,GO:0003674,GO:0003676,GO:0003723,GO:0005488,GO:0006996,GO:0007126,GO:0008150,GO:0009987,GO:0016043,GO:0036094,GO:0048285,GO:0048610,GO:0071840,GO:0097159,GO:1901265,GO:1901363
Smic24537	2.77989e-11	0.47671	Probable cation-transporting ATPase 1 OS=Saccharomyces cerevisiae (strain ATCC 204508 / S288c) GN=SPF1 PE=1 SV=1	GO:0000166,GO:0001882,GO:0001883,GO:0003674,GO:0003824,GO:0005215,GO:0005488,GO:0005524,GO:0005575,GO:0005783,GO:0005789,GO:0005801,GO:0006139,GO:0006152,GO:0006163,GO:0006195,GO:0006200,GO:0006725,GO:0006753,GO:0006793,GO:0006796,GO:0006807,GO:0006810,GO:0006811,GO:0006812,GO:0006873,GO:0006874,GO:0006875,GO:0008150,GO:0008152,GO:0008324,GO:0009056,GO:0009116,GO:0009117,GO:0009119,GO:0009123,GO:…
Smic40033	2.8283e-11	-0.361109	Oxygen-evolving enhancer protein 1, chloroplastic OS=Helianthus annuus GN=PSBO PE=1 SV=1	GO:0003674,GO:0005488,GO:0005509,GO:0005575,GO:0008150,GO:0008152,GO:0009279,GO:0009507,GO:0009521,GO:0009523,GO:0009535,GO:0009536,GO:0009579,GO:0009654,GO:0009987,GO:0010109,GO:0015979,GO:0016020,GO:0016021,GO:0019222,GO:0019867,GO:0019898,GO:0031323,GO:0032991,GO:0034357,GO:0042548,GO:0042549,GO:0042651,GO:0043167,GO:0043169,GO:0043226,GO:0043227,GO:0043229,GO:0043231,GO:0043234,GO:0043467,GO:…
Smic25813	2.94276e-11	0.652587	Transmembrane protein, putative OS=Tetrahymena thermophila (strain SB210) GN=TTHERM_00260760 PE=4 SV=2	GO:0005575,GO:0016021,GO:0044425
Smic14121	2.9864e-11	0.414415	Phosphoribosylaminoimidazole carboxylase OS=Schwanniomyces occidentalis GN=ADE2 PE=3 SV=1	GO:0000166,GO:0001882,GO:0001883,GO:0003674,GO:0003824,GO:0004638,GO:0005488,GO:0005524,GO:0006139,GO:0006163,GO:0006164,GO:0006188,GO:0006189,GO:0006725,GO:0006753,GO:0006793,GO:0006796,GO:0006807,GO:0008150,GO:0008152,GO:0009058,GO:0009117,GO:0009123,GO:0009124,GO:0009126,GO:0009127,GO:0009150,GO:0009152,GO:0009156,GO:0009161,GO:0009165,GO:0009167,GO:0009168,GO:0009259,GO:0009260,GO:0009987,GO:…
Smic38235	2.99326e-11	0.383996	Fructose-bisphosphate aldolase OS=Borrelia burgdorferi (strain ATCC 35210 / B31 / CIP 102532 / DSM 4680) GN=fba PE=1 SV=1	GO:0003674,GO:0003824,GO:0004332,GO:0005488,GO:0005975,GO:0006082,GO:0006090,GO:0006091,GO:0006096,GO:0008150,GO:0008152,GO:0008270,GO:0009056,GO:0009987,GO:0016052,GO:0016829,GO:0016830,GO:0016832,GO:0019752,GO:0032787,GO:0043167,GO:0043169,GO:0043436,GO:0044237,GO:0044238,GO:0044281,GO:0044699,GO:0044710,GO:0044712,GO:0044723,GO:0044724,GO:0044763,GO:0046872,GO:0046914,GO:0071704,GO:1901575
Smic15177	2.99364e-11	0.643411
Smic634	3.10139e-11	0.601724	Serine/threonine-protein kinase CTR1 OS=Arabidopsis thaliana GN=CTR1 PE=1 SV=1	GO:0000160,GO:0000166,GO:0001882,GO:0001883,GO:0003674,GO:0003824,GO:0004672,GO:0004674,GO:0004712,GO:0005488,GO:0005515,GO:0005524,GO:0005575,GO:0005789,GO:0006082,GO:0006464,GO:0006468,GO:0006629,GO:0006720,GO:0006721,GO:0006793,GO:0006796,GO:0007165,GO:0008150,GO:0008152,GO:0008299,GO:0008610,GO:0009058,GO:0009685,GO:0009686,GO:0009719,GO:0009723,GO:0009725,GO:0009743,GO:0009744,GO:0009746,GO:…
Smic19820	3.10261e-11	0.522678	Putative serine/threonine-protein kinase/receptor R831 OS=Acanthamoeba polyphaga mimivirus GN=MIMI_R831 PE=4 SV=2	GO:0000166,GO:0001882,GO:0001883,GO:0003674,GO:0003824,GO:0004672,GO:0004674,GO:0005488,GO:0005524,GO:0005575,GO:0006139,GO:0006464,GO:0006468,GO:0006725,GO:0006753,GO:0006793,GO:0006796,GO:0006807,GO:0007165,GO:0008150,GO:0008152,GO:0009058,GO:0009117,GO:0009165,GO:0009187,GO:0009190,GO:0009987,GO:0016020,GO:0016021,GO:0016301,GO:0016310,GO:0016740,GO:0016772,GO:0016773,GO:0016829,GO:0016849,GO:…
Smic19638	3.15494e-11	0.588395	Pheophorbide a oxygenase, chloroplastic OS=Arabidopsis thaliana GN=PAO PE=1 SV=1	GO:0002376,GO:0003006,GO:0003674,GO:0003824,GO:0004497,GO:0005488,GO:0005575,GO:0006355,GO:0006725,GO:0006778,GO:0006787,GO:0006807,GO:0006950,GO:0006952,GO:0006955,GO:0008150,GO:0008152,GO:0008219,GO:0009056,GO:0009058,GO:0009507,GO:0009526,GO:0009528,GO:0009534,GO:0009535,GO:0009536,GO:0009579,GO:0009605,GO:0009607,GO:0009617,GO:0009653,GO:0009668,GO:0009706,GO:0009790,GO:0009791,GO:0009793,GO:…
Smic32778	3.15841e-11	-0.366965	Reticulocyte-binding protein 2 homolog a OS=Plasmodium falciparum (isolate 3D7) GN=PF13_0198 PE=3 SV=1	GO:0003674,GO:0005488,GO:0005539,GO:0005575,GO:0005886,GO:0007155,GO:0008150,GO:0008201,GO:0016020,GO:0016021,GO:0016337,GO:0022610,GO:0043167,GO:0043168,GO:0044425,GO:0044464,GO:0044699,GO:0097367,GO:0098602,GO:1901681
Smic9808	3.19519e-11	0.453881	Sodium/calcium exchanger 2 OS=Homo sapiens GN=SLC8A2 PE=2 SV=2	GO:0003674,GO:0005215,GO:0005432,GO:0005488,GO:0005515,GO:0005516,GO:0005575,GO:0005886,GO:0006810,GO:0006811,GO:0006812,GO:0006814,GO:0006816,GO:0007154,GO:0007596,GO:0007599,GO:0008150,GO:0008324,GO:0009987,GO:0015075,GO:0015077,GO:0015081,GO:0015085,GO:0015291,GO:0015297,GO:0015298,GO:0015368,GO:0015491,GO:0015672,GO:0016020,GO:0016021,GO:0022804,GO:0022857,GO:0022890,GO:0022891,GO:0022892,GO:…
Smic11437	3.21057e-11	1.18825	Probable calcium-binding protein CML29 OS=Arabidopsis thaliana GN=CML29 PE=3 SV=1	GO:0003674,GO:0005488,GO:0005509,GO:0005575,GO:0005737,GO:0008150,GO:0043167,GO:0043169,GO:0044424,GO:0044464,GO:0046872
Smic15308	3.21438e-11	-0.506676	Adenosine deaminase-like protein OS=Danio rerio GN=adal PE=2 SV=1	GO:0003674,GO:0003824,GO:0005488,GO:0005575,GO:0006139,GO:0006725,GO:0006753,GO:0006793,GO:0006796,GO:0006807,GO:0008150,GO:0008152,GO:0009117,GO:0009987,GO:0016787,GO:0019239,GO:0019637,GO:0034641,GO:0043167,GO:0043169,GO:0044237,GO:0044238,GO:0044281,GO:0044699,GO:0044710,GO:0044763,GO:0046483,GO:0046872,GO:0055086,GO:0071704,GO:1901360
Smic9300	3.28886e-11	0.639788
Smic24365	3.30575e-11	0.607233	Ubiquitin-conjugating enzyme E2 14 OS=Schizosaccharomyces pombe (strain 972 / ATCC 24843) GN=ubc14 PE=3 SV=1	GO:0000166,GO:0001882,GO:0001883,GO:0003674,GO:0003824,GO:0004842,GO:0005488,GO:0005515,GO:0005524,GO:0005575,GO:0006464,GO:0008150,GO:0008152,GO:0009987,GO:0016567,GO:0016740,GO:0016874,GO:0016879,GO:0016881,GO:0017076,GO:0019538,GO:0030554,GO:0032446,GO:0032549,GO:0032550,GO:0032553,GO:0032555,GO:0032559,GO:0035639,GO:0036094,GO:0036211,GO:0043167,GO:0043168,GO:0043170,GO:0043412,GO:0044237,GO:…
Smic11458	3.57273e-11	1.04362	Condensin complex subunit 2 OS=Xenopus laevis GN=ncaph PE=1 SV=1	GO:0000280,GO:0000796,GO:0005575,GO:0005634,GO:0005694,GO:0005737,GO:0005829,GO:0006139,GO:0006259,GO:0006323,GO:0006725,GO:0006807,GO:0006996,GO:0007049,GO:0007067,GO:0007076,GO:0008150,GO:0008152,GO:0009987,GO:0016043,GO:0022402,GO:0030261,GO:0032991,GO:0032993,GO:0034641,GO:0043170,GO:0043226,GO:0043227,GO:0043228,GO:0043229,GO:0043231,GO:0043232,GO:0043234,GO:0044237,GO:0044238,GO:0044260,GO:…
Smic42987	3.62944e-11	0.472687	Ubiquitin carboxyl-terminal hydrolase 2 OS=Arabidopsis thaliana GN=UBP2 PE=1 SV=2	GO:0000502,GO:0003674,GO:0003824,GO:0005488,GO:0005575,GO:0006508,GO:0006511,GO:0008150,GO:0008152,GO:0008233,GO:0008234,GO:0008270,GO:0009056,GO:0009057,GO:0009507,GO:0009536,GO:0009987,GO:0016787,GO:0019538,GO:0019941,GO:0032991,GO:0036459,GO:0043167,GO:0043169,GO:0043170,GO:0043226,GO:0043227,GO:0043229,GO:0043231,GO:0043234,GO:0043632,GO:0044237,GO:0044238,GO:0044248,GO:0044260,GO:0044265,GO:…
Smic21239	3.67825e-11	1.64424	Myosin-12 OS=Arabidopsis thaliana GN=XI-F PE=2 SV=1	GO:0000166,GO:0001882,GO:0001883,GO:0003674,GO:0003774,GO:0003779,GO:0003824,GO:0005488,GO:0005515,GO:0005516,GO:0005524,GO:0005575,GO:0006928,GO:0008092,GO:0008150,GO:0008152,GO:0009605,GO:0009607,GO:0009624,GO:0009888,GO:0009987,GO:0010087,GO:0010089,GO:0016459,GO:0016461,GO:0016462,GO:0016787,GO:0016817,GO:0016818,GO:0017076,GO:0017111,GO:0030029,GO:0030048,GO:0030554,GO:0032502,GO:0032549,GO:…
Smic19024	3.68629e-11	0.473441	DNA topoisomerase 2-alpha OS=Homo sapiens GN=TOP2A PE=1 SV=3	GO:0000075,GO:0000166,GO:0000228,GO:0000278,GO:0000287,GO:0000712,GO:0000793,GO:0000819,GO:0001882,GO:0001883,GO:0003674,GO:0003676,GO:0003677,GO:0003682,GO:0003723,GO:0003824,GO:0003916,GO:0003918,GO:0005080,GO:0005488,GO:0005515,GO:0005524,GO:0005575,GO:0005634,GO:0005654,GO:0005694,GO:0005730,GO:0005737,GO:0005814,GO:0006139,GO:0006152,GO:0006163,GO:0006195,GO:0006200,GO:0006259,GO:0006260,GO:…
Smic14063	3.70746e-11	0.387727	Dual oxidase 1 OS=Rattus norvegicus GN=Duox1 PE=1 SV=1	GO:0000302,GO:0003674,GO:0003824,GO:0004601,GO:0005488,GO:0005509,GO:0005575,GO:0005886,GO:0006082,GO:0006520,GO:0006575,GO:0006590,GO:0006725,GO:0006807,GO:0006950,GO:0006979,GO:0007165,GO:0007166,GO:0008150,GO:0008152,GO:0009056,GO:0009058,GO:0009719,GO:0009987,GO:0010033,GO:0010035,GO:0010243,GO:0010817,GO:0014070,GO:0014074,GO:0016020,GO:0016021,GO:0016174,GO:0016209,GO:0016324,GO:0016491,GO:…
Smic48322	3.70746e-11	-0.364403	Fructose-bisphosphate aldolase OS=Campylobacter jejuni subsp. jejuni serotype O:2 (strain NCTC 11168) GN=fba PE=1 SV=1	GO:0003674,GO:0003824,GO:0004332,GO:0005488,GO:0005975,GO:0006082,GO:0006090,GO:0006091,GO:0006096,GO:0008150,GO:0008152,GO:0008270,GO:0009056,GO:0009987,GO:0016052,GO:0016829,GO:0016830,GO:0016832,GO:0019752,GO:0032787,GO:0043167,GO:0043169,GO:0043436,GO:0044237,GO:0044238,GO:0044281,GO:0044699,GO:0044710,GO:0044712,GO:0044723,GO:0044724,GO:0044763,GO:0046872,GO:0046914,GO:0071704,GO:1901575
Smic33887	3.7119e-11	-0.479252	30S ribosomal protein S10 OS=Novosphingobium aromaticivorans (strain DSM 12444 / F199) GN=rpsJ PE=3 SV=1	GO:0000049,GO:0003674,GO:0003676,GO:0003723,GO:0003735,GO:0005198,GO:0005488,GO:0005575,GO:0005622,GO:0005840,GO:0006412,GO:0008150,GO:0008152,GO:0009058,GO:0009059,GO:0009987,GO:0019538,GO:0030529,GO:0032991,GO:0034645,GO:0043170,GO:0043226,GO:0043228,GO:0043229,GO:0043232,GO:0044237,GO:0044238,GO:0044249,GO:0044260,GO:0044267,GO:0044424,GO:0044444,GO:0044464,GO:0071704,GO:0097159,GO:1901363,GO:…
Smic32449	3.73336e-11	0.765392	hypothetical protein [Synechococcus sp. WH 8102] >gi|33866099|ref|NP_897658.1| hypothetical protein SYNW1565 [Synechococcus sp. WH 8102] >gi|33639074|emb|CAE08080.1| conserved hypothetical protein [Synechococcus sp. WH 8102]
Smic30959	3.77005e-11	-0.527024
Smic4445	3.89176e-11	0.478029	Uncharacterized protein OS=Emiliania huxleyi CCMP1516 GN=EMIHUDRAFT_214491 PE=3 SV=1	GO:0003674,GO:0003824,GO:0004553,GO:0005975,GO:0008150,GO:0008152,GO:0016787,GO:0016798,GO:0044238,GO:0071704
Smic34740	3.93279e-11	0.520017
Smic23860	3.98966e-11	0.611511	cGMP-dependent protein kinase 1 OS=Mus musculus GN=Prkg1 PE=1 SV=1	GO:0000166,GO:0001764,GO:0001882,GO:0001883,GO:0003008,GO:0003012,GO:0003674,GO:0003824,GO:0004672,GO:0004674,GO:0004690,GO:0004692,GO:0005246,GO:0005488,GO:0005515,GO:0005524,GO:0005575,GO:0005737,GO:0005794,GO:0005886,GO:0006140,GO:0006464,GO:0006468,GO:0006793,GO:0006796,GO:0006928,GO:0006937,GO:0006940,GO:0007162,GO:0007165,GO:0008150,GO:0008152,GO:0009118,GO:0009894,GO:0009987,GO:0010543,GO:…
Smic6129	4.07606e-11	0.359622	Isocitrate dehydrogenase [NADP] 2 OS=Colwellia maris GN=icd2 PE=1 SV=3	GO:0003674,GO:0003824,GO:0004448,GO:0004450,GO:0005488,GO:0005975,GO:0006081,GO:0006082,GO:0006097,GO:0006099,GO:0008150,GO:0008152,GO:0009987,GO:0016491,GO:0016614,GO:0016616,GO:0019752,GO:0032787,GO:0043167,GO:0043169,GO:0043436,GO:0044237,GO:0044238,GO:0044262,GO:0044281,GO:0044699,GO:0044710,GO:0044723,GO:0044763,GO:0046487,GO:0046872,GO:0055114,GO:0071704
Smic7092	4.11411e-11	0.95169	Voltage-dependent T-type calcium channel subunit alpha-1H OS=Mus musculus GN=Cacna1h PE=2 SV=3	GO:0003674,GO:0005215,GO:0005216,GO:0005244,GO:0005245,GO:0005261,GO:0005262,GO:0005488,GO:0005515,GO:0005575,GO:0005886,GO:0005891,GO:0005901,GO:0006810,GO:0006811,GO:0006812,GO:0006816,GO:0008150,GO:0008324,GO:0008332,GO:0009987,GO:0015075,GO:0015085,GO:0015267,GO:0016020,GO:0016021,GO:0017157,GO:0017158,GO:0022803,GO:0022832,GO:0022836,GO:0022838,GO:0022843,GO:0022857,GO:0022890,GO:0022891,GO:…
Smic3178	4.11411e-11	0.560933	Sodium channel protein type 11 subunit alpha OS=Rattus norvegicus GN=Scn11a PE=1 SV=1	GO:0001508,GO:0001518,GO:0003674,GO:0005215,GO:0005216,GO:0005244,GO:0005248,GO:0005261,GO:0005272,GO:0005488,GO:0005515,GO:0005575,GO:0005886,GO:0006810,GO:0006811,GO:0006812,GO:0006814,GO:0008150,GO:0008324,GO:0009987,GO:0015075,GO:0015077,GO:0015081,GO:0015267,GO:0015672,GO:0016020,GO:0016021,GO:0019228,GO:0022803,GO:0022832,GO:0022836,GO:0022838,GO:0022843,GO:0022857,GO:0022890,GO:0022891,GO:…
Smic32908	4.11411e-11	-0.820277
Smic5280	4.16267e-11	0.70992	Gamma-aminobutyric acid type B receptor subunit 2 OS=Homo sapiens GN=GABBR2 PE=1 SV=1	GO:0003674,GO:0004871,GO:0004872,GO:0004888,GO:0004930,GO:0004965,GO:0005488,GO:0005515,GO:0005575,GO:0005737,GO:0005886,GO:0005887,GO:0006140,GO:0007154,GO:0007165,GO:0007166,GO:0007186,GO:0007194,GO:0007214,GO:0007267,GO:0007268,GO:0008150,GO:0009889,GO:0009890,GO:0009892,GO:0009987,GO:0010563,GO:0016020,GO:0016021,GO:0016917,GO:0019219,GO:0019220,GO:0019222,GO:0023052,GO:0030054,GO:0030799,GO:…
Smic13118	4.20498e-11	0.818424
Smic15691	4.24973e-11	-0.35439	Collagen alpha-1(XVII) chain OS=Homo sapiens GN=COL17A1 PE=1 SV=3	GO:0003674,GO:0005488,GO:0005515,GO:0005575,GO:0005576,GO:0005578,GO:0005581,GO:0005604,GO:0005788,GO:0005886,GO:0005887,GO:0005911,GO:0007044,GO:0007155,GO:0007160,GO:0008150,GO:0008152,GO:0008544,GO:0009056,GO:0009888,GO:0009987,GO:0016020,GO:0016021,GO:0016043,GO:0022411,GO:0022607,GO:0022610,GO:0022617,GO:0030054,GO:0030055,GO:0030056,GO:0030198,GO:0030574,GO:0031012,GO:0031581,GO:0031589,GO:…
Smic5198	4.31284e-11	0.725832
Smic7778	4.35274e-11	0.495762	Copia protein OS=Drosophila melanogaster GN=GIP PE=1 SV=3	GO:0000166,GO:0001882,GO:0001883,GO:0003674,GO:0003676,GO:0003824,GO:0004175,GO:0004190,GO:0005488,GO:0005524,GO:0006139,GO:0006259,GO:0006508,GO:0006725,GO:0006807,GO:0008150,GO:0008152,GO:0008233,GO:0008270,GO:0009987,GO:0015074,GO:0016787,GO:0017076,GO:0019538,GO:0030554,GO:0032549,GO:0032550,GO:0032553,GO:0032555,GO:0032559,GO:0034641,GO:0035639,GO:0036094,GO:0043167,GO:0043168,GO:0043169,GO:…
Smic35738	4.48067e-11	0.407101	E3 ubiquitin-protein ligase TRIP12 OS=Danio rerio GN=trip12 PE=3 SV=1	GO:0003674,GO:0003824,GO:0004842,GO:0005575,GO:0005634,GO:0005654,GO:0006139,GO:0006259,GO:0006281,GO:0006282,GO:0006464,GO:0006725,GO:0006807,GO:0006950,GO:0006974,GO:0008150,GO:0008152,GO:0009790,GO:0009892,GO:0009987,GO:0010605,GO:0010639,GO:0016567,GO:0016740,GO:0016874,GO:0019219,GO:0019222,GO:0019538,GO:0031056,GO:0031057,GO:0031323,GO:0031324,GO:0031396,GO:0031397,GO:0031399,GO:0031400,GO:…
Smic15146	4.50168e-11	-0.466648
Smic31095	4.5047e-11	0.518313	Alpha-1,6-mannosylglycoprotein 6-beta-N-acetylglucosaminyltransferase B OS=Mus musculus GN=Mgat5b PE=1 SV=1	GO:0000139,GO:0003674,GO:0003824,GO:0005488,GO:0005575,GO:0005794,GO:0005975,GO:0006464,GO:0006486,GO:0006487,GO:0008150,GO:0008152,GO:0008194,GO:0008375,GO:0009987,GO:0016020,GO:0016021,GO:0016740,GO:0016757,GO:0016758,GO:0019538,GO:0030144,GO:0031090,GO:0036211,GO:0043167,GO:0043169,GO:0043170,GO:0043226,GO:0043227,GO:0043229,GO:0043231,GO:0043412,GO:0043413,GO:0044237,GO:0044238,GO:0044260,GO:…
Smic26836	4.52336e-11	-0.544685
Smic9853	4.56026e-11	0.419605
Smic17037	4.6233e-11	0.72888	Calcium-dependent protein kinase 2 OS=Plasmodium falciparum (isolate K1 / Thailand) GN=CPK2 PE=1 SV=3	GO:0000166,GO:0001882,GO:0001883,GO:0003674,GO:0003824,GO:0004672,GO:0004674,GO:0005488,GO:0005509,GO:0005524,GO:0006464,GO:0006468,GO:0006793,GO:0006796,GO:0008150,GO:0008152,GO:0009987,GO:0016301,GO:0016310,GO:0016740,GO:0016772,GO:0016773,GO:0017076,GO:0019538,GO:0030554,GO:0032549,GO:0032550,GO:0032553,GO:0032555,GO:0032559,GO:0035639,GO:0036094,GO:0036211,GO:0043167,GO:0043168,GO:0043169,GO:…
Smic31318	4.81171e-11	-0.627443
Smic35367	4.81792e-11	0.457674
Smic39835	4.88359e-11	-0.346385
Smic33720	5.05319e-11	1.07054	hypothetical protein AURANDRAFT_60814 [Aureococcus anophagefferens]
Smic1988	5.15275e-11	-0.51726
Smic7081	5.20685e-11	0.364283
Smic36256	5.28218e-11	0.94604	hypothetical protein [Rhizobium mongolense]
Smic15157	5.39295e-11	0.86186
Smic21234	5.45644e-11	0.411667	Sodium channel protein 60E OS=Drosophila melanogaster GN=NaCP60E PE=2 SV=5	GO:0001508,GO:0001518,GO:0003008,GO:0003674,GO:0005215,GO:0005216,GO:0005244,GO:0005248,GO:0005261,GO:0005272,GO:0005575,GO:0005886,GO:0006810,GO:0006811,GO:0006812,GO:0006814,GO:0007600,GO:0007606,GO:0007608,GO:0007610,GO:0007635,GO:0008150,GO:0008324,GO:0009987,GO:0015075,GO:0015077,GO:0015081,GO:0015267,GO:0015672,GO:0016020,GO:0016021,GO:0019228,GO:0022803,GO:0022832,GO:0022836,GO:0022838,GO:…
Smic4163	5.50429e-11	0.610559	conserved unknown protein [Ectocarpus siliculosus]
Smic7442	5.62878e-11	0.416587	Pentatricopeptide repeat-containing protein At2g31400, chloroplastic OS=Arabidopsis thaliana GN=At2g31400 PE=2 SV=1	GO:0003674,GO:0003676,GO:0003677,GO:0005488,GO:0005575,GO:0007165,GO:0008150,GO:0009507,GO:0009536,GO:0009987,GO:0010019,GO:0031930,GO:0043226,GO:0043227,GO:0043229,GO:0043231,GO:0044424,GO:0044444,GO:0044464,GO:0050789,GO:0050794,GO:0050896,GO:0051716,GO:0065007,GO:0097159,GO:1901363
Smic12359	5.63525e-11	-0.402215	ATP synthase F(0) complex subunit C3, mitochondrial OS=Rattus norvegicus GN=Atp5g3 PE=2 SV=1	GO:0003674,GO:0005215,GO:0005488,GO:0005575,GO:0005739,GO:0006139,GO:0006163,GO:0006164,GO:0006725,GO:0006753,GO:0006754,GO:0006793,GO:0006796,GO:0006807,GO:0006810,GO:0006811,GO:0006812,GO:0006818,GO:0007568,GO:0008150,GO:0008152,GO:0008289,GO:0008324,GO:0009058,GO:0009116,GO:0009117,GO:0009119,GO:0009123,GO:0009124,GO:0009126,GO:0009127,GO:0009141,GO:0009142,GO:0009144,GO:0009145,GO:0009150,GO:…
Smic3989	5.69993e-11	0.925473	Dynein heavy chain domain-containing protein 1 OS=Homo sapiens GN=DNHD1 PE=2 SV=2	GO:0003674,GO:0003774,GO:0003777,GO:0003824,GO:0005575,GO:0005875,GO:0006928,GO:0007017,GO:0007018,GO:0008150,GO:0008152,GO:0009987,GO:0016462,GO:0016787,GO:0016817,GO:0016818,GO:0017111,GO:0030286,GO:0031982,GO:0031988,GO:0032991,GO:0043226,GO:0043227,GO:0043230,GO:0043234,GO:0044421,GO:0044422,GO:0044424,GO:0044430,GO:0044446,GO:0044464,GO:0044699,GO:0044763,GO:0065010,GO:0070062,GO:1902494
Smic11527	5.88288e-11	0.480973	Coatomer subunit gamma OS=Arabidopsis thaliana GN=At4g34450 PE=1 SV=2	GO:0000139,GO:0003674,GO:0005198,GO:0005575,GO:0005737,GO:0005794,GO:0005829,GO:0005886,GO:0005911,GO:0005975,GO:0005996,GO:0006006,GO:0006094,GO:0006464,GO:0006486,GO:0006487,GO:0006508,GO:0006810,GO:0006886,GO:0006996,GO:0007010,GO:0008150,GO:0008152,GO:0009056,GO:0009057,GO:0009058,GO:0009506,GO:0009507,GO:0009536,GO:0009987,GO:0010498,GO:0012506,GO:0015031,GO:0016020,GO:0016043,GO:0016051,GO:…
Smic40705	5.91911e-11	0.470692	Protein NLRC3 OS=Mus musculus GN=Nlrc3 PE=2 SV=2	GO:0000166,GO:0001775,GO:0001882,GO:0001883,GO:0002237,GO:0002376,GO:0003674,GO:0005488,GO:0005515,GO:0005524,GO:0005575,GO:0005737,GO:0006355,GO:0007165,GO:0007249,GO:0008150,GO:0009605,GO:0009607,GO:0009889,GO:0009966,GO:0009968,GO:0009987,GO:0010033,GO:0010468,GO:0010556,GO:0010646,GO:0010648,GO:0017076,GO:0019219,GO:0019222,GO:0023051,GO:0023057,GO:0030554,GO:0031323,GO:0031326,GO:0031396,GO:…
Smic14462	5.93324e-11	0.729726
Smic40782	5.93324e-11	0.600914	Metacaspase-1 OS=Botryotinia fuckeliana (strain B05.10) GN=casA PE=3 SV=1	GO:0003674,GO:0003824,GO:0004175,GO:0004197,GO:0006508,GO:0006915,GO:0008150,GO:0008152,GO:0008219,GO:0008233,GO:0008234,GO:0009987,GO:0012501,GO:0016265,GO:0016787,GO:0019538,GO:0043170,GO:0044238,GO:0044699,GO:0044763,GO:0070011,GO:0071704
Smic42242	6.01659e-11	0.442491	Ankyrin repeat, PH and SEC7 domain containing protein secG OS=Dictyostelium discoideum GN=secG PE=2 SV=1	GO:0000323,GO:0003006,GO:0003674,GO:0005085,GO:0005086,GO:0005575,GO:0005764,GO:0005773,GO:0005829,GO:0006140,GO:0006935,GO:0006996,GO:0007010,GO:0007155,GO:0008150,GO:0009118,GO:0009605,GO:0009719,GO:0009894,GO:0009966,GO:0009987,GO:0010033,GO:0010243,GO:0010646,GO:0014070,GO:0014074,GO:0016043,GO:0019219,GO:0019220,GO:0019222,GO:0022414,GO:0022610,GO:0023051,GO:0030029,GO:0030036,GO:0030811,GO:…
Smic11918	6.03203e-11	0.638439
Smic16431	6.26371e-11	0.85403	ABC transporter C family member 11 OS=Arabidopsis thaliana GN=ABCC11 PE=2 SV=2	GO:0000166,GO:0001882,GO:0001883,GO:0003674,GO:0003824,GO:0005215,GO:0005488,GO:0005524,GO:0005575,GO:0006139,GO:0006152,GO:0006163,GO:0006195,GO:0006200,GO:0006725,GO:0006753,GO:0006793,GO:0006796,GO:0006807,GO:0006810,GO:0006855,GO:0008150,GO:0008152,GO:0008559,GO:0009056,GO:0009116,GO:0009117,GO:0009119,GO:0009123,GO:0009125,GO:0009126,GO:0009128,GO:0009141,GO:0009143,GO:0009144,GO:0009146,GO:…
Smic18186	6.26371e-11	0.573283	Adenylosuccinate lyase OS=Dictyostelium discoideum GN=purB PE=3 SV=1	GO:0003674,GO:0003824,GO:0004018,GO:0006139,GO:0006163,GO:0006164,GO:0006167,GO:0006188,GO:0006189,GO:0006725,GO:0006753,GO:0006793,GO:0006796,GO:0006807,GO:0006810,GO:0006897,GO:0006907,GO:0008150,GO:0008152,GO:0009058,GO:0009116,GO:0009117,GO:0009119,GO:0009123,GO:0009124,GO:0009126,GO:0009127,GO:0009150,GO:0009152,GO:0009156,GO:0009161,GO:0009163,GO:0009165,GO:0009167,GO:0009168,GO:0009259,GO:…
Smic40161	6.30727e-11	-0.346854
Smic34935	6.30983e-11	-0.730665
Smic21125	6.32252e-11	1.15802	RhoGEF domain containing protein OS=Acanthamoeba castellanii str. Neff GN=ACA1_096360 PE=4 SV=1	GO:0003674,GO:0005085,GO:0005088,GO:0005089,GO:0006140,GO:0008150,GO:0009118,GO:0009894,GO:0009966,GO:0010646,GO:0019219,GO:0019220,GO:0019222,GO:0023051,GO:0030811,GO:0031323,GO:0031329,GO:0032318,GO:0032319,GO:0032320,GO:0032321,GO:0033121,GO:0033124,GO:0035023,GO:0043085,GO:0043087,GO:0043547,GO:0044093,GO:0046578,GO:0048583,GO:0050789,GO:0050790,GO:0050794,GO:0051056,GO:0051171,GO:0051174,GO:…
Smic1370	6.41825e-11	0.389024	Bifunctional purine biosynthesis protein PurH OS=Jannaschia sp. (strain CCS1) GN=purH PE=3 SV=1	GO:0003674,GO:0003824,GO:0003937,GO:0004643,GO:0006139,GO:0006163,GO:0006164,GO:0006188,GO:0006189,GO:0006725,GO:0006753,GO:0006793,GO:0006796,GO:0006807,GO:0008150,GO:0008152,GO:0009058,GO:0009117,GO:0009123,GO:0009124,GO:0009126,GO:0009127,GO:0009150,GO:0009152,GO:0009156,GO:0009161,GO:0009165,GO:0009167,GO:0009168,GO:0009259,GO:0009260,GO:0009987,GO:0016740,GO:0016741,GO:0016742,GO:0016787,GO:…
Smic22235	6.51387e-11	-0.481636	hypothetical protein EMIHUDRAFT_244161 [Emiliania huxleyi CCMP1516] >gi|485620784|gb|EOD17301.1| hypothetical protein EMIHUDRAFT_244161 [Emiliania huxleyi CCMP1516]
Smic4112	6.53858e-11	1.18114	Probable myosin light chain kinase DDB_G0271550 OS=Dictyostelium discoideum GN=DDB_G0271550 PE=3 SV=1	GO:0000166,GO:0001882,GO:0001883,GO:0003674,GO:0003824,GO:0004672,GO:0004674,GO:0004687,GO:0005488,GO:0005524,GO:0006464,GO:0006468,GO:0006793,GO:0006796,GO:0008150,GO:0008152,GO:0009987,GO:0016301,GO:0016310,GO:0016740,GO:0016772,GO:0016773,GO:0017076,GO:0019538,GO:0030554,GO:0032549,GO:0032550,GO:0032553,GO:0032555,GO:0032559,GO:0035639,GO:0036094,GO:0036211,GO:0043167,GO:0043168,GO:0043170,GO:…
Smic27305	6.55574e-11	1.19229
Smic11067	6.83135e-11	-0.369546	Protein MEI2-like 2 OS=Oryza sativa subsp. japonica GN=ML2 PE=2 SV=1	GO:0000166,GO:0003674,GO:0003676,GO:0003723,GO:0005488,GO:0036094,GO:0097159,GO:1901265,GO:1901363
Smic28376	6.89269e-11	0.616889
Smic2575	6.89269e-11	0.928185	White collar 1 protein OS=Neurospora crassa (strain ATCC 24698 / 74-OR23-1A / CBS 708.71 / DSM 1257 / FGSC 987) GN=wc-1 PE=1 SV=2	GO:0001071,GO:0003674,GO:0003676,GO:0003677,GO:0003700,GO:0004871,GO:0004872,GO:0005488,GO:0005515,GO:0005575,GO:0005634,GO:0006139,GO:0006351,GO:0006355,GO:0006464,GO:0006725,GO:0006807,GO:0007165,GO:0008150,GO:0008152,GO:0008270,GO:0009058,GO:0009059,GO:0009881,GO:0009889,GO:0009987,GO:0010468,GO:0010556,GO:0016070,GO:0018130,GO:0018298,GO:0019219,GO:0019222,GO:0019438,GO:0019538,GO:0031323,GO:…
Smic27311	6.92112e-11	0.58411	Uncharacterized protein OS=Guillardia theta CCMP2712 GN=GUITHDRAFT_143733 PE=3 SV=1	GO:0003674,GO:0005215,GO:0005344,GO:0005488,GO:0005506,GO:0006810,GO:0008150,GO:0015669,GO:0015671,GO:0019825,GO:0020037,GO:0022892,GO:0043167,GO:0043169,GO:0044699,GO:0044765,GO:0046872,GO:0046906,GO:0046914,GO:0051234,GO:0097159,GO:1901363
Smic15230	6.92112e-11	-0.348294	Oxygen-evolving enhancer protein 1, chloroplastic OS=Helianthus annuus GN=PSBO PE=1 SV=1	GO:0003674,GO:0005488,GO:0005509,GO:0005575,GO:0008150,GO:0008152,GO:0009279,GO:0009507,GO:0009521,GO:0009523,GO:0009535,GO:0009536,GO:0009579,GO:0009654,GO:0009987,GO:0010109,GO:0015979,GO:0016020,GO:0016021,GO:0019222,GO:0019867,GO:0019898,GO:0031323,GO:0032991,GO:0034357,GO:0042548,GO:0042549,GO:0042651,GO:0043167,GO:0043169,GO:0043226,GO:0043227,GO:0043229,GO:0043231,GO:0043234,GO:0043467,GO:…
Smic40645	6.93717e-11	0.465932	Uncharacterized protein OS=Colletotrichum higginsianum (strain IMI 349063) GN=CH063_13518 PE=4 SV=1	GO:0003674,GO:0003676,GO:0005488,GO:0006139,GO:0006259,GO:0006725,GO:0006807,GO:0008150,GO:0008152,GO:0009987,GO:0015074,GO:0034641,GO:0043170,GO:0044237,GO:0044238,GO:0044260,GO:0046483,GO:0071704,GO:0090304,GO:0097159,GO:1901360,GO:1901363
Smic14615	6.96691e-11	-0.431426	Enterin neuropeptide (Fragment) OS=Heterocephalus glaber GN=GW7_18022 PE=4 SV=1	GO:0007165,GO:0007166,GO:0007186,GO:0007218,GO:0008150,GO:0009987,GO:0050789,GO:0050794,GO:0050896,GO:0051716,GO:0065007
Smic23465	6.99712e-11	0.407257	Uncharacterized protein OS=Guillardia theta CCMP2712 GN=GUITHDRAFT_102423 PE=4 SV=1	GO:0003674,GO:0005215,GO:0005216,GO:0005230,GO:0005575,GO:0006810,GO:0006811,GO:0008150,GO:0009987,GO:0015075,GO:0015267,GO:0015276,GO:0016020,GO:0022803,GO:0022834,GO:0022836,GO:0022838,GO:0022857,GO:0022891,GO:0022892,GO:0034220,GO:0044699,GO:0044763,GO:0044765,GO:0051234,GO:0055085
Smic37016	7.05818e-11	-0.413435	Blr6907 protein OS=Bradyrhizobium diazoefficiens (strain JCM 10833 / IAM 13628 / NBRC 14792 / USDA 110) GN=blr6907 PE=4 SV=1	GO:0003674,GO:0003824,GO:0004462,GO:0005488,GO:0008150,GO:0008152,GO:0016829,GO:0016846,GO:0043167,GO:0043169,GO:0046872
Smic13627	7.11801e-11	0.821896
Smic4747	7.13113e-11	1.89931
Smic11920	7.2554e-11	1.51987
Smic23218	7.2554e-11	0.61482	Lipid A export ATP-binding/permease protein MsbA OS=Syntrophus aciditrophicus (strain SB) GN=msbA PE=3 SV=1	GO:0000166,GO:0001882,GO:0001883,GO:0003674,GO:0003824,GO:0005215,GO:0005319,GO:0005488,GO:0005524,GO:0005575,GO:0005886,GO:0006139,GO:0006152,GO:0006163,GO:0006195,GO:0006200,GO:0006725,GO:0006753,GO:0006793,GO:0006796,GO:0006807,GO:0006810,GO:0006869,GO:0008150,GO:0008152,GO:0009056,GO:0009116,GO:0009117,GO:0009119,GO:0009123,GO:0009125,GO:0009126,GO:0009128,GO:0009141,GO:0009143,GO:0009144,GO:…
Smic30923	7.32309e-11	1.00684	Enterin neuropeptide (Fragment) OS=Heterocephalus glaber GN=GW7_18022 PE=4 SV=1	GO:0007165,GO:0007166,GO:0007186,GO:0007218,GO:0008150,GO:0009987,GO:0050789,GO:0050794,GO:0050896,GO:0051716,GO:0065007
Smic34926	7.32309e-11	-0.663065	NEDD4-binding protein 2-like 1 OS=Mus musculus GN=N4bp2l1 PE=2 SV=1	GO:0003674,GO:0005575,GO:0008150
Smic13162	7.45621e-11	0.461076	Putative serine/threonine-protein phosphatase C27B7.6 OS=Caenorhabditis elegans GN=C27B7.6 PE=3 SV=4	GO:0003674,GO:0003824,GO:0004721,GO:0005488,GO:0006793,GO:0006796,GO:0008150,GO:0008152,GO:0009987,GO:0016311,GO:0016787,GO:0016788,GO:0016791,GO:0042578,GO:0043167,GO:0043169,GO:0044237,GO:0046872
Smic22300	7.48475e-11	-0.345582	PDZ domain-containing protein C23G3.12c OS=Schizosaccharomyces pombe (strain 972 / ATCC 24843) GN=SPAC23G3.12c PE=2 SV=1	GO:0003674,GO:0003824,GO:0004175,GO:0004252,GO:0005575,GO:0005634,GO:0006508,GO:0006629,GO:0008150,GO:0008152,GO:0008233,GO:0008236,GO:0016787,GO:0017171,GO:0019538,GO:0043170,GO:0043226,GO:0043227,GO:0043229,GO:0043231,GO:0044238,GO:0044424,GO:0044464,GO:0044699,GO:0044710,GO:0051603,GO:0070011,GO:0071704
Smic42420	7.85918e-11	0.460734	Thioredoxin reductase 1, cytoplasmic OS=Bos taurus GN=TXNRD1 PE=2 SV=3	GO:0000166,GO:0003674,GO:0003824,GO:0004791,GO:0005488,GO:0005575,GO:0005737,GO:0008150,GO:0008152,GO:0009987,GO:0016209,GO:0016491,GO:0016651,GO:0016667,GO:0016668,GO:0019725,GO:0036094,GO:0042592,GO:0043167,GO:0043168,GO:0044424,GO:0044464,GO:0044699,GO:0044710,GO:0044763,GO:0045454,GO:0048037,GO:0050660,GO:0050661,GO:0050662,GO:0050789,GO:0050794,GO:0055114,GO:0065007,GO:0065008,GO:0097159,GO:…
Smic20464	7.85918e-11	-0.421466	TBC1 domain family member 22B OS=Homo sapiens GN=TBC1D22B PE=1 SV=3	GO:0003674,GO:0005083,GO:0005096,GO:0005097,GO:0005099,GO:0006140,GO:0008047,GO:0008150,GO:0009118,GO:0009894,GO:0019219,GO:0019220,GO:0019222,GO:0030234,GO:0030695,GO:0030811,GO:0031323,GO:0031329,GO:0032313,GO:0032318,GO:0032320,GO:0032851,GO:0033121,GO:0033124,GO:0043085,GO:0043087,GO:0043547,GO:0044093,GO:0050789,GO:0050790,GO:0050794,GO:0051171,GO:0051174,GO:0051336,GO:0051345,GO:0060589,GO:…
Smic11238	7.92064e-11	0.855895
Smic19442	7.95469e-11	-1.14009	Enterin neuropeptide (Fragment) OS=Columba livia GN=A306_12208 PE=4 SV=1	GO:0007165,GO:0007166,GO:0007186,GO:0007218,GO:0008150,GO:0009987,GO:0050789,GO:0050794,GO:0050896,GO:0051716,GO:0065007
Smic36470	8.06524e-11	0.501302	Delta(8)-fatty-acid desaturase OS=Helianthus annuus GN=sld1 PE=1 SV=1	GO:0003674,GO:0003824,GO:0005488,GO:0005506,GO:0005575,GO:0006082,GO:0006629,GO:0006631,GO:0006633,GO:0006643,GO:0006665,GO:0006807,GO:0008150,GO:0008152,GO:0008610,GO:0009058,GO:0009987,GO:0016020,GO:0016021,GO:0016053,GO:0016491,GO:0016705,GO:0016717,GO:0019752,GO:0020037,GO:0032787,GO:0043167,GO:0043169,GO:0043436,GO:0044237,GO:0044238,GO:0044249,GO:0044255,GO:0044281,GO:0044283,GO:0044425,GO:…
Smic15435	8.50846e-11	1.25758	hypothetical protein Pmar_PMAR020058 [Perkinsus marinus ATCC 50983] >gi|239888347|gb|EER11079.1| hypothetical protein Pmar_PMAR020058 [Perkinsus marinus ATCC 50983]
Smic12484	8.52411e-11	0.680235
Smic14774	8.59334e-11	1.00268	ankyrin domain protein ank2, partial [Wolbachia endosymbiont of Culex pipiens pallens]
Smic47093	8.60712e-11	-0.444742	Apoptosis-inducing factor homolog B OS=Dictyostelium discoideum GN=aifB PE=3 SV=1	GO:0000166,GO:0003674,GO:0003824,GO:0003954,GO:0005488,GO:0005575,GO:0005739,GO:0008137,GO:0008150,GO:0008152,GO:0010941,GO:0010942,GO:0016491,GO:0016651,GO:0016655,GO:0036094,GO:0042981,GO:0043065,GO:0043067,GO:0043068,GO:0043167,GO:0043168,GO:0043226,GO:0043227,GO:0043229,GO:0043231,GO:0044424,GO:0044444,GO:0044464,GO:0044699,GO:0044710,GO:0048037,GO:0048518,GO:0048522,GO:0050136,GO:0050660,GO:…
Smic22822	9.05215e-11	-0.495049	Nephrocystin-3 OS=Xenopus tropicalis GN=nphp3 PE=2 SV=2	GO:0005575,GO:0005929,GO:0007165,GO:0007166,GO:0008150,GO:0009653,GO:0009966,GO:0009968,GO:0009987,GO:0010646,GO:0010648,GO:0016043,GO:0016055,GO:0023051,GO:0023057,GO:0030030,GO:0030111,GO:0030178,GO:0032502,GO:0032989,GO:0032990,GO:0042995,GO:0043226,GO:0043227,GO:0044464,GO:0044699,GO:0044763,GO:0044767,GO:0048519,GO:0048523,GO:0048583,GO:0048585,GO:0048858,GO:0048869,GO:0050789,GO:0050794,GO:…
Smic35650	9.10059e-11	0.479329	Serine/threonine-protein phosphatase PP1-gamma catalytic subunit OS=Rattus norvegicus GN=Ppp1cc PE=1 SV=1	GO:0000775,GO:0000776,GO:0000777,GO:0003674,GO:0003824,GO:0004721,GO:0004722,GO:0005488,GO:0005515,GO:0005575,GO:0005634,GO:0005654,GO:0005694,GO:0005730,GO:0005737,GO:0005739,GO:0005829,GO:0005975,GO:0005976,GO:0005977,GO:0006073,GO:0006091,GO:0006112,GO:0006464,GO:0006470,GO:0006793,GO:0006796,GO:0007049,GO:0007623,GO:0008150,GO:0008152,GO:0008287,GO:0009314,GO:0009416,GO:0009605,GO:0009628,GO:…
Smic17884	9.25066e-11	1.06749
Smic29080	9.5214e-11	1.0232
Smic2011	9.77944e-11	0.630346	Putative mitochondrial carrier protein PET8 OS=Saccharomyces cerevisiae (strain ATCC 204508 / S288c) GN=PET8 PE=1 SV=1	GO:0000095,GO:0003333,GO:0003674,GO:0005215,GO:0005337,GO:0005342,GO:0005575,GO:0005739,GO:0005743,GO:0006810,GO:0006811,GO:0006820,GO:0006865,GO:0008150,GO:0008509,GO:0008514,GO:0009987,GO:0015075,GO:0015171,GO:0015211,GO:0015711,GO:0015805,GO:0015849,GO:0015858,GO:0015860,GO:0015931,GO:0015932,GO:0016020,GO:0016021,GO:0019866,GO:0022857,GO:0022891,GO:0022892,GO:0031090,GO:0031966,GO:0034220,GO:…
Smic39698	9.83552e-11	0.354416	Cytosolic Fe-S cluster assembly factor NARFL OS=Pongo abelii GN=NARFL PE=2 SV=1	GO:0003674,GO:0005488,GO:0005575,GO:0008150,GO:0008152,GO:0009058,GO:0016043,GO:0016226,GO:0022607,GO:0031163,GO:0032991,GO:0043167,GO:0043169,GO:0043234,GO:0044424,GO:0044444,GO:0044445,GO:0044464,GO:0046872,GO:0051536,GO:0051539,GO:0051540,GO:0071840,GO:0097361
Smic36713	1.00967e-10	-0.674381
Smic35486	1.00967e-10	0.347134	Band 3 anion transport protein OS=Mus musculus GN=Slc4a1 PE=1 SV=1	GO:0003674,GO:0003779,GO:0005215,GO:0005452,GO:0005488,GO:0005515,GO:0005575,GO:0005856,GO:0005886,GO:0005887,GO:0006810,GO:0006811,GO:0006820,GO:0006821,GO:0008022,GO:0008092,GO:0008150,GO:0008509,GO:0008514,GO:0009987,GO:0015075,GO:0015103,GO:0015106,GO:0015108,GO:0015291,GO:0015297,GO:0015301,GO:0015698,GO:0015701,GO:0015711,GO:0016020,GO:0016021,GO:0016323,GO:0022804,GO:0022857,GO:0022891,GO:…
Smic8288	1.01742e-10	0.54043
Smic25090	1.02871e-10	0.737859
Smic20306	1.02871e-10	0.798015	Endonuclease-reverse transcriptase HmRTE-e01 OS=Heliconius melpomene GN=HM01045 PE=4 SV=1	GO:0003674,GO:0003676,GO:0003723,GO:0003824,GO:0003964,GO:0004518,GO:0004519,GO:0005488,GO:0006139,GO:0006259,GO:0006260,GO:0006278,GO:0006725,GO:0006807,GO:0008150,GO:0008152,GO:0009058,GO:0009059,GO:0009987,GO:0016740,GO:0016772,GO:0016779,GO:0016787,GO:0016788,GO:0034061,GO:0034641,GO:0034645,GO:0043170,GO:0044237,GO:0044238,GO:0044249,GO:0044260,GO:0046483,GO:0071704,GO:0090304,GO:0090305,GO:…
Smic7319	1.04173e-10	-0.339049	Histone-lysine N-methyltransferase setd3 OS=Mus musculus GN=Setd3 PE=2 SV=1	GO:0000785,GO:0000790,GO:0000988,GO:0000989,GO:0001085,GO:0001102,GO:0003674,GO:0003712,GO:0003713,GO:0003824,GO:0005488,GO:0005515,GO:0005575,GO:0005634,GO:0006139,GO:0006325,GO:0006351,GO:0006355,GO:0006357,GO:0006464,GO:0006479,GO:0006725,GO:0006807,GO:0006996,GO:0008134,GO:0008150,GO:0008152,GO:0008168,GO:0008170,GO:0008213,GO:0008276,GO:0008757,GO:0009058,GO:0009059,GO:0009889,GO:0009891,GO:…
Smic34118	1.04746e-10	0.417093	thaumatin-domain containing protein [Ectocarpus siliculosus]
Smic30043	1.05542e-10	-0.479671
Smic17080	1.0724e-10	-0.389923	predicted protein [Nematostella vectensis] >gi|156209443|gb|EDO30722.1| predicted protein [Nematostella vectensis]
Smic21396	1.07245e-10	1.18542	Uncharacterized protein OS=Trypanosoma cruzi (strain CL Brener) GN=Tc00.1047053508879.20 PE=4 SV=1	GO:0003674,GO:0003824,GO:0008150,GO:0008152
Smic25923	1.0871e-10	0.66574	Copia protein OS=Drosophila melanogaster GN=GIP PE=1 SV=3	GO:0000166,GO:0001882,GO:0001883,GO:0003674,GO:0003676,GO:0003824,GO:0004175,GO:0004190,GO:0005488,GO:0005524,GO:0006139,GO:0006259,GO:0006508,GO:0006725,GO:0006807,GO:0008150,GO:0008152,GO:0008233,GO:0008270,GO:0009987,GO:0015074,GO:0016787,GO:0017076,GO:0019538,GO:0030554,GO:0032549,GO:0032550,GO:0032553,GO:0032555,GO:0032559,GO:0034641,GO:0035639,GO:0036094,GO:0043167,GO:0043168,GO:0043169,GO:…
Smic30079	1.09957e-10	0.445717	Pumilio homolog 5 OS=Arabidopsis thaliana GN=APUM5 PE=1 SV=2	GO:0003674,GO:0003676,GO:0003723,GO:0003729,GO:0005488,GO:0005575,GO:0005737,GO:0005773,GO:0005829,GO:0005975,GO:0006417,GO:0006464,GO:0006486,GO:0006487,GO:0008150,GO:0008152,GO:0009889,GO:0009987,GO:0010468,GO:0010556,GO:0010608,GO:0019222,GO:0019538,GO:0031323,GO:0031326,GO:0032268,GO:0036211,GO:0043170,GO:0043226,GO:0043227,GO:0043229,GO:0043231,GO:0043412,GO:0043413,GO:0044237,GO:0044238,GO:…
Smic31083	1.10053e-10	-0.38705
Smic36467	1.12677e-10	0.580008
Smic7394	1.20836e-10	0.801192	Putative uncharacterized protein OS=Perkinsus marinus (strain ATCC 50983 / TXsc) GN=Pmar_PMAR007873 PE=4 SV=1	GO:0003674,GO:0005215,GO:0005216,GO:0005488,GO:0005509,GO:0005575,GO:0006810,GO:0006811,GO:0008150,GO:0009987,GO:0015075,GO:0015267,GO:0016020,GO:0016021,GO:0022803,GO:0022838,GO:0022857,GO:0022891,GO:0022892,GO:0034220,GO:0043167,GO:0043169,GO:0044425,GO:0044699,GO:0044763,GO:0044765,GO:0046872,GO:0051234,GO:0055085
Smic8103	1.21182e-10	0.498434
Smic10620	1.21971e-10	0.484302	Cohesin subunit SA-1 OS=Mus musculus GN=Stag1 PE=2 SV=3	GO:0000280,GO:0000785,GO:0003674,GO:0003682,GO:0005488,GO:0005575,GO:0005634,GO:0005654,GO:0005694,GO:0006996,GO:0007049,GO:0007059,GO:0007067,GO:0008150,GO:0009987,GO:0016043,GO:0022402,GO:0030054,GO:0043226,GO:0043227,GO:0043228,GO:0043229,GO:0043231,GO:0043232,GO:0044422,GO:0044424,GO:0044427,GO:0044428,GO:0044446,GO:0044464,GO:0044699,GO:0044763,GO:0048285,GO:0051301,GO:0071840,GO:1902589,GO:…
Smic26141	1.23846e-10	1.11962
Smic264	1.23846e-10	0.766227	Kinesin-like protein FLA10 OS=Chlamydomonas reinhardtii GN=FLA10 PE=1 SV=1	GO:0000166,GO:0001882,GO:0001883,GO:0003674,GO:0003774,GO:0003777,GO:0003824,GO:0005488,GO:0005515,GO:0005524,GO:0005575,GO:0005737,GO:0005856,GO:0005871,GO:0005874,GO:0005875,GO:0005929,GO:0006810,GO:0006928,GO:0007017,GO:0007018,GO:0008017,GO:0008092,GO:0008150,GO:0008152,GO:0009987,GO:0010927,GO:0010970,GO:0015631,GO:0016043,GO:0016462,GO:0016787,GO:0016817,GO:0016818,GO:0017076,GO:0017111,GO:…
Smic4072	1.25524e-10	0.909883	Potassium/sodium hyperpolarization-activated cyclic nucleotide-gated channel 4 OS=Homo sapiens GN=HCN4 PE=1 SV=1	GO:0000166,GO:0001701,GO:0002027,GO:0003008,GO:0003012,GO:0003013,GO:0003674,GO:0005215,GO:0005216,GO:0005217,GO:0005221,GO:0005222,GO:0005244,GO:0005248,GO:0005249,GO:0005261,GO:0005267,GO:0005272,GO:0005488,GO:0005515,GO:0005575,GO:0005886,GO:0005887,GO:0006810,GO:0006811,GO:0006812,GO:0006813,GO:0006814,GO:0006936,GO:0007154,GO:0007267,GO:0007268,GO:0008015,GO:0008016,GO:0008150,GO:0008324,GO:…
Smic9306	1.26038e-10	-0.447431	Endo-1,4-beta-xylanase A OS=Agarivorans albus MKT 106 GN=AALB_0725 PE=4 SV=1	GO:0000272,GO:0003674,GO:0003824,GO:0004553,GO:0005975,GO:0005976,GO:0008150,GO:0008152,GO:0009056,GO:0009057,GO:0009987,GO:0010383,GO:0010410,GO:0016052,GO:0016787,GO:0016798,GO:0031176,GO:0043170,GO:0044036,GO:0044237,GO:0044238,GO:0044260,GO:0045491,GO:0045493,GO:0071704,GO:0097599,GO:1901575
Smic18954	1.26111e-10	0.43205	Putative uncharacterized protein OS=Perkinsus marinus (strain ATCC 50983 / TXsc) GN=Pmar_PMAR016882 PE=4 SV=1	GO:0003674,GO:0005215,GO:0005216,GO:0005227,GO:0005244,GO:0005261,GO:0005488,GO:0005509,GO:0005575,GO:0005891,GO:0006810,GO:0006811,GO:0006812,GO:0006928,GO:0008150,GO:0008324,GO:0009987,GO:0015075,GO:0015267,GO:0016020,GO:0016021,GO:0022803,GO:0022832,GO:0022836,GO:0022838,GO:0022839,GO:0022857,GO:0022891,GO:0022892,GO:0030317,GO:0032879,GO:0032991,GO:0034220,GO:0034702,GO:0034703,GO:0034704,GO:…
Smic12320	1.34346e-10	0.544677	Calcium-dependent protein kinase 2 OS=Plasmodium falciparum (isolate K1 / Thailand) GN=CPK2 PE=1 SV=3	GO:0000166,GO:0001882,GO:0001883,GO:0003674,GO:0003824,GO:0004672,GO:0004674,GO:0005488,GO:0005509,GO:0005524,GO:0006464,GO:0006468,GO:0006793,GO:0006796,GO:0008150,GO:0008152,GO:0009987,GO:0016301,GO:0016310,GO:0016740,GO:0016772,GO:0016773,GO:0017076,GO:0019538,GO:0030554,GO:0032549,GO:0032550,GO:0032553,GO:0032555,GO:0032559,GO:0035639,GO:0036094,GO:0036211,GO:0043167,GO:0043168,GO:0043169,GO:…
Smic6592	1.39023e-10	0.770495
Smic41059	1.43696e-10	-0.349547
Smic11500	1.45151e-10	0.726692
Smic3644	1.46159e-10	-0.509384
Smic20233	1.54612e-10	0.350777	Potassium voltage-gated channel subfamily H member 1 OS=Rattus norvegicus GN=Kcnh1 PE=1 SV=1	GO:0000155,GO:0000160,GO:0003674,GO:0003824,GO:0004672,GO:0004673,GO:0004871,GO:0004872,GO:0005215,GO:0005216,GO:0005244,GO:0005249,GO:0005261,GO:0005267,GO:0005488,GO:0005515,GO:0005516,GO:0005575,GO:0005634,GO:0005637,GO:0005886,GO:0005887,GO:0006793,GO:0006796,GO:0006810,GO:0006811,GO:0006812,GO:0006813,GO:0007165,GO:0008150,GO:0008152,GO:0008324,GO:0009987,GO:0015075,GO:0015077,GO:0015079,GO:…
Smic6402	1.54913e-10	-0.523044	Chaperone protein dnaK3 OS=Synechococcus elongatus (strain PCC 7942) GN=dnaK3 PE=3 SV=1	GO:0000166,GO:0001882,GO:0001883,GO:0003674,GO:0005488,GO:0005515,GO:0005524,GO:0006457,GO:0006950,GO:0008150,GO:0008152,GO:0009987,GO:0017076,GO:0019538,GO:0030554,GO:0032549,GO:0032550,GO:0032553,GO:0032555,GO:0032559,GO:0035639,GO:0036094,GO:0043167,GO:0043168,GO:0043170,GO:0044237,GO:0044238,GO:0044260,GO:0044267,GO:0050896,GO:0051082,GO:0071704,GO:0097159,GO:0097367,GO:1901265,GO:1901363
Smic5154	1.59832e-10	0.717191
Smic39107	1.61181e-10	-0.447523	Checkpoint protein hus1 OS=Schizosaccharomyces pombe (strain 972 / ATCC 24843) GN=hus1 PE=1 SV=1	GO:0000075,GO:0000076,GO:0000077,GO:0000280,GO:0003674,GO:0005488,GO:0005515,GO:0005575,GO:0005634,GO:0005730,GO:0005737,GO:0005815,GO:0005816,GO:0005829,GO:0005856,GO:0006139,GO:0006259,GO:0006281,GO:0006725,GO:0006807,GO:0006950,GO:0006974,GO:0006996,GO:0007049,GO:0007067,GO:0007093,GO:0007346,GO:0008150,GO:0008152,GO:0009987,GO:0010389,GO:0010564,GO:0010948,GO:0010972,GO:0016043,GO:0022402,GO:…
Smic39512	1.62372e-10	0.386731	Rhomboid-related protein 3 OS=Homo sapiens GN=RHBDL3 PE=2 SV=1	GO:0003674,GO:0003824,GO:0004175,GO:0004252,GO:0005488,GO:0005509,GO:0005575,GO:0006508,GO:0008150,GO:0008152,GO:0008233,GO:0008236,GO:0016020,GO:0016021,GO:0016787,GO:0017171,GO:0019538,GO:0043167,GO:0043169,GO:0043170,GO:0044238,GO:0044425,GO:0046872,GO:0070011,GO:0071704
Smic44153	1.62642e-10	0.943395
Smic16365	1.65163e-10	0.680431
Smic33472	1.65559e-10	1.14055	Ankyrin-2 OS=Mus musculus GN=Ank2 PE=1 SV=2	GO:0001508,GO:0002027,GO:0003008,GO:0003012,GO:0003279,GO:0003283,GO:0003674,GO:0005198,GO:0005200,GO:0005488,GO:0005515,GO:0005575,GO:0005622,GO:0005737,GO:0005856,GO:0005886,GO:0005887,GO:0005911,GO:0006605,GO:0006612,GO:0006810,GO:0006873,GO:0006874,GO:0006875,GO:0006886,GO:0006936,GO:0006937,GO:0006941,GO:0006942,GO:0007009,GO:0007043,GO:0007154,GO:0007165,GO:0007399,GO:0008016,GO:0008092,GO:…
Smic2335	1.66488e-10	1.12082
Smic40706	1.66542e-10	0.507745
Smic14393	1.66788e-10	0.671805
Smic36814	1.66916e-10	0.820186
Smic22038	1.68174e-10	0.549321	cGMP-dependent protein kinase, isozyme 2 forms cD5/T2 OS=Drosophila melanogaster GN=for PE=2 SV=3	GO:0000166,GO:0001882,GO:0001883,GO:0003008,GO:0003674,GO:0003824,GO:0004672,GO:0004674,GO:0004690,GO:0004692,GO:0005488,GO:0005524,GO:0005575,GO:0005886,GO:0006464,GO:0006468,GO:0006793,GO:0006796,GO:0007610,GO:0007611,GO:0007612,GO:0007613,GO:0007614,GO:0007616,GO:0007626,GO:0007631,GO:0008016,GO:0008150,GO:0008152,GO:0008345,GO:0009743,GO:0009744,GO:0009987,GO:0010033,GO:0016020,GO:0016301,GO:…
Smic2103	1.68445e-10	0.385704	DNA replication licensing factor MCM3 OS=Arabidopsis thaliana GN=MCM3 PE=1 SV=1	GO:0000166,GO:0000347,GO:0000911,GO:0001882,GO:0001883,GO:0003674,GO:0003676,GO:0003677,GO:0003678,GO:0003824,GO:0004386,GO:0005488,GO:0005515,GO:0005524,GO:0005575,GO:0005634,GO:0006139,GO:0006259,GO:0006260,GO:0006268,GO:0006270,GO:0006275,GO:0006304,GO:0006305,GO:0006306,GO:0006325,GO:0006464,GO:0006479,GO:0006725,GO:0006807,GO:0006996,GO:0007049,GO:0008150,GO:0008152,GO:0008213,GO:0008283,GO:…
Smic22209	1.68755e-10	0.556626	Pumilio homolog 5 OS=Arabidopsis thaliana GN=APUM5 PE=1 SV=2	GO:0003674,GO:0003676,GO:0003723,GO:0003729,GO:0005488,GO:0005575,GO:0005737,GO:0005773,GO:0005829,GO:0005975,GO:0006417,GO:0006464,GO:0006486,GO:0006487,GO:0008150,GO:0008152,GO:0009889,GO:0009987,GO:0010468,GO:0010556,GO:0010608,GO:0019222,GO:0019538,GO:0031323,GO:0031326,GO:0032268,GO:0036211,GO:0043170,GO:0043226,GO:0043227,GO:0043229,GO:0043231,GO:0043412,GO:0043413,GO:0044237,GO:0044238,GO:…
Smic40746	1.7229e-10	0.421771	Fucoxanthin-chlorophyll a-c binding protein D, chloroplastic (Fragment) OS=Macrocystis pyrifera GN=FCPD PE=2 SV=1	GO:0003674,GO:0005488,GO:0005575,GO:0006091,GO:0006464,GO:0008150,GO:0008152,GO:0009507,GO:0009521,GO:0009523,GO:0009535,GO:0009536,GO:0009579,GO:0009765,GO:0009987,GO:0015979,GO:0016020,GO:0016021,GO:0016168,GO:0018298,GO:0019538,GO:0030076,GO:0032991,GO:0034357,GO:0036211,GO:0042651,GO:0043170,GO:0043226,GO:0043227,GO:0043229,GO:0043231,GO:0043234,GO:0043412,GO:0044237,GO:0044238,GO:0044260,GO:…
Smic34784	1.74543e-10	-0.35674	hypothetical protein L915_09051 [Phytophthora parasitica] >gi|567989493|gb|ETL39750.1| hypothetical protein L916_08965 [Phytophthora parasitica]
Smic89	1.75418e-10	0.993382
Smic20628	1.77616e-10	-0.443032
Smic38124	1.78846e-10	0.515616	Potassium voltage-gated channel subfamily H member 7 OS=Mus musculus GN=Kcnh7 PE=2 SV=2	GO:0003674,GO:0004871,GO:0005215,GO:0005216,GO:0005242,GO:0005244,GO:0005249,GO:0005261,GO:0005267,GO:0005575,GO:0005887,GO:0006461,GO:0006810,GO:0006811,GO:0006812,GO:0006813,GO:0007165,GO:0007623,GO:0008150,GO:0008324,GO:0009987,GO:0015075,GO:0015077,GO:0015079,GO:0015267,GO:0015276,GO:0015672,GO:0016020,GO:0016021,GO:0016043,GO:0022607,GO:0022803,GO:0022832,GO:0022834,GO:0022836,GO:0022838,GO:…
Smic31442	1.89214e-10	0.468705
Smic32794	1.92096e-10	0.851407
Smic941	1.92096e-10	-0.44111
Smic29054	1.93845e-10	-0.450719	Oxygen-dependent choline dehydrogenase OS=Vibrio vulnificus (strain CMCP6) GN=betA PE=3 SV=1	GO:0000166,GO:0003674,GO:0003824,GO:0004029,GO:0005488,GO:0006066,GO:0006082,GO:0006520,GO:0006575,GO:0006576,GO:0006577,GO:0006578,GO:0006807,GO:0008150,GO:0008152,GO:0008652,GO:0008802,GO:0008812,GO:0009058,GO:0009308,GO:0009987,GO:0016053,GO:0016491,GO:0016614,GO:0016620,GO:0016903,GO:0019285,GO:0019695,GO:0019752,GO:0031455,GO:0031456,GO:0034641,GO:0036094,GO:0042398,GO:0042439,GO:0043167,GO:…
Smic30165	1.9599e-10	0.622898	Trophinin OS=Homo sapiens GN=TRO PE=1 SV=3	GO:0001558,GO:0003674,GO:0005488,GO:0005515,GO:0005575,GO:0005634,GO:0005737,GO:0005886,GO:0005887,GO:0007155,GO:0007156,GO:0007566,GO:0008150,GO:0016020,GO:0016021,GO:0022414,GO:0022610,GO:0030308,GO:0040008,GO:0043226,GO:0043227,GO:0043229,GO:0043231,GO:0044424,GO:0044425,GO:0044459,GO:0044464,GO:0044699,GO:0044702,GO:0045926,GO:0048519,GO:0048523,GO:0050789,GO:0050794,GO:0051128,GO:0065007,GO:…
Smic32160	1.9599e-10	0.50085	Influenza virus NS1A-binding protein homolog A OS=Danio rerio GN=ivns1abpa PE=2 SV=1	GO:0005575,GO:0005634,GO:0005737,GO:0005856,GO:0043226,GO:0043227,GO:0043228,GO:0043229,GO:0043231,GO:0043232,GO:0044424,GO:0044464
Smic30685	1.96801e-10	0.692248	DNA (cytosine-5)-methyltransferase 3B OS=Homo sapiens GN=DNMT3B PE=1 SV=1	GO:0000122,GO:0000785,GO:0000790,GO:0000792,GO:0000988,GO:0000989,GO:0001101,GO:0003674,GO:0003676,GO:0003677,GO:0003712,GO:0003714,GO:0003824,GO:0003886,GO:0005488,GO:0005515,GO:0005575,GO:0005634,GO:0005720,GO:0005737,GO:0006082,GO:0006139,GO:0006259,GO:0006304,GO:0006305,GO:0006306,GO:0006325,GO:0006342,GO:0006346,GO:0006349,GO:0006355,GO:0006357,GO:0006520,GO:0006575,GO:0006725,GO:0006790,GO:…
Smic30782	1.98096e-10	0.777731
Smic34929	1.98139e-10	1.08907	Putative uncharacterized protein OS=Ectocarpus siliculosus GN=Esi_0271_0023 PE=4 SV=1	GO:0003674,GO:0005215,GO:0005216,GO:0005244,GO:0005249,GO:0005261,GO:0005267,GO:0005575,GO:0006810,GO:0006811,GO:0006812,GO:0006813,GO:0008150,GO:0008324,GO:0009987,GO:0015075,GO:0015077,GO:0015079,GO:0015267,GO:0015672,GO:0016020,GO:0016021,GO:0022803,GO:0022832,GO:0022836,GO:0022838,GO:0022843,GO:0022857,GO:0022890,GO:0022891,GO:0022892,GO:0030001,GO:0034220,GO:0044425,GO:0044699,GO:0044763,GO:…
Smic29454	1.99333e-10	-0.336534	S-(hydroxymethyl)glutathione dehydrogenase OS=Synechocystis sp. (strain PCC 6803 / Kazusa) GN=frmA PE=3 SV=1	GO:0003674,GO:0003824,GO:0004022,GO:0005488,GO:0005575,GO:0005737,GO:0006066,GO:0006067,GO:0006069,GO:0008150,GO:0008152,GO:0008270,GO:0016491,GO:0016614,GO:0016616,GO:0034308,GO:0043167,GO:0043169,GO:0044281,GO:0044424,GO:0044464,GO:0044699,GO:0044710,GO:0046872,GO:0046914,GO:0051903,GO:0055114,GO:0071704,GO:1901615
Smic43747	2.0262e-10	0.548505	Transportin-3 OS=Mus musculus GN=Tnpo3 PE=1 SV=1	GO:0003674,GO:0005575,GO:0005634,GO:0005737,GO:0006606,GO:0006810,GO:0006886,GO:0006913,GO:0008150,GO:0015031,GO:0016482,GO:0017038,GO:0035048,GO:0043226,GO:0043227,GO:0043229,GO:0043231,GO:0044424,GO:0044464,GO:0044699,GO:0044765,GO:0045184,GO:0046907,GO:0051169,GO:0051170,GO:0051234,GO:0051649,GO:0071702,GO:0072594,GO:1902582,GO:1902593
Smic19754	2.07357e-10	0.403096	Sulfate adenylyltransferase OS=Schizosaccharomyces pombe (strain 972 / ATCC 24843) GN=sua1 PE=1 SV=2	GO:0000096,GO:0000097,GO:0000103,GO:0000166,GO:0001882,GO:0001883,GO:0003674,GO:0003824,GO:0004779,GO:0004781,GO:0005488,GO:0005524,GO:0005575,GO:0005737,GO:0005739,GO:0005829,GO:0006082,GO:0006520,GO:0006534,GO:0006555,GO:0006790,GO:0006807,GO:0008150,GO:0008152,GO:0008652,GO:0009058,GO:0009066,GO:0009067,GO:0009069,GO:0009070,GO:0009086,GO:0009987,GO:0010134,GO:0016053,GO:0016740,GO:0016772,GO:…
Smic7054	2.08822e-10	0.697363	Ankyrin-1 OS=Homo sapiens GN=ANK1 PE=1 SV=3	GO:0003674,GO:0005198,GO:0005200,GO:0005488,GO:0005515,GO:0005575,GO:0005634,GO:0005737,GO:0005783,GO:0005829,GO:0005856,GO:0005886,GO:0006605,GO:0006612,GO:0006725,GO:0006778,GO:0006779,GO:0006807,GO:0006810,GO:0006811,GO:0006812,GO:0006886,GO:0006887,GO:0006888,GO:0006928,GO:0006996,GO:0007010,GO:0007163,GO:0007165,GO:0007411,GO:0008092,GO:0008093,GO:0008150,GO:0008152,GO:0009058,GO:0009987,GO:…
Smic1434	2.14085e-10	0.568835	Uncharacterized transporter sll0640 OS=Synechocystis sp. (strain PCC 6803 / Kazusa) GN=sll0640 PE=3 SV=1	GO:0003674,GO:0005215,GO:0005575,GO:0005886,GO:0006810,GO:0006811,GO:0006812,GO:0006813,GO:0006814,GO:0008150,GO:0008324,GO:0009987,GO:0015075,GO:0015672,GO:0016020,GO:0016021,GO:0022857,GO:0022891,GO:0022892,GO:0030001,GO:0044425,GO:0044464,GO:0044699,GO:0044763,GO:0044765,GO:0051234,GO:0055085
Smic40905	2.17792e-10	-0.449461
Smic12881	2.22885e-10	0.450417	Calcium-dependent protein kinase 2 OS=Plasmodium falciparum (isolate K1 / Thailand) GN=CPK2 PE=1 SV=3	GO:0000166,GO:0001882,GO:0001883,GO:0003674,GO:0003824,GO:0004672,GO:0004674,GO:0005488,GO:0005509,GO:0005524,GO:0006464,GO:0006468,GO:0006793,GO:0006796,GO:0008150,GO:0008152,GO:0009987,GO:0016301,GO:0016310,GO:0016740,GO:0016772,GO:0016773,GO:0017076,GO:0019538,GO:0030554,GO:0032549,GO:0032550,GO:0032553,GO:0032555,GO:0032559,GO:0035639,GO:0036094,GO:0036211,GO:0043167,GO:0043168,GO:0043169,GO:…
Smic20909	2.22947e-10	0.638336	Glutamyl-tRNA reductase OS=Synechococcus sp. (strain JA-2-3B'a(2-13)) GN=hemA PE=3 SV=1	GO:0000166,GO:0003674,GO:0003824,GO:0005488,GO:0006725,GO:0006778,GO:0006779,GO:0006782,GO:0006807,GO:0008150,GO:0008152,GO:0008883,GO:0009058,GO:0009987,GO:0015994,GO:0015995,GO:0016491,GO:0016620,GO:0016903,GO:0018130,GO:0019438,GO:0033013,GO:0033014,GO:0034641,GO:0036094,GO:0042440,GO:0044237,GO:0044249,GO:0044271,GO:0044699,GO:0044710,GO:0044711,GO:0044763,GO:0046148,GO:0046483,GO:0046501,GO:…
Smic25992	2.26663e-10	-0.41864	Adrenodoxin-like protein, mitochondrial OS=Xenopus laevis GN=fdx1l PE=2 SV=1	GO:0003674,GO:0005488,GO:0005575,GO:0005739,GO:0005759,GO:0008150,GO:0008152,GO:0009055,GO:0031974,GO:0043167,GO:0043169,GO:0043226,GO:0043227,GO:0043229,GO:0043231,GO:0043233,GO:0044422,GO:0044424,GO:0044429,GO:0044444,GO:0044446,GO:0044464,GO:0044699,GO:0044710,GO:0046872,GO:0051536,GO:0051537,GO:0051540,GO:0055114,GO:0070013
Smic16467	2.27406e-10	0.79058	Pentatricopeptide repeat-containing protein At2g16880 OS=Arabidopsis thaliana GN=At2g16880 PE=2 SV=1	GO:0003674
Smic20291	2.27406e-10	0.69423
Smic6018	2.2747e-10	-0.540945	DnaJ homolog subfamily B member 9 OS=Mus musculus GN=Dnajb9 PE=1 SV=2	GO:0003674,GO:0005488,GO:0005515,GO:0005575,GO:0005730,GO:0005737,GO:0005783,GO:0005788,GO:0006508,GO:0006511,GO:0008150,GO:0008152,GO:0009056,GO:0009057,GO:0009987,GO:0010498,GO:0019538,GO:0019941,GO:0030163,GO:0030433,GO:0031974,GO:0043161,GO:0043170,GO:0043226,GO:0043227,GO:0043228,GO:0043229,GO:0043231,GO:0043232,GO:0043233,GO:0043632,GO:0044237,GO:0044238,GO:0044248,GO:0044260,GO:0044265,GO:…
Smic5610	2.2774e-10	0.370884	Multidrug resistance protein 1 OS=Cricetulus griseus GN=ABCB1 PE=1 SV=2	GO:0000166,GO:0001882,GO:0001883,GO:0003674,GO:0003824,GO:0005215,GO:0005488,GO:0005524,GO:0005575,GO:0005886,GO:0006139,GO:0006152,GO:0006163,GO:0006195,GO:0006200,GO:0006725,GO:0006753,GO:0006793,GO:0006796,GO:0006807,GO:0006810,GO:0006855,GO:0008150,GO:0008152,GO:0008559,GO:0009056,GO:0009116,GO:0009117,GO:0009119,GO:0009123,GO:0009125,GO:0009126,GO:0009128,GO:0009141,GO:0009143,GO:0009144,GO:…
Smic31963	2.29448e-10	0.723109	Regulator of nonsense transcripts 1 OS=Dictyostelium discoideum GN=upf1 PE=3 SV=1	GO:0000166,GO:0000184,GO:0000956,GO:0001882,GO:0001883,GO:0003674,GO:0003676,GO:0003677,GO:0003724,GO:0003824,GO:0004004,GO:0004386,GO:0005488,GO:0005524,GO:0005575,GO:0005737,GO:0006139,GO:0006152,GO:0006163,GO:0006195,GO:0006200,GO:0006401,GO:0006402,GO:0006725,GO:0006753,GO:0006793,GO:0006796,GO:0006807,GO:0008026,GO:0008150,GO:0008152,GO:0008186,GO:0008270,GO:0009056,GO:0009057,GO:0009116,GO:…
Smic16743	2.29448e-10	-0.394082	THO complex subunit 3 OS=Arabidopsis thaliana GN=THO3 PE=1 SV=1	GO:0000151,GO:0000347,GO:0003674,GO:0003676,GO:0003723,GO:0005488,GO:0005575,GO:0005634,GO:0006139,GO:0006396,GO:0006397,GO:0006725,GO:0006807,GO:0006810,GO:0008150,GO:0008152,GO:0008380,GO:0009892,GO:0009987,GO:0010033,GO:0010267,GO:0010468,GO:0010605,GO:0010629,GO:0014070,GO:0015931,GO:0016070,GO:0016071,GO:0016458,GO:0019222,GO:0030422,GO:0031047,GO:0031050,GO:0031461,GO:0032991,GO:0034641,GO:…
Smic19144	2.36546e-10	0.416878	Cation channel sperm-associated protein 1 OS=Mus musculus GN=Catsper1 PE=1 SV=1	GO:0003352,GO:0003674,GO:0005215,GO:0005216,GO:0005227,GO:0005244,GO:0005245,GO:0005261,GO:0005262,GO:0005488,GO:0005515,GO:0005575,GO:0005886,GO:0005891,GO:0005929,GO:0006810,GO:0006811,GO:0006812,GO:0006816,GO:0006928,GO:0007275,GO:0007276,GO:0007283,GO:0007342,GO:0008150,GO:0008324,GO:0009987,GO:0010959,GO:0015075,GO:0015085,GO:0015267,GO:0016020,GO:0016021,GO:0016043,GO:0022412,GO:0022414,GO:…
Smic27104	2.39127e-10	0.751175
Smic865	2.39132e-10	0.515193	Ferredoxin--NADP reductase, embryo isozyme, chloroplastic OS=Oryza sativa subsp. japonica GN=Os07g0147900 PE=1 SV=1	GO:0003674,GO:0003824,GO:0004324,GO:0005488,GO:0005507,GO:0005575,GO:0008150,GO:0008152,GO:0009507,GO:0009536,GO:0009987,GO:0015979,GO:0016491,GO:0016730,GO:0016731,GO:0043167,GO:0043169,GO:0043226,GO:0043227,GO:0043229,GO:0043231,GO:0044237,GO:0044424,GO:0044444,GO:0044464,GO:0044699,GO:0044710,GO:0046872,GO:0046914,GO:0055114
Smic22430	2.487e-10	0.808778	Coatomer subunit alpha-1 OS=Oryza sativa subsp. japonica GN=Os03g0711400 PE=2 SV=1	GO:0000139,GO:0003674,GO:0005198,GO:0005575,GO:0005737,GO:0005794,GO:0005829,GO:0005886,GO:0006810,GO:0006886,GO:0008150,GO:0012506,GO:0015031,GO:0016020,GO:0016192,GO:0030117,GO:0030120,GO:0030126,GO:0030659,GO:0030660,GO:0030662,GO:0030663,GO:0031090,GO:0031410,GO:0031982,GO:0032991,GO:0043226,GO:0043227,GO:0043229,GO:0043231,GO:0043234,GO:0044422,GO:0044424,GO:0044425,GO:0044431,GO:0044433,GO:…
Smic35664	2.49336e-10	0.683893
Smic20260	2.54223e-10	0.538419	Chymotrypsin-like elastase family member 2A OS=Bos taurus GN=CELA2A PE=2 SV=1	GO:0003674,GO:0003824,GO:0004175,GO:0004252,GO:0005575,GO:0005576,GO:0006508,GO:0008150,GO:0008152,GO:0008233,GO:0008236,GO:0016787,GO:0017171,GO:0019538,GO:0043170,GO:0044238,GO:0070011,GO:0071704
Smic10974	2.54596e-10	-0.593497	Uncharacterized protein OS=Danio rerio GN=zgc:113208 PE=2 SV=1	GO:0003674,GO:0005575,GO:0008150
Smic21161	2.55085e-10	-0.399344	Light-harvesting protein (Fragment) OS=Symbiodinium sp. C3 GN=acpPCSym_18 PE=2 SV=1	GO:0003674,GO:0005488,GO:0005575,GO:0006091,GO:0006464,GO:0008150,GO:0008152,GO:0009507,GO:0009521,GO:0009523,GO:0009536,GO:0009579,GO:0009765,GO:0009987,GO:0015979,GO:0016020,GO:0016021,GO:0016168,GO:0018298,GO:0019538,GO:0032991,GO:0036211,GO:0043170,GO:0043226,GO:0043227,GO:0043229,GO:0043231,GO:0043234,GO:0043412,GO:0044237,GO:0044238,GO:0044260,GO:0044267,GO:0044424,GO:0044425,GO:0044436,GO:…
Smic21426	2.58872e-10	1.58542
Smic20663	2.59908e-10	0.427917	Alpha-aminoadipic semialdehyde synthase OS=Arabidopsis thaliana GN=LKR/SDH PE=1 SV=1	GO:0003674,GO:0003824,GO:0004753,GO:0005575,GO:0005737,GO:0006082,GO:0006084,GO:0006520,GO:0006553,GO:0006554,GO:0006637,GO:0006732,GO:0006790,GO:0006793,GO:0006807,GO:0008150,GO:0008152,GO:0009056,GO:0009063,GO:0009066,GO:0009068,GO:0009987,GO:0016054,GO:0016491,GO:0016645,GO:0016646,GO:0019474,GO:0019477,GO:0019752,GO:0033512,GO:0035383,GO:0043436,GO:0044237,GO:0044238,GO:0044248,GO:0044281,GO:…
Smic18803	2.65229e-10	1.10829
Smic24398	2.72433e-10	-0.487063	Protein roadkill OS=Drosophila melanogaster GN=rdx PE=1 SV=2	GO:0001654,GO:0001736,GO:0003002,GO:0003674,GO:0005488,GO:0005515,GO:0005575,GO:0005634,GO:0006464,GO:0007154,GO:0007163,GO:0007164,GO:0007267,GO:0007275,GO:0007365,GO:0007367,GO:0007389,GO:0007423,GO:0008150,GO:0008152,GO:0008589,GO:0009653,GO:0009887,GO:0009893,GO:0009966,GO:0009967,GO:0009968,GO:0009987,GO:0010468,GO:0010562,GO:0010608,GO:0010646,GO:0010647,GO:0010648,GO:0010941,GO:0010942,GO:…
Smic43145	2.72801e-10	1.46063	Protein MEI2-like 5 OS=Arabidopsis thaliana GN=ML5 PE=1 SV=1	GO:0000166,GO:0000280,GO:0003674,GO:0003676,GO:0003723,GO:0005488,GO:0005575,GO:0005622,GO:0006082,GO:0006605,GO:0006625,GO:0006629,GO:0006631,GO:0006635,GO:0006810,GO:0006886,GO:0006996,GO:0007126,GO:0008150,GO:0008152,GO:0009056,GO:0009062,GO:0009987,GO:0010564,GO:0010638,GO:0015031,GO:0016042,GO:0016043,GO:0016054,GO:0016482,GO:0016558,GO:0017038,GO:0019395,GO:0019752,GO:0030258,GO:0032787,GO:…
Smic31400	2.76813e-10	-0.378015	hypothetical protein Naga_100003g91 [Nannochloropsis gaditana]
Smic40616	2.77121e-10	0.708767	Sodium channel protein type 8 subunit alpha OS=Rattus norvegicus GN=Scn8a PE=1 SV=1	GO:0000166,GO:0001508,GO:0001518,GO:0001882,GO:0001883,GO:0003674,GO:0005215,GO:0005216,GO:0005244,GO:0005248,GO:0005261,GO:0005272,GO:0005488,GO:0005515,GO:0005524,GO:0005575,GO:0005886,GO:0006810,GO:0006811,GO:0006812,GO:0006814,GO:0007272,GO:0007422,GO:0008150,GO:0008324,GO:0008366,GO:0009987,GO:0015075,GO:0015077,GO:0015081,GO:0015267,GO:0015672,GO:0016020,GO:0016021,GO:0017076,GO:0019228,GO:…
Smic40744	2.78431e-10	0.37751	Fucoxanthin-chlorophyll a-c binding protein F, chloroplastic (Fragment) OS=Macrocystis pyrifera GN=FCPF PE=2 SV=1	GO:0003674,GO:0005488,GO:0005575,GO:0006091,GO:0006464,GO:0008150,GO:0008152,GO:0009507,GO:0009521,GO:0009523,GO:0009535,GO:0009536,GO:0009579,GO:0009765,GO:0009987,GO:0015979,GO:0016020,GO:0016021,GO:0016168,GO:0018298,GO:0019538,GO:0030076,GO:0032991,GO:0034357,GO:0036211,GO:0042651,GO:0043170,GO:0043226,GO:0043227,GO:0043229,GO:0043231,GO:0043234,GO:0043412,GO:0044237,GO:0044238,GO:0044260,GO:…
Smic11213	2.78431e-10	0.465708	Potassium voltage-gated channel protein eag OS=Drosophila melanogaster GN=eag PE=1 SV=2	GO:0000155,GO:0000160,GO:0003008,GO:0003674,GO:0003824,GO:0004672,GO:0004673,GO:0004871,GO:0004872,GO:0005215,GO:0005216,GO:0005244,GO:0005249,GO:0005261,GO:0005267,GO:0005488,GO:0005515,GO:0005575,GO:0005886,GO:0006461,GO:0006793,GO:0006796,GO:0006810,GO:0006811,GO:0006812,GO:0006813,GO:0007165,GO:0007275,GO:0007399,GO:0007600,GO:0007606,GO:0007608,GO:0007610,GO:0007611,GO:0007612,GO:0007617,GO:…
Smic19196	2.79582e-10	-0.435465
Smic7176	2.79718e-10	-0.491636
Smic7695	2.81412e-10	-0.601154	PCI domain-containing protein 2 homolog OS=Drosophila melanogaster GN=PCID2 PE=1 SV=2	GO:0003674,GO:0005488,GO:0005515,GO:0005575,GO:0005634,GO:0005737,GO:0005844,GO:0006405,GO:0006406,GO:0006417,GO:0006810,GO:0006913,GO:0008150,GO:0009889,GO:0010468,GO:0010556,GO:0010608,GO:0015931,GO:0016482,GO:0019222,GO:0030529,GO:0031323,GO:0031326,GO:0032268,GO:0032991,GO:0043226,GO:0043227,GO:0043229,GO:0043231,GO:0044424,GO:0044464,GO:0046907,GO:0050657,GO:0050658,GO:0050789,GO:0050794,GO:…
Smic24016	2.88415e-10	0.789829
Smic33292	2.95314e-10	0.48776	Protein transport protein Sec24-like At3g07100 OS=Arabidopsis thaliana GN=At3g07100 PE=2 SV=2	GO:0000139,GO:0003674,GO:0005488,GO:0005575,GO:0005783,GO:0005789,GO:0005794,GO:0005975,GO:0006464,GO:0006486,GO:0006487,GO:0006810,GO:0006886,GO:0006888,GO:0006996,GO:0008150,GO:0008152,GO:0008270,GO:0008284,GO:0009987,GO:0015031,GO:0016020,GO:0016043,GO:0016192,GO:0016482,GO:0019538,GO:0030117,GO:0030120,GO:0030127,GO:0031090,GO:0032991,GO:0033116,GO:0036211,GO:0042127,GO:0043167,GO:0043169,GO:…
Smic9395	2.98751e-10	0.737644	Uncharacterized protein OS=Emiliania huxleyi CCMP1516 GN=EMIHUDRAFT_202973 PE=4 SV=1	GO:0003674,GO:0003824,GO:0004721,GO:0004725,GO:0006464,GO:0006470,GO:0006793,GO:0006796,GO:0008150,GO:0008152,GO:0009987,GO:0016311,GO:0016787,GO:0016788,GO:0016791,GO:0019538,GO:0035335,GO:0036211,GO:0042578,GO:0043170,GO:0043412,GO:0044237,GO:0044238,GO:0044260,GO:0044267,GO:0071704
Smic8522	2.99794e-10	0.381844	Desumoylating isopeptidase 2 OS=Xenopus laevis GN=desi2 PE=2 SV=1	GO:0003674,GO:0003824,GO:0005575,GO:0005737,GO:0006508,GO:0008150,GO:0008152,GO:0008233,GO:0016787,GO:0019538,GO:0043170,GO:0044238,GO:0044424,GO:0044464,GO:0071704
Smic21576	3.0224e-10	0.482074	Creatine kinase B-type OS=Mus musculus GN=Ckb PE=1 SV=1	GO:0000166,GO:0001882,GO:0001883,GO:0003674,GO:0003824,GO:0004111,GO:0005488,GO:0005515,GO:0005524,GO:0005575,GO:0005737,GO:0005739,GO:0006793,GO:0006796,GO:0006873,GO:0007420,GO:0008150,GO:0008152,GO:0009987,GO:0016301,GO:0016310,GO:0016740,GO:0016772,GO:0016775,GO:0017076,GO:0019725,GO:0030002,GO:0030320,GO:0030554,GO:0030644,GO:0032502,GO:0032549,GO:0032550,GO:0032553,GO:0032555,GO:0032559,GO:…
Smic7098	3.06916e-10	0.657748
Smic31196	3.06916e-10	-0.374675	Dek1-calpain-like protein OS=Oxytricha trifallax GN=OXYTRI_16378 PE=4 SV=1	GO:0003674,GO:0003824,GO:0004175,GO:0004197,GO:0004198,GO:0005575,GO:0005622,GO:0006508,GO:0008150,GO:0008152,GO:0008233,GO:0008234,GO:0016787,GO:0019538,GO:0043170,GO:0044238,GO:0044464,GO:0070011,GO:0071704
Smic24903	3.11953e-10	0.449454	Putative uncharacterized protein OS=Perkinsus marinus (strain ATCC 50983 / TXsc) GN=Pmar_PMAR007873 PE=4 SV=1	GO:0003674,GO:0005215,GO:0005216,GO:0005488,GO:0005509,GO:0005575,GO:0006810,GO:0006811,GO:0008150,GO:0009987,GO:0015075,GO:0015267,GO:0016020,GO:0016021,GO:0022803,GO:0022838,GO:0022857,GO:0022891,GO:0022892,GO:0034220,GO:0043167,GO:0043169,GO:0044425,GO:0044699,GO:0044763,GO:0044765,GO:0046872,GO:0051234,GO:0055085
Smic41138	3.12887e-10	0.481823
Smic18356	3.14627e-10	0.910461	hypothetical protein BRAFLDRAFT_117209 [Branchiostoma floridae] >gi|229296838|gb|EEN67477.1| hypothetical protein BRAFLDRAFT_117209 [Branchiostoma floridae]
Smic23043	3.14627e-10	-0.393153	Fucoxanthin-chlorophyll a-c binding protein, chloroplastic OS=Isochrysis galbana GN=FCP PE=1 SV=1	GO:0003674,GO:0005488,GO:0005575,GO:0006091,GO:0006464,GO:0008150,GO:0008152,GO:0009507,GO:0009521,GO:0009523,GO:0009535,GO:0009536,GO:0009579,GO:0009765,GO:0009987,GO:0015979,GO:0016020,GO:0016021,GO:0016168,GO:0018298,GO:0019538,GO:0030076,GO:0032991,GO:0034357,GO:0036211,GO:0042651,GO:0043170,GO:0043226,GO:0043227,GO:0043229,GO:0043231,GO:0043234,GO:0043412,GO:0044237,GO:0044238,GO:0044260,GO:…
Smic5502	3.15336e-10	-0.51631
Smic17286	3.24864e-10	0.431267	Zinc finger CCCH domain-containing protein 6 OS=Homo sapiens GN=ZC3H6 PE=2 SV=2	GO:0003674,GO:0005488,GO:0005575,GO:0008150,GO:0043167,GO:0043169,GO:0046872
Smic28139	3.26753e-10	1.0782	Uncharacterized protein OS=Acyrthosiphon pisum GN=LOC100569977 PE=4 SV=1	GO:0003674,GO:0003676,GO:0003723,GO:0003824,GO:0003964,GO:0005488,GO:0006139,GO:0006259,GO:0006260,GO:0006278,GO:0006355,GO:0006725,GO:0006807,GO:0008150,GO:0008152,GO:0009058,GO:0009059,GO:0009889,GO:0009987,GO:0010468,GO:0010556,GO:0016740,GO:0016772,GO:0016779,GO:0019219,GO:0019222,GO:0031323,GO:0031326,GO:0034061,GO:0034641,GO:0034645,GO:0043170,GO:0044237,GO:0044238,GO:0044249,GO:0044260,GO:…
Smic27773	3.28566e-10	0.496194	hypothetical protein Pmar_PMAR012549 [Perkinsus marinus ATCC 50983] >gi|239902795|gb|EER19567.1| hypothetical protein Pmar_PMAR012549 [Perkinsus marinus ATCC 50983]
Smic29563	3.29488e-10	1.15012	Dynein heavy chain 5, axonemal OS=Mus musculus GN=Dnah5 PE=2 SV=2	GO:0000166,GO:0001882,GO:0001883,GO:0003341,GO:0003674,GO:0003774,GO:0003777,GO:0003824,GO:0005488,GO:0005524,GO:0005575,GO:0005737,GO:0005856,GO:0005858,GO:0005868,GO:0005874,GO:0005875,GO:0005929,GO:0005930,GO:0006139,GO:0006152,GO:0006163,GO:0006195,GO:0006200,GO:0006725,GO:0006753,GO:0006793,GO:0006796,GO:0006807,GO:0006928,GO:0007017,GO:0007018,GO:0007389,GO:0008150,GO:0008152,GO:0009056,GO:…
Smic13581	3.32577e-10	0.460369
Smic22920	3.45633e-10	1.46082
Smic24135	3.50293e-10	0.563421	Zinc finger protein 36, C3H1 type-like 3 OS=Mus musculus GN=Zfp36l3 PE=1 SV=1	GO:0000288,GO:0000289,GO:0000956,GO:0003674,GO:0003676,GO:0003677,GO:0003723,GO:0005488,GO:0005575,GO:0005737,GO:0006139,GO:0006396,GO:0006397,GO:0006401,GO:0006402,GO:0006725,GO:0006807,GO:0008150,GO:0008152,GO:0009056,GO:0009057,GO:0009987,GO:0016020,GO:0016021,GO:0016070,GO:0016071,GO:0017091,GO:0019439,GO:0031123,GO:0031124,GO:0034641,GO:0034655,GO:0043167,GO:0043169,GO:0043170,GO:0044237,GO:…
Smic15514	3.50593e-10	-0.577894	Phosphatidate cytidylyltransferase OS=Toxoplasma gondii GN=TGVEG_254365 PE=4 SV=1	GO:0003674,GO:0003824,GO:0008150,GO:0008152,GO:0016740,GO:0016772,GO:0016779
Smic28171	3.53256e-10	1.07549	Nipped-B-like protein B OS=Danio rerio GN=nipblb PE=2 SV=1	GO:0002009,GO:0003143,GO:0003146,GO:0005575,GO:0005634,GO:0007049,GO:0007507,GO:0008150,GO:0009653,GO:0009987,GO:0032502,GO:0035239,GO:0043226,GO:0043227,GO:0043229,GO:0043231,GO:0044424,GO:0044464,GO:0044699,GO:0044763,GO:0044767,GO:0048513,GO:0048565,GO:0048598,GO:0048729,GO:0048856,GO:0060562
Smic32349	3.53256e-10	-0.384668	Trans-acting enoyl reductase OS=Mycobacterium tuberculosis (strain ATCC 25618 / H37Rv) GN=Rv2953 PE=1 SV=1	GO:0003674,GO:0003824,GO:0005575,GO:0005618,GO:0005886,GO:0006629,GO:0008150,GO:0008152,GO:0016020,GO:0016491,GO:0030312,GO:0044238,GO:0044464,GO:0044699,GO:0044710,GO:0055114,GO:0071704
Smic26649	3.53256e-10	-0.344829	Enoyl-CoA hydratase OS=Marinobacter sp. A3d10 GN=AU14_06060 PE=4 SV=1	GO:0003674,GO:0003824,GO:0004300,GO:0008150,GO:0008152,GO:0016829,GO:0016835,GO:0016836
Smic12521	3.55226e-10	-0.786134
Smic5253	3.59363e-10	0.617254
Smic4854	3.62836e-10	0.709756	Sodium channel protein type 11 subunit alpha OS=Mus musculus GN=Scn11a PE=2 SV=2	GO:0001508,GO:0001518,GO:0003674,GO:0005215,GO:0005216,GO:0005244,GO:0005248,GO:0005261,GO:0005272,GO:0005488,GO:0005515,GO:0005575,GO:0005886,GO:0006810,GO:0006811,GO:0006812,GO:0006814,GO:0008150,GO:0008324,GO:0009987,GO:0015075,GO:0015077,GO:0015081,GO:0015267,GO:0015672,GO:0016020,GO:0016021,GO:0019228,GO:0022803,GO:0022832,GO:0022836,GO:0022838,GO:0022843,GO:0022857,GO:0022890,GO:0022891,GO:…
Smic15774	3.63915e-10	1.62205
Smic23323	3.786e-10	-0.343943	Gibberellin 2-beta-dioxygenase 2 OS=Arabidopsis thaliana GN=GA2OX2 PE=2 SV=1	GO:0001101,GO:0003674,GO:0003824,GO:0005488,GO:0005506,GO:0006082,GO:0006629,GO:0006720,GO:0006721,GO:0008150,GO:0008152,GO:0008299,GO:0008610,GO:0009058,GO:0009314,GO:0009416,GO:0009628,GO:0009639,GO:0009685,GO:0009686,GO:0009694,GO:0009719,GO:0009725,GO:0009753,GO:0009987,GO:0010033,GO:0010114,GO:0016053,GO:0016101,GO:0016102,GO:0016114,GO:0016491,GO:0016705,GO:0016706,GO:0019752,GO:0032787,GO:…
Smic522	3.95985e-10	0.747698	Uncharacterized protein OS=Guillardia theta CCMP2712 GN=GUITHDRAFT_143733 PE=3 SV=1	GO:0003674,GO:0005215,GO:0005344,GO:0005488,GO:0005506,GO:0006810,GO:0008150,GO:0015669,GO:0015671,GO:0019825,GO:0020037,GO:0022892,GO:0043167,GO:0043169,GO:0044699,GO:0044765,GO:0046872,GO:0046906,GO:0046914,GO:0051234,GO:0097159,GO:1901363
Smic42818	3.96076e-10	1.23469
Smic6951	3.96076e-10	0.330561	Cathepsin E OS=Lithobates catesbeiana GN=CTSE PE=1 SV=1	GO:0002376,GO:0002478,GO:0002495,GO:0002504,GO:0003674,GO:0003824,GO:0004175,GO:0004190,GO:0005575,GO:0005768,GO:0006508,GO:0008150,GO:0008152,GO:0008233,GO:0016787,GO:0019538,GO:0019882,GO:0019884,GO:0019886,GO:0043170,GO:0043226,GO:0043227,GO:0043229,GO:0043231,GO:0044238,GO:0044424,GO:0044444,GO:0044464,GO:0048002,GO:0070001,GO:0070011,GO:0071704
Smic21714	4.0385e-10	-0.487027
Smic32913	4.0406e-10	0.374302	Tetracycline resistance protein, class B OS=Escherichia coli GN=tetA PE=1 SV=1	GO:0003674,GO:0005215,GO:0005575,GO:0005886,GO:0006810,GO:0008150,GO:0009636,GO:0009987,GO:0015291,GO:0015297,GO:0016020,GO:0016021,GO:0022804,GO:0022857,GO:0042221,GO:0044425,GO:0044464,GO:0044699,GO:0044763,GO:0044765,GO:0046677,GO:0050896,GO:0051234,GO:0055085
Smic38611	4.1813e-10	0.700123
Smic17793	4.20137e-10	-0.695557	Probable ubiquitin-conjugating enzyme E2 W OS=Dictyostelium discoideum GN=ube2w PE=3 SV=1	GO:0000166,GO:0001882,GO:0001883,GO:0003674,GO:0003824,GO:0005488,GO:0005524,GO:0005575,GO:0006464,GO:0008150,GO:0008152,GO:0009987,GO:0016567,GO:0016874,GO:0016879,GO:0016881,GO:0017076,GO:0019538,GO:0030554,GO:0032446,GO:0032549,GO:0032550,GO:0032553,GO:0032555,GO:0032559,GO:0035639,GO:0036094,GO:0036211,GO:0043167,GO:0043168,GO:0043170,GO:0043412,GO:0044237,GO:0044238,GO:0044260,GO:0044267,GO:…
Smic711	4.2566e-10	-0.563193
Smic37879	4.29057e-10	0.907396	Thrombospondin type-1 domain-containing protein 7A OS=Mus musculus GN=Thsd7a PE=2 SV=2	GO:0001525,GO:0003674,GO:0005575,GO:0005576,GO:0005886,GO:0008150,GO:0009987,GO:0016020,GO:0016021,GO:0030154,GO:0032502,GO:0044425,GO:0044464,GO:0044699,GO:0044763,GO:0044767,GO:0048646,GO:0048869
Smic12353	4.35242e-10	0.605099	Uncharacterized protein OS=Sutterella wadsworthensis 2_1_59BFAA GN=HMPREF9465_01436 PE=4 SV=1	GO:0003674,GO:0003824,GO:0008150,GO:0008152,GO:0016787
Smic29326	4.35242e-10	-0.466078
Smic8745	4.36511e-10	-0.543247	NAD-dependent protein deacetylase sirtuin-6 OS=Mus musculus GN=Sirt6 PE=1 SV=1	GO:0000018,GO:0000166,GO:0000785,GO:0000790,GO:0000792,GO:0003674,GO:0003682,GO:0003824,GO:0003956,GO:0004407,GO:0005488,GO:0005575,GO:0005634,GO:0005654,GO:0005720,GO:0005724,GO:0005975,GO:0006282,GO:0006325,GO:0006464,GO:0006471,GO:0006476,GO:0006486,GO:0006996,GO:0008150,GO:0008152,GO:0008270,GO:0009987,GO:0010569,GO:0016043,GO:0016568,GO:0016569,GO:0016570,GO:0016575,GO:0016740,GO:0016757,GO:…
Smic19611	4.38016e-10	0.677256	Retrotransposable element SLACS 132 kDa protein OS=Trypanosoma brucei gambiense PE=4 SV=1	GO:0003674,GO:0003676,GO:0003723,GO:0003824,GO:0003964,GO:0005488,GO:0006139,GO:0006259,GO:0006260,GO:0006278,GO:0006725,GO:0006807,GO:0008150,GO:0008152,GO:0009058,GO:0009059,GO:0009987,GO:0016740,GO:0016772,GO:0016779,GO:0034061,GO:0034641,GO:0034645,GO:0043170,GO:0044237,GO:0044238,GO:0044249,GO:0044260,GO:0046483,GO:0071704,GO:0090304,GO:0097159,GO:1901360,GO:1901363,GO:1901576
Smic21884	4.49564e-10	0.80227	5'-3' exoribonuclease 2 OS=Gallus gallus GN=XRN2 PE=2 SV=1	GO:0000738,GO:0003674,GO:0003676,GO:0003824,GO:0004518,GO:0004527,GO:0004532,GO:0004534,GO:0004540,GO:0005488,GO:0005575,GO:0005622,GO:0005634,GO:0005730,GO:0006139,GO:0006259,GO:0006308,GO:0006351,GO:0006353,GO:0006355,GO:0006396,GO:0006397,GO:0006725,GO:0006807,GO:0007276,GO:0007283,GO:0008150,GO:0008152,GO:0008270,GO:0008409,GO:0009056,GO:0009057,GO:0009058,GO:0009059,GO:0009889,GO:0009987,GO:…
Smic35071	4.49564e-10	-0.350867	Cation channel sperm-associated protein 1 OS=Homo sapiens GN=CATSPER1 PE=1 SV=3	GO:0000003,GO:0001539,GO:0003674,GO:0005215,GO:0005216,GO:0005227,GO:0005244,GO:0005245,GO:0005261,GO:0005262,GO:0005488,GO:0005515,GO:0005575,GO:0005886,GO:0005891,GO:0005929,GO:0006810,GO:0006811,GO:0006812,GO:0006816,GO:0006928,GO:0007275,GO:0007276,GO:0007283,GO:0007338,GO:0007342,GO:0008037,GO:0008150,GO:0008324,GO:0009566,GO:0009987,GO:0009988,GO:0010959,GO:0015075,GO:0015085,GO:0015267,GO:…
Smic7034	4.5448e-10	0.693236	RING finger protein 122 OS=Homo sapiens GN=RNF122 PE=2 SV=2	GO:0003674,GO:0005488,GO:0005575,GO:0005783,GO:0005794,GO:0008270,GO:0016020,GO:0016021,GO:0043167,GO:0043169,GO:0043226,GO:0043227,GO:0043229,GO:0043231,GO:0044424,GO:0044425,GO:0044444,GO:0044464,GO:0046872,GO:0046914
Smic16053	4.5448e-10	0.635926
Smic9865	4.54651e-10	-0.42149
Smic15993	4.59536e-10	0.443886	Multidrug resistance protein 1 OS=Homo sapiens GN=ABCB1 PE=1 SV=3	GO:0000086,GO:0000166,GO:0001882,GO:0001883,GO:0003674,GO:0003824,GO:0005215,GO:0005488,GO:0005515,GO:0005524,GO:0005575,GO:0005886,GO:0006139,GO:0006152,GO:0006163,GO:0006195,GO:0006200,GO:0006725,GO:0006753,GO:0006793,GO:0006796,GO:0006807,GO:0006810,GO:0006855,GO:0008150,GO:0008152,GO:0008283,GO:0008559,GO:0009056,GO:0009116,GO:0009117,GO:0009119,GO:0009123,GO:0009125,GO:0009126,GO:0009128,GO:…
Smic18445	4.69884e-10	0.676492
Smic44474	4.75707e-10	-0.420096
Smic43066	4.81477e-10	0.796685	Uncharacterized protein OS=Emiliania huxleyi CCMP1516 GN=EMIHUDRAFT_466323 PE=4 SV=1	GO:0007165,GO:0008150,GO:0009987,GO:0050789,GO:0050794,GO:0050896,GO:0051716,GO:0065007
Smic40162	4.87509e-10	0.48708	Probable ATP-dependent RNA helicase A OS=Caenorhabditis elegans GN=rha-1 PE=2 SV=3	GO:0000166,GO:0000280,GO:0001882,GO:0001883,GO:0003006,GO:0003674,GO:0003676,GO:0003677,GO:0003723,GO:0003824,GO:0004386,GO:0005488,GO:0005524,GO:0005575,GO:0005634,GO:0006139,GO:0006152,GO:0006163,GO:0006195,GO:0006200,GO:0006351,GO:0006355,GO:0006725,GO:0006753,GO:0006793,GO:0006796,GO:0006807,GO:0006996,GO:0007049,GO:0007067,GO:0007275,GO:0007281,GO:0008026,GO:0008150,GO:0008152,GO:0009056,GO:…
Smic6504	4.93452e-10	0.58037	Putative uncharacterized protein OS=Perkinsus marinus (strain ATCC 50983 / TXsc) GN=Pmar_PMAR020168 PE=4 SV=1	GO:0007165,GO:0008150,GO:0009987,GO:0050789,GO:0050794,GO:0050896,GO:0051716,GO:0065007
Smic22092	4.9369e-10	1.06821
Smic12445	5.02682e-10	0.509957
Smic4123	5.05439e-10	0.441972	Branched-chain-amino-acid aminotransferase OS=Helicobacter pylori (strain J99 / ATCC 700824) GN=ilvE PE=3 SV=1	GO:0003674,GO:0003824,GO:0004084,GO:0006082,GO:0006520,GO:0006549,GO:0006551,GO:0006573,GO:0006807,GO:0008150,GO:0008152,GO:0008483,GO:0008652,GO:0009058,GO:0009081,GO:0009082,GO:0009097,GO:0009098,GO:0009099,GO:0009987,GO:0016053,GO:0016740,GO:0016769,GO:0019752,GO:0043436,GO:0044237,GO:0044238,GO:0044249,GO:0044281,GO:0044283,GO:0044699,GO:0044710,GO:0044711,GO:0044763,GO:0046394,GO:0052654,GO:…
Smic26032	5.05439e-10	-0.339479	Vesicle-associated membrane protein 7B OS=Dictyostelium discoideum GN=vamp7B PE=3 SV=1	GO:0000323,GO:0000331,GO:0003674,GO:0005488,GO:0005515,GO:0005575,GO:0005764,GO:0005765,GO:0005768,GO:0005773,GO:0005774,GO:0005783,GO:0005789,GO:0005794,GO:0006810,GO:0006897,GO:0006906,GO:0006907,GO:0006996,GO:0007034,GO:0007041,GO:0008150,GO:0008333,GO:0009987,GO:0010008,GO:0012506,GO:0015031,GO:0016020,GO:0016021,GO:0016023,GO:0016043,GO:0016050,GO:0016192,GO:0016197,GO:0016482,GO:0030658,GO:…
Smic27435	5.14818e-10	-0.471548	conserved hypothetical protein [Neospora caninum Liverpool] >gi|325119255|emb|CBZ54809.1| conserved hypothetical protein [Neospora caninum Liverpool]
Smic39656	5.1953e-10	-0.429118	HEAT repeat-containing taxis protein OE_2401F OS=Halobacterium salinarum (strain ATCC 29341 / DSM 671 / R1) GN=OE_2401F PE=1 SV=1	GO:0006935,GO:0008150,GO:0009605,GO:0040011,GO:0042221,GO:0042330,GO:0050896
Smic17281	5.19645e-10	1.09084
Smic37648	5.19645e-10	-0.363795	Prostaglandin F synthase OS=Leishmania major GN=P100/11E PE=1 SV=3	GO:0000166,GO:0001516,GO:0003674,GO:0003824,GO:0005488,GO:0005575,GO:0005737,GO:0006082,GO:0006629,GO:0006631,GO:0006633,GO:0006636,GO:0006690,GO:0006692,GO:0006693,GO:0008150,GO:0008152,GO:0008610,GO:0009058,GO:0009987,GO:0016053,GO:0016491,GO:0016614,GO:0016616,GO:0019752,GO:0032787,GO:0033559,GO:0036094,GO:0036131,GO:0043436,GO:0044237,GO:0044238,GO:0044249,GO:0044255,GO:0044281,GO:0044283,GO:…
Smic28451	5.24891e-10	0.994188
Smic43115	5.40171e-10	0.904074	cAMP-dependent protein kinase regulatory subunit OS=Candida glabrata (strain ATCC 2001 / CBS 138 / JCM 3761 / NBRC 0622 / NRRL Y-65) GN=PKAR PE=3 SV=1	GO:0000166,GO:0001932,GO:0003674,GO:0005488,GO:0005575,GO:0005952,GO:0008150,GO:0008603,GO:0017076,GO:0019207,GO:0019220,GO:0019222,GO:0019887,GO:0030234,GO:0030551,GO:0030552,GO:0030554,GO:0031323,GO:0031399,GO:0032268,GO:0032553,GO:0032555,GO:0032559,GO:0032991,GO:0036094,GO:0042325,GO:0043167,GO:0043168,GO:0043234,GO:0043549,GO:0044424,GO:0044464,GO:0045859,GO:0050789,GO:0050790,GO:0050794,GO:…
Smic35830	5.48539e-10	0.599293	Putative zinc finger protein (Fragment) OS=Gregarina niphandrodes GN=GNI_181660 PE=4 SV=1	GO:0003674,GO:0005488,GO:0043167,GO:0043169,GO:0046872
Smic16841	5.55963e-10	0.512839	Na(+)/H(+) antiporter NhaD OS=Vibrio cholerae serotype O1 (strain ATCC 39541 / Classical Ogawa 395 / O395) GN=nhaD PE=1 SV=1	GO:0003674,GO:0005215,GO:0005575,GO:0005886,GO:0006810,GO:0006811,GO:0006812,GO:0006814,GO:0008150,GO:0009987,GO:0015291,GO:0015297,GO:0015672,GO:0016020,GO:0016021,GO:0022804,GO:0022857,GO:0030001,GO:0044425,GO:0044464,GO:0044699,GO:0044763,GO:0044765,GO:0051234,GO:0055085
Smic14226	5.57602e-10	0.670193
Smic39279	5.64331e-10	-0.393232	ATP-dependent Clp protease proteolytic subunit 1 OS=Synechococcus sp. (strain JA-3-3Ab) GN=clpP1 PE=3 SV=1	GO:0003674,GO:0003824,GO:0004175,GO:0004252,GO:0005575,GO:0005737,GO:0006508,GO:0008150,GO:0008152,GO:0008233,GO:0008236,GO:0016787,GO:0017171,GO:0019538,GO:0043170,GO:0044238,GO:0044424,GO:0044464,GO:0070011,GO:0071704
Smic31520	5.69531e-10	-0.400497	Two-pore potassium channel 5 OS=Arabidopsis thaliana GN=TPK5 PE=1 SV=1	GO:0003674,GO:0005215,GO:0005216,GO:0005261,GO:0005267,GO:0005488,GO:0005575,GO:0005773,GO:0005774,GO:0006810,GO:0006811,GO:0006812,GO:0006813,GO:0008150,GO:0008324,GO:0009705,GO:0009987,GO:0015075,GO:0015077,GO:0015079,GO:0015267,GO:0015672,GO:0016020,GO:0016021,GO:0022803,GO:0022838,GO:0022857,GO:0022890,GO:0022891,GO:0022892,GO:0030001,GO:0031090,GO:0034220,GO:0043167,GO:0043169,GO:0043226,GO:…
Smic37903	5.7167e-10	0.423514	Probable serine/threonine-protein kinase DDB_G0278535 OS=Dictyostelium discoideum GN=DDB_G0278535 PE=3 SV=1	GO:0000166,GO:0001882,GO:0001883,GO:0003674,GO:0003824,GO:0004672,GO:0004674,GO:0005488,GO:0005524,GO:0005575,GO:0006464,GO:0006468,GO:0006793,GO:0006796,GO:0008150,GO:0008152,GO:0009987,GO:0016301,GO:0016310,GO:0016740,GO:0016772,GO:0016773,GO:0017076,GO:0019538,GO:0030554,GO:0032549,GO:0032550,GO:0032553,GO:0032555,GO:0032559,GO:0035639,GO:0036094,GO:0036211,GO:0043167,GO:0043168,GO:0043170,GO:…
Smic26389	5.83494e-10	-0.428279	Cytochrome c6 OS=Synechocystis sp. (strain PCC 6803 / Kazusa) GN=petJ PE=1 SV=1	GO:0003674,GO:0005488,GO:0005506,GO:0005575,GO:0008150,GO:0008152,GO:0009055,GO:0009579,GO:0009987,GO:0015979,GO:0020037,GO:0031977,GO:0043167,GO:0043169,GO:0044237,GO:0044424,GO:0044436,GO:0044464,GO:0044699,GO:0044710,GO:0046872,GO:0046906,GO:0046914,GO:0055114,GO:0097159,GO:1901363
Smic31689	5.91063e-10	-0.347832	Long-chain specific acyl-CoA dehydrogenase, mitochondrial OS=Mus musculus GN=Acadl PE=1 SV=2	GO:0000062,GO:0000166,GO:0001659,GO:0001676,GO:0003674,GO:0003824,GO:0003995,GO:0003997,GO:0004466,GO:0005488,GO:0005575,GO:0005737,GO:0005739,GO:0005759,GO:0006082,GO:0006461,GO:0006577,GO:0006579,GO:0006629,GO:0006631,GO:0006635,GO:0006807,GO:0008150,GO:0008152,GO:0009056,GO:0009062,GO:0009437,GO:0009889,GO:0009890,GO:0009892,GO:0009987,GO:0010565,GO:0016020,GO:0016042,GO:0016043,GO:0016054,GO:…
Smic18457	6.09773e-10	1.4464	Importin subunit alpha-1a OS=Oryza sativa subsp. japonica GN=Os01g0253300 PE=1 SV=2	GO:0003006,GO:0003674,GO:0005215,GO:0005575,GO:0005618,GO:0005634,GO:0005635,GO:0005730,GO:0005737,GO:0005829,GO:0005911,GO:0006606,GO:0006810,GO:0006886,GO:0006913,GO:0006950,GO:0006952,GO:0008150,GO:0008565,GO:0009506,GO:0009987,GO:0015031,GO:0016032,GO:0016482,GO:0017038,GO:0022412,GO:0022414,GO:0022892,GO:0030054,GO:0030154,GO:0030312,GO:0031967,GO:0031975,GO:0032502,GO:0043226,GO:0043227,GO:…
Smic9975	6.09938e-10	-0.411976
Smic34651	6.20554e-10	0.636808	Uncharacterized protein OS=Emiliania huxleyi CCMP1516 GN=EMIHUDRAFT_462567 PE=4 SV=1	GO:0007165,GO:0008150,GO:0009987,GO:0050789,GO:0050794,GO:0050896,GO:0051716,GO:0065007
Smic9053	6.20554e-10	-0.492281	Long-chain-fatty-acid--CoA ligase ACSBG2 OS=Gallus gallus GN=ACSBG2 PE=2 SV=2	GO:0000166,GO:0001676,GO:0001882,GO:0001883,GO:0003674,GO:0003824,GO:0004467,GO:0005488,GO:0005524,GO:0005575,GO:0005737,GO:0006082,GO:0006629,GO:0006631,GO:0008150,GO:0008152,GO:0009987,GO:0015645,GO:0016874,GO:0016877,GO:0017076,GO:0019752,GO:0030554,GO:0032549,GO:0032550,GO:0032553,GO:0032555,GO:0032559,GO:0032787,GO:0035639,GO:0036094,GO:0043167,GO:0043168,GO:0043436,GO:0044237,GO:0044238,GO:…
Smic21623	6.33899e-10	0.340077	Putative uncharacterized protein OS=Perkinsus marinus (strain ATCC 50983 / TXsc) GN=Pmar_PMAR029055 PE=4 SV=1	GO:0003674,GO:0005488,GO:0005575,GO:0005622,GO:0008270,GO:0043167,GO:0043169,GO:0044464,GO:0046872,GO:0046914
Smic35344	6.36925e-10	-0.417533
Smic14247	6.58608e-10	-0.570102	Uncharacterized membrane protein At1g06890 OS=Arabidopsis thaliana GN=At1g06890 PE=1 SV=1	GO:0000139,GO:0005575,GO:0005768,GO:0005794,GO:0005802,GO:0005975,GO:0006464,GO:0006486,GO:0006810,GO:0008150,GO:0008152,GO:0009987,GO:0016020,GO:0016021,GO:0016192,GO:0019538,GO:0031090,GO:0036211,GO:0043170,GO:0043226,GO:0043227,GO:0043229,GO:0043231,GO:0043412,GO:0043413,GO:0044237,GO:0044238,GO:0044260,GO:0044267,GO:0044422,GO:0044424,GO:0044425,GO:0044431,GO:0044444,GO:0044446,GO:0044464,GO:…
Smic2388	6.63201e-10	0.565528	Protease Do-like 9 OS=Arabidopsis thaliana GN=DEGP9 PE=1 SV=1	GO:0003674,GO:0003824,GO:0004175,GO:0004252,GO:0005575,GO:0005730,GO:0006405,GO:0006406,GO:0006508,GO:0006606,GO:0006810,GO:0006886,GO:0006913,GO:0008150,GO:0008152,GO:0008233,GO:0008236,GO:0009507,GO:0009536,GO:0015031,GO:0015931,GO:0016482,GO:0016787,GO:0017038,GO:0017171,GO:0019538,GO:0043170,GO:0043226,GO:0043227,GO:0043228,GO:0043229,GO:0043231,GO:0043232,GO:0044238,GO:0044422,GO:0044424,GO:…
Smic32541	6.66645e-10	-0.337027	Two pore potassium channel b OS=Oryza sativa subsp. japonica GN=TPKB PE=1 SV=1	GO:0003674,GO:0005215,GO:0005216,GO:0005242,GO:0005244,GO:0005249,GO:0005261,GO:0005267,GO:0005488,GO:0005575,GO:0005773,GO:0005774,GO:0006461,GO:0006810,GO:0006811,GO:0006812,GO:0006813,GO:0006873,GO:0006875,GO:0008150,GO:0008324,GO:0009705,GO:0009987,GO:0010029,GO:0010119,GO:0015075,GO:0015077,GO:0015079,GO:0015267,GO:0015276,GO:0015672,GO:0016020,GO:0016021,GO:0016043,GO:0019725,GO:0022607,GO:…
Smic32260	6.88218e-10	0.577944	Pentatricopeptide repeat-containing protein At5g39710 OS=Arabidopsis thaliana GN=EMB2745 PE=2 SV=1	GO:0005575,GO:0005739,GO:0043226,GO:0043227,GO:0043229,GO:0043231,GO:0044424,GO:0044444,GO:0044464
Smic43237	6.88218e-10	-0.839248
Smic2366	6.92286e-10	0.402731	Meiosis protein mei2 OS=Schizosaccharomyces pombe (strain 972 / ATCC 24843) GN=mei2 PE=1 SV=1	GO:0000166,GO:0000228,GO:0000280,GO:0001932,GO:0001933,GO:0003674,GO:0003676,GO:0003723,GO:0004857,GO:0004860,GO:0005488,GO:0005515,GO:0005575,GO:0005634,GO:0005694,GO:0005737,GO:0005829,GO:0006469,GO:0006950,GO:0006996,GO:0007126,GO:0007127,GO:0008150,GO:0009892,GO:0009987,GO:0010563,GO:0010564,GO:0010605,GO:0010638,GO:0016043,GO:0019207,GO:0019210,GO:0019220,GO:0019222,GO:0019887,GO:0022402,GO:…
Smic27515	6.92286e-10	0.398723	Solute carrier family 12 member 7 OS=Homo sapiens GN=SLC12A7 PE=1 SV=3	GO:0003674,GO:0005215,GO:0005488,GO:0005515,GO:0005575,GO:0005886,GO:0005887,GO:0006810,GO:0006811,GO:0006812,GO:0006813,GO:0006820,GO:0006821,GO:0006884,GO:0008150,GO:0008324,GO:0008509,GO:0009987,GO:0015075,GO:0015103,GO:0015108,GO:0015291,GO:0015293,GO:0015294,GO:0015296,GO:0015377,GO:0015379,GO:0015672,GO:0015698,GO:0016020,GO:0016021,GO:0019725,GO:0019899,GO:0019900,GO:0019901,GO:0022804,GO:…
Smic20187	6.93239e-10	0.586552	cell surface protein p43 [Lingulodinium polyedrum]
Smic31080	6.93239e-10	0.630894
Smic2894	6.93239e-10	-0.563076
Smic33759	6.93239e-10	0.474964	Glutamate synthase [NADPH] large chain OS=Bacillus subtilis (strain 168) GN=gltA PE=2 SV=3	GO:0003674,GO:0003824,GO:0004355,GO:0005488,GO:0006082,GO:0006520,GO:0006536,GO:0006537,GO:0006541,GO:0006807,GO:0008150,GO:0008152,GO:0008652,GO:0009058,GO:0009064,GO:0009084,GO:0009987,GO:0015930,GO:0016053,GO:0016491,GO:0016638,GO:0016639,GO:0019752,GO:0043167,GO:0043169,GO:0043436,GO:0043648,GO:0043650,GO:0044237,GO:0044238,GO:0044249,GO:0044281,GO:0044283,GO:0044699,GO:0044710,GO:0044711,GO:…
Smic35475	7.08787e-10	0.59112	Ankyrin repeat domain-containing protein 50 OS=Homo sapiens GN=ANKRD50 PE=1 SV=4	GO:0003674,GO:0005488,GO:0005515
Smic16128	7.11635e-10	0.666486
Smic42410	7.13478e-10	1.00043	Serine/threonine protein phosphatase 2C, putative OS=Perkinsus marinus (strain ATCC 50983 / TXsc) GN=Pmar_PMAR009780 PE=3 SV=1	GO:0003674,GO:0003824,GO:0004721,GO:0004722,GO:0005488,GO:0006464,GO:0006470,GO:0006793,GO:0006796,GO:0008150,GO:0008152,GO:0009987,GO:0016311,GO:0016787,GO:0016788,GO:0016791,GO:0019538,GO:0036211,GO:0042578,GO:0043167,GO:0043169,GO:0043170,GO:0043412,GO:0044237,GO:0044238,GO:0044260,GO:0044267,GO:0046872,GO:0071704
Smic20935	7.25344e-10	-0.370193	Conserved Plasmodium protein OS=Plasmodium falciparum (isolate 3D7) GN=PFB0600c PE=4 SV=2	GO:0005575,GO:0009536,GO:0020011,GO:0043226,GO:0043227,GO:0043229,GO:0043231,GO:0044424,GO:0044444,GO:0044464
Smic26504	7.2626e-10	0.391159	Na(+)/H(+) antiporter NhaD OS=Alkalimonas amylolytica GN=nhaD PE=1 SV=1	GO:0003674,GO:0005215,GO:0005575,GO:0005886,GO:0006810,GO:0006811,GO:0006812,GO:0006814,GO:0008150,GO:0009987,GO:0015291,GO:0015297,GO:0015672,GO:0016020,GO:0016021,GO:0022804,GO:0022857,GO:0030001,GO:0044425,GO:0044464,GO:0044699,GO:0044763,GO:0044765,GO:0051234,GO:0055085
Smic16987	7.33017e-10	1.092	Copia protein OS=Drosophila melanogaster GN=GIP PE=1 SV=3	GO:0000166,GO:0001882,GO:0001883,GO:0003674,GO:0003676,GO:0003824,GO:0004175,GO:0004190,GO:0005488,GO:0005524,GO:0006139,GO:0006259,GO:0006508,GO:0006725,GO:0006807,GO:0008150,GO:0008152,GO:0008233,GO:0008270,GO:0009987,GO:0015074,GO:0016787,GO:0017076,GO:0019538,GO:0030554,GO:0032549,GO:0032550,GO:0032553,GO:0032555,GO:0032559,GO:0034641,GO:0035639,GO:0036094,GO:0043167,GO:0043168,GO:0043169,GO:…
Smic28238	7.51319e-10	0.343864	Dynein intermediate chain 2, ciliary OS=Heliocidaris crassispina PE=2 SV=1	GO:0003674,GO:0003774,GO:0003824,GO:0005575,GO:0005737,GO:0005856,GO:0005874,GO:0005875,GO:0005929,GO:0008150,GO:0008152,GO:0016462,GO:0016787,GO:0016817,GO:0016818,GO:0017111,GO:0030286,GO:0032991,GO:0042995,GO:0043226,GO:0043227,GO:0043228,GO:0043229,GO:0043232,GO:0043234,GO:0044422,GO:0044424,GO:0044430,GO:0044446,GO:0044464,GO:1902494
Smic5678	7.70621e-10	0.98681
Smic19170	7.70621e-10	0.888886	Thrombospondin-type laminin G domain and EAR repeat-containing protein OS=Mus musculus GN=Tspear PE=1 SV=1	GO:0003008,GO:0003674,GO:0005575,GO:0005576,GO:0005902,GO:0007600,GO:0007605,GO:0008150,GO:0009986,GO:0016020,GO:0031090,GO:0031253,GO:0032420,GO:0032501,GO:0042995,GO:0044422,GO:0044424,GO:0044425,GO:0044441,GO:0044459,GO:0044463,GO:0044464,GO:0044699,GO:0044707,GO:0050877,GO:0050954,GO:0060170,GO:0098588,GO:0098589,GO:0098590
Smic11847	7.70621e-10	0.524293	Putative sulfur deprivation response regulator OS=Chlamydomonas reinhardtii GN=SAC1 PE=2 SV=1	GO:0003674,GO:0005215,GO:0005575,GO:0006810,GO:0006811,GO:0006812,GO:0006813,GO:0006814,GO:0008150,GO:0008324,GO:0009987,GO:0015075,GO:0015672,GO:0016020,GO:0016021,GO:0022857,GO:0022891,GO:0022892,GO:0030001,GO:0044425,GO:0044699,GO:0044763,GO:0044765,GO:0051234,GO:0055085
Smic11645	7.74292e-10	0.490165	Voltage-dependent T-type calcium channel subunit alpha-1H OS=Homo sapiens GN=CACNA1H PE=1 SV=4	GO:0000768,GO:0003008,GO:0003012,GO:0003674,GO:0005215,GO:0005216,GO:0005244,GO:0005245,GO:0005261,GO:0005262,GO:0005488,GO:0005515,GO:0005575,GO:0005886,GO:0005891,GO:0005901,GO:0006066,GO:0006629,GO:0006694,GO:0006700,GO:0006704,GO:0006705,GO:0006810,GO:0006811,GO:0006812,GO:0006816,GO:0006928,GO:0006936,GO:0006949,GO:0007411,GO:0007517,GO:0007520,GO:0008016,GO:0008150,GO:0008152,GO:0008202,GO:…
Smic9849	7.91914e-10	0.491765
Smic615	8.03969e-10	0.765107
Smic16292	8.17378e-10	-0.337315	Tubulin alpha chain OS=Prunus dulcis GN=TUBA PE=2 SV=1	GO:0000166,GO:0001882,GO:0001883,GO:0003674,GO:0003824,GO:0003924,GO:0005198,GO:0005200,GO:0005488,GO:0005525,GO:0005575,GO:0005737,GO:0005856,GO:0005874,GO:0006139,GO:0006152,GO:0006163,GO:0006184,GO:0006195,GO:0006461,GO:0006725,GO:0006753,GO:0006793,GO:0006796,GO:0006807,GO:0007017,GO:0008150,GO:0008152,GO:0009056,GO:0009116,GO:0009117,GO:0009119,GO:0009141,GO:0009143,GO:0009144,GO:0009146,GO:…
Smic31211	8.26134e-10	-0.408396	N-acetyl-gamma-glutamyl-phosphate reductase OS=Caulobacter crescentus (strain ATCC 19089 / CB15) GN=argC PE=3 SV=1	GO:0000166,GO:0003674,GO:0003824,GO:0003942,GO:0005488,GO:0005575,GO:0005737,GO:0006082,GO:0006520,GO:0006525,GO:0006526,GO:0006807,GO:0008150,GO:0008152,GO:0008652,GO:0009058,GO:0009064,GO:0009084,GO:0009987,GO:0016053,GO:0016491,GO:0016620,GO:0016903,GO:0019752,GO:0036094,GO:0043436,GO:0044237,GO:0044238,GO:0044249,GO:0044281,GO:0044283,GO:0044424,GO:0044464,GO:0044699,GO:0044710,GO:0044711,GO:…
Smic374	8.28559e-10	0.845687
Smic36587	8.31186e-10	0.397712	Ammonium transporter 1 member 1 OS=Arabidopsis thaliana GN=AMT1-1 PE=1 SV=1	GO:0001101,GO:0001666,GO:0001763,GO:0002682,GO:0003674,GO:0005215,GO:0005575,GO:0005634,GO:0005886,GO:0005911,GO:0006461,GO:0006605,GO:0006612,GO:0006810,GO:0006811,GO:0006812,GO:0006820,GO:0006862,GO:0006865,GO:0006886,GO:0006888,GO:0006950,GO:0007165,GO:0008150,GO:0008324,GO:0008509,GO:0008519,GO:0009506,GO:0009628,GO:0009653,GO:0009719,GO:0009725,GO:0009737,GO:0009751,GO:0009791,GO:0009862,GO:…
Smic16452	8.31186e-10	-0.44634
Smic22657	8.43827e-10	0.518375
Smic42673	8.43827e-10	-0.529521
Smic19403	8.70759e-10	0.800884	Adenylate cyclase 1 OS=Rhizobium meliloti (strain 1021) GN=cya1 PE=3 SV=2	GO:0000166,GO:0001882,GO:0001883,GO:0003674,GO:0003824,GO:0004016,GO:0004871,GO:0005488,GO:0005524,GO:0005575,GO:0005886,GO:0006139,GO:0006163,GO:0006164,GO:0006171,GO:0006725,GO:0006753,GO:0006793,GO:0006796,GO:0006807,GO:0007165,GO:0008150,GO:0008152,GO:0009058,GO:0009117,GO:0009150,GO:0009152,GO:0009165,GO:0009187,GO:0009190,GO:0009259,GO:0009260,GO:0009975,GO:0009987,GO:0016020,GO:0016021,GO:…
Smic27324	8.74065e-10	0.871616
Smic36181	8.77321e-10	0.703522
Smic27483	8.77518e-10	0.618193	Ankyrin repeat and SOCS box protein 3 OS=Bos taurus GN=ASB3 PE=2 SV=1	GO:0006464,GO:0007165,GO:0008150,GO:0008152,GO:0009987,GO:0016567,GO:0019538,GO:0032446,GO:0035556,GO:0036211,GO:0043170,GO:0043412,GO:0044237,GO:0044238,GO:0044260,GO:0044267,GO:0050789,GO:0050794,GO:0050896,GO:0051716,GO:0065007,GO:0070647,GO:0071704
Smic4218	8.88064e-10	-0.532771	Ankyrin-2 OS=Homo sapiens GN=ANK2 PE=1 SV=4	GO:0001508,GO:0002027,GO:0003008,GO:0003012,GO:0003279,GO:0003283,GO:0003674,GO:0005198,GO:0005200,GO:0005488,GO:0005515,GO:0005575,GO:0005622,GO:0005737,GO:0005829,GO:0005856,GO:0005886,GO:0005887,GO:0005911,GO:0006605,GO:0006612,GO:0006810,GO:0006811,GO:0006812,GO:0006816,GO:0006873,GO:0006874,GO:0006875,GO:0006886,GO:0006928,GO:0006936,GO:0006937,GO:0006941,GO:0006942,GO:0007009,GO:0007043,GO:…
Smic31460	9.01378e-10	0.69904	Ankyrin repeat and KH domain-containing protein mask OS=Drosophila melanogaster GN=mask PE=1 SV=2	GO:0001751,GO:0001754,GO:0002376,GO:0003674,GO:0003676,GO:0003723,GO:0005488,GO:0005575,GO:0005737,GO:0005811,GO:0006955,GO:0006959,GO:0006996,GO:0007165,GO:0007166,GO:0007167,GO:0007169,GO:0007275,GO:0008150,GO:0009605,GO:0009607,GO:0009966,GO:0009967,GO:0009987,GO:0010646,GO:0010647,GO:0010941,GO:0016043,GO:0019730,GO:0022402,GO:0023051,GO:0023056,GO:0030154,GO:0030182,GO:0031023,GO:0032501,GO:…
Smic43595	9.02019e-10	0.804575	Type I polyketide synthase-like protein KB4825 OS=Karenia brevis PE=2 SV=1	GO:0003674,GO:0003824,GO:0008150,GO:0008152,GO:0016740
Smic14215	9.05114e-10	0.390998	Carbonic anhydrase 14 OS=Homo sapiens GN=CA14 PE=1 SV=1	GO:0003674,GO:0003824,GO:0004089,GO:0005488,GO:0005575,GO:0005886,GO:0006810,GO:0006811,GO:0006820,GO:0008150,GO:0008152,GO:0015701,GO:0015711,GO:0016020,GO:0016021,GO:0016829,GO:0016835,GO:0016836,GO:0043167,GO:0043169,GO:0044281,GO:0044425,GO:0044464,GO:0044699,GO:0044710,GO:0044765,GO:0046872,GO:0051234,GO:0071702
Smic9345	9.07755e-10	0.425162	ATP-dependent RNA helicase DBP2 OS=Saccharomyces cerevisiae (strain YJM789) GN=DBP2 PE=3 SV=1	GO:0000166,GO:0000184,GO:0000956,GO:0001882,GO:0001883,GO:0003674,GO:0003676,GO:0003723,GO:0003824,GO:0004386,GO:0005488,GO:0005524,GO:0005575,GO:0005634,GO:0005737,GO:0006139,GO:0006152,GO:0006163,GO:0006195,GO:0006200,GO:0006364,GO:0006396,GO:0006401,GO:0006402,GO:0006725,GO:0006753,GO:0006793,GO:0006796,GO:0006807,GO:0008026,GO:0008150,GO:0008152,GO:0009056,GO:0009057,GO:0009116,GO:0009117,GO:…
Smic14683	9.10318e-10	0.460866	Annexin A6 OS=Gallus gallus GN=ANXA6 PE=2 SV=1	GO:0003674,GO:0005215,GO:0005216,GO:0005261,GO:0005262,GO:0005488,GO:0005509,GO:0005543,GO:0005544,GO:0005575,GO:0005737,GO:0006810,GO:0006811,GO:0006812,GO:0006816,GO:0008150,GO:0008289,GO:0008324,GO:0009987,GO:0015075,GO:0015085,GO:0015267,GO:0016023,GO:0022803,GO:0022838,GO:0022857,GO:0022890,GO:0022891,GO:0022892,GO:0030001,GO:0031410,GO:0031982,GO:0031988,GO:0032991,GO:0034220,GO:0034702,GO:…
Smic22569	9.18771e-10	1.10044
Smic34790	9.20239e-10	0.452708	Voltage-dependent L-type calcium channel subunit alpha-1C OS=Oryctolagus cuniculus GN=CACNA1C PE=1 SV=1	GO:0003674,GO:0005215,GO:0005216,GO:0005244,GO:0005245,GO:0005261,GO:0005262,GO:0005488,GO:0005515,GO:0005516,GO:0005575,GO:0005886,GO:0005891,GO:0006810,GO:0006811,GO:0006812,GO:0006816,GO:0006873,GO:0006874,GO:0006875,GO:0007204,GO:0008150,GO:0008324,GO:0009987,GO:0014069,GO:0015075,GO:0015085,GO:0015267,GO:0016020,GO:0016021,GO:0019725,GO:0022803,GO:0022832,GO:0022836,GO:0022838,GO:0022843,GO:…
Smic18824	9.20239e-10	-0.332628	Pentatricopeptide repeat-containing protein At1g66345, mitochondrial OS=Arabidopsis thaliana GN=At1g66345 PE=3 SV=1	GO:0005575,GO:0005739,GO:0043226,GO:0043227,GO:0043229,GO:0043231,GO:0044424,GO:0044444,GO:0044464
Smic23781	9.22593e-10	0.423988	unknown [Pfiesteria piscicida]
Smic6229	9.2503e-10	1.47207	Voltage-dependent L-type calcium channel subunit alpha-1D OS=Rattus norvegicus GN=Cacna1d PE=1 SV=2	GO:0003008,GO:0003674,GO:0005215,GO:0005216,GO:0005244,GO:0005245,GO:0005261,GO:0005262,GO:0005488,GO:0005515,GO:0005575,GO:0005634,GO:0005886,GO:0005891,GO:0006355,GO:0006810,GO:0006811,GO:0006812,GO:0006816,GO:0007165,GO:0007507,GO:0007568,GO:0007610,GO:0007611,GO:0007613,GO:0008092,GO:0008150,GO:0008324,GO:0008331,GO:0009889,GO:0009987,GO:0010468,GO:0010556,GO:0010959,GO:0015075,GO:0015085,GO:…
Smic37869	9.33783e-10	-0.352564	Peptidyl-prolyl cis-trans isomerase H OS=Homo sapiens GN=PPIH PE=1 SV=1	GO:0000375,GO:0000377,GO:0000398,GO:0000413,GO:0003674,GO:0003755,GO:0003824,GO:0005488,GO:0005515,GO:0005575,GO:0005634,GO:0005681,GO:0005737,GO:0006139,GO:0006396,GO:0006397,GO:0006457,GO:0006461,GO:0006464,GO:0006725,GO:0006807,GO:0008144,GO:0008150,GO:0008152,GO:0008380,GO:0009987,GO:0016018,GO:0016043,GO:0016070,GO:0016071,GO:0016604,GO:0016607,GO:0016853,GO:0016859,GO:0018193,GO:0018208,GO:…
Smic13143	9.4509e-10	0.506304	Probable 6-phosphofructo-2-kinase PB17E12.14c OS=Schizosaccharomyces pombe (strain 972 / ATCC 24843) GN=SPAPB17E12.14c PE=1 SV=2	GO:0000166,GO:0001882,GO:0001883,GO:0003674,GO:0003824,GO:0003873,GO:0004331,GO:0005488,GO:0005524,GO:0005575,GO:0005737,GO:0005975,GO:0005996,GO:0006000,GO:0006003,GO:0006109,GO:0006110,GO:0006793,GO:0006796,GO:0008150,GO:0008152,GO:0008443,GO:0009894,GO:0009987,GO:0010675,GO:0016301,GO:0016310,GO:0016311,GO:0016740,GO:0016772,GO:0016773,GO:0016787,GO:0016788,GO:0016791,GO:0017076,GO:0019200,GO:…
Smic10413	9.46431e-10	1.60451	Endonuclease-reverse transcriptase OS=Schistosoma mansoni PE=2 SV=1	GO:0003674,GO:0003676,GO:0003723,GO:0003824,GO:0003964,GO:0004518,GO:0004519,GO:0005488,GO:0006139,GO:0006259,GO:0006260,GO:0006278,GO:0006725,GO:0006807,GO:0008150,GO:0008152,GO:0009058,GO:0009059,GO:0009987,GO:0016740,GO:0016772,GO:0016779,GO:0016787,GO:0016788,GO:0034061,GO:0034641,GO:0034645,GO:0043170,GO:0044237,GO:0044238,GO:0044249,GO:0044260,GO:0046483,GO:0071704,GO:0090304,GO:0090305,GO:…
Smic1936	9.51037e-10	0.393685	Carbohydrate-binding domain-containing protein C2E1P3.05c OS=Schizosaccharomyces pombe (strain 972 / ATCC 24843) GN=SPAC2E1P3.05c PE=4 SV=1	GO:0001871,GO:0003674,GO:0003824,GO:0004553,GO:0005488,GO:0005575,GO:0005576,GO:0005975,GO:0005976,GO:0008150,GO:0008152,GO:0009986,GO:0009987,GO:0016787,GO:0016798,GO:0030246,GO:0030247,GO:0030248,GO:0043170,GO:0044237,GO:0044238,GO:0044260,GO:0044262,GO:0044264,GO:0044464,GO:0046379,GO:0071704
Smic39295	1.03575e-09	-0.461353
Smic23263	1.08138e-09	0.523559
Smic7826	1.0992e-09	-0.323609	Leucine-zipper-like transcriptional regulator 1 OS=Homo sapiens GN=LZTR1 PE=1 SV=2	GO:0001071,GO:0003674,GO:0003700,GO:0006355,GO:0008150,GO:0009653,GO:0009889,GO:0010468,GO:0010556,GO:0019219,GO:0019222,GO:0031323,GO:0031326,GO:0032502,GO:0050789,GO:0050794,GO:0051171,GO:0051252,GO:0060255,GO:0065007,GO:0080090,GO:2000112,GO:2001141
Smic8801	1.0992e-09	-0.631676
Smic7427	1.12982e-09	0.346455	Patatin-like protein 1 OS=Oryza sativa subsp. indica GN=PLP1 PE=3 SV=1	GO:0003674,GO:0003824,GO:0006629,GO:0006950,GO:0006952,GO:0008150,GO:0008152,GO:0009056,GO:0016042,GO:0016787,GO:0044238,GO:0044699,GO:0044710,GO:0044712,GO:0050896,GO:0071704,GO:1901575
Smic2217	1.15314e-09	0.409359
Smic34085	1.15625e-09	-0.390615	ABC transporter B family member 25 OS=Oryza sativa subsp. japonica GN=OsABCB25 PE=2 SV=1	GO:0000166,GO:0000325,GO:0001882,GO:0001883,GO:0003674,GO:0003824,GO:0005215,GO:0005488,GO:0005524,GO:0005575,GO:0005773,GO:0005774,GO:0006139,GO:0006152,GO:0006163,GO:0006195,GO:0006200,GO:0006725,GO:0006753,GO:0006793,GO:0006796,GO:0006807,GO:0006810,GO:0008150,GO:0008152,GO:0009056,GO:0009116,GO:0009117,GO:0009119,GO:0009123,GO:0009125,GO:0009126,GO:0009128,GO:0009141,GO:0009143,GO:0009144,GO:…
Smic9764	1.15708e-09	-0.32481
Smic36802	1.15927e-09	1.26764	PKD domain containing protein (Precursor) OS=Psychromonas ingrahamii (strain 37) GN=Ping_2564 PE=4 SV=1	GO:0003674,GO:0005488,GO:0005509,GO:0043167,GO:0043169,GO:0046872
Smic36514	1.15946e-09	-0.394326	Palmitoyltransferase ZDHHC2 OS=Homo sapiens GN=ZDHHC2 PE=2 SV=1	GO:0003674,GO:0003824,GO:0005488,GO:0005575,GO:0005783,GO:0005794,GO:0005887,GO:0006464,GO:0006497,GO:0008150,GO:0008152,GO:0008270,GO:0009987,GO:0010008,GO:0016020,GO:0016021,GO:0016409,GO:0016417,GO:0016740,GO:0016746,GO:0016747,GO:0018345,GO:0019538,GO:0019706,GO:0019707,GO:0031090,GO:0036211,GO:0043167,GO:0043169,GO:0043170,GO:0043226,GO:0043227,GO:0043229,GO:0043231,GO:0043412,GO:0043543,GO:…
Smic25138	1.17406e-09	1.08165
Smic6038	1.17841e-09	0.374692	Aspartic proteinase A1 OS=Arabidopsis thaliana GN=APA1 PE=1 SV=1	GO:0003674,GO:0003824,GO:0004175,GO:0004190,GO:0005575,GO:0005773,GO:0005829,GO:0005911,GO:0005975,GO:0006082,GO:0006090,GO:0006091,GO:0006096,GO:0006508,GO:0006605,GO:0006623,GO:0006629,GO:0006810,GO:0006833,GO:0006886,GO:0006950,GO:0006970,GO:0006972,GO:0006996,GO:0007030,GO:0007034,GO:0008150,GO:0008152,GO:0008233,GO:0009056,GO:0009266,GO:0009506,GO:0009628,GO:0009651,GO:0009987,GO:0010035,GO:…
Smic19850	1.1958e-09	0.447701	Uncharacterized protein OS=Cryptococcus neoformans var. grubii serotype A (strain H99 / ATCC 208821 / CBS 10515 / FGSC 9487) GN=CNAG_03655 PE=4 SV=1	GO:0003674,GO:0005488,GO:0005543,GO:0005575,GO:0005938,GO:0008150,GO:0008289,GO:0009987,GO:0032065,GO:0032507,GO:0032879,GO:0032880,GO:0043167,GO:0043168,GO:0044424,GO:0044444,GO:0044464,GO:0044699,GO:0044763,GO:0045185,GO:0048519,GO:0050789,GO:0051049,GO:0051051,GO:0051220,GO:0051223,GO:0051224,GO:0051235,GO:0051651,GO:0065007,GO:0065008,GO:0070201
Smic32818	1.22445e-09	0.536379	Aldehyde dehydrogenase family 1 member A3 OS=Rattus norvegicus GN=Aldh1a3 PE=2 SV=1	GO:0001523,GO:0001758,GO:0001822,GO:0002138,GO:0003674,GO:0003824,GO:0004030,GO:0005575,GO:0005737,GO:0005829,GO:0006066,GO:0006082,GO:0006629,GO:0006720,GO:0006721,GO:0008150,GO:0008152,GO:0008299,GO:0008610,GO:0009058,GO:0009987,GO:0010817,GO:0016053,GO:0016101,GO:0016102,GO:0016114,GO:0016491,GO:0016620,GO:0016903,GO:0019752,GO:0021983,GO:0032502,GO:0032787,GO:0034308,GO:0034754,GO:0042221,GO:…
Smic5234	1.23104e-09	-0.571893
Smic31892	1.23659e-09	-0.410368	E3 SUMO-protein ligase RanBP2 OS=Pan troglodytes GN=RANBP2 PE=1 SV=1	GO:0000413,GO:0003674,GO:0003676,GO:0003723,GO:0003755,GO:0003824,GO:0005488,GO:0005575,GO:0005634,GO:0005643,GO:0005739,GO:0006109,GO:0006111,GO:0006457,GO:0006464,GO:0006810,GO:0008150,GO:0008152,GO:0008270,GO:0009889,GO:0009987,GO:0010565,GO:0010675,GO:0010906,GO:0015031,GO:0015931,GO:0016020,GO:0016234,GO:0016853,GO:0016859,GO:0016874,GO:0016925,GO:0018193,GO:0018208,GO:0019220,GO:0019222,GO:…
Smic5402	1.23888e-09	0.494206	Voltage-dependent L-type calcium channel subunit alpha-1S OS=Oryctolagus cuniculus GN=CACNA1S PE=1 SV=1	GO:0003674,GO:0005215,GO:0005216,GO:0005244,GO:0005245,GO:0005261,GO:0005262,GO:0005488,GO:0005515,GO:0005575,GO:0005891,GO:0006810,GO:0006811,GO:0006812,GO:0006816,GO:0008150,GO:0008324,GO:0009987,GO:0015075,GO:0015085,GO:0015267,GO:0016020,GO:0016021,GO:0022803,GO:0022832,GO:0022836,GO:0022838,GO:0022843,GO:0022857,GO:0022890,GO:0022891,GO:0022892,GO:0030001,GO:0032879,GO:0032991,GO:0034220,GO:…
Smic22186	1.24811e-09	-0.693409	Peptidyl-prolyl cis-trans isomerase FKBP4 OS=Rattus norvegicus GN=Fkbp4 PE=1 SV=3	GO:0000041,GO:0000166,GO:0000413,GO:0001882,GO:0001883,GO:0003006,GO:0003674,GO:0003755,GO:0003824,GO:0005102,GO:0005488,GO:0005515,GO:0005524,GO:0005525,GO:0005527,GO:0005528,GO:0005575,GO:0005634,GO:0005737,GO:0005739,GO:0005789,GO:0005829,GO:0005856,GO:0005874,GO:0006457,GO:0006461,GO:0006463,GO:0006464,GO:0006810,GO:0006811,GO:0006812,GO:0006825,GO:0007165,GO:0007548,GO:0007566,GO:0008092,GO:…
Smic17149	1.25174e-09	0.443988	hypothetical protein H257_12242 [Aphanomyces astaci]
Smic19031	1.27829e-09	1.21759
Smic22341	1.2863e-09	0.638252	PREDICTED: sodium channel protein type 10 subunit alpha isoform 1 [Otolemur garnettii]
Smic3677	1.29147e-09	0.525614	2-oxoglutarate dehydrogenase, mitochondrial OS=Dictyostelium discoideum GN=ogdh PE=3 SV=1	GO:0003674,GO:0003824,GO:0004591,GO:0005488,GO:0005575,GO:0005739,GO:0005759,GO:0005947,GO:0005975,GO:0006082,GO:0006090,GO:0006091,GO:0006096,GO:0006099,GO:0006810,GO:0006897,GO:0006907,GO:0008150,GO:0008152,GO:0009056,GO:0009353,GO:0009987,GO:0016052,GO:0016192,GO:0016491,GO:0016624,GO:0016903,GO:0019752,GO:0019842,GO:0030062,GO:0030976,GO:0031974,GO:0032787,GO:0032991,GO:0036094,GO:0043167,GO:…
Smic42220	1.33426e-09	-0.348813	Calmodulin-like protein 5 OS=Homo sapiens GN=CALML5 PE=1 SV=2	GO:0003674,GO:0005488,GO:0005509,GO:0005575,GO:0007165,GO:0008150,GO:0008544,GO:0009888,GO:0009987,GO:0031982,GO:0031988,GO:0032502,GO:0043167,GO:0043169,GO:0043226,GO:0043227,GO:0043230,GO:0044421,GO:0046872,GO:0048856,GO:0050789,GO:0050794,GO:0050896,GO:0051716,GO:0065007,GO:0065010,GO:0070062
Smic16387	1.34151e-09	0.74684
Smic43733	1.34151e-09	-0.345986	50S ribosomal protein L5, chloroplastic OS=Heterosigma akashiwo (strain CCMP452) GN=rpl5 PE=3 SV=1	GO:0003674,GO:0003676,GO:0003723,GO:0003735,GO:0005198,GO:0005488,GO:0005575,GO:0005622,GO:0005840,GO:0006412,GO:0008150,GO:0008152,GO:0009058,GO:0009059,GO:0009507,GO:0009536,GO:0009987,GO:0019538,GO:0019843,GO:0030529,GO:0032991,GO:0034645,GO:0043170,GO:0043226,GO:0043227,GO:0043228,GO:0043229,GO:0043231,GO:0043232,GO:0044237,GO:0044238,GO:0044249,GO:0044260,GO:0044267,GO:0044424,GO:0044444,GO:…
Smic41686	1.34151e-09	0.387298	Copia protein OS=Drosophila melanogaster GN=GIP PE=1 SV=3	GO:0000166,GO:0001882,GO:0001883,GO:0003674,GO:0003676,GO:0003824,GO:0004175,GO:0004190,GO:0005488,GO:0005524,GO:0006139,GO:0006259,GO:0006508,GO:0006725,GO:0006807,GO:0008150,GO:0008152,GO:0008233,GO:0008270,GO:0009987,GO:0015074,GO:0016787,GO:0017076,GO:0019538,GO:0030554,GO:0032549,GO:0032550,GO:0032553,GO:0032555,GO:0032559,GO:0034641,GO:0035639,GO:0036094,GO:0043167,GO:0043168,GO:0043169,GO:…
Smic27819	1.34944e-09	0.500155
Smic16312	1.35062e-09	0.656068	Eukaryotic translation initiation factor 4E OS=Saccharomyces cerevisiae (strain ATCC 204508 / S288c) GN=CDC33 PE=1 SV=1	GO:0000184,GO:0000956,GO:0003674,GO:0003676,GO:0003723,GO:0003743,GO:0005488,GO:0005515,GO:0005543,GO:0005575,GO:0005634,GO:0005737,GO:0005840,GO:0006139,GO:0006401,GO:0006402,GO:0006412,GO:0006413,GO:0006417,GO:0006725,GO:0006807,GO:0008135,GO:0008150,GO:0008152,GO:0008289,GO:0009056,GO:0009057,GO:0009058,GO:0009059,GO:0009889,GO:0009987,GO:0010468,GO:0010494,GO:0010556,GO:0010608,GO:0016070,GO:…
Smic8940	1.36856e-09	0.5091	Putative surface lipoprotein OS=Shewanella oneidensis (strain MR-1) GN=SO_A0112 PE=4 SV=1	GO:0003674,GO:0008150
Smic4357	1.38228e-09	0.369835	N-acyl-phosphatidylethanolamine-hydrolyzing phospholipase D OS=Rattus norvegicus GN=Napepld PE=1 SV=1	GO:0003674,GO:0003824,GO:0004620,GO:0005488,GO:0005575,GO:0006629,GO:0006644,GO:0006793,GO:0006796,GO:0008081,GO:0008150,GO:0008152,GO:0008270,GO:0009056,GO:0009395,GO:0009987,GO:0016020,GO:0016042,GO:0016298,GO:0016787,GO:0016788,GO:0019637,GO:0042578,GO:0043167,GO:0043169,GO:0044237,GO:0044238,GO:0044242,GO:0044248,GO:0044255,GO:0044699,GO:0044710,GO:0044712,GO:0044763,GO:0046434,GO:0046872,GO:…
Smic10962	1.39089e-09	0.728853	Uncharacterized protein OS=Emiliania huxleyi CCMP1516 GN=EMIHUDRAFT_434014 PE=4 SV=1	GO:0003674,GO:0005488,GO:0030246
Smic27418	1.39902e-09	-0.453374	Ammonium transporter 1 member 1 OS=Arabidopsis thaliana GN=AMT1-1 PE=1 SV=1	GO:0001101,GO:0001666,GO:0001763,GO:0002682,GO:0003674,GO:0005215,GO:0005575,GO:0005634,GO:0005886,GO:0005911,GO:0006461,GO:0006605,GO:0006612,GO:0006810,GO:0006811,GO:0006812,GO:0006820,GO:0006862,GO:0006865,GO:0006886,GO:0006888,GO:0006950,GO:0007165,GO:0008150,GO:0008324,GO:0008509,GO:0008519,GO:0009506,GO:0009628,GO:0009653,GO:0009719,GO:0009725,GO:0009737,GO:0009751,GO:0009791,GO:0009862,GO:…
Smic9635	1.41558e-09	-0.485855	Ubiquitin carboxyl-terminal hydrolase OS=Oxytricha trifallax GN=OXYTRI_24114 PE=4 SV=1	GO:0003674,GO:0003824,GO:0004843,GO:0005488,GO:0008150,GO:0008152,GO:0008233,GO:0008234,GO:0008270,GO:0016787,GO:0019783,GO:0036459,GO:0043167,GO:0043169,GO:0046872,GO:0046914,GO:0070011
Smic33438	1.42829e-09	0.448561	Kinesin KP1 OS=Arabidopsis thaliana GN=KP1 PE=1 SV=2	GO:0000166,GO:0001882,GO:0001883,GO:0003674,GO:0003774,GO:0003777,GO:0003824,GO:0005488,GO:0005515,GO:0005524,GO:0005575,GO:0005737,GO:0005739,GO:0005856,GO:0005871,GO:0005874,GO:0005875,GO:0006091,GO:0006928,GO:0007017,GO:0007018,GO:0008017,GO:0008092,GO:0008150,GO:0008152,GO:0009060,GO:0009845,GO:0009987,GO:0015631,GO:0015980,GO:0016462,GO:0016787,GO:0016817,GO:0016818,GO:0017076,GO:0017111,GO:…
Smic10850	1.42829e-09	0.425394	Carboxylic acid reductase OS=Nocardia iowensis GN=car PE=1 SV=1	GO:0000166,GO:0001882,GO:0001883,GO:0003674,GO:0003824,GO:0005488,GO:0005524,GO:0008150,GO:0008152,GO:0016491,GO:0016620,GO:0016903,GO:0017076,GO:0030554,GO:0032549,GO:0032550,GO:0032553,GO:0032555,GO:0032559,GO:0033721,GO:0035639,GO:0036094,GO:0043167,GO:0043168,GO:0044699,GO:0044710,GO:0047683,GO:0055114,GO:0097159,GO:0097367,GO:1901265,GO:1901363
Smic4473	1.42829e-09	-0.484369	Uncharacterized protein (Fragment) OS=Xenopus tropicalis GN=lct.2 PE=3 SV=1	GO:0003674,GO:0003824,GO:0004553,GO:0005975,GO:0008150,GO:0008152,GO:0016787,GO:0016798,GO:0044238,GO:0071704
Smic32050	1.42891e-09	-0.3357
Smic25906	1.44721e-09	1.15413
Smic9967	1.46964e-09	1.48736	Coiled-coil domain-containing protein 147 OS=Homo sapiens GN=CCDC147 PE=2 SV=1	GO:0005575,GO:0005615,GO:0044421
Smic1733	1.46964e-09	-0.395874	Protoporphyrinogen oxidase, chloroplastic OS=Nicotiana tabacum GN=PPXI PE=2 SV=1	GO:0003674,GO:0003824,GO:0004729,GO:0005575,GO:0006725,GO:0006778,GO:0006779,GO:0006782,GO:0006783,GO:0006807,GO:0008150,GO:0008152,GO:0009058,GO:0009507,GO:0009536,GO:0009987,GO:0015994,GO:0015995,GO:0016491,GO:0016627,GO:0016634,GO:0018130,GO:0019438,GO:0033013,GO:0033014,GO:0034641,GO:0042168,GO:0042440,GO:0043226,GO:0043227,GO:0043229,GO:0043231,GO:0044237,GO:0044249,GO:0044271,GO:0044424,GO:…
Smic25107	1.48575e-09	-0.327573	Fucoxanthin-chlorophyll a-c binding protein, chloroplastic OS=Isochrysis galbana GN=FCP PE=1 SV=1	GO:0003674,GO:0005488,GO:0005575,GO:0006091,GO:0006464,GO:0008150,GO:0008152,GO:0009507,GO:0009521,GO:0009523,GO:0009535,GO:0009536,GO:0009579,GO:0009765,GO:0009987,GO:0015979,GO:0016020,GO:0016021,GO:0016168,GO:0018298,GO:0019538,GO:0030076,GO:0032991,GO:0034357,GO:0036211,GO:0042651,GO:0043170,GO:0043226,GO:0043227,GO:0043229,GO:0043231,GO:0043234,GO:0043412,GO:0044237,GO:0044238,GO:0044260,GO:…
Smic13141	1.4935e-09	0.386692
Smic40876	1.50252e-09	-0.615652	Copia protein OS=Drosophila melanogaster GN=GIP PE=1 SV=3	GO:0000166,GO:0001882,GO:0001883,GO:0003674,GO:0003676,GO:0003824,GO:0004175,GO:0004190,GO:0005488,GO:0005524,GO:0006139,GO:0006259,GO:0006508,GO:0006725,GO:0006807,GO:0008150,GO:0008152,GO:0008233,GO:0008270,GO:0009987,GO:0015074,GO:0016787,GO:0017076,GO:0019538,GO:0030554,GO:0032549,GO:0032550,GO:0032553,GO:0032555,GO:0032559,GO:0034641,GO:0035639,GO:0036094,GO:0043167,GO:0043168,GO:0043169,GO:…
Smic17323	1.504e-09	1.28264
Smic29644	1.54606e-09	1.19335
Smic33644	1.54648e-09	-0.444314	Fragile X mental retardation syndrome-related protein 1 OS=Drosophila melanogaster GN=Fmr1 PE=1 SV=1	GO:0000226,GO:0000278,GO:0001578,GO:0001709,GO:0003006,GO:0003008,GO:0003674,GO:0003676,GO:0003723,GO:0005488,GO:0005515,GO:0005575,GO:0005737,GO:0005811,GO:0006325,GO:0006333,GO:0006338,GO:0006417,GO:0006810,GO:0006928,GO:0006996,GO:0007010,GO:0007017,GO:0007049,GO:0007279,GO:0007281,GO:0007288,GO:0007294,GO:0007309,GO:0007310,GO:0007346,GO:0007349,GO:0007389,GO:0007409,GO:0007411,GO:0007413,GO:…
Smic31402	1.54857e-09	0.375102	Ankyrin repeat domain-containing protein 17 OS=Homo sapiens GN=ANKRD17 PE=1 SV=3	GO:0001955,GO:0003674,GO:0003676,GO:0003723,GO:0005488,GO:0005575,GO:0005634,GO:0005737,GO:0008150,GO:0009987,GO:0016020,GO:0016032,GO:0021700,GO:0032502,GO:0043226,GO:0043227,GO:0043229,GO:0043231,GO:0044403,GO:0044419,GO:0044424,GO:0044464,GO:0044699,GO:0044764,GO:0044767,GO:0044822,GO:0045595,GO:0045596,GO:0048519,GO:0048523,GO:0050789,GO:0050793,GO:0050794,GO:0051093,GO:0051147,GO:0051148,GO:…
Smic37161	1.55223e-09	-0.356376	Fragile X mental retardation syndrome-related protein 2 OS=Homo sapiens GN=FXR2 PE=1 SV=2	GO:0003674,GO:0003676,GO:0003723,GO:0005488,GO:0005515,GO:0005575,GO:0005737,GO:0015934,GO:0016020,GO:0022625,GO:0030529,GO:0031982,GO:0031988,GO:0032991,GO:0042802,GO:0043226,GO:0043227,GO:0043230,GO:0044391,GO:0044421,GO:0044422,GO:0044424,GO:0044444,GO:0044445,GO:0044446,GO:0044464,GO:0044822,GO:0065010,GO:0070062,GO:0097159,GO:1901363
Smic20070	1.56709e-09	0.319586	Sodium channel protein type 11 subunit alpha OS=Mus musculus GN=Scn11a PE=2 SV=2	GO:0001508,GO:0001518,GO:0003674,GO:0005215,GO:0005216,GO:0005244,GO:0005248,GO:0005261,GO:0005272,GO:0005488,GO:0005515,GO:0005575,GO:0005886,GO:0006810,GO:0006811,GO:0006812,GO:0006814,GO:0008150,GO:0008324,GO:0009987,GO:0015075,GO:0015077,GO:0015081,GO:0015267,GO:0015672,GO:0016020,GO:0016021,GO:0019228,GO:0022803,GO:0022832,GO:0022836,GO:0022838,GO:0022843,GO:0022857,GO:0022890,GO:0022891,GO:…
Smic14157	1.58962e-09	-0.538164
Smic26588	1.61476e-09	0.330909	Beta-glucuronidase OS=Rattus norvegicus GN=Gusb PE=2 SV=1	GO:0000323,GO:0003674,GO:0003824,GO:0004553,GO:0004566,GO:0005488,GO:0005575,GO:0005764,GO:0005773,GO:0005975,GO:0008150,GO:0008152,GO:0016787,GO:0016798,GO:0030246,GO:0043226,GO:0043227,GO:0043229,GO:0043231,GO:0044238,GO:0044424,GO:0044444,GO:0044464,GO:0071704
Smic29683	1.63061e-09	0.814306	Protein PTHB1 OS=Xenopus laevis GN=bbs9 PE=2 SV=1	GO:0005575,GO:0005737,GO:0005815,GO:0005856,GO:0005886,GO:0005929,GO:0016020,GO:0031090,GO:0031253,GO:0032991,GO:0034464,GO:0042995,GO:0043226,GO:0043227,GO:0043228,GO:0043229,GO:0043232,GO:0043234,GO:0044422,GO:0044424,GO:0044425,GO:0044430,GO:0044441,GO:0044446,GO:0044459,GO:0044463,GO:0044464,GO:0060170,GO:0098588,GO:0098589,GO:0098590
Smic1125	1.68851e-09	-0.327082
Smic9529	1.69517e-09	-0.478789	Internalin-I OS=Listeria monocytogenes serovar 1/2a (strain ATCC BAA-679 / EGD-e) GN=inlI PE=4 SV=1	GO:0005575,GO:0005576,GO:0005618,GO:0030312,GO:0044464
Smic33534	1.783e-09	0.658141	Heat shock protein 90 OS=Eimeria tenella GN=HSP90 PE=2 SV=1	GO:0000166,GO:0001882,GO:0001883,GO:0003674,GO:0005488,GO:0005515,GO:0005524,GO:0005575,GO:0005737,GO:0006457,GO:0006950,GO:0008150,GO:0008152,GO:0009987,GO:0017076,GO:0019538,GO:0030554,GO:0032549,GO:0032550,GO:0032553,GO:0032555,GO:0032559,GO:0035639,GO:0036094,GO:0043167,GO:0043168,GO:0043170,GO:0044237,GO:0044238,GO:0044260,GO:0044267,GO:0044424,GO:0044464,GO:0050896,GO:0051082,GO:0071704,GO:…
Smic30757	1.78598e-09	-0.420571
Smic1128	1.79e-09	-0.432139	ATP synthase subunit b', chloroplastic OS=Pyropia yezoensis GN=atpG PE=3 SV=1	GO:0000166,GO:0001882,GO:0001883,GO:0003674,GO:0005215,GO:0005488,GO:0005524,GO:0005575,GO:0006139,GO:0006163,GO:0006164,GO:0006725,GO:0006753,GO:0006754,GO:0006793,GO:0006796,GO:0006807,GO:0006810,GO:0006811,GO:0006812,GO:0006818,GO:0008150,GO:0008152,GO:0008324,GO:0009058,GO:0009116,GO:0009117,GO:0009119,GO:0009123,GO:0009124,GO:0009126,GO:0009127,GO:0009141,GO:0009142,GO:0009144,GO:0009145,GO:…
Smic33696	1.80051e-09	-0.477207
Smic23671	1.80051e-09	-0.542808	LINE-1 retrotransposable element ORF2 protein OS=Mus musculus GN=Pol PE=1 SV=2	GO:0003674,GO:0003676,GO:0003723,GO:0003824,GO:0003964,GO:0004518,GO:0004519,GO:0005488,GO:0006139,GO:0006259,GO:0006260,GO:0006278,GO:0006310,GO:0006725,GO:0006807,GO:0008150,GO:0008152,GO:0009058,GO:0009059,GO:0009987,GO:0016740,GO:0016772,GO:0016779,GO:0016787,GO:0016788,GO:0034061,GO:0034641,GO:0034645,GO:0043167,GO:0043169,GO:0043170,GO:0044237,GO:0044238,GO:0044249,GO:0044260,GO:0046483,GO:…
Smic214	1.80108e-09	-0.677245
Smic16542	1.81694e-09	-0.540154	12 kDa FK506-binding protein OS=Drosophila melanogaster GN=FK506-bp2 PE=3 SV=2	GO:0000413,GO:0003674,GO:0003755,GO:0003824,GO:0005246,GO:0005575,GO:0005737,GO:0005789,GO:0006457,GO:0006464,GO:0006950,GO:0006974,GO:0008150,GO:0008152,GO:0008200,GO:0009987,GO:0010522,GO:0010523,GO:0010959,GO:0016020,GO:0016247,GO:0016248,GO:0016853,GO:0016859,GO:0018193,GO:0018208,GO:0019538,GO:0019855,GO:0031090,GO:0032386,GO:0032387,GO:0032844,GO:0032845,GO:0032879,GO:0033554,GO:0036211,GO:…
Smic34128	1.82386e-09	0.478243	Phosphatidylinositol 4-phosphate 5-kinase 1 OS=Arabidopsis thaliana GN=PIP5K1 PE=1 SV=1	GO:0000166,GO:0001882,GO:0001883,GO:0003674,GO:0003779,GO:0003785,GO:0003824,GO:0005488,GO:0005515,GO:0005524,GO:0005575,GO:0005886,GO:0006629,GO:0006644,GO:0006650,GO:0006793,GO:0006796,GO:0006950,GO:0008092,GO:0008150,GO:0008152,GO:0009987,GO:0016020,GO:0016301,GO:0016307,GO:0016308,GO:0016310,GO:0016740,GO:0016772,GO:0016773,GO:0017076,GO:0019637,GO:0030258,GO:0030554,GO:0032403,GO:0032549,GO:…
Smic12017	1.82769e-09	-0.400925	WD repeat-containing protein 82 OS=Drosophila melanogaster GN=Wdr82 PE=1 SV=1	GO:0005575,GO:0005634,GO:0006325,GO:0006464,GO:0006479,GO:0006996,GO:0008150,GO:0008152,GO:0008213,GO:0009987,GO:0016043,GO:0016568,GO:0016569,GO:0016570,GO:0016571,GO:0018022,GO:0018023,GO:0018193,GO:0018205,GO:0019538,GO:0032259,GO:0032991,GO:0034708,GO:0034968,GO:0035097,GO:0036211,GO:0043170,GO:0043226,GO:0043227,GO:0043229,GO:0043231,GO:0043234,GO:0043412,GO:0043414,GO:0044237,GO:0044238,GO:…
Smic44527	1.8378e-09	0.626413	Helicase SWR1 OS=Debaryomyces hansenii (strain ATCC 36239 / CBS 767 / JCM 1990 / NBRC 0083 / IGC 2968) GN=SWR1 PE=3 SV=2	GO:0000166,GO:0001882,GO:0001883,GO:0003674,GO:0003676,GO:0003677,GO:0003824,GO:0004386,GO:0005488,GO:0005524,GO:0005575,GO:0005634,GO:0006139,GO:0006325,GO:0006351,GO:0006355,GO:0006725,GO:0006807,GO:0006996,GO:0008150,GO:0008152,GO:0009058,GO:0009059,GO:0009889,GO:0009987,GO:0010468,GO:0010556,GO:0016043,GO:0016070,GO:0016462,GO:0016568,GO:0016787,GO:0016817,GO:0016818,GO:0017076,GO:0017111,GO:…
Smic9146	1.84617e-09	1.25014	Putative surface lipoprotein OS=Shewanella oneidensis (strain MR-1) GN=SO_A0110 PE=4 SV=1	GO:0003674,GO:0008150
Smic45974	1.85032e-09	0.843098	Desumoylating isopeptidase 1 OS=Xenopus laevis GN=desi1 PE=2 SV=1	GO:0003674,GO:0003824,GO:0005575,GO:0005634,GO:0005737,GO:0006508,GO:0008150,GO:0008152,GO:0008233,GO:0016787,GO:0019538,GO:0043170,GO:0043226,GO:0043227,GO:0043229,GO:0043231,GO:0044238,GO:0044424,GO:0044464,GO:0071704
Smic18861	1.86408e-09	0.523452
Smic42451	1.88707e-09	-0.430901
Smic38236	1.89492e-09	0.918534	Putative uncharacterized protein (Fragment) OS=Prorocentrum minimum PE=2 SV=1	GO:0003674,GO:0005488,GO:0005509,GO:0043167,GO:0043169,GO:0046872
Smic31587	1.89849e-09	1.25088
Smic42153	1.89931e-09	0.658228	Protein kinase domain containing protein OS=Babesia equi GN=BEWA_011830 PE=4 SV=1	GO:0000166,GO:0001882,GO:0001883,GO:0001932,GO:0003674,GO:0003824,GO:0004672,GO:0004674,GO:0004690,GO:0004692,GO:0005488,GO:0005524,GO:0005575,GO:0005952,GO:0006464,GO:0006468,GO:0006793,GO:0006796,GO:0008150,GO:0008152,GO:0008603,GO:0009987,GO:0016301,GO:0016310,GO:0016740,GO:0016772,GO:0016773,GO:0017076,GO:0019207,GO:0019220,GO:0019222,GO:0019538,GO:0019887,GO:0030234,GO:0030554,GO:0031323,GO:…
Smic33936	1.91563e-09	0.535716	Poly(U)-specific endoribonuclease OS=Homo sapiens GN=ENDOU PE=1 SV=2	GO:0001871,GO:0002376,GO:0003674,GO:0003676,GO:0003723,GO:0003824,GO:0004518,GO:0004519,GO:0004521,GO:0004540,GO:0004872,GO:0005044,GO:0005102,GO:0005488,GO:0005515,GO:0005575,GO:0005576,GO:0005615,GO:0005737,GO:0005886,GO:0006139,GO:0006508,GO:0006725,GO:0006807,GO:0006810,GO:0006897,GO:0006898,GO:0006955,GO:0007565,GO:0008083,GO:0008150,GO:0008152,GO:0008233,GO:0008236,GO:0009987,GO:0016020,GO:…
Smic9626	1.95385e-09	-0.526094	DnaJ homolog subfamily C member 9 OS=Homo sapiens GN=DNAJC9 PE=1 SV=1	GO:0005575,GO:0005634,GO:0007610,GO:0008150,GO:0035176,GO:0043226,GO:0043227,GO:0043229,GO:0043231,GO:0044424,GO:0044464,GO:0050896,GO:0051703,GO:0051704,GO:0051705
Smic1863	1.95642e-09	-0.435316	Protein strawberry notch OS=Echinococcus granulosus GN=EGR_04257 PE=4 SV=1	GO:0006355,GO:0008150,GO:0009889,GO:0010468,GO:0010556,GO:0019219,GO:0019222,GO:0031323,GO:0031326,GO:0050789,GO:0050794,GO:0051171,GO:0051252,GO:0060255,GO:0065007,GO:0080090,GO:2000112,GO:2001141
Smic23924	2.01275e-09	0.723139	Probable formate transporter OS=Methanothermobacter thermautotrophicus GN=fdhC PE=3 SV=1	GO:0003674,GO:0005215,GO:0005575,GO:0005886,GO:0006810,GO:0008150,GO:0016020,GO:0016021,GO:0044425,GO:0044464,GO:0051234
Smic3068	2.0143e-09	1.07487
Smic12285	2.01434e-09	0.437345	Uncharacterized protein YqkD OS=Bacillus subtilis (strain 168) GN=yqkD PE=4 SV=1	GO:0005575,GO:0016020,GO:0016021,GO:0044425
Smic6177	2.01434e-09	0.920424
Smic29693	2.01501e-09	-0.493296
Smic958	2.04039e-09	0.593564	armadillo/beta-catenin repeat protein [Tetrahymena thermophila SB210]
Smic8567	2.04317e-09	1.1893	Potassium/sodium hyperpolarization-activated cyclic nucleotide-gated channel 2 OS=Homo sapiens GN=HCN2 PE=1 SV=3	GO:0000166,GO:0003674,GO:0005215,GO:0005216,GO:0005217,GO:0005221,GO:0005222,GO:0005244,GO:0005248,GO:0005249,GO:0005261,GO:0005267,GO:0005272,GO:0005488,GO:0005515,GO:0005575,GO:0005886,GO:0005887,GO:0006810,GO:0006811,GO:0006812,GO:0006813,GO:0006814,GO:0007154,GO:0007267,GO:0007268,GO:0008076,GO:0008150,GO:0008324,GO:0009719,GO:0009987,GO:0010033,GO:0010243,GO:0014070,GO:0014074,GO:0015075,GO:…
Smic14307	2.04317e-09	0.972916	Methyl-accepting chemotaxis sensory transducer (Precursor) OS=Desulfarculus baarsii (strain ATCC 33931 / DSM 2075 / VKM B-1802 / 2st14) GN=Deba_3047 PE=4 SV=1	GO:0003674,GO:0004871,GO:0005575,GO:0006935,GO:0007165,GO:0008150,GO:0009605,GO:0009987,GO:0016020,GO:0040011,GO:0042221,GO:0042330,GO:0050789,GO:0050794,GO:0050896,GO:0051716,GO:0060089,GO:0065007
Smic13640	2.04317e-09	-0.700189	Ankyrin repeat domain-containing protein 17 OS=Homo sapiens GN=ANKRD17 PE=1 SV=3	GO:0001955,GO:0003674,GO:0003676,GO:0003723,GO:0005488,GO:0005575,GO:0005634,GO:0005737,GO:0008150,GO:0009987,GO:0016020,GO:0016032,GO:0021700,GO:0032502,GO:0043226,GO:0043227,GO:0043229,GO:0043231,GO:0044403,GO:0044419,GO:0044424,GO:0044464,GO:0044699,GO:0044764,GO:0044767,GO:0044822,GO:0045595,GO:0045596,GO:0048519,GO:0048523,GO:0050789,GO:0050793,GO:0050794,GO:0051093,GO:0051147,GO:0051148,GO:…
Smic2889	2.04917e-09	0.683068
Smic35030	2.08275e-09	-0.32228	Uncharacterized protein OS=Guillardia theta CCMP2712 GN=GUITHDRAFT_166930 PE=4 SV=1	GO:0003674,GO:0003824,GO:0008150,GO:0008152,GO:0016491,GO:0016667,GO:0016671,GO:0033743,GO:0044699,GO:0044710,GO:0055114
Smic6797	2.08767e-09	0.738309	SEC14-like protein 5 OS=Xenopus tropicalis GN=sec14l1 PE=2 SV=1	GO:0005575,GO:0006810,GO:0008150,GO:0016021,GO:0044425,GO:0051234
Smic34326	2.0935e-09	-0.500564	Exosome complex component RRP40 OS=Mus musculus GN=Exosc3 PE=1 SV=3	GO:0000018,GO:0000176,GO:0000177,GO:0000178,GO:0000291,GO:0000785,GO:0000956,GO:0001775,GO:0002200,GO:0002204,GO:0002208,GO:0002252,GO:0002263,GO:0002285,GO:0002312,GO:0002366,GO:0002376,GO:0002562,GO:0002637,GO:0002682,GO:0002684,GO:0002694,GO:0002696,GO:0002697,GO:0002699,GO:0002700,GO:0002703,GO:0002706,GO:0002712,GO:0002819,GO:0002822,GO:0002889,GO:0003674,GO:0003676,GO:0003723,GO:0003824,GO:…
Smic40443	2.09627e-09	0.4781	Phosphatidylinositol 4-phosphate 5-kinase 1 OS=Arabidopsis thaliana GN=PIP5K1 PE=1 SV=1	GO:0000166,GO:0001882,GO:0001883,GO:0003674,GO:0003779,GO:0003785,GO:0003824,GO:0005488,GO:0005515,GO:0005524,GO:0005575,GO:0005886,GO:0006629,GO:0006644,GO:0006650,GO:0006793,GO:0006796,GO:0006950,GO:0008092,GO:0008150,GO:0008152,GO:0009987,GO:0016020,GO:0016301,GO:0016307,GO:0016308,GO:0016310,GO:0016740,GO:0016772,GO:0016773,GO:0017076,GO:0019637,GO:0030258,GO:0030554,GO:0032403,GO:0032549,GO:…
Smic11541	2.09737e-09	-0.47854
Smic23398	2.18017e-09	1.11693
Smic8804	2.18017e-09	0.899433
Smic22535	2.19331e-09	0.459169	Calcium-dependent protein kinase 2 OS=Plasmodium falciparum (isolate K1 / Thailand) GN=CPK2 PE=1 SV=3	GO:0000166,GO:0001882,GO:0001883,GO:0003674,GO:0003824,GO:0004672,GO:0004674,GO:0005488,GO:0005509,GO:0005524,GO:0006464,GO:0006468,GO:0006793,GO:0006796,GO:0008150,GO:0008152,GO:0009987,GO:0016301,GO:0016310,GO:0016740,GO:0016772,GO:0016773,GO:0017076,GO:0019538,GO:0030554,GO:0032549,GO:0032550,GO:0032553,GO:0032555,GO:0032559,GO:0035639,GO:0036094,GO:0036211,GO:0043167,GO:0043168,GO:0043169,GO:…
Smic37459	2.19331e-09	0.658298	hypothetical protein GUITHDRAFT_137062 [Guillardia theta CCMP2712] >gi|428179252|gb|EKX48124.1| hypothetical protein GUITHDRAFT_137062 [Guillardia theta CCMP2712]
Smic10382	2.19446e-09	1.00795
Smic38650	2.2025e-09	0.361025
Smic1049	2.20876e-09	0.387283	Enolase 2 OS=Toxoplasma gondii GN=ENO2 PE=1 SV=1	GO:0000015,GO:0000287,GO:0003674,GO:0003824,GO:0004634,GO:0005488,GO:0005575,GO:0005737,GO:0005975,GO:0006082,GO:0006090,GO:0006091,GO:0006096,GO:0008150,GO:0008152,GO:0009056,GO:0009987,GO:0016052,GO:0016829,GO:0016835,GO:0016836,GO:0019752,GO:0032787,GO:0032991,GO:0043167,GO:0043169,GO:0043234,GO:0043436,GO:0044237,GO:0044238,GO:0044281,GO:0044424,GO:0044444,GO:0044445,GO:0044464,GO:0044699,GO:…
Smic5459	2.21953e-09	0.522261	hypothetical protein Pmar_PMAR021043 [Perkinsus marinus ATCC 50983] >gi|239897834|gb|EER16445.1| hypothetical protein Pmar_PMAR021043 [Perkinsus marinus ATCC 50983]
Smic11380	2.23404e-09	0.898399
Smic28728	2.24363e-09	-0.362029	Sulfhydryl oxidase 1 OS=Gallus gallus GN=QSOX1 PE=1 SV=1	GO:0000139,GO:0003674,GO:0003756,GO:0003824,GO:0005575,GO:0005615,GO:0005794,GO:0006457,GO:0008150,GO:0008152,GO:0009987,GO:0016020,GO:0016021,GO:0016491,GO:0016667,GO:0016670,GO:0016853,GO:0016860,GO:0016864,GO:0016971,GO:0016972,GO:0019538,GO:0019725,GO:0030173,GO:0031090,GO:0031301,GO:0042592,GO:0043170,GO:0043226,GO:0043227,GO:0043229,GO:0043231,GO:0044237,GO:0044238,GO:0044260,GO:0044267,GO:…
Smic32736	2.25398e-09	0.968725	3-phosphoinositide-dependent protein kinase 1 OS=Mus musculus GN=Pdpk1 PE=1 SV=2	GO:0000166,GO:0001882,GO:0001883,GO:0001932,GO:0001933,GO:0001934,GO:0002064,GO:0002066,GO:0002068,GO:0002682,GO:0002683,GO:0002684,GO:0002694,GO:0002697,GO:0002699,GO:0002703,GO:0002886,GO:0003323,GO:0003674,GO:0003824,GO:0004672,GO:0004674,GO:0004676,GO:0005102,GO:0005158,GO:0005488,GO:0005515,GO:0005524,GO:0005575,GO:0005634,GO:0005737,GO:0005829,GO:0005886,GO:0005912,GO:0005924,GO:0005925,GO:…
Smic18231	2.26581e-09	-0.750715	Peridinin-chlorophyll a-binding protein, chloroplastic OS=Symbiodinium sp. PE=1 SV=1	GO:0003674,GO:0005488,GO:0005575,GO:0006464,GO:0008150,GO:0008152,GO:0009507,GO:0009536,GO:0009987,GO:0016168,GO:0018298,GO:0019538,GO:0030076,GO:0032991,GO:0036211,GO:0043170,GO:0043226,GO:0043227,GO:0043229,GO:0043231,GO:0043234,GO:0043412,GO:0044237,GO:0044238,GO:0044260,GO:0044267,GO:0044424,GO:0044444,GO:0044464,GO:0046906,GO:0071704,GO:0097159,GO:1901363
Smic40805	2.27257e-09	0.47979	V-type proton ATPase subunit B OS=Plasmodium falciparum GN=VAPB PE=2 SV=1	GO:0000166,GO:0001882,GO:0001883,GO:0003674,GO:0003824,GO:0005215,GO:0005488,GO:0005524,GO:0005575,GO:0006139,GO:0006163,GO:0006725,GO:0006753,GO:0006793,GO:0006796,GO:0006807,GO:0006810,GO:0006811,GO:0006812,GO:0006818,GO:0008150,GO:0008152,GO:0009116,GO:0009117,GO:0009119,GO:0009123,GO:0009126,GO:0009141,GO:0009144,GO:0009150,GO:0009161,GO:0009167,GO:0009199,GO:0009205,GO:0009259,GO:0009987,GO:…
Smic27828	2.28507e-09	0.603607
Smic6953	2.29628e-09	0.49035	Uncharacterized protein OS=Emiliania huxleyi CCMP1516 GN=EMIHUDRAFT_439778 PE=4 SV=1	GO:0005575,GO:0016020,GO:0016021,GO:0044425
Smic49149.Novel	2.29819e-09	-0.400377
Smic8267	2.31159e-09	-0.413574	40S ribosomal protein S20 OS=Rattus norvegicus GN=Rps20 PE=3 SV=1	GO:0003674,GO:0003676,GO:0003723,GO:0003735,GO:0005198,GO:0005488,GO:0005575,GO:0005622,GO:0005737,GO:0005840,GO:0006412,GO:0008150,GO:0008152,GO:0009058,GO:0009059,GO:0009987,GO:0015935,GO:0019538,GO:0022627,GO:0030529,GO:0032991,GO:0034645,GO:0043170,GO:0043226,GO:0043228,GO:0043229,GO:0043232,GO:0044237,GO:0044238,GO:0044249,GO:0044260,GO:0044267,GO:0044391,GO:0044422,GO:0044424,GO:0044444,GO:…
Smic11708	2.32457e-09	0.709066	RNA-binding protein 25 OS=Homo sapiens GN=RBM25 PE=1 SV=3	GO:0000166,GO:0000381,GO:0003674,GO:0003676,GO:0003723,GO:0003729,GO:0005488,GO:0005515,GO:0005575,GO:0005634,GO:0005681,GO:0005737,GO:0006139,GO:0006396,GO:0006397,GO:0006725,GO:0006807,GO:0008150,GO:0008152,GO:0008380,GO:0009987,GO:0010468,GO:0010941,GO:0016070,GO:0016071,GO:0016604,GO:0016607,GO:0019219,GO:0019222,GO:0030529,GO:0031323,GO:0032991,GO:0034641,GO:0036094,GO:0042981,GO:0043067,GO:…
Smic763	2.35132e-09	0.725208	Heterogeneous nuclear ribonucleoprotein U OS=Mus musculus GN=Hnrnpu PE=1 SV=1	GO:0000166,GO:0001882,GO:0001883,GO:0003674,GO:0003676,GO:0003677,GO:0003723,GO:0005488,GO:0005515,GO:0005524,GO:0005575,GO:0005634,GO:0005681,GO:0005737,GO:0006139,GO:0006396,GO:0006397,GO:0006725,GO:0006807,GO:0008150,GO:0008152,GO:0008380,GO:0009986,GO:0009987,GO:0010468,GO:0010608,GO:0016070,GO:0016071,GO:0017076,GO:0019222,GO:0030529,GO:0030554,GO:0032549,GO:0032550,GO:0032553,GO:0032555,GO:…
Smic30820	2.36429e-09	0.985352	Extracellular signal-regulated kinase 2 OS=Dictyostelium discoideum GN=erkB PE=1 SV=1	GO:0000165,GO:0000166,GO:0000280,GO:0001882,GO:0001883,GO:0002237,GO:0003006,GO:0003674,GO:0003824,GO:0004672,GO:0004674,GO:0004702,GO:0004707,GO:0004871,GO:0005057,GO:0005488,GO:0005515,GO:0005524,GO:0005575,GO:0005634,GO:0005829,GO:0006140,GO:0006464,GO:0006468,GO:0006793,GO:0006796,GO:0006935,GO:0006996,GO:0007049,GO:0007067,GO:0007165,GO:0007190,GO:0008150,GO:0008152,GO:0009605,GO:0009607,GO:…
Smic39929	2.44111e-09	-0.637257
Smic2122	2.48828e-09	-0.576686
Smic43463	2.50596e-09	0.943238
Smic27169	2.51178e-09	0.446347
Smic12695	2.54176e-09	0.583144
Smic21754	2.55232e-09	-0.394713
Smic624	2.6208e-09	1.33834
Smic43897	2.6208e-09	0.850189	ATP-dependent DNA helicase PIF1 OS=Danio rerio GN=pif1 PE=2 SV=1	GO:0000002,GO:0000166,GO:0000723,GO:0001882,GO:0001883,GO:0003674,GO:0003676,GO:0003677,GO:0003678,GO:0003824,GO:0004003,GO:0004386,GO:0005488,GO:0005524,GO:0005575,GO:0005634,GO:0005739,GO:0006139,GO:0006259,GO:0006281,GO:0006310,GO:0006725,GO:0006807,GO:0006950,GO:0006974,GO:0006996,GO:0007005,GO:0008026,GO:0008094,GO:0008150,GO:0008152,GO:0009987,GO:0016043,GO:0016462,GO:0016787,GO:0016817,GO:…
Smic33797	2.65257e-09	1.23184	Vacuolar calcium ion transporter OS=Schizosaccharomyces pombe (strain 972 / ATCC 24843) GN=vcx1 PE=3 SV=1	GO:0000322,GO:0000323,GO:0000324,GO:0003674,GO:0005215,GO:0005488,GO:0005575,GO:0005773,GO:0005774,GO:0005783,GO:0005789,GO:0006810,GO:0006811,GO:0006812,GO:0006816,GO:0006873,GO:0006874,GO:0006875,GO:0008150,GO:0008324,GO:0009987,GO:0015075,GO:0015077,GO:0015078,GO:0015085,GO:0015291,GO:0015297,GO:0015298,GO:0015299,GO:0015368,GO:0015369,GO:0015491,GO:0016020,GO:0016021,GO:0019725,GO:0022804,GO:…
Smic3606	2.66925e-09	-0.660798
Smic38421	2.67077e-09	-0.322812	Poly [ADP-ribose] polymerase OS=Drosophila melanogaster GN=Parp PE=2 SV=1	GO:0000166,GO:0000785,GO:0000790,GO:0000791,GO:0002376,GO:0002682,GO:0002697,GO:0002700,GO:0002759,GO:0002784,GO:0002786,GO:0002805,GO:0002807,GO:0002808,GO:0002831,GO:0002920,GO:0003674,GO:0003676,GO:0003677,GO:0003824,GO:0003950,GO:0005488,GO:0005515,GO:0005575,GO:0005634,GO:0005694,GO:0005700,GO:0005703,GO:0005719,GO:0005730,GO:0005975,GO:0006139,GO:0006325,GO:0006351,GO:0006355,GO:0006464,GO:…
Smic8659	2.70998e-09	1.14762	Calcium/calmodulin-dependent 3',5'-cyclic nucleotide phosphodiesterase 1A OS=Mus musculus GN=Pde1a PE=2 SV=2	GO:0000166,GO:0003674,GO:0003824,GO:0004112,GO:0004114,GO:0004115,GO:0004117,GO:0005488,GO:0005515,GO:0005516,GO:0005575,GO:0005634,GO:0005737,GO:0006139,GO:0006163,GO:0006195,GO:0006198,GO:0006725,GO:0006753,GO:0006793,GO:0006796,GO:0006807,GO:0007165,GO:0008081,GO:0008150,GO:0008152,GO:0009056,GO:0009117,GO:0009150,GO:0009154,GO:0009166,GO:0009187,GO:0009214,GO:0009259,GO:0009261,GO:0009987,GO:…
Smic13911	2.71275e-09	0.553576	Phosphatidylinositol 4-phosphate 5-kinase 4 OS=Arabidopsis thaliana GN=PIP5K4 PE=4 SV=1	GO:0000166,GO:0000902,GO:0000904,GO:0001882,GO:0001883,GO:0003006,GO:0003674,GO:0003824,GO:0005488,GO:0005524,GO:0005575,GO:0005829,GO:0005886,GO:0006629,GO:0006644,GO:0006650,GO:0006793,GO:0006796,GO:0006810,GO:0006897,GO:0007164,GO:0008150,GO:0008152,GO:0009653,GO:0009664,GO:0009826,GO:0009827,GO:0009846,GO:0009860,GO:0009932,GO:0009987,GO:0010118,GO:0016020,GO:0016043,GO:0016049,GO:0016192,GO:…
Smic27808	2.71866e-09	-0.356328	Fucoxanthin-chlorophyll a-c binding protein F, chloroplastic (Fragment) OS=Macrocystis pyrifera GN=FCPF PE=2 SV=1	GO:0003674,GO:0005488,GO:0005575,GO:0006091,GO:0006464,GO:0008150,GO:0008152,GO:0009507,GO:0009521,GO:0009523,GO:0009535,GO:0009536,GO:0009579,GO:0009765,GO:0009987,GO:0015979,GO:0016020,GO:0016021,GO:0016168,GO:0018298,GO:0019538,GO:0030076,GO:0032991,GO:0034357,GO:0036211,GO:0042651,GO:0043170,GO:0043226,GO:0043227,GO:0043229,GO:0043231,GO:0043234,GO:0043412,GO:0044237,GO:0044238,GO:0044260,GO:…
Smic4964	2.74662e-09	1.09686
Smic5100	2.75506e-09	0.546557	Protein XRP2 OS=Gallus gallus GN=RP2 PE=2 SV=3	GO:0000166,GO:0000902,GO:0001882,GO:0001883,GO:0003674,GO:0003779,GO:0003824,GO:0004550,GO:0005096,GO:0005488,GO:0005515,GO:0005524,GO:0005525,GO:0005575,GO:0005737,GO:0005815,GO:0005886,GO:0006139,GO:0006140,GO:0006163,GO:0006164,GO:0006165,GO:0006183,GO:0006213,GO:0006220,GO:0006221,GO:0006228,GO:0006241,GO:0006725,GO:0006753,GO:0006793,GO:0006796,GO:0006807,GO:0006996,GO:0007010,GO:0008047,GO:…
Smic35818	2.81272e-09	0.403755	Ribosomal RNA small subunit methyltransferase B OS=Synechocystis sp. (strain PCC 6803 / Kazusa) GN=rsmB PE=3 SV=1	GO:0000154,GO:0001510,GO:0003674,GO:0003676,GO:0003723,GO:0003824,GO:0005488,GO:0005575,GO:0005737,GO:0006139,GO:0006355,GO:0006364,GO:0006396,GO:0006725,GO:0006807,GO:0008150,GO:0008152,GO:0008168,GO:0008173,GO:0008649,GO:0008757,GO:0009451,GO:0009889,GO:0009987,GO:0010468,GO:0010556,GO:0016070,GO:0016072,GO:0016740,GO:0016741,GO:0019219,GO:0019222,GO:0022613,GO:0031167,GO:0031323,GO:0031326,GO:…
Smic42770	2.81272e-09	0.669378
Smic13084	2.83196e-09	-0.377027	Polyadenylate-binding protein RBP45A OS=Arabidopsis thaliana GN=RBP45A PE=2 SV=1	GO:0000166,GO:0003674,GO:0003676,GO:0003723,GO:0003727,GO:0005488,GO:0005575,GO:0005634,GO:0005829,GO:0006139,GO:0006220,GO:0006221,GO:0006396,GO:0006397,GO:0006725,GO:0006753,GO:0006793,GO:0006796,GO:0006807,GO:0008143,GO:0008150,GO:0008152,GO:0009058,GO:0009117,GO:0009165,GO:0009218,GO:0009220,GO:0009259,GO:0009260,GO:0009987,GO:0016070,GO:0016071,GO:0018130,GO:0019438,GO:0019637,GO:0019693,GO:…
Smic49088.Novel	2.83897e-09	1.46435
Smic28585	2.83897e-09	0.981962
Smic14175	2.85576e-09	-0.417868	Uncharacterized protein OS=Strigamia maritima PE=4 SV=1	GO:0003674,GO:0003824,GO:0005488,GO:0008150,GO:0008152,GO:0009987,GO:0044237,GO:0048037,GO:0050662
Smic14831	2.86996e-09	0.517523
Smic37584	2.86996e-09	-0.464223	Probable 37S ribosomal protein S12, mitochondrial OS=Schizosaccharomyces pombe (strain 972 / ATCC 24843) GN=mrps12 PE=3 SV=3	GO:0000314,GO:0003674,GO:0003735,GO:0005198,GO:0005575,GO:0005622,GO:0005739,GO:0005763,GO:0005840,GO:0006412,GO:0006996,GO:0007005,GO:0008150,GO:0008152,GO:0009058,GO:0009059,GO:0009987,GO:0015935,GO:0016043,GO:0019538,GO:0030529,GO:0032543,GO:0032991,GO:0034645,GO:0043170,GO:0043226,GO:0043227,GO:0043228,GO:0043229,GO:0043231,GO:0043232,GO:0044237,GO:0044238,GO:0044249,GO:0044260,GO:0044267,GO:…
Smic14294	2.88325e-09	1.08171	Sodium channel protein type 10 subunit alpha OS=Homo sapiens GN=SCN10A PE=1 SV=2	GO:0001508,GO:0001518,GO:0002027,GO:0003008,GO:0003254,GO:0003674,GO:0005215,GO:0005216,GO:0005244,GO:0005248,GO:0005261,GO:0005272,GO:0005575,GO:0005886,GO:0006810,GO:0006811,GO:0006812,GO:0006814,GO:0006937,GO:0006942,GO:0007154,GO:0007600,GO:0008016,GO:0008150,GO:0008324,GO:0009987,GO:0015075,GO:0015077,GO:0015081,GO:0015267,GO:0015672,GO:0016020,GO:0016021,GO:0019228,GO:0019233,GO:0022803,GO:…
Smic41726	2.88325e-09	0.985286	Retrovirus-related Pol polyprotein from transposon TNT 1-94 OS=Nicotiana tabacum PE=2 SV=1	GO:0003674,GO:0003676,GO:0003824,GO:0003964,GO:0004175,GO:0004190,GO:0004518,GO:0004519,GO:0005488,GO:0006139,GO:0006259,GO:0006260,GO:0006278,GO:0006508,GO:0006725,GO:0006807,GO:0008150,GO:0008152,GO:0008233,GO:0008270,GO:0009058,GO:0009059,GO:0009987,GO:0015074,GO:0016740,GO:0016772,GO:0016779,GO:0016787,GO:0016788,GO:0019538,GO:0034061,GO:0034641,GO:0034645,GO:0043167,GO:0043169,GO:0043170,GO:…
Smic22969	2.88325e-09	0.486291
Smic45289	2.90817e-09	0.624125	predicted protein [Micromonas pusilla CCMP1545] >gi|226456224|gb|EEH53526.1| predicted protein [Micromonas pusilla CCMP1545]
Smic42002	2.96485e-09	-0.487499	unknown [Heterocapsa rotundata]
Smic10908	2.99725e-09	-0.313079	Developmentally-regulated G-protein 2 OS=Arabidopsis thaliana GN=DRG2 PE=2 SV=1	GO:0000166,GO:0000302,GO:0001882,GO:0001883,GO:0003674,GO:0003824,GO:0003924,GO:0005488,GO:0005525,GO:0005575,GO:0005737,GO:0006139,GO:0006152,GO:0006163,GO:0006184,GO:0006195,GO:0006457,GO:0006629,GO:0006720,GO:0006721,GO:0006725,GO:0006753,GO:0006793,GO:0006796,GO:0006807,GO:0006950,GO:0006979,GO:0008150,GO:0008152,GO:0008299,GO:0008610,GO:0009056,GO:0009058,GO:0009116,GO:0009117,GO:0009119,GO:…
Smic33085	3.07583e-09	-0.344609	Small nuclear ribonucleoprotein Sm D3 OS=Xenopus laevis GN=snrpd3 PE=2 SV=1	GO:0000387,GO:0003674,GO:0003676,GO:0003723,GO:0005488,GO:0005575,GO:0005634,GO:0005685,GO:0005687,GO:0005737,GO:0005829,GO:0006139,GO:0006396,GO:0006397,GO:0006725,GO:0006807,GO:0008150,GO:0008152,GO:0008380,GO:0009987,GO:0016043,GO:0016070,GO:0016071,GO:0022607,GO:0022618,GO:0030529,GO:0030532,GO:0032991,GO:0034622,GO:0034641,GO:0034708,GO:0034709,GO:0034715,GO:0034719,GO:0043170,GO:0043226,GO:…
Smic45167	3.11639e-09	1.25267
Smic42778	3.13134e-09	0.482957
Smic4582	3.22001e-09	1.27059
Smic529	3.24614e-09	1.53176
Smic10990	3.26634e-09	1.35576	Acetyl-CoA carboxylase OS=Dictyostelium discoideum GN=accA PE=3 SV=1	GO:0000166,GO:0001882,GO:0001883,GO:0003674,GO:0003824,GO:0003989,GO:0004075,GO:0005488,GO:0005524,GO:0005575,GO:0005615,GO:0005737,GO:0005739,GO:0005789,GO:0005829,GO:0006082,GO:0006139,GO:0006163,GO:0006164,GO:0006606,GO:0006629,GO:0006631,GO:0006633,GO:0006637,GO:0006725,GO:0006732,GO:0006753,GO:0006790,GO:0006793,GO:0006796,GO:0006807,GO:0006810,GO:0006886,GO:0006913,GO:0006998,GO:0008150,GO:…
Smic29534	3.29295e-09	0.704853	Putative uncharacterized protein OS=Perkinsus marinus (strain ATCC 50983 / TXsc) GN=Pmar_PMAR020528 PE=4 SV=1	GO:0007165,GO:0008150,GO:0009987,GO:0050789,GO:0050794,GO:0050896,GO:0051716,GO:0065007
Smic41484	3.35049e-09	1.00122	PREDICTED: protein NLRC3 isoform X1 [Bos taurus] >gi|529006325|ref|XP_005224707.1| PREDICTED: protein NLRC3 isoform X2 [Bos taurus]
Smic19126	3.35221e-09	0.570685	Leishmanolysin homolog OS=Crithidia fasciculata GN=gp63 PE=3 SV=2	GO:0003674,GO:0003824,GO:0004175,GO:0004222,GO:0005488,GO:0005575,GO:0005886,GO:0006508,GO:0007155,GO:0008150,GO:0008152,GO:0008233,GO:0008237,GO:0016020,GO:0016787,GO:0019538,GO:0022610,GO:0031225,GO:0043167,GO:0043169,GO:0043170,GO:0044238,GO:0044425,GO:0044464,GO:0046872,GO:0070011,GO:0071704
Smic9614	3.38004e-09	-0.335509	Pentatricopeptide repeat-containing protein At2g31400, chloroplastic OS=Arabidopsis thaliana GN=At2g31400 PE=2 SV=1	GO:0003674,GO:0003676,GO:0003677,GO:0005488,GO:0005575,GO:0007165,GO:0008150,GO:0009507,GO:0009536,GO:0009987,GO:0010019,GO:0031930,GO:0043226,GO:0043227,GO:0043229,GO:0043231,GO:0044424,GO:0044444,GO:0044464,GO:0050789,GO:0050794,GO:0050896,GO:0051716,GO:0065007,GO:0097159,GO:1901363
Smic24419	3.39791e-09	-0.396641	Aquaporin NIP2-1 OS=Oryza sativa subsp. japonica GN=NIP2-1 PE=1 SV=1	GO:0003674,GO:0005215,GO:0005575,GO:0005886,GO:0006810,GO:0006811,GO:0006820,GO:0008150,GO:0008509,GO:0015075,GO:0015103,GO:0015115,GO:0015698,GO:0015708,GO:0016020,GO:0016021,GO:0022857,GO:0022891,GO:0022892,GO:0044425,GO:0044426,GO:0044462,GO:0044464,GO:0044699,GO:0044765,GO:0048226,GO:0051234
Smic4093	3.43543e-09	0.803212	Uncharacterized protein OS=Emiliania huxleyi CCMP1516 GN=EMIHUDRAFT_462567 PE=4 SV=1	GO:0007165,GO:0008150,GO:0009987,GO:0050789,GO:0050794,GO:0050896,GO:0051716,GO:0065007
Smic28078	3.49958e-09	0.409037	hypothetical protein Pmar_PMAR027891 [Perkinsus marinus ATCC 50983] >gi|239878587|gb|EER05250.1| hypothetical protein Pmar_PMAR027891 [Perkinsus marinus ATCC 50983]
Smic4859	3.50776e-09	1.78262
Smic26819	3.50776e-09	0.639682
Smic28242	3.51485e-09	0.539693
Smic20320	3.51485e-09	0.848555
Smic4764	3.51537e-09	0.412965	Protein white OS=Drosophila melanogaster GN=w PE=2 SV=2	GO:0000166,GO:0001882,GO:0001883,GO:0003008,GO:0003674,GO:0003824,GO:0004871,GO:0004872,GO:0004888,GO:0005488,GO:0005524,GO:0005575,GO:0006139,GO:0006152,GO:0006163,GO:0006195,GO:0006200,GO:0006576,GO:0006725,GO:0006726,GO:0006727,GO:0006753,GO:0006793,GO:0006796,GO:0006807,GO:0006810,GO:0006811,GO:0006820,GO:0006856,GO:0006862,GO:0007165,GO:0007610,GO:0007611,GO:0007613,GO:0008049,GO:0008055,GO:…
Smic19904	3.52038e-09	-0.505336	Dynamin-like protein C OS=Dictyostelium discoideum GN=dlpC PE=2 SV=2	GO:0000166,GO:0000281,GO:0000910,GO:0001882,GO:0001883,GO:0003674,GO:0003824,GO:0003924,GO:0005488,GO:0005525,GO:0005575,GO:0005737,GO:0006139,GO:0006152,GO:0006163,GO:0006184,GO:0006195,GO:0006725,GO:0006753,GO:0006793,GO:0006796,GO:0006807,GO:0007049,GO:0008150,GO:0008152,GO:0009056,GO:0009116,GO:0009117,GO:0009119,GO:0009141,GO:0009143,GO:0009144,GO:0009146,GO:0009150,GO:0009154,GO:0009164,GO:…
Smic33951	3.53504e-09	-0.467781
Smic8489	3.56931e-09	-0.527247
Smic42023	3.61163e-09	1.03611
Smic33603	3.67794e-09	-0.581565
Smic39157	3.67942e-09	-0.340621	Poly(A) RNA polymerase GLD2-A OS=Xenopus laevis GN=papd4-a PE=1 SV=1	GO:0000166,GO:0001882,GO:0001883,GO:0003006,GO:0003674,GO:0003824,GO:0004652,GO:0005488,GO:0005524,GO:0005575,GO:0005737,GO:0006139,GO:0006396,GO:0006397,GO:0006725,GO:0006807,GO:0007275,GO:0007276,GO:0007281,GO:0007292,GO:0008150,GO:0008152,GO:0009987,GO:0016070,GO:0016071,GO:0016740,GO:0016772,GO:0016779,GO:0017076,GO:0022412,GO:0022414,GO:0030154,GO:0030554,GO:0031123,GO:0032501,GO:0032502,GO:…
Smic17484	3.68574e-09	0.738084	Spondin-1 OS=Mus musculus GN=Spon1 PE=2 SV=1	GO:0005575,GO:0005576,GO:0005578,GO:0007155,GO:0008150,GO:0022610,GO:0031012,GO:0044421
Smic5463	3.68574e-09	1.22055	Potassium voltage-gated channel subfamily H member 2 OS=Rattus norvegicus GN=Kcnh2 PE=1 SV=1	GO:0000155,GO:0000160,GO:0002027,GO:0003674,GO:0003824,GO:0004672,GO:0004673,GO:0004871,GO:0004872,GO:0005215,GO:0005216,GO:0005242,GO:0005244,GO:0005249,GO:0005261,GO:0005267,GO:0005488,GO:0005515,GO:0005575,GO:0005887,GO:0006461,GO:0006793,GO:0006796,GO:0006810,GO:0006811,GO:0006812,GO:0006813,GO:0007165,GO:0007420,GO:0008016,GO:0008150,GO:0008152,GO:0008324,GO:0009987,GO:0015075,GO:0015077,GO:…
Smic30105	3.69139e-09	0.332166	Sulfite reductase [NADPH] hemoprotein beta-component OS=Geobacillus kaustophilus (strain HTA426) GN=cysI PE=3 SV=1	GO:0000096,GO:0000097,GO:0000103,GO:0000166,GO:0003674,GO:0003824,GO:0004783,GO:0005488,GO:0005575,GO:0006082,GO:0006520,GO:0006534,GO:0006790,GO:0006807,GO:0008150,GO:0008152,GO:0008652,GO:0009058,GO:0009069,GO:0009070,GO:0009337,GO:0009987,GO:0016053,GO:0016491,GO:0016651,GO:0016667,GO:0016668,GO:0019344,GO:0019752,GO:0020037,GO:0032991,GO:0036094,GO:0043167,GO:0043169,GO:0043234,GO:0043436,GO:…
Smic29615	3.70718e-09	0.513661	Ankyrin-2 OS=Homo sapiens GN=ANK2 PE=1 SV=4	GO:0001508,GO:0002027,GO:0003008,GO:0003012,GO:0003279,GO:0003283,GO:0003674,GO:0005198,GO:0005200,GO:0005488,GO:0005515,GO:0005575,GO:0005622,GO:0005737,GO:0005829,GO:0005856,GO:0005886,GO:0005887,GO:0005911,GO:0006605,GO:0006612,GO:0006810,GO:0006811,GO:0006812,GO:0006816,GO:0006873,GO:0006874,GO:0006875,GO:0006886,GO:0006928,GO:0006936,GO:0006937,GO:0006941,GO:0006942,GO:0007009,GO:0007043,GO:…
Smic8433	3.72183e-09	0.362855	Cation channel sperm-associated protein 1 OS=Homo sapiens GN=CATSPER1 PE=1 SV=3	GO:0000003,GO:0001539,GO:0003674,GO:0005215,GO:0005216,GO:0005227,GO:0005244,GO:0005245,GO:0005261,GO:0005262,GO:0005488,GO:0005515,GO:0005575,GO:0005886,GO:0005891,GO:0005929,GO:0006810,GO:0006811,GO:0006812,GO:0006816,GO:0006928,GO:0007275,GO:0007276,GO:0007283,GO:0007338,GO:0007342,GO:0008037,GO:0008150,GO:0008324,GO:0009566,GO:0009987,GO:0009988,GO:0010959,GO:0015075,GO:0015085,GO:0015267,GO:…
Smic15538	3.74705e-09	1.1031	WGS project CAID00000000 data, contig chromosome 04 (Fragment) OS=Ostreococcus tauri GN=Ot04g02350 PE=4 SV=1	GO:0003674,GO:0005488,GO:0005509,GO:0043167,GO:0043169,GO:0046872
Smic40486	3.78223e-09	-0.377588
Smic2126	3.7878e-09	0.391903	Calmodulin OS=Electrophorus electricus GN=calm PE=2 SV=2	GO:0003674,GO:0005488,GO:0005509,GO:0043167,GO:0043169,GO:0046872
Smic19142	3.88318e-09	-0.344423	Uncharacterized protein OS=Halothece sp. (strain PCC 7418) GN=PCC7418_1077 PE=4 SV=1	GO:0000166,GO:0001882,GO:0001883,GO:0003674,GO:0005488,GO:0005524,GO:0017076,GO:0030554,GO:0032549,GO:0032550,GO:0032553,GO:0032555,GO:0032559,GO:0035639,GO:0036094,GO:0043167,GO:0043168,GO:0097159,GO:0097367,GO:1901265,GO:1901363
Smic23166	3.88598e-09	0.451754	Extracellular globin-2 OS=Lumbricus terrestris PE=1 SV=2	GO:0003674,GO:0005215,GO:0005344,GO:0005488,GO:0005506,GO:0005575,GO:0005576,GO:0005833,GO:0006810,GO:0008150,GO:0015669,GO:0015671,GO:0019825,GO:0020037,GO:0022892,GO:0032991,GO:0043167,GO:0043169,GO:0043234,GO:0044424,GO:0044444,GO:0044445,GO:0044464,GO:0044699,GO:0044765,GO:0046872,GO:0046906,GO:0046914,GO:0051234,GO:0097159,GO:1901363
Smic33419	3.92419e-09	0.481291	Starch synthase 1, chloroplastic/amyloplastic OS=Triticum aestivum GN=WSSI-2 PE=2 SV=2	GO:0000271,GO:0003674,GO:0003824,GO:0005575,GO:0005975,GO:0005976,GO:0005982,GO:0006073,GO:0008150,GO:0008152,GO:0009011,GO:0009058,GO:0009059,GO:0009250,GO:0009501,GO:0009507,GO:0009536,GO:0009987,GO:0016051,GO:0016740,GO:0016757,GO:0016758,GO:0019252,GO:0033692,GO:0034637,GO:0034645,GO:0043170,GO:0043226,GO:0043227,GO:0043229,GO:0043231,GO:0044042,GO:0044237,GO:0044238,GO:0044249,GO:0044260,GO:…
Smic39046	3.95889e-09	-0.516665	26S proteasome non-ATPase regulatory subunit 6 OS=Dictyostelium discoideum GN=psmD6 PE=1 SV=1	GO:0000502,GO:0003674,GO:0005198,GO:0005575,GO:0006508,GO:0006511,GO:0006810,GO:0006897,GO:0006907,GO:0008150,GO:0008152,GO:0009056,GO:0009057,GO:0009987,GO:0016192,GO:0019538,GO:0019941,GO:0032991,GO:0043170,GO:0043234,GO:0043632,GO:0044237,GO:0044238,GO:0044248,GO:0044260,GO:0044265,GO:0044351,GO:0044424,GO:0044464,GO:0051234,GO:0051603,GO:0071704,GO:1901575
Smic19234	3.97448e-09	-0.467248	Far upstream element-binding protein 2 OS=Gallus gallus GN=KHSRP PE=1 SV=1	GO:0003674,GO:0003676,GO:0003723,GO:0003729,GO:0003730,GO:0005488,GO:0005575,GO:0005634,GO:0005737,GO:0006403,GO:0006810,GO:0008150,GO:0008298,GO:0015931,GO:0033036,GO:0043226,GO:0043227,GO:0043229,GO:0043231,GO:0044424,GO:0044464,GO:0044822,GO:0050657,GO:0050658,GO:0051028,GO:0051179,GO:0051234,GO:0051236,GO:0051641,GO:0070727,GO:0071702,GO:0071705,GO:0097159,GO:1901363
Smic11738	4.00306e-09	0.490844	Voltage-dependent T-type calcium channel subunit alpha-1H OS=Rattus norvegicus GN=Cacna1h PE=2 SV=2	GO:0003008,GO:0003674,GO:0005215,GO:0005216,GO:0005244,GO:0005245,GO:0005261,GO:0005262,GO:0005488,GO:0005575,GO:0005634,GO:0005737,GO:0005886,GO:0005891,GO:0006066,GO:0006629,GO:0006694,GO:0006700,GO:0006704,GO:0006705,GO:0006810,GO:0006811,GO:0006812,GO:0006816,GO:0007600,GO:0008150,GO:0008152,GO:0008202,GO:0008207,GO:0008211,GO:0008212,GO:0008324,GO:0008332,GO:0008610,GO:0009058,GO:0009987,GO:…
Smic22408	4.04266e-09	0.637747	Pumilio homolog 1 OS=Homo sapiens GN=PUM1 PE=1 SV=3	GO:0003674,GO:0003676,GO:0003723,GO:0005488,GO:0005575,GO:0005737,GO:0005829,GO:0006417,GO:0006810,GO:0006892,GO:0008150,GO:0009889,GO:0010468,GO:0010556,GO:0010608,GO:0016043,GO:0016192,GO:0019222,GO:0031323,GO:0031326,GO:0032268,GO:0044424,GO:0044444,GO:0044464,GO:0044699,GO:0044765,GO:0044822,GO:0046907,GO:0048193,GO:0050789,GO:0050794,GO:0051234,GO:0051246,GO:0051649,GO:0060255,GO:0061024,GO:…
Smic19194	4.08651e-09	-0.311889
Smic13860	4.08656e-09	0.57287
Smic47184	4.2123e-09	0.60587	Predicted protein OS=Monosiga brevicollis GN=33649 PE=4 SV=1	GO:0000166,GO:0001882,GO:0001883,GO:0003674,GO:0003824,GO:0004550,GO:0005488,GO:0005524,GO:0006139,GO:0006163,GO:0006164,GO:0006165,GO:0006183,GO:0006213,GO:0006220,GO:0006221,GO:0006228,GO:0006241,GO:0006725,GO:0006753,GO:0006793,GO:0006796,GO:0006807,GO:0008150,GO:0008152,GO:0009058,GO:0009116,GO:0009117,GO:0009119,GO:0009132,GO:0009141,GO:0009142,GO:0009144,GO:0009145,GO:0009147,GO:0009148,GO:…
Smic3470	4.21802e-09	0.349487	Zinc transporter ZupT OS=Stenotrophomonas maltophilia (strain K279a) GN=zupT PE=3 SV=1	GO:0000041,GO:0003674,GO:0005215,GO:0005575,GO:0005886,GO:0006810,GO:0006811,GO:0006812,GO:0006829,GO:0008150,GO:0008324,GO:0009987,GO:0015075,GO:0016020,GO:0016021,GO:0022857,GO:0022890,GO:0022891,GO:0022892,GO:0030001,GO:0044425,GO:0044464,GO:0044699,GO:0044763,GO:0044765,GO:0046873,GO:0051234,GO:0055085
Smic36412	4.22204e-09	-0.377817	WD repeat domain-containing protein 83 OS=Xenopus tropicalis GN=wdr83 PE=2 SV=1	GO:0005575,GO:0005737,GO:0044424,GO:0044464
Smic22896	4.26895e-09	0.393293	Putative white-brown complex homolog protein 30 OS=Arabidopsis thaliana GN=WBC30 PE=1 SV=3	GO:0000166,GO:0001882,GO:0001883,GO:0003674,GO:0003824,GO:0005488,GO:0005524,GO:0005575,GO:0006139,GO:0006152,GO:0006163,GO:0006195,GO:0006200,GO:0006725,GO:0006753,GO:0006793,GO:0006796,GO:0006807,GO:0006810,GO:0008150,GO:0008152,GO:0009056,GO:0009116,GO:0009117,GO:0009119,GO:0009123,GO:0009125,GO:0009126,GO:0009128,GO:0009141,GO:0009143,GO:0009144,GO:0009146,GO:0009150,GO:0009154,GO:0009158,GO:…
Smic4978	4.33559e-09	-0.345454	60S ribosomal protein L35 OS=Homo sapiens GN=RPL35 PE=1 SV=2	GO:0000184,GO:0000956,GO:0003674,GO:0003676,GO:0003723,GO:0003729,GO:0003735,GO:0005198,GO:0005488,GO:0005575,GO:0005622,GO:0005730,GO:0005737,GO:0005829,GO:0005840,GO:0006139,GO:0006401,GO:0006402,GO:0006412,GO:0006413,GO:0006414,GO:0006415,GO:0006605,GO:0006612,GO:0006613,GO:0006614,GO:0006725,GO:0006807,GO:0006810,GO:0006886,GO:0008150,GO:0008152,GO:0009056,GO:0009057,GO:0009058,GO:0009059,GO:…
Smic42932	4.34595e-09	-0.382563	D-glycerate 3-kinase, chloroplastic OS=Arabidopsis thaliana GN=GLYK PE=1 SV=2	GO:0000166,GO:0001882,GO:0001883,GO:0003674,GO:0003824,GO:0005488,GO:0005524,GO:0005575,GO:0006793,GO:0006796,GO:0008150,GO:0008152,GO:0008887,GO:0009058,GO:0009507,GO:0009526,GO:0009532,GO:0009536,GO:0009570,GO:0009853,GO:0009854,GO:0009941,GO:0009987,GO:0016301,GO:0016310,GO:0016740,GO:0016772,GO:0016773,GO:0017076,GO:0030554,GO:0031967,GO:0031975,GO:0032549,GO:0032550,GO:0032553,GO:0032555,GO:…
Smic42330	4.47852e-09	0.445701	Transketolase 2 OS=Escherichia coli (strain K12) GN=tktB PE=1 SV=1	GO:0003674,GO:0003824,GO:0004802,GO:0005488,GO:0005975,GO:0005996,GO:0008150,GO:0008152,GO:0009052,GO:0016740,GO:0016744,GO:0019321,GO:0043167,GO:0043169,GO:0044238,GO:0044699,GO:0044710,GO:0044723,GO:0046872,GO:0071704
Smic12781	4.48472e-09	0.323142	Uncharacterized protein OS=Methanoregula formicica (strain DSM 22288 / NBRC 105244 / SMSP) GN=Metfor_1598 PE=4 SV=1	GO:0003674,GO:0003824,GO:0008150,GO:0008152,GO:0016787,GO:0016788
Smic20349	4.55249e-09	0.501509	hypothetical protein EMIHUDRAFT_443213 [Emiliania huxleyi CCMP1516] >gi|485632299|gb|EOD27331.1| hypothetical protein EMIHUDRAFT_443213 [Emiliania huxleyi CCMP1516]
Smic4925	4.59503e-09	-0.429991	LINE-1 retrotransposable element ORF2 protein OS=Homo sapiens PE=1 SV=1	GO:0000737,GO:0001171,GO:0003674,GO:0003676,GO:0003723,GO:0003824,GO:0003964,GO:0004518,GO:0004519,GO:0004520,GO:0004536,GO:0005488,GO:0006139,GO:0006259,GO:0006260,GO:0006278,GO:0006308,GO:0006310,GO:0006725,GO:0006807,GO:0008150,GO:0008152,GO:0009036,GO:0009056,GO:0009057,GO:0009058,GO:0009059,GO:0009987,GO:0015666,GO:0016740,GO:0016772,GO:0016779,GO:0016787,GO:0016788,GO:0016888,GO:0016893,GO:…
Smic35300	4.66375e-09	0.467852	TCDD-inducible poly [ADP-ribose] polymerase OS=Mus musculus GN=Tiparp PE=2 SV=1	GO:0000975,GO:0001067,GO:0001570,GO:0001822,GO:0003006,GO:0003674,GO:0003676,GO:0003677,GO:0003824,GO:0003950,GO:0005488,GO:0005575,GO:0005634,GO:0005975,GO:0006464,GO:0006471,GO:0006486,GO:0006629,GO:0006807,GO:0007165,GO:0007166,GO:0007167,GO:0007169,GO:0008150,GO:0008152,GO:0008202,GO:0008209,GO:0008210,GO:0008406,GO:0008585,GO:0009653,GO:0009791,GO:0009887,GO:0009888,GO:0009892,GO:0009893,GO:…
Smic35075	4.70068e-09	-0.319187	Fucoxanthin-chlorophyll a-c binding protein F, chloroplastic (Fragment) OS=Macrocystis pyrifera GN=FCPF PE=2 SV=1	GO:0003674,GO:0005488,GO:0005575,GO:0006091,GO:0006464,GO:0008150,GO:0008152,GO:0009507,GO:0009521,GO:0009523,GO:0009535,GO:0009536,GO:0009579,GO:0009765,GO:0009987,GO:0015979,GO:0016020,GO:0016021,GO:0016168,GO:0018298,GO:0019538,GO:0030076,GO:0032991,GO:0034357,GO:0036211,GO:0042651,GO:0043170,GO:0043226,GO:0043227,GO:0043229,GO:0043231,GO:0043234,GO:0043412,GO:0044237,GO:0044238,GO:0044260,GO:…
Smic22260	4.72263e-09	0.448474	Uncharacterized protein OS=Emiliania huxleyi CCMP1516 GN=EMIHUDRAFT_250172 PE=4 SV=1	GO:0003674,GO:0005488,GO:0030246
Smic36886	4.72988e-09	-0.361873
Smic42606	4.74457e-09	1.3882
Smic7682	4.75336e-09	0.373154	Probable protein phosphatase 2C 54 OS=Oryza sativa subsp. japonica GN=Os06g0179700 PE=2 SV=1	GO:0001101,GO:0003674,GO:0003824,GO:0004721,GO:0004722,GO:0005488,GO:0005575,GO:0005634,GO:0005737,GO:0006355,GO:0006357,GO:0006464,GO:0006470,GO:0006793,GO:0006796,GO:0006950,GO:0006970,GO:0008150,GO:0008152,GO:0009266,GO:0009409,GO:0009414,GO:0009415,GO:0009628,GO:0009651,GO:0009719,GO:0009725,GO:0009737,GO:0009889,GO:0009987,GO:0010033,GO:0010035,GO:0010468,GO:0010556,GO:0016311,GO:0016787,GO:…
Smic17837	4.79343e-09	0.536091
Smic13620	4.80471e-09	0.568009	Tristetraprolin OS=Mus musculus GN=Zfp36 PE=1 SV=1	GO:0000122,GO:0000288,GO:0000289,GO:0000956,GO:0001817,GO:0002682,GO:0003674,GO:0003676,GO:0003677,GO:0003723,GO:0003729,GO:0003730,GO:0005488,GO:0005515,GO:0005575,GO:0005634,GO:0005737,GO:0005829,GO:0006139,GO:0006355,GO:0006357,GO:0006396,GO:0006397,GO:0006401,GO:0006402,GO:0006417,GO:0006725,GO:0006807,GO:0006950,GO:0007165,GO:0008150,GO:0008152,GO:0009056,GO:0009057,GO:0009605,GO:0009889,GO:…
Smic25053	4.82193e-09	0.399328
Smic45368	4.84867e-09	-0.536339	Histone acetyltransferase MYST3 OS=Macaca fascicularis GN=EGM_17271 PE=4 SV=1	GO:0000786,GO:0003674,GO:0003676,GO:0003677,GO:0003824,GO:0005488,GO:0005575,GO:0005634,GO:0006325,GO:0006334,GO:0006355,GO:0006461,GO:0006996,GO:0008150,GO:0008270,GO:0009889,GO:0009987,GO:0010468,GO:0010556,GO:0016043,GO:0016740,GO:0016746,GO:0016747,GO:0019219,GO:0019222,GO:0022607,GO:0031323,GO:0031326,GO:0032991,GO:0032993,GO:0034622,GO:0034728,GO:0043167,GO:0043169,GO:0043226,GO:0043227,GO:…
Smic23128	4.88424e-09	-0.401683
Smic12049	4.89258e-09	0.501203
Smic25193	4.97507e-09	0.62391
Smic5414	5.02426e-09	0.674513	Kelch-like protein 12 OS=Danio rerio GN=klhl12 PE=2 SV=2	GO:0000139,GO:0000151,GO:0002009,GO:0003002,GO:0005575,GO:0006461,GO:0006464,GO:0006513,GO:0006810,GO:0006888,GO:0006901,GO:0006996,GO:0007165,GO:0007166,GO:0007275,GO:0007389,GO:0008150,GO:0008152,GO:0009653,GO:0009952,GO:0009987,GO:0016020,GO:0016023,GO:0016043,GO:0016050,GO:0016055,GO:0016192,GO:0016482,GO:0016567,GO:0019538,GO:0022607,GO:0030133,GO:0030134,GO:0030135,GO:0031090,GO:0031410,GO:…
Smic29295	5.05452e-09	-0.388325
Smic13245	5.17017e-09	0.535803	Uncharacterized protein (Fragment) OS=Phytophthora parasitica P10297 GN=F442_10823 PE=4 SV=1	GO:0003674,GO:0003676,GO:0003677,GO:0005488,GO:0006139,GO:0006259,GO:0006310,GO:0006725,GO:0006807,GO:0008150,GO:0008152,GO:0009987,GO:0015074,GO:0034641,GO:0043170,GO:0044237,GO:0044238,GO:0044260,GO:0046483,GO:0071704,GO:0090304,GO:0097159,GO:1901360,GO:1901363
Smic14293	5.17176e-09	1.29723
Smic17333	5.17655e-09	0.310565	probable cardiolipin-specific deacylase, mitochondrial OS=Schizosaccharomyces pombe (strain 972 / ATCC 24843) GN=SPAC6G10.03c PE=3 SV=1	GO:0003674,GO:0003824,GO:0004620,GO:0004623,GO:0005575,GO:0005737,GO:0005739,GO:0005783,GO:0005794,GO:0006629,GO:0006644,GO:0006650,GO:0006793,GO:0006796,GO:0008150,GO:0008152,GO:0009987,GO:0016298,GO:0016740,GO:0016787,GO:0016788,GO:0019637,GO:0032048,GO:0043226,GO:0043227,GO:0043229,GO:0043231,GO:0044237,GO:0044238,GO:0044255,GO:0044424,GO:0044444,GO:0044464,GO:0044699,GO:0044710,GO:0044763,GO:…
Smic14536	5.18886e-09	0.547533	Uncharacterized protein OS=Xiphophorus maculatus PE=4 SV=1	GO:0003674,GO:0003676,GO:0005488,GO:0006139,GO:0006259,GO:0006725,GO:0006807,GO:0008150,GO:0008152,GO:0008270,GO:0009987,GO:0015074,GO:0034641,GO:0043167,GO:0043169,GO:0043170,GO:0044237,GO:0044238,GO:0044260,GO:0046483,GO:0046872,GO:0046914,GO:0071704,GO:0090304,GO:0097159,GO:1901360,GO:1901363
Smic7211	5.20067e-09	0.986622
Smic32481	5.20067e-09	0.895341	Tip elongation aberrant protein 3 OS=Schizosaccharomyces pombe (strain 972 / ATCC 24843) GN=tea3 PE=1 SV=1	GO:0000917,GO:0003674,GO:0005488,GO:0005515,GO:0005575,GO:0005737,GO:0007049,GO:0008150,GO:0009987,GO:0016043,GO:0022402,GO:0022607,GO:0030428,GO:0032153,GO:0032187,GO:0032506,GO:0032878,GO:0036214,GO:0044424,GO:0044444,GO:0044448,GO:0044464,GO:0044699,GO:0044763,GO:0050789,GO:0050794,GO:0051179,GO:0051285,GO:0051286,GO:0051301,GO:0051641,GO:0060187,GO:0061160,GO:0061172,GO:0065007,GO:0071840,GO:…
Smic6811	5.27642e-09	0.959673
Smic13916	5.28052e-09	0.81458	Serine/threonine-protein kinase TNNI3K OS=Rattus norvegicus GN=Tnni3k PE=2 SV=3	GO:0000166,GO:0001882,GO:0001883,GO:0003674,GO:0003824,GO:0004672,GO:0004674,GO:0005488,GO:0005524,GO:0005575,GO:0005634,GO:0005737,GO:0006464,GO:0006468,GO:0006793,GO:0006796,GO:0008150,GO:0008152,GO:0009987,GO:0016301,GO:0016310,GO:0016740,GO:0016772,GO:0016773,GO:0017076,GO:0019538,GO:0030554,GO:0032549,GO:0032550,GO:0032553,GO:0032555,GO:0032559,GO:0035639,GO:0036094,GO:0036211,GO:0043167,GO:…
Smic38876	5.29238e-09	0.310142	hypothetical protein EMIHUDRAFT_111551 [Emiliania huxleyi CCMP1516] >gi|485639570|gb|EOD33875.1| putative membrane protein [Emiliania huxleyi CCMP1516]
Smic35461	5.30411e-09	0.376667	2-deoxy-scyllo-inosose synthase OS=Streptomyces kanamyceticus GN=kanC PE=1 SV=1	GO:0003674,GO:0003824,GO:0003856,GO:0005488,GO:0005575,GO:0005737,GO:0006082,GO:0006520,GO:0006725,GO:0006807,GO:0008150,GO:0008152,GO:0008652,GO:0009058,GO:0009072,GO:0009073,GO:0009987,GO:0016053,GO:0016829,GO:0016835,GO:0016838,GO:0016999,GO:0017000,GO:0017144,GO:0019438,GO:0019752,GO:0043167,GO:0043169,GO:0043436,GO:0044237,GO:0044238,GO:0044249,GO:0044281,GO:0044283,GO:0044424,GO:0044464,GO:…
Smic29982	5.33486e-09	0.38128	Uncharacterized protein OS=Thalassiosira oceanica GN=THAOC_25123 PE=4 SV=1	GO:0003674,GO:0003824,GO:0006508,GO:0006511,GO:0008150,GO:0008152,GO:0009056,GO:0009057,GO:0009987,GO:0016787,GO:0019538,GO:0019941,GO:0036459,GO:0043170,GO:0043632,GO:0044237,GO:0044238,GO:0044248,GO:0044260,GO:0044265,GO:0051603,GO:0071704,GO:1901575
Smic14999	5.34466e-09	1.1676
Smic43003	5.34466e-09	0.956354
Smic12375	5.44495e-09	0.975679
Smic16483	5.48341e-09	0.411837	External alternative NAD(P)H-ubiquinone oxidoreductase B1, mitochondrial OS=Solanum tuberosum GN=NDB1 PE=3 SV=1	GO:0000166,GO:0003674,GO:0003824,GO:0005488,GO:0005509,GO:0005575,GO:0005739,GO:0005743,GO:0005758,GO:0005777,GO:0008150,GO:0008152,GO:0016020,GO:0016491,GO:0019866,GO:0019898,GO:0031090,GO:0031312,GO:0031314,GO:0031966,GO:0031970,GO:0031974,GO:0036094,GO:0042579,GO:0043167,GO:0043168,GO:0043169,GO:0043226,GO:0043227,GO:0043229,GO:0043231,GO:0044422,GO:0044424,GO:0044425,GO:0044429,GO:0044444,GO:…
Smic27327	5.50541e-09	0.991212
Smic38277	5.50541e-09	0.436645	[NU+] prion formation protein 1 OS=Saccharomyces cerevisiae (strain ATCC 204508 / S288c) GN=NEW1 PE=1 SV=1	GO:0000166,GO:0001882,GO:0001883,GO:0003674,GO:0003824,GO:0005488,GO:0005524,GO:0005575,GO:0005634,GO:0005737,GO:0005844,GO:0006139,GO:0006152,GO:0006163,GO:0006195,GO:0006200,GO:0006405,GO:0006406,GO:0006725,GO:0006753,GO:0006793,GO:0006796,GO:0006807,GO:0006810,GO:0006913,GO:0008150,GO:0008152,GO:0009056,GO:0009116,GO:0009117,GO:0009119,GO:0009123,GO:0009125,GO:0009126,GO:0009128,GO:0009141,GO:…
Smic13927	5.60864e-09	-0.314881
Smic14648	5.6259e-09	0.576078	Voltage-dependent R-type calcium channel subunit alpha-1E OS=Rattus norvegicus GN=Cacna1e PE=1 SV=1	GO:0003674,GO:0005215,GO:0005216,GO:0005244,GO:0005245,GO:0005261,GO:0005262,GO:0005488,GO:0005509,GO:0005575,GO:0005891,GO:0006810,GO:0006811,GO:0006812,GO:0006816,GO:0007154,GO:0007267,GO:0007268,GO:0008150,GO:0008324,GO:0008331,GO:0008332,GO:0009987,GO:0015075,GO:0015085,GO:0015267,GO:0016020,GO:0016021,GO:0022803,GO:0022832,GO:0022836,GO:0022838,GO:0022843,GO:0022857,GO:0022890,GO:0022891,GO:…
Smic44811	5.7626e-09	1.07541
Smic49084.Novel	5.76458e-09	-0.558893
Smic36332	5.89548e-09	0.702485
Smic8211	5.95906e-09	-0.311667
Smic2582	6.06866e-09	0.930495
Smic39294	6.23033e-09	0.568056
Smic36350.t2	6.36582e-09	-0.367066	ER membrane protein complex subunit 4 OS=Danio rerio GN=emc4 PE=2 SV=1	GO:0003674,GO:0005575,GO:0008150,GO:0016020,GO:0016021,GO:0032991,GO:0043234,GO:0044422,GO:0044424,GO:0044425,GO:0044432,GO:0044444,GO:0044446,GO:0044464,GO:0072546
Smic7350	6.39341e-09	0.924144	TCDD-inducible poly [ADP-ribose] polymerase OS=Mus musculus GN=Tiparp PE=2 SV=1	GO:0000975,GO:0001067,GO:0001570,GO:0001822,GO:0003006,GO:0003674,GO:0003676,GO:0003677,GO:0003824,GO:0003950,GO:0005488,GO:0005575,GO:0005634,GO:0005975,GO:0006464,GO:0006471,GO:0006486,GO:0006629,GO:0006807,GO:0007165,GO:0007166,GO:0007167,GO:0007169,GO:0008150,GO:0008152,GO:0008202,GO:0008209,GO:0008210,GO:0008406,GO:0008585,GO:0009653,GO:0009791,GO:0009887,GO:0009888,GO:0009892,GO:0009893,GO:…
Smic12281	6.41923e-09	0.492406	Sodium channel protein type 11 subunit alpha OS=Mus musculus GN=Scn11a PE=2 SV=2	GO:0001508,GO:0001518,GO:0003674,GO:0005215,GO:0005216,GO:0005244,GO:0005248,GO:0005261,GO:0005272,GO:0005488,GO:0005515,GO:0005575,GO:0005886,GO:0006810,GO:0006811,GO:0006812,GO:0006814,GO:0008150,GO:0008324,GO:0009987,GO:0015075,GO:0015077,GO:0015081,GO:0015267,GO:0015672,GO:0016020,GO:0016021,GO:0019228,GO:0022803,GO:0022832,GO:0022836,GO:0022838,GO:0022843,GO:0022857,GO:0022890,GO:0022891,GO:…
Smic21749	6.483e-09	-0.552582
Smic8959	6.50702e-09	-0.324536
Smic14851	6.55561e-09	-0.335571
Smic20801	6.58298e-09	0.709987
Smic6102	6.65193e-09	0.670569	DNA-directed RNA polymerase II subunit rpb1 OS=Dictyostelium discoideum GN=polr2a PE=2 SV=2	GO:0000428,GO:0001055,GO:0003674,GO:0003676,GO:0003677,GO:0003824,GO:0003899,GO:0005488,GO:0005575,GO:0005634,GO:0005665,GO:0006139,GO:0006351,GO:0006355,GO:0006366,GO:0006725,GO:0006807,GO:0006810,GO:0006897,GO:0006907,GO:0008150,GO:0008152,GO:0009058,GO:0009059,GO:0009889,GO:0009987,GO:0010468,GO:0010556,GO:0016070,GO:0016192,GO:0016740,GO:0016772,GO:0016779,GO:0018130,GO:0019219,GO:0019222,GO:…
Smic16349	6.65193e-09	0.488331	L-sulfolactate dehydrogenase OS=Methanocaldococcus jannaschii (strain ATCC 43067 / DSM 2661 / JAL-1 / JCM 10045 / NBRC 100440) GN=comC PE=1 SV=1	GO:0003674,GO:0003824,GO:0005575,GO:0005737,GO:0006732,GO:0006790,GO:0008150,GO:0008152,GO:0009058,GO:0009108,GO:0009987,GO:0016491,GO:0016829,GO:0016830,GO:0016831,GO:0019295,GO:0019296,GO:0044237,GO:0044249,GO:0044272,GO:0044424,GO:0044464,GO:0044699,GO:0044710,GO:0044711,GO:0044763,GO:0050545,GO:0051186,GO:0051188,GO:0055114,GO:0071704,GO:1901576
Smic37197	6.70118e-09	0.365843	Homogentisate 1,2-dioxygenase OS=Pseudomonas aeruginosa (strain ATCC 15692 / PAO1 / 1C / PRS 101 / LMG 12228) GN=hmgA PE=3 SV=2	GO:0003674,GO:0003824,GO:0004411,GO:0005488,GO:0005506,GO:0006082,GO:0006520,GO:0006558,GO:0006559,GO:0006570,GO:0006572,GO:0006725,GO:0006807,GO:0008150,GO:0008152,GO:0009056,GO:0009063,GO:0009072,GO:0009074,GO:0009987,GO:0016054,GO:0016491,GO:0016701,GO:0016702,GO:0019439,GO:0019752,GO:0043167,GO:0043169,GO:0043436,GO:0044237,GO:0044238,GO:0044248,GO:0044281,GO:0044282,GO:0044699,GO:0044710,GO:…
Smic4068	6.7169e-09	0.7321	Voltage-dependent calcium channel type D subunit alpha-1 OS=Drosophila melanogaster GN=Ca-alpha1D PE=1 SV=2	GO:0003008,GO:0003012,GO:0003674,GO:0005215,GO:0005216,GO:0005244,GO:0005245,GO:0005261,GO:0005262,GO:0005488,GO:0005575,GO:0005891,GO:0006810,GO:0006811,GO:0006812,GO:0006816,GO:0006936,GO:0008150,GO:0008324,GO:0008331,GO:0009987,GO:0015075,GO:0015085,GO:0015267,GO:0016020,GO:0016021,GO:0016323,GO:0016324,GO:0022803,GO:0022832,GO:0022836,GO:0022838,GO:0022843,GO:0022857,GO:0022890,GO:0022891,GO:…
Smic11293	6.74839e-09	0.860236
Smic30019	6.74839e-09	-0.502893
Smic22423	6.79522e-09	0.41566	Potassium voltage-gated channel protein Shal OS=Drosophila melanogaster GN=Shal PE=1 SV=2	GO:0003674,GO:0005215,GO:0005216,GO:0005244,GO:0005249,GO:0005250,GO:0005261,GO:0005267,GO:0005575,GO:0005886,GO:0006461,GO:0006810,GO:0006811,GO:0006812,GO:0006813,GO:0007154,GO:0007267,GO:0007268,GO:0008076,GO:0008150,GO:0008324,GO:0009987,GO:0015075,GO:0015077,GO:0015079,GO:0015267,GO:0015271,GO:0015672,GO:0016020,GO:0016021,GO:0016043,GO:0022607,GO:0022803,GO:0022832,GO:0022836,GO:0022838,GO:…
Smic19415	6.79522e-09	-0.551356	RNA exonuclease 3 OS=Yarrowia lipolytica (strain CLIB 122 / E 150) GN=REX3 PE=3 SV=1	GO:0003674,GO:0003676,GO:0003824,GO:0004518,GO:0004527,GO:0005488,GO:0005575,GO:0005634,GO:0005737,GO:0006139,GO:0006364,GO:0006396,GO:0006725,GO:0006807,GO:0008150,GO:0008152,GO:0009987,GO:0016070,GO:0016072,GO:0016787,GO:0016788,GO:0034470,GO:0034641,GO:0034660,GO:0043170,GO:0043226,GO:0043227,GO:0043229,GO:0043231,GO:0044237,GO:0044238,GO:0044260,GO:0044424,GO:0044464,GO:0046483,GO:0071704,GO:…
Smic69	6.81406e-09	1.27375	Putative uncharacterized protein OS=Perkinsus marinus (strain ATCC 50983 / TXsc) GN=Pmar_PMAR026306 PE=4 SV=1	GO:0000166,GO:0003674,GO:0005488,GO:0036094,GO:0097159,GO:1901265,GO:1901363
Smic11323	6.84746e-09	0.972737	Mucin-1 OS=Homo sapiens GN=MUC1 PE=1 SV=3	GO:0000785,GO:0000790,GO:0000975,GO:0000976,GO:0000977,GO:0000978,GO:0000987,GO:0000988,GO:0000989,GO:0001012,GO:0001067,GO:0001159,GO:0002039,GO:0003674,GO:0003676,GO:0003677,GO:0003712,GO:0005488,GO:0005515,GO:0005575,GO:0005576,GO:0005615,GO:0005634,GO:0005737,GO:0005796,GO:0005886,GO:0005887,GO:0005975,GO:0006355,GO:0006357,GO:0006464,GO:0006486,GO:0006493,GO:0006950,GO:0006974,GO:0006977,GO:…
Smic25350	6.8939e-09	1.20988	BPI fold-containing family C protein OS=Homo sapiens GN=BPIFC PE=1 SV=1	GO:0001530,GO:0003674,GO:0005488,GO:0005543,GO:0005575,GO:0005576,GO:0008289,GO:0043167,GO:0043168,GO:0097367
Smic5384	6.9916e-09	0.682983	Putative serine protease K12H4.7 OS=Caenorhabditis elegans GN=K12H4.7 PE=3 SV=2	GO:0002376,GO:0003674,GO:0003824,GO:0005575,GO:0006508,GO:0006950,GO:0006952,GO:0006955,GO:0008150,GO:0008152,GO:0008233,GO:0008236,GO:0016787,GO:0017171,GO:0019538,GO:0043170,GO:0044238,GO:0045087,GO:0050896,GO:0070011,GO:0071704
Smic16765	7.02937e-09	0.354612	hypothetical protein Pmar_PMAR022331 [Perkinsus marinus ATCC 50983] >gi|239899565|gb|EER17382.1| hypothetical protein Pmar_PMAR022331 [Perkinsus marinus ATCC 50983]
Smic15882	7.18683e-09	0.461286
Smic5591	7.20089e-09	0.557854	Transient receptor potential cation channel subfamily M member 3 OS=Homo sapiens GN=TRPM3 PE=2 SV=4	GO:0003674,GO:0005215,GO:0005216,GO:0005261,GO:0005262,GO:0005575,GO:0005886,GO:0006810,GO:0006811,GO:0006812,GO:0006816,GO:0008150,GO:0008324,GO:0009987,GO:0015075,GO:0015085,GO:0015267,GO:0016020,GO:0016021,GO:0022803,GO:0022838,GO:0022857,GO:0022890,GO:0022891,GO:0022892,GO:0030001,GO:0034220,GO:0044425,GO:0044464,GO:0044699,GO:0044763,GO:0044765,GO:0046873,GO:0051234,GO:0055085,GO:0070588,GO:…
Smic19997	7.21709e-09	0.652888	DnaJ homolog subfamily C member 7 homolog OS=Dictyostelium discoideum GN=dnajc7 PE=1 SV=1	GO:0005575,GO:0016023,GO:0030139,GO:0031410,GO:0031982,GO:0031988,GO:0043226,GO:0043227,GO:0043229,GO:0043231,GO:0044424,GO:0044444,GO:0044464,GO:0045335
Smic40261	7.21959e-09	-0.334041
Smic16253	7.2489e-09	0.323611	Zinc metalloproteinase nas-15 OS=Caenorhabditis elegans GN=nas-15 PE=2 SV=2	GO:0003674,GO:0003824,GO:0004175,GO:0004222,GO:0005488,GO:0005575,GO:0005576,GO:0006508,GO:0008150,GO:0008152,GO:0008233,GO:0008237,GO:0008270,GO:0016787,GO:0019538,GO:0043167,GO:0043169,GO:0043170,GO:0044238,GO:0046872,GO:0046914,GO:0070011,GO:0071704
Smic35514	7.25912e-09	-0.331653	Equilibrative nucleoside transporter 2 OS=Homo sapiens GN=SLC29A2 PE=1 SV=3	GO:0003674,GO:0005215,GO:0005337,GO:0005575,GO:0005634,GO:0005730,GO:0005886,GO:0005887,GO:0006139,GO:0006725,GO:0006807,GO:0006810,GO:0008150,GO:0008152,GO:0008283,GO:0009987,GO:0015858,GO:0015931,GO:0015932,GO:0016020,GO:0016021,GO:0016323,GO:0022857,GO:0022891,GO:0022892,GO:0031090,GO:0031965,GO:0034641,GO:0043226,GO:0043227,GO:0043228,GO:0043229,GO:0043231,GO:0043232,GO:0044237,GO:0044238,GO:…
Smic15616	7.35934e-09	0.448007	Calmodulin-related protein OS=Petunia hybrida GN=CAM53 PE=2 SV=2	GO:0003674,GO:0005488,GO:0005509,GO:0043167,GO:0043169,GO:0046872
Smic11661	7.35934e-09	-0.526736
Smic33485	7.3908e-09	-0.379074	Glutathione S-transferase omega-like 2 OS=Schizosaccharomyces pombe (strain 972 / ATCC 24843) GN=gto2 PE=3 SV=1	GO:0003674,GO:0003824,GO:0004364,GO:0005575,GO:0005634,GO:0005737,GO:0005794,GO:0005829,GO:0006950,GO:0006979,GO:0008150,GO:0008152,GO:0009987,GO:0015036,GO:0015037,GO:0015038,GO:0016209,GO:0016491,GO:0016667,GO:0016672,GO:0016740,GO:0016765,GO:0033554,GO:0034599,GO:0042221,GO:0043226,GO:0043227,GO:0043229,GO:0043231,GO:0044424,GO:0044444,GO:0044464,GO:0044699,GO:0044710,GO:0045174,GO:0050896,GO:…
Smic4483	7.40051e-09	-0.430294	Alpha-ketoglutarate-dependent dioxygenase alkB homolog 6 OS=Xenopus laevis GN=alkbh6 PE=2 SV=1	GO:0003674,GO:0003824,GO:0005488,GO:0005575,GO:0005634,GO:0005737,GO:0008150,GO:0008152,GO:0016491,GO:0016705,GO:0016706,GO:0043167,GO:0043169,GO:0043226,GO:0043227,GO:0043229,GO:0043231,GO:0044424,GO:0044464,GO:0044699,GO:0044710,GO:0046872,GO:0051213,GO:0055114
Smic26525	7.43378e-09	0.447049	cell surface protein p43 [Lingulodinium polyedrum]
Smic19252	7.43749e-09	-0.337301	Delta(8)-fatty-acid desaturase 2 OS=Arabidopsis thaliana GN=SLD2 PE=1 SV=1	GO:0003674,GO:0003824,GO:0005488,GO:0005506,GO:0005575,GO:0005783,GO:0005789,GO:0006082,GO:0006629,GO:0006631,GO:0006633,GO:0006643,GO:0006665,GO:0006807,GO:0008150,GO:0008152,GO:0008610,GO:0009058,GO:0009987,GO:0016020,GO:0016021,GO:0016053,GO:0016491,GO:0016705,GO:0016717,GO:0019752,GO:0020037,GO:0031090,GO:0032787,GO:0043167,GO:0043169,GO:0043226,GO:0043227,GO:0043229,GO:0043231,GO:0043436,GO:…
Smic16460	7.43772e-09	0.485879	Calmodulin-domain protein kinase (Fragment) OS=Pfiesteria piscicida PE=2 SV=1	GO:0000166,GO:0001882,GO:0001883,GO:0003674,GO:0003824,GO:0004672,GO:0004674,GO:0005488,GO:0005509,GO:0005524,GO:0006464,GO:0006468,GO:0006793,GO:0006796,GO:0008150,GO:0008152,GO:0009987,GO:0016301,GO:0016310,GO:0016740,GO:0016772,GO:0016773,GO:0017076,GO:0019538,GO:0030554,GO:0032549,GO:0032550,GO:0032553,GO:0032555,GO:0032559,GO:0035639,GO:0036094,GO:0036211,GO:0043167,GO:0043168,GO:0043169,GO:…
Smic18971	7.52211e-09	-0.50507	Ras-related protein Rab-2A OS=Dictyostelium discoideum GN=rab2A PE=2 SV=2	GO:0000166,GO:0001882,GO:0001883,GO:0003674,GO:0005488,GO:0005525,GO:0005575,GO:0005886,GO:0006810,GO:0006897,GO:0006907,GO:0007165,GO:0007264,GO:0008150,GO:0009987,GO:0015031,GO:0016020,GO:0016192,GO:0017076,GO:0019001,GO:0032549,GO:0032550,GO:0032553,GO:0032555,GO:0032561,GO:0035556,GO:0035639,GO:0036094,GO:0043167,GO:0043168,GO:0044351,GO:0044464,GO:0045184,GO:0050789,GO:0050794,GO:0050896,GO:…
Smic8404	7.5684e-09	0.425455
Smic12011	7.66889e-09	-0.694784	Putative surface lipoprotein OS=Shewanella oneidensis (strain MR-1) GN=SO_A0110 PE=4 SV=1	GO:0003674,GO:0008150
Smic43977	7.79813e-09	1.14113	Putative uncharacterized protein OS=Perkinsus marinus (strain ATCC 50983 / TXsc) GN=Pmar_PMAR020528 PE=4 SV=1	GO:0007165,GO:0008150,GO:0009987,GO:0050789,GO:0050794,GO:0050896,GO:0051716,GO:0065007
Smic17535	7.84318e-09	1.22184	Uncharacterized protein C24H6.11c OS=Schizosaccharomyces pombe (strain 972 / ATCC 24843) GN=SPAC24H6.11c PE=4 SV=1	GO:0000329,GO:0003674,GO:0005215,GO:0005575,GO:0005774,GO:0005783,GO:0005794,GO:0006810,GO:0006811,GO:0006820,GO:0008150,GO:0008272,GO:0008509,GO:0009987,GO:0015075,GO:0015103,GO:0015116,GO:0015698,GO:0016020,GO:0016021,GO:0022857,GO:0022891,GO:0022892,GO:0031090,GO:0034220,GO:0043226,GO:0043227,GO:0043229,GO:0043231,GO:0044422,GO:0044424,GO:0044425,GO:0044437,GO:0044444,GO:0044446,GO:0044464,GO:…
Smic1879	7.98631e-09	0.389162
Smic12018	7.99008e-09	-0.550828	Putative surface lipoprotein OS=Shewanella oneidensis (strain MR-1) GN=SO_A0112 PE=4 SV=1	GO:0003674,GO:0008150
Smic27080	8.00318e-09	0.558713	Sodium channel protein type 11 subunit alpha OS=Mus musculus GN=Scn11a PE=2 SV=2	GO:0001508,GO:0001518,GO:0003674,GO:0005215,GO:0005216,GO:0005244,GO:0005248,GO:0005261,GO:0005272,GO:0005488,GO:0005515,GO:0005575,GO:0005886,GO:0006810,GO:0006811,GO:0006812,GO:0006814,GO:0008150,GO:0008324,GO:0009987,GO:0015075,GO:0015077,GO:0015081,GO:0015267,GO:0015672,GO:0016020,GO:0016021,GO:0019228,GO:0022803,GO:0022832,GO:0022836,GO:0022838,GO:0022843,GO:0022857,GO:0022890,GO:0022891,GO:…
Smic26069	8.01352e-09	1.38833
Smic42161	8.02655e-09	-0.375509
Smic24980	8.06769e-09	0.448435	Protein MEI2-like 1 OS=Arabidopsis thaliana GN=ML1 PE=1 SV=1	GO:0000166,GO:0000280,GO:0003674,GO:0003676,GO:0003723,GO:0005488,GO:0005515,GO:0006139,GO:0006351,GO:0006355,GO:0006725,GO:0006807,GO:0006996,GO:0007126,GO:0008150,GO:0008152,GO:0009058,GO:0009059,GO:0009888,GO:0009889,GO:0009987,GO:0010468,GO:0010556,GO:0010564,GO:0010638,GO:0016043,GO:0016070,GO:0018130,GO:0019219,GO:0019222,GO:0019438,GO:0031323,GO:0031326,GO:0032502,GO:0032774,GO:0033043,GO:…
Smic33181	8.10361e-09	0.543748	hypothetical protein [Owenweeksia hongkongensis] >gi|375012951|ref|YP_004989939.1| hypothetical protein [Owenweeksia hongkongensis DSM 17368] >gi|359348875|gb|AEV33294.1| hypothetical protein Oweho_2322 [Owenweeksia hongkongensis DSM 17368]
Smic14208	8.18835e-09	-0.592892	hypothetical protein SPRG_18034 [Saprolegnia parasitica CBS 223.65]
Smic5449	8.20956e-09	0.945015	Potassium voltage-gated channel subfamily H member 6 OS=Rattus norvegicus GN=Kcnh6 PE=1 SV=1	GO:0003674,GO:0004871,GO:0005215,GO:0005216,GO:0005242,GO:0005244,GO:0005249,GO:0005261,GO:0005267,GO:0005575,GO:0005887,GO:0006461,GO:0006810,GO:0006811,GO:0006812,GO:0006813,GO:0007165,GO:0008150,GO:0008324,GO:0009987,GO:0015075,GO:0015077,GO:0015079,GO:0015267,GO:0015276,GO:0015672,GO:0016020,GO:0016021,GO:0016043,GO:0022607,GO:0022803,GO:0022832,GO:0022834,GO:0022836,GO:0022838,GO:0022843,GO:…
Smic33503	8.30482e-09	0.409577
Smic43555	8.37306e-09	0.887051	Exportin-2 OS=Drosophila melanogaster GN=Cas PE=2 SV=2	GO:0003674,GO:0005488,GO:0005515,GO:0005575,GO:0005634,GO:0005737,GO:0006611,GO:0006810,GO:0006886,GO:0006897,GO:0006909,GO:0006913,GO:0008150,GO:0008536,GO:0009987,GO:0015031,GO:0016192,GO:0016482,GO:0017016,GO:0019899,GO:0022008,GO:0030154,GO:0031267,GO:0032386,GO:0032388,GO:0032502,GO:0032879,GO:0032880,GO:0033157,GO:0042306,GO:0042307,GO:0042990,GO:0042993,GO:0043226,GO:0043227,GO:0043229,GO:…
Smic4853	8.41302e-09	0.435217	Voltage-dependent T-type calcium channel subunit alpha-1H OS=Homo sapiens GN=CACNA1H PE=1 SV=4	GO:0000768,GO:0003008,GO:0003012,GO:0003674,GO:0005215,GO:0005216,GO:0005244,GO:0005245,GO:0005261,GO:0005262,GO:0005488,GO:0005515,GO:0005575,GO:0005886,GO:0005891,GO:0005901,GO:0006066,GO:0006629,GO:0006694,GO:0006700,GO:0006704,GO:0006705,GO:0006810,GO:0006811,GO:0006812,GO:0006816,GO:0006928,GO:0006936,GO:0006949,GO:0007411,GO:0007517,GO:0007520,GO:0008016,GO:0008150,GO:0008152,GO:0008202,GO:…
Smic3791	8.41735e-09	-0.345398	Rho GTPase-activating protein gacGG OS=Dictyostelium discoideum GN=gacGG PE=3 SV=1	GO:0003674,GO:0005096,GO:0005575,GO:0005622,GO:0005737,GO:0006140,GO:0007165,GO:0008047,GO:0008150,GO:0009118,GO:0009894,GO:0009987,GO:0019219,GO:0019220,GO:0019222,GO:0030234,GO:0030695,GO:0030811,GO:0031323,GO:0031329,GO:0033121,GO:0033124,GO:0043085,GO:0043087,GO:0043547,GO:0044093,GO:0044424,GO:0044464,GO:0050789,GO:0050790,GO:0050794,GO:0050896,GO:0051171,GO:0051174,GO:0051336,GO:0051345,GO:…
Smic25526	8.42223e-09	-0.453463	ADP-ribosylation factor OS=Vigna unguiculata GN=ARF PE=2 SV=3	GO:0000166,GO:0001882,GO:0001883,GO:0003674,GO:0005488,GO:0005525,GO:0005575,GO:0005622,GO:0005794,GO:0006810,GO:0007165,GO:0007264,GO:0008150,GO:0009987,GO:0015031,GO:0016192,GO:0017076,GO:0019001,GO:0032549,GO:0032550,GO:0032553,GO:0032555,GO:0032561,GO:0035556,GO:0035639,GO:0036094,GO:0043167,GO:0043168,GO:0043226,GO:0043227,GO:0043229,GO:0043231,GO:0044424,GO:0044444,GO:0044464,GO:0045184,GO:…
Smic1066	8.50528e-09	-0.732709
Smic12552	8.53134e-09	0.389982	Uncharacterized protein OS=Amoebophilus asiaticus (strain 5a2) GN=Aasi_0963 PE=4 SV=1	GO:0000166,GO:0001882,GO:0001883,GO:0003674,GO:0005488,GO:0017076,GO:0030554,GO:0032549,GO:0032550,GO:0032553,GO:0032555,GO:0032559,GO:0036094,GO:0043167,GO:0043168,GO:0043531,GO:0097159,GO:0097367,GO:1901265,GO:1901363
Smic19511	8.57079e-09	0.891664	Casein kinase I homolog hhp1 OS=Schizosaccharomyces pombe (strain 972 / ATCC 24843) GN=hhp1 PE=2 SV=1	GO:0000166,GO:0000226,GO:0001558,GO:0001882,GO:0001883,GO:0003674,GO:0003824,GO:0004672,GO:0004674,GO:0005488,GO:0005524,GO:0005575,GO:0005634,GO:0005829,GO:0006139,GO:0006259,GO:0006281,GO:0006282,GO:0006464,GO:0006468,GO:0006725,GO:0006793,GO:0006796,GO:0006807,GO:0006950,GO:0006974,GO:0006996,GO:0007010,GO:0007017,GO:0007059,GO:0007165,GO:0008150,GO:0008152,GO:0008608,GO:0009987,GO:0016043,GO:…
Smic574	8.71875e-09	1.1078
Smic16962	8.73163e-09	0.498201	Calcium-dependent protein kinase 2 OS=Plasmodium falciparum (isolate K1 / Thailand) GN=CPK2 PE=1 SV=3	GO:0000166,GO:0001882,GO:0001883,GO:0003674,GO:0003824,GO:0004672,GO:0004674,GO:0005488,GO:0005509,GO:0005524,GO:0006464,GO:0006468,GO:0006793,GO:0006796,GO:0008150,GO:0008152,GO:0009987,GO:0016301,GO:0016310,GO:0016740,GO:0016772,GO:0016773,GO:0017076,GO:0019538,GO:0030554,GO:0032549,GO:0032550,GO:0032553,GO:0032555,GO:0032559,GO:0035639,GO:0036094,GO:0036211,GO:0043167,GO:0043168,GO:0043169,GO:…
Smic34880	8.73206e-09	0.359488
Smic44622	8.78854e-09	0.336467	Metal tolerance protein C1 OS=Arabidopsis thaliana GN=MTPC1 PE=2 SV=1	GO:0003674,GO:0005215,GO:0005575,GO:0005773,GO:0005774,GO:0006810,GO:0006811,GO:0006812,GO:0008150,GO:0008324,GO:0009987,GO:0015075,GO:0016020,GO:0016021,GO:0022857,GO:0022891,GO:0022892,GO:0031090,GO:0043226,GO:0043227,GO:0043229,GO:0043231,GO:0044422,GO:0044424,GO:0044425,GO:0044437,GO:0044444,GO:0044446,GO:0044464,GO:0044699,GO:0044763,GO:0044765,GO:0051234,GO:0055085,GO:0098588
Smic14202	8.81391e-09	0.415598
Smic36431	8.88877e-09	0.629778	Tryptophan synthase OS=Saccharomyces cerevisiae (strain ATCC 204508 / S288c) GN=TRP5 PE=1 SV=1	GO:0000162,GO:0003674,GO:0003824,GO:0004834,GO:0006082,GO:0006520,GO:0006568,GO:0006576,GO:0006586,GO:0006725,GO:0006807,GO:0008150,GO:0008152,GO:0008652,GO:0009058,GO:0009072,GO:0009073,GO:0009308,GO:0009309,GO:0009987,GO:0016053,GO:0016829,GO:0016835,GO:0016836,GO:0018130,GO:0019438,GO:0019752,GO:0034641,GO:0042401,GO:0042430,GO:0042435,GO:0043436,GO:0044106,GO:0044237,GO:0044238,GO:0044249,GO:…
Smic18097	8.89634e-09	0.349701	Heme-binding-like protein At3g10130, chloroplastic OS=Arabidopsis thaliana GN=At3g10130 PE=2 SV=1	GO:0005575,GO:0008150,GO:0009507,GO:0009535,GO:0009536,GO:0010287,GO:0016020,GO:0034357,GO:0042651,GO:0043226,GO:0043227,GO:0043229,GO:0043231,GO:0044422,GO:0044424,GO:0044434,GO:0044435,GO:0044436,GO:0044444,GO:0044446,GO:0044464,GO:0055035
Smic15838	8.95478e-09	0.820803	Poly(A) RNA polymerase gld-2 OS=Caenorhabditis elegans GN=gld-2 PE=1 SV=2	GO:0000166,GO:0000280,GO:0001882,GO:0001883,GO:0003674,GO:0003824,GO:0004652,GO:0005488,GO:0005515,GO:0005524,GO:0005575,GO:0005737,GO:0006139,GO:0006396,GO:0006397,GO:0006725,GO:0006807,GO:0006996,GO:0006997,GO:0007126,GO:0007275,GO:0008150,GO:0008152,GO:0009790,GO:0009792,GO:0009987,GO:0016043,GO:0016070,GO:0016071,GO:0016740,GO:0016772,GO:0016779,GO:0017076,GO:0030529,GO:0030554,GO:0030880,GO:…
Smic13137	8.9812e-09	0.518982	Uncharacterized protein OS=Emiliania huxleyi CCMP1516 GN=EMIHUDRAFT_466323 PE=4 SV=1	GO:0007165,GO:0008150,GO:0009987,GO:0050789,GO:0050794,GO:0050896,GO:0051716,GO:0065007
Smic21960	8.99354e-09	0.656673	ATP-dependent Clp protease ATP-binding subunit clpA homolog CD4A, chloroplastic OS=Solanum lycopersicum GN=CD4A PE=3 SV=1	GO:0000166,GO:0001882,GO:0001883,GO:0003674,GO:0003824,GO:0004176,GO:0005488,GO:0005515,GO:0005524,GO:0005575,GO:0005618,GO:0005739,GO:0006139,GO:0006152,GO:0006163,GO:0006195,GO:0006200,GO:0006461,GO:0006508,GO:0006605,GO:0006725,GO:0006753,GO:0006793,GO:0006796,GO:0006807,GO:0006810,GO:0006886,GO:0006996,GO:0008150,GO:0008152,GO:0008233,GO:0009056,GO:0009116,GO:0009117,GO:0009119,GO:0009123,GO:…
Smic32896	8.99378e-09	0.770494	Uncharacterized protein OS=Xiphophorus maculatus PE=4 SV=1	GO:0003674,GO:0003676,GO:0005488,GO:0006139,GO:0006259,GO:0006725,GO:0006807,GO:0008150,GO:0008152,GO:0008270,GO:0009987,GO:0015074,GO:0034641,GO:0043167,GO:0043169,GO:0043170,GO:0044237,GO:0044238,GO:0044260,GO:0046483,GO:0046872,GO:0046914,GO:0071704,GO:0090304,GO:0097159,GO:1901360,GO:1901363
Smic29130	9.01148e-09	-0.317105	2,5-dichlorohydroquinone reductive dechlorinase OS=Sphingomonas paucimobilis GN=linD PE=1 SV=1	GO:0003674,GO:0003824,GO:0006725,GO:0008150,GO:0008152,GO:0009056,GO:0009636,GO:0009987,GO:0016740,GO:0019439,GO:0042221,GO:0044237,GO:0044248,GO:0050896
Smic40943	9.01696e-09	0.484126	Kinesin-like protein KIF14 OS=Homo sapiens GN=KIF14 PE=1 SV=1	GO:0000166,GO:0000902,GO:0000904,GO:0001882,GO:0001883,GO:0003674,GO:0003774,GO:0003777,GO:0003824,GO:0005488,GO:0005515,GO:0005524,GO:0005575,GO:0005634,GO:0005737,GO:0005819,GO:0005856,GO:0005871,GO:0005874,GO:0005875,GO:0006928,GO:0007017,GO:0007018,GO:0007155,GO:0008017,GO:0008092,GO:0008150,GO:0008152,GO:0009653,GO:0009966,GO:0009987,GO:0010646,GO:0015631,GO:0016020,GO:0016043,GO:0016462,GO:…
Smic41717	9.05988e-09	0.90991
Smic19027	9.14695e-09	0.317614
Smic12474	9.28198e-09	-0.389555	Pepsin II-4 OS=Oryctolagus cuniculus PE=2 SV=1	GO:0003674,GO:0003824,GO:0004175,GO:0004190,GO:0005575,GO:0005576,GO:0006508,GO:0007586,GO:0008150,GO:0008152,GO:0008233,GO:0016787,GO:0019538,GO:0032501,GO:0043170,GO:0044238,GO:0044699,GO:0044707,GO:0070001,GO:0070011,GO:0071704
Smic18643	9.28198e-09	-0.402309
Smic41521	9.30032e-09	0.671182	2-succinylbenzoate--CoA ligase OS=Oceanobacillus iheyensis (strain DSM 14371 / JCM 11309 / KCTC 3954 / HTE831) GN=menE PE=3 SV=1	GO:0000166,GO:0001882,GO:0001883,GO:0003674,GO:0003824,GO:0005488,GO:0005524,GO:0006732,GO:0008150,GO:0008152,GO:0008756,GO:0009058,GO:0009108,GO:0009233,GO:0009234,GO:0009987,GO:0016405,GO:0016874,GO:0016877,GO:0016878,GO:0017076,GO:0030554,GO:0032549,GO:0032550,GO:0032553,GO:0032555,GO:0032559,GO:0035639,GO:0036094,GO:0042180,GO:0042181,GO:0043167,GO:0043168,GO:0044237,GO:0044249,GO:0044281,GO:…
Smic22164	9.3457e-09	1.01609
Smic33628	9.36823e-09	-0.420777
Smic31308	9.36981e-09	0.442253
Smic21859	9.38946e-09	0.541637	2-oxoglutarate dehydrogenase, mitochondrial OS=Dictyostelium discoideum GN=ogdh PE=3 SV=1	GO:0003674,GO:0003824,GO:0004591,GO:0005488,GO:0005575,GO:0005739,GO:0005759,GO:0005947,GO:0005975,GO:0006082,GO:0006090,GO:0006091,GO:0006096,GO:0006099,GO:0006810,GO:0006897,GO:0006907,GO:0008150,GO:0008152,GO:0009056,GO:0009353,GO:0009987,GO:0016052,GO:0016192,GO:0016491,GO:0016624,GO:0016903,GO:0019752,GO:0019842,GO:0030062,GO:0030976,GO:0031974,GO:0032787,GO:0032991,GO:0036094,GO:0043167,GO:…
Smic8776	9.55393e-09	-0.665155	Intron-binding protein aquarius OS=Mus musculus GN=Aqr PE=2 SV=2	GO:0000375,GO:0000377,GO:0000398,GO:0003674,GO:0003676,GO:0003723,GO:0005488,GO:0005575,GO:0005634,GO:0005681,GO:0006139,GO:0006396,GO:0006397,GO:0006725,GO:0006807,GO:0008150,GO:0008152,GO:0008380,GO:0009987,GO:0016070,GO:0016071,GO:0030529,GO:0032991,GO:0034641,GO:0043170,GO:0043226,GO:0043227,GO:0043229,GO:0043231,GO:0044237,GO:0044238,GO:0044260,GO:0044422,GO:0044424,GO:0044428,GO:0044446,GO:…
Smic41734	9.63083e-09	-0.391151
Smic25190	9.66129e-09	0.769533	Putative ATP-dependent nuclease OS=Feldmannia species virus PE=4 SV=1	GO:0003674,GO:0003676,GO:0003677,GO:0003824,GO:0004518,GO:0005488,GO:0006139,GO:0006725,GO:0006807,GO:0008150,GO:0008152,GO:0009987,GO:0016787,GO:0016788,GO:0034641,GO:0043170,GO:0044237,GO:0044238,GO:0046483,GO:0071704,GO:0090304,GO:0090305,GO:0097159,GO:1901360,GO:1901363
Smic10719	9.66911e-09	0.613013
Smic9582	9.69036e-09	-0.356128	Tudor and KH domain-containing protein OS=Homo sapiens GN=TDRKH PE=1 SV=2	GO:0000280,GO:0003674,GO:0003676,GO:0003723,GO:0005488,GO:0005575,GO:0005737,GO:0005739,GO:0006139,GO:0006259,GO:0006304,GO:0006305,GO:0006306,GO:0006725,GO:0006807,GO:0006996,GO:0007126,GO:0007140,GO:0007276,GO:0007283,GO:0008150,GO:0008152,GO:0009566,GO:0009892,GO:0009987,GO:0010468,GO:0010605,GO:0010629,GO:0016043,GO:0016070,GO:0016458,GO:0019222,GO:0022414,GO:0030154,GO:0030529,GO:0031047,GO:…
Smic41578	9.7424e-09	-0.302269	6-phosphofructokinase 5, chloroplastic OS=Arabidopsis thaliana GN=PFK5 PE=1 SV=1	GO:0000166,GO:0001882,GO:0001883,GO:0003674,GO:0003824,GO:0003872,GO:0005488,GO:0005524,GO:0005575,GO:0005945,GO:0005975,GO:0005996,GO:0006002,GO:0006006,GO:0006082,GO:0006090,GO:0006091,GO:0006094,GO:0006096,GO:0006508,GO:0006793,GO:0006796,GO:0006996,GO:0007010,GO:0008150,GO:0008152,GO:0008443,GO:0009056,GO:0009057,GO:0009058,GO:0009507,GO:0009536,GO:0009987,GO:0010498,GO:0016043,GO:0016051,GO:…
Smic5674	9.79626e-09	0.422923	Electrogenic sodium bicarbonate cotransporter 1 OS=Homo sapiens GN=SLC4A4 PE=1 SV=1	GO:0003674,GO:0005215,GO:0005452,GO:0005488,GO:0005515,GO:0005575,GO:0005886,GO:0005887,GO:0006810,GO:0006811,GO:0006812,GO:0006814,GO:0006820,GO:0008150,GO:0008324,GO:0008509,GO:0008510,GO:0008514,GO:0009987,GO:0015075,GO:0015077,GO:0015081,GO:0015103,GO:0015106,GO:0015291,GO:0015293,GO:0015294,GO:0015296,GO:0015297,GO:0015301,GO:0015672,GO:0015701,GO:0015711,GO:0016020,GO:0016021,GO:0016323,GO:…
Smic13828	9.92153e-09	0.920759
Smic7203	9.92153e-09	-0.453858	Uncharacterized protein OS=Xiphophorus maculatus PE=4 SV=1	GO:0003674,GO:0003676,GO:0005488,GO:0006139,GO:0006259,GO:0006725,GO:0006807,GO:0008150,GO:0008152,GO:0008270,GO:0009987,GO:0015074,GO:0034641,GO:0043167,GO:0043169,GO:0043170,GO:0044237,GO:0044238,GO:0044260,GO:0046483,GO:0046872,GO:0046914,GO:0071704,GO:0090304,GO:0097159,GO:1901360,GO:1901363
Smic491	9.9874e-09	0.664836	Cold-shock DNA-binding domain-containing protein (Fragment) OS=Sphingomonas sp. LH128 GN=LH128_14012 PE=3 SV=1	GO:0003674,GO:0003676,GO:0003677,GO:0005488,GO:0005575,GO:0005737,GO:0006355,GO:0008150,GO:0009889,GO:0010468,GO:0010556,GO:0019219,GO:0019222,GO:0031323,GO:0031326,GO:0044424,GO:0044464,GO:0050789,GO:0050794,GO:0051171,GO:0051252,GO:0060255,GO:0065007,GO:0080090,GO:0097159,GO:1901363,GO:2000112,GO:2001141
Smic19513	1.00123e-08	0.660103	COBW domain-containing protein 1 OS=Rattus norvegicus GN=Cbwd1 PE=2 SV=2	GO:0000166,GO:0001882,GO:0001883,GO:0003674,GO:0005488,GO:0005524,GO:0017076,GO:0030554,GO:0032549,GO:0032550,GO:0032553,GO:0032555,GO:0032559,GO:0035639,GO:0036094,GO:0043167,GO:0043168,GO:0097159,GO:0097367,GO:1901265,GO:1901363
Smic21090	1.01543e-08	-0.377571	predicted protein [Thalassiosira pseudonana CCMP1335] >gi|220974539|gb|EED92868.1| predicted protein [Thalassiosira pseudonana CCMP1335]
Smic8789	1.01816e-08	-0.555372	Ankyrin repeat and SOCS box protein 2 OS=Bos taurus GN=ASB2 PE=2 SV=1	GO:0006464,GO:0007165,GO:0008150,GO:0008152,GO:0009987,GO:0016567,GO:0019538,GO:0032446,GO:0035556,GO:0036211,GO:0043170,GO:0043412,GO:0044237,GO:0044238,GO:0044260,GO:0044267,GO:0050789,GO:0050794,GO:0050896,GO:0051716,GO:0065007,GO:0070647,GO:0071704
Smic32734	1.02588e-08	0.565425
Smic19135	1.02744e-08	0.786411
Smic11813	1.04618e-08	-0.564075
Smic14985	1.04913e-08	0.438769	Polcalcin Che a 3 OS=Chenopodium album PE=1 SV=1	GO:0003674,GO:0005488,GO:0005509,GO:0043167,GO:0043169,GO:0046872
Smic10857	1.05565e-08	0.510162	Calcium-dependent protein kinase 34 OS=Arabidopsis thaliana GN=CPK34 PE=2 SV=1	GO:0000166,GO:0001558,GO:0001882,GO:0001883,GO:0003674,GO:0003824,GO:0004672,GO:0004674,GO:0005488,GO:0005509,GO:0005524,GO:0005575,GO:0005737,GO:0005886,GO:0006464,GO:0006468,GO:0006793,GO:0006796,GO:0008150,GO:0008152,GO:0009987,GO:0010769,GO:0016020,GO:0016301,GO:0016310,GO:0016740,GO:0016772,GO:0016773,GO:0017076,GO:0019538,GO:0022603,GO:0022604,GO:0030554,GO:0032549,GO:0032550,GO:0032553,GO:…
Smic11177	1.06127e-08	0.487284
Smic26369	1.06233e-08	0.458187	Nephrocystin-3 OS=Mus musculus GN=Nphp3 PE=1 SV=2	GO:0001822,GO:0001947,GO:0002009,GO:0003143,GO:0003279,GO:0003283,GO:0003674,GO:0005575,GO:0005929,GO:0006140,GO:0006629,GO:0007163,GO:0007165,GO:0007166,GO:0007368,GO:0007389,GO:0008150,GO:0008152,GO:0009653,GO:0009799,GO:0009855,GO:0009887,GO:0009966,GO:0009968,GO:0009987,GO:0010646,GO:0010648,GO:0016043,GO:0016055,GO:0019219,GO:0019220,GO:0019222,GO:0023051,GO:0023057,GO:0030030,GO:0030111,GO:…
Smic4381	1.06458e-08	-0.504773	Putative uncharacterized protein OS=Perkinsus marinus (strain ATCC 50983 / TXsc) GN=Pmar_PMAR006656 PE=4 SV=1	GO:0000166,GO:0003674,GO:0003824,GO:0005488,GO:0008150,GO:0008152,GO:0016491,GO:0036094,GO:0043167,GO:0043168,GO:0044699,GO:0044710,GO:0048037,GO:0050660,GO:0050662,GO:0055114,GO:0097159,GO:1901265,GO:1901363
Smic20429	1.06489e-08	0.952028
Smic1063	1.06539e-08	-0.531176
Smic43496	1.06947e-08	-0.488715
Smic34349	1.07855e-08	-0.302905	Cytochrome b5 OS=Drosophila melanogaster GN=Cyt-b5 PE=2 SV=1	GO:0002682,GO:0003674,GO:0005488,GO:0005575,GO:0005783,GO:0005789,GO:0005811,GO:0008150,GO:0008152,GO:0016020,GO:0016021,GO:0020037,GO:0031090,GO:0035206,GO:0042127,GO:0043167,GO:0043169,GO:0043226,GO:0043227,GO:0043228,GO:0043229,GO:0043231,GO:0043232,GO:0044422,GO:0044424,GO:0044425,GO:0044432,GO:0044444,GO:0044446,GO:0044464,GO:0044699,GO:0044710,GO:0045595,GO:0045610,GO:0046872,GO:0046906,GO:…
Smic36050	1.08439e-08	0.517914	Protein MEI2-like 4 OS=Oryza sativa subsp. japonica GN=ML4 PE=2 SV=1	GO:0000166,GO:0003674,GO:0003676,GO:0003723,GO:0005488,GO:0008150,GO:0009888,GO:0010564,GO:0010638,GO:0032502,GO:0033043,GO:0036094,GO:0040020,GO:0045836,GO:0048507,GO:0048518,GO:0048522,GO:0048856,GO:0050789,GO:0050794,GO:0051128,GO:0051130,GO:0051302,GO:0051445,GO:0051726,GO:0051783,GO:0051785,GO:0065007,GO:0090068,GO:0097159,GO:1901265,GO:1901363
Smic19756	1.10589e-08	0.355843	Putative trans-acting enoyl reductase MT2525 OS=Mycobacterium tuberculosis (strain CDC 1551 / Oshkosh) GN=MT2525 PE=3 SV=2	GO:0003674,GO:0003824,GO:0005575,GO:0005886,GO:0008150,GO:0008152,GO:0016020,GO:0016021,GO:0016491,GO:0044425,GO:0044464,GO:0044699,GO:0044710,GO:0055114
Smic1810	1.10796e-08	0.631595	hypothetical protein Pmar_PMAR007438 [Perkinsus marinus ATCC 50983] >gi|239880657|gb|EER06721.1| hypothetical protein Pmar_PMAR007438 [Perkinsus marinus ATCC 50983]
Smic3904	1.11283e-08	0.625009
Smic34948	1.11859e-08	1.13254
Smic8435	1.12569e-08	-0.34113	folate-biopterin transporter family [Micromonas sp. RCC299] >gi|226515402|gb|ACO61398.1| folate-biopterin transporter family [Micromonas sp. RCC299]
Smic9881	1.13146e-08	0.977784	Light-harvesting protein OS=Nannochloropsis gaditana CCMP526 GN=NGA_0189801 PE=4 SV=1	GO:0003674,GO:0005488,GO:0005575,GO:0006091,GO:0006464,GO:0008150,GO:0008152,GO:0009507,GO:0009521,GO:0009523,GO:0009536,GO:0009579,GO:0009765,GO:0009987,GO:0015979,GO:0016020,GO:0016021,GO:0016168,GO:0018298,GO:0019538,GO:0032991,GO:0036211,GO:0043170,GO:0043226,GO:0043227,GO:0043229,GO:0043231,GO:0043234,GO:0043412,GO:0044237,GO:0044238,GO:0044260,GO:0044267,GO:0044424,GO:0044425,GO:0044436,GO:…
Smic35697	1.1457e-08	1.77782	Sodium/calcium exchanger 1 OS=Mus musculus GN=Slc8a1 PE=1 SV=1	GO:0001892,GO:0002026,GO:0002027,GO:0003007,GO:0003008,GO:0003012,GO:0003013,GO:0003018,GO:0003674,GO:0005215,GO:0005432,GO:0005488,GO:0005515,GO:0005516,GO:0005575,GO:0005886,GO:0006810,GO:0006811,GO:0006812,GO:0006814,GO:0006816,GO:0006873,GO:0006874,GO:0006875,GO:0006936,GO:0006939,GO:0006941,GO:0007154,GO:0007204,GO:0008016,GO:0008092,GO:0008150,GO:0008324,GO:0009653,GO:0009719,GO:0009791,GO:…
Smic19306	1.14678e-08	-0.754543	Uncharacterized 45.4 kDa protein in thiaminase I 5'region OS=Paenibacillus thiaminolyticus PE=4 SV=1	GO:0003674,GO:0003824,GO:0008150,GO:0008152,GO:0016787
Smic39791	1.1871e-08	0.816099
[truncated: 13,162 more rows]
