# Supplementary material for: Nutritional control regulates symbiont proliferation and life history in coral-dinoflagellate symbiosis
Source: BMC Biol. 2022 May 13;20:103. doi: 10.1186/s12915-022-01306-2 (PMC9102920; doi:10.1186/s12915-022-01306-2)
Supplement: Supplementary file 5 — Additional file 5: Table S6. Differentially expressed genes identified from the comparison between cells in phosphate-depleted and standard f/2 medium. [file 12915_2022_1306_MOESM5_ESM.xlsx]

## Sheet: Sheet1
Table S6 Differentially expressed genes identified from the comparison between cells in phosphate-depleted and standard f/2 medium.
Gene ID	q value	ln(fold-change)	Annotation	GO
Smic39228	3.90926e-115	1.37427	Pentatricopeptide repeat-containing protein At2g31400, chloroplastic OS=Arabidopsis thaliana GN=At2g31400 PE=2 SV=1	GO:0003674,GO:0003676,GO:0003677,GO:0005488,GO:0005575,GO:0007165,GO:0008150,GO:0009507,GO:0009536,GO:0009987,GO:0010019,GO:0031930,GO:0043226,GO:0043227,GO:0043229,GO:0043231,GO:0044424,GO:0044444,GO:0044464,GO:0050789,GO:0050794,GO:0050896,GO:0051716,GO:0065007,GO:0097159,GO:1901363
Smic5709	9.69138e-113	2.91822
Smic15632	6.64458e-88	1.13899	Probable metabolite transport protein GIT1 OS=Saccharomyces cerevisiae (strain ATCC 204508 / S288c) GN=GIT1 PE=1 SV=1	GO:0001406,GO:0001407,GO:0003674,GO:0005215,GO:0005575,GO:0005886,GO:0006810,GO:0006811,GO:0006820,GO:0008150,GO:0008509,GO:0008514,GO:0009987,GO:0015075,GO:0015166,GO:0015169,GO:0015605,GO:0015665,GO:0015711,GO:0015748,GO:0015794,GO:0016020,GO:0016021,GO:0022857,GO:0022891,GO:0022892,GO:0044425,GO:0044464,GO:0044699,GO:0044763,GO:0044765,GO:0051234,GO:0055085,GO:0071702,GO:1901264,GO:1901505,GO:…
Smic34650	6.26329e-69	1.50497	Probable 5'-nucleotidase OS=Treponema pallidum (strain Nichols) GN=TP_0104 PE=3 SV=1	GO:0000166,GO:0003674,GO:0003824,GO:0005488,GO:0005575,GO:0005886,GO:0006139,GO:0006725,GO:0006753,GO:0006793,GO:0006796,GO:0006807,GO:0008150,GO:0008152,GO:0008252,GO:0008253,GO:0009056,GO:0009117,GO:0009166,GO:0009987,GO:0016020,GO:0016311,GO:0016787,GO:0016788,GO:0016791,GO:0019439,GO:0019637,GO:0034641,GO:0034655,GO:0036094,GO:0042578,GO:0043167,GO:0043169,GO:0044237,GO:0044238,GO:0044248,GO:…
Smic12441	1.9352e-63	-1.02063	Phospholipase D2 OS=Bos taurus GN=PLD2 PE=2 SV=1	GO:0003674,GO:0003824,GO:0004620,GO:0004630,GO:0005488,GO:0005543,GO:0005575,GO:0006629,GO:0008081,GO:0008150,GO:0008152,GO:0008289,GO:0009056,GO:0016020,GO:0016042,GO:0016298,GO:0016787,GO:0016788,GO:0035091,GO:0042578,GO:0043167,GO:0043168,GO:0044238,GO:0044699,GO:0044710,GO:0044712,GO:0070290,GO:0071704,GO:1901575
Smic14967	6.00912e-59	2.26479	Predicted protein OS=Aspergillus oryzae (strain ATCC 42149 / RIB 40) GN=AO090038000062 PE=4 SV=1	GO:0003674,GO:0005575,GO:0008150
Smic19335	4.0779e-43	-0.671943	Urea-proton symporter DUR3 OS=Arabidopsis thaliana GN=DUR3 PE=1 SV=1	GO:0003674,GO:0005215,GO:0005575,GO:0005886,GO:0006810,GO:0008150,GO:0009987,GO:0015204,GO:0015291,GO:0015293,GO:0015840,GO:0016020,GO:0016021,GO:0019755,GO:0022804,GO:0022857,GO:0022891,GO:0022892,GO:0042886,GO:0042887,GO:0044425,GO:0044464,GO:0044699,GO:0044763,GO:0044765,GO:0051234,GO:0055085,GO:0071702,GO:0071705,GO:0071918
Smic15228	1.21376e-39	-0.865865	Type-3 glutamine synthetase OS=Dictyostelium discoideum GN=glnA3 PE=1 SV=1	GO:0000166,GO:0001882,GO:0001883,GO:0003674,GO:0003824,GO:0004356,GO:0005488,GO:0005524,GO:0005575,GO:0006807,GO:0006810,GO:0006897,GO:0006907,GO:0008150,GO:0008152,GO:0009605,GO:0009607,GO:0009617,GO:0016023,GO:0016192,GO:0016211,GO:0016874,GO:0016879,GO:0016880,GO:0017076,GO:0030139,GO:0030554,GO:0031410,GO:0031982,GO:0031988,GO:0032549,GO:0032550,GO:0032553,GO:0032555,GO:0032559,GO:0035639,GO:…
Smic42841	1.43958e-38	-1.07531	Putative permease MJ0326 OS=Methanocaldococcus jannaschii (strain ATCC 43067 / DSM 2661 / JAL-1 / JCM 10045 / NBRC 100440) GN=MJ0326 PE=3 SV=1	GO:0003674,GO:0005215,GO:0005575,GO:0005886,GO:0006810,GO:0008150,GO:0009987,GO:0016020,GO:0016021,GO:0044425,GO:0044464,GO:0044699,GO:0044763,GO:0044765,GO:0051234,GO:0055085
Smic6850	2.9541e-35	-0.873613	Putative uncharacterized protein OS=Aureococcus anophagefferens GN=AURANDRAFT_63054 PE=4 SV=1	GO:0008150,GO:0009987,GO:0019725,GO:0042592,GO:0044699,GO:0044763,GO:0045454,GO:0050789,GO:0050794,GO:0065007,GO:0065008
Smic42983	1.84835e-30	0.923166	ubiquitin-like modifier [Marssonina brunnea f. sp. 'multigermtubi' MB_m1] >gi|406858878|gb|EKD11958.1| ubiquitin-like modifier [Marssonina brunnea f. sp. 'multigermtubi' MB_m1]
Smic36381	6.22283e-30	1.72092
Smic39406	6.10197e-29	-0.641853	Pyrophosphate-energized vacuolar membrane proton pump OS=Vigna radiata var. radiata PE=1 SV=4	GO:0003674,GO:0003824,GO:0004427,GO:0005215,GO:0005488,GO:0005575,GO:0005773,GO:0005774,GO:0006810,GO:0006811,GO:0006812,GO:0006818,GO:0008150,GO:0008152,GO:0009678,GO:0009987,GO:0015399,GO:0015405,GO:0015672,GO:0015992,GO:0016020,GO:0016021,GO:0016462,GO:0016787,GO:0016817,GO:0016818,GO:0022804,GO:0022857,GO:0031090,GO:0043167,GO:0043169,GO:0043226,GO:0043227,GO:0043229,GO:0043231,GO:0044422,GO:…
Smic35012	4.62799e-27	0.792987	predicted protein [Phaeodactylum tricornutum CCAP 1055/1] >gi|217404526|gb|EEC44472.1| predicted protein [Phaeodactylum tricornutum CCAP 1055/1]
Smic22134	1.69732e-26	-0.782537	Phosphoethanolamine N-methyltransferase OS=Spinacia oleracea GN=PEAMT PE=1 SV=1	GO:0000234,GO:0003674,GO:0003824,GO:0005575,GO:0005737,GO:0006066,GO:0006576,GO:0006629,GO:0006644,GO:0006650,GO:0006656,GO:0006793,GO:0006796,GO:0006807,GO:0006950,GO:0008150,GO:0008152,GO:0008168,GO:0008170,GO:0008610,GO:0008654,GO:0008757,GO:0009058,GO:0009308,GO:0009987,GO:0016740,GO:0016741,GO:0019637,GO:0032259,GO:0034641,GO:0042439,GO:0044106,GO:0044237,GO:0044238,GO:0044249,GO:0044255,GO:…
Smic16699	1.8453e-24	-0.826855	Predicted protein OS=Naegleria gruberi GN=NAEGRDRAFT_76449 PE=4 SV=1	GO:0000166,GO:0001882,GO:0001883,GO:0003674,GO:0003779,GO:0003824,GO:0004672,GO:0004674,GO:0005488,GO:0005515,GO:0005524,GO:0006464,GO:0006468,GO:0006793,GO:0006796,GO:0008092,GO:0008150,GO:0008152,GO:0009987,GO:0016301,GO:0016310,GO:0016740,GO:0016772,GO:0016773,GO:0017076,GO:0019538,GO:0030554,GO:0032549,GO:0032550,GO:0032553,GO:0032555,GO:0032559,GO:0035639,GO:0036094,GO:0036211,GO:0043167,GO:…
Smic37185	1.95165e-23	1.67043	COBW domain-containing protein DDB_G0274527 OS=Dictyostelium discoideum GN=DDB_G0274527 PE=3 SV=1	GO:0000166,GO:0001882,GO:0001883,GO:0003674,GO:0005488,GO:0005524,GO:0005575,GO:0008150,GO:0017076,GO:0030554,GO:0032549,GO:0032550,GO:0032553,GO:0032555,GO:0032559,GO:0035639,GO:0036094,GO:0043167,GO:0043168,GO:0097159,GO:0097367,GO:1901265,GO:1901363
Smic34542	2.78894e-23	-0.775232	Uncharacterized protein ZK688.3 OS=Caenorhabditis elegans GN=ZK688.3 PE=3 SV=1	GO:0003674,GO:0003824,GO:0005488,GO:0008150,GO:0008152,GO:0043167,GO:0043169,GO:0046872
Smic12409	9.53951e-21	-0.89858	Uncharacterized protein OS=Thalassiosira oceanica GN=THAOC_37815 PE=4 SV=1	GO:0003674,GO:0003676,GO:0005488,GO:0043167,GO:0043169,GO:0046872,GO:0097159,GO:1901363
Smic21765	1.41161e-20	0.71823	Kinesin light chain 2 OS=Homo sapiens GN=KLC2 PE=1 SV=1	GO:0002376,GO:0002478,GO:0002495,GO:0002504,GO:0003674,GO:0003774,GO:0003777,GO:0003824,GO:0005488,GO:0005515,GO:0005575,GO:0005737,GO:0005829,GO:0005856,GO:0005871,GO:0005874,GO:0005875,GO:0006810,GO:0006928,GO:0007017,GO:0007018,GO:0007596,GO:0007599,GO:0008088,GO:0008092,GO:0008150,GO:0008152,GO:0009987,GO:0010970,GO:0016020,GO:0016462,GO:0016787,GO:0016817,GO:0016818,GO:0016938,GO:0017111,GO:…
Smic25960	1.41161e-20	-0.506234	Phosphoribosylamine--glycine ligase OS=Vibrio parahaemolyticus serotype O3:K6 (strain RIMD 2210633) GN=purD PE=3 SV=1	GO:0000166,GO:0000287,GO:0001882,GO:0001883,GO:0003674,GO:0003824,GO:0004637,GO:0005488,GO:0005524,GO:0006139,GO:0006144,GO:0006163,GO:0006164,GO:0006188,GO:0006189,GO:0006725,GO:0006753,GO:0006793,GO:0006796,GO:0006807,GO:0008150,GO:0008152,GO:0009058,GO:0009112,GO:0009113,GO:0009117,GO:0009123,GO:0009124,GO:0009126,GO:0009127,GO:0009150,GO:0009152,GO:0009156,GO:0009161,GO:0009165,GO:0009167,GO:…
Smic38091	1.41161e-20	1.80653
Smic4658	3.45015e-20	-1.05892	High affinity nitrate transporter 2.5 OS=Arabidopsis thaliana GN=NRT2.5 PE=2 SV=1	GO:0005575,GO:0005886,GO:0006082,GO:0006807,GO:0006810,GO:0008150,GO:0008152,GO:0009987,GO:0016020,GO:0016021,GO:0042126,GO:0042128,GO:0043436,GO:0044237,GO:0044281,GO:0044425,GO:0044464,GO:0044699,GO:0044710,GO:0044763,GO:0044765,GO:0051234,GO:0055085,GO:0071704,GO:0071941,GO:2001057
Smic29272	3.45015e-20	0.637825	Lysophosphatidic acid phosphatase type 6 OS=Mus musculus GN=Acp6 PE=2 SV=1	GO:0002244,GO:0003674,GO:0003824,GO:0003993,GO:0005575,GO:0005737,GO:0005739,GO:0006629,GO:0006644,GO:0006650,GO:0006793,GO:0006796,GO:0008150,GO:0008152,GO:0009987,GO:0016311,GO:0016787,GO:0016788,GO:0016791,GO:0019637,GO:0030154,GO:0032502,GO:0042578,GO:0043226,GO:0043227,GO:0043229,GO:0043231,GO:0044237,GO:0044238,GO:0044255,GO:0044424,GO:0044444,GO:0044464,GO:0044699,GO:0044710,GO:0044763,GO:…
Smic46994	3.68311e-20	-0.689352	High affinity nitrate transporter 2.5 OS=Arabidopsis thaliana GN=NRT2.5 PE=2 SV=1	GO:0005575,GO:0005886,GO:0006082,GO:0006807,GO:0006810,GO:0008150,GO:0008152,GO:0009987,GO:0016020,GO:0016021,GO:0042126,GO:0042128,GO:0043436,GO:0044237,GO:0044281,GO:0044425,GO:0044464,GO:0044699,GO:0044710,GO:0044763,GO:0044765,GO:0051234,GO:0055085,GO:0071704,GO:0071941,GO:2001057
Smic33068	3.45376e-19	-0.587865	Ammonium transporter 1 member 3 OS=Arabidopsis thaliana GN=AMT1-3 PE=2 SV=2	GO:0001763,GO:0003674,GO:0005215,GO:0005575,GO:0005886,GO:0006810,GO:0006811,GO:0006812,GO:0006820,GO:0008150,GO:0008324,GO:0008509,GO:0008519,GO:0009653,GO:0009791,GO:0009987,GO:0010311,GO:0015075,GO:0015077,GO:0015101,GO:0015103,GO:0015672,GO:0015696,GO:0015698,GO:0016020,GO:0016021,GO:0022857,GO:0022890,GO:0022891,GO:0022892,GO:0032501,GO:0032502,GO:0034220,GO:0044425,GO:0044464,GO:0044699,GO:…
Smic35425	3.59332e-19	-0.780763	NAD kinase 2, chloroplastic OS=Arabidopsis thaliana GN=NADK2 PE=1 SV=1	GO:0000166,GO:0001882,GO:0001883,GO:0003674,GO:0003824,GO:0003951,GO:0005488,GO:0005515,GO:0005516,GO:0005524,GO:0005575,GO:0006139,GO:0006725,GO:0006732,GO:0006733,GO:0006739,GO:0006741,GO:0006753,GO:0006793,GO:0006796,GO:0006807,GO:0008150,GO:0008152,GO:0009058,GO:0009108,GO:0009117,GO:0009165,GO:0009507,GO:0009536,GO:0009987,GO:0016301,GO:0016310,GO:0016740,GO:0016772,GO:0016773,GO:0017076,GO:…
Smic40215	5.70142e-19	-0.717207
Smic33030	5.70142e-19	0.608528
Smic14889	8.81436e-19	-1.28023
Smic39728	3.59368e-18	-0.652128	Transmembrane protein DDB_G0269096 OS=Dictyostelium discoideum GN=DDB_G0269096 PE=4 SV=1	GO:0005575,GO:0016020,GO:0016021,GO:0044425
Smic34633	5.2054e-18	0.983785	Gibberellin 20 oxidase 3 OS=Arabidopsis thaliana GN=GA20OX3 PE=2 SV=1	GO:0003674,GO:0003824,GO:0005488,GO:0005506,GO:0006082,GO:0006629,GO:0006631,GO:0006720,GO:0006721,GO:0008150,GO:0008152,GO:0008299,GO:0008610,GO:0009056,GO:0009058,GO:0009062,GO:0009685,GO:0009686,GO:0009987,GO:0016042,GO:0016053,GO:0016054,GO:0016101,GO:0016102,GO:0016114,GO:0016491,GO:0016705,GO:0016706,GO:0019752,GO:0032787,GO:0043167,GO:0043169,GO:0043436,GO:0044237,GO:0044238,GO:0044242,GO:…
Smic2146	9.38629e-18	0.47227	Chitin biosynthesis protein CHS5 OS=Saccharomyces cerevisiae (strain ATCC 204508 / S288c) GN=CHS5 PE=1 SV=1	GO:0000003,GO:0000282,GO:0000746,GO:0000747,GO:0003006,GO:0003674,GO:0005488,GO:0005515,GO:0005575,GO:0005737,GO:0005794,GO:0005975,GO:0005976,GO:0006022,GO:0006026,GO:0006030,GO:0006032,GO:0006037,GO:0006039,GO:0006040,GO:0006355,GO:0006807,GO:0006810,GO:0006892,GO:0006893,GO:0007105,GO:0007163,GO:0008150,GO:0008152,GO:0009056,GO:0009057,GO:0009889,GO:0009987,GO:0010383,GO:0010468,GO:0010556,GO:…
Smic20959	1.6402e-17	0.463845	Carboxylesterase 1C OS=Mus musculus GN=Ces1c PE=1 SV=4	GO:0003674,GO:0003824,GO:0005575,GO:0005615,GO:0005783,GO:0005788,GO:0008150,GO:0008152,GO:0016787,GO:0016788,GO:0031974,GO:0043226,GO:0043227,GO:0043229,GO:0043231,GO:0043233,GO:0044421,GO:0044422,GO:0044424,GO:0044432,GO:0044444,GO:0044446,GO:0044464,GO:0052689,GO:0070013
Smic4659	1.85275e-17	-0.790907	High affinity nitrate transporter 2.5 OS=Arabidopsis thaliana GN=NRT2.5 PE=2 SV=1	GO:0005575,GO:0005886,GO:0006082,GO:0006807,GO:0006810,GO:0008150,GO:0008152,GO:0009987,GO:0016020,GO:0016021,GO:0042126,GO:0042128,GO:0043436,GO:0044237,GO:0044281,GO:0044425,GO:0044464,GO:0044699,GO:0044710,GO:0044763,GO:0044765,GO:0051234,GO:0055085,GO:0071704,GO:0071941,GO:2001057
Smic37096	3.17659e-17	-0.497019	Putative uncharacterized protein OS=Perkinsus marinus (strain ATCC 50983 / TXsc) GN=Pmar_PMAR020168 PE=4 SV=1	GO:0007165,GO:0008150,GO:0009987,GO:0050789,GO:0050794,GO:0050896,GO:0051716,GO:0065007
Smic19347	3.29096e-17	-0.644865
Smic45536	5.44437e-17	0.537508
Smic31317	9.2612e-17	-0.482012	Ribulose-phosphate 3-epimerase, chloroplastic OS=Spinacia oleracea GN=RPE PE=1 SV=1	GO:0003674,GO:0003824,GO:0004750,GO:0005488,GO:0005575,GO:0005975,GO:0005996,GO:0006006,GO:0006007,GO:0006098,GO:0006139,GO:0006725,GO:0006732,GO:0006733,GO:0006739,GO:0006740,GO:0006753,GO:0006793,GO:0006796,GO:0006807,GO:0008150,GO:0008152,GO:0009056,GO:0009058,GO:0009117,GO:0009507,GO:0009535,GO:0009536,GO:0009579,GO:0009987,GO:0016020,GO:0016051,GO:0016052,GO:0016853,GO:0016854,GO:0016857,GO:…
Smic9526	9.40888e-17	-0.441779	Ammonia channel OS=Aquifex aeolicus (strain VF5) GN=amt PE=1 SV=1	GO:0003674,GO:0005215,GO:0005575,GO:0005886,GO:0006810,GO:0006811,GO:0006812,GO:0006820,GO:0008150,GO:0008324,GO:0008509,GO:0008519,GO:0009987,GO:0015075,GO:0015077,GO:0015101,GO:0015103,GO:0015672,GO:0015696,GO:0015698,GO:0016020,GO:0016021,GO:0022857,GO:0022890,GO:0022891,GO:0022892,GO:0034220,GO:0044425,GO:0044464,GO:0044699,GO:0044763,GO:0044765,GO:0051234,GO:0055085,GO:0071705,GO:0072488
Smic13678	2.1004e-16	0.740671
Smic6852	3.85835e-16	-0.816283	Uric acid-xanthine permease OS=Emericella nidulans (strain FGSC A4 / ATCC 38163 / CBS 112.46 / NRRL 194 / M139) GN=uapA PE=1 SV=3	GO:0000322,GO:0000323,GO:0000324,GO:0002054,GO:0002060,GO:0003674,GO:0005215,GO:0005342,GO:0005345,GO:0005488,GO:0005575,GO:0005773,GO:0005775,GO:0005886,GO:0006810,GO:0006811,GO:0006820,GO:0006863,GO:0008150,GO:0009987,GO:0010008,GO:0015143,GO:0015205,GO:0015711,GO:0015747,GO:0015849,GO:0015851,GO:0015932,GO:0016020,GO:0016021,GO:0022857,GO:0022891,GO:0022892,GO:0031090,GO:0031974,GO:0034423,GO:…
Smic12032	3.90137e-16	-0.551435	Troponin C, isoform 1 OS=Balanus nubilus PE=1 SV=1	GO:0003674,GO:0005488,GO:0005509,GO:0043167,GO:0043169,GO:0046872
Smic16421	8.42049e-16	-0.61739	Ribulose bisphosphate carboxylase, chloroplastic OS=Heterocapsa triquetra GN=rbcL PE=2 SV=1	GO:0000287,GO:0003674,GO:0003824,GO:0004497,GO:0005488,GO:0005575,GO:0005975,GO:0008150,GO:0008152,GO:0009058,GO:0009507,GO:0009536,GO:0009987,GO:0015977,GO:0015979,GO:0016020,GO:0016021,GO:0016051,GO:0016491,GO:0016829,GO:0016830,GO:0016831,GO:0016984,GO:0019253,GO:0019685,GO:0031090,GO:0031969,GO:0042170,GO:0043167,GO:0043169,GO:0043226,GO:0043227,GO:0043229,GO:0043231,GO:0044237,GO:0044238,GO:…
Smic14091	9.01599e-16	-0.584135	Uncharacterized protein OS=Bathycoccus prasinos GN=Bathy03g00320 PE=4 SV=1	GO:0003674,GO:0003824,GO:0008150,GO:0008152,GO:0016491,GO:0016667,GO:0016671,GO:0033743,GO:0044699,GO:0044710,GO:0055114
Smic43973	1.71899e-15	-0.538627	Adenine/guanine permease AZG1 OS=Arabidopsis thaliana GN=AZG1 PE=2 SV=1	GO:0003674,GO:0005215,GO:0005345,GO:0005575,GO:0006810,GO:0006863,GO:0008150,GO:0009987,GO:0015205,GO:0015851,GO:0015853,GO:0015854,GO:0015932,GO:0016020,GO:0016021,GO:0022857,GO:0022891,GO:0022892,GO:0044425,GO:0044699,GO:0044763,GO:0044765,GO:0051234,GO:0055085,GO:0071702,GO:0071705
Smic23855	1.88569e-15	-0.64143	hypothetical protein EMIHUDRAFT_432030 [Emiliania huxleyi CCMP1516] >gi|485627137|gb|EOD22764.1| hypothetical protein EMIHUDRAFT_432030 [Emiliania huxleyi CCMP1516]
Smic32778	2.13668e-15	0.433794	Reticulocyte-binding protein 2 homolog a OS=Plasmodium falciparum (isolate 3D7) GN=PF13_0198 PE=3 SV=1	GO:0003674,GO:0005488,GO:0005539,GO:0005575,GO:0005886,GO:0007155,GO:0008150,GO:0008201,GO:0016020,GO:0016021,GO:0016337,GO:0022610,GO:0043167,GO:0043168,GO:0044425,GO:0044464,GO:0044699,GO:0097367,GO:0098602,GO:1901681
Smic16436	4.98595e-15	-0.475365	High affinity nitrate transporter 2.5 OS=Arabidopsis thaliana GN=NRT2.5 PE=2 SV=1	GO:0005575,GO:0005886,GO:0006082,GO:0006807,GO:0006810,GO:0008150,GO:0008152,GO:0009987,GO:0016020,GO:0016021,GO:0042126,GO:0042128,GO:0043436,GO:0044237,GO:0044281,GO:0044425,GO:0044464,GO:0044699,GO:0044710,GO:0044763,GO:0044765,GO:0051234,GO:0055085,GO:0071704,GO:0071941,GO:2001057
Smic38251	6.33944e-15	-0.511312	Phosphatidylinositol 4-phosphate 5-kinase 4 OS=Arabidopsis thaliana GN=PIP5K4 PE=4 SV=1	GO:0000166,GO:0000902,GO:0000904,GO:0001882,GO:0001883,GO:0003006,GO:0003674,GO:0003824,GO:0005488,GO:0005524,GO:0005575,GO:0005829,GO:0005886,GO:0006629,GO:0006644,GO:0006650,GO:0006793,GO:0006796,GO:0006810,GO:0006897,GO:0007164,GO:0008150,GO:0008152,GO:0009653,GO:0009664,GO:0009826,GO:0009827,GO:0009846,GO:0009860,GO:0009932,GO:0009987,GO:0010118,GO:0016020,GO:0016043,GO:0016049,GO:0016192,GO:…
Smic23623	8.33049e-15	-0.577473	Splicing factor U2af small subunit A OS=Oryza sativa subsp. japonica GN=U2AF35A PE=2 SV=1	GO:0000166,GO:0003674,GO:0003676,GO:0003677,GO:0003723,GO:0005488,GO:0005575,GO:0005634,GO:0006139,GO:0006396,GO:0006397,GO:0006725,GO:0006807,GO:0008150,GO:0008152,GO:0008380,GO:0009987,GO:0016070,GO:0016071,GO:0034641,GO:0036094,GO:0043167,GO:0043169,GO:0043170,GO:0043226,GO:0043227,GO:0043229,GO:0043231,GO:0044237,GO:0044238,GO:0044260,GO:0044424,GO:0044464,GO:0046483,GO:0046872,GO:0071704,GO:…
Smic8705	9.58929e-15	-0.484619	hypothetical protein TGME49_008510 [Toxoplasma gondii ME49]
Smic22974	9.89286e-15	0.395754	Putative aquaporin NIP4-1 OS=Arabidopsis thaliana GN=NIP4-1 PE=3 SV=1	GO:0003674,GO:0005215,GO:0005575,GO:0006810,GO:0008150,GO:0016020,GO:0016021,GO:0044425,GO:0051234
Smic23887	1.75246e-14	0.709342	5'-3' exoribonuclease 1 OS=Schizosaccharomyces pombe (strain 972 / ATCC 24843) GN=exo2 PE=1 SV=1	GO:0000184,GO:0000287,GO:0000741,GO:0000932,GO:0000956,GO:0003674,GO:0003676,GO:0003723,GO:0003824,GO:0004518,GO:0004527,GO:0004532,GO:0004534,GO:0004540,GO:0005488,GO:0005575,GO:0005622,GO:0005737,GO:0005829,GO:0005874,GO:0006139,GO:0006364,GO:0006396,GO:0006401,GO:0006402,GO:0006725,GO:0006807,GO:0006996,GO:0008150,GO:0008152,GO:0008409,GO:0009056,GO:0009057,GO:0009987,GO:0010494,GO:0016043,GO:…
Smic7649	1.75246e-14	-0.51003	Glycoside hydrolase family 5 protein OS=Serpula lacrymans var. lacrymans (strain S7.3) GN=SERLA73DRAFT_72135 PE=4 SV=1	GO:0003674,GO:0003824,GO:0004553,GO:0005975,GO:0008150,GO:0008152,GO:0016787,GO:0016798,GO:0044238,GO:0071704
Smic19442	1.9349e-14	-2.50784	Enterin neuropeptide (Fragment) OS=Columba livia GN=A306_12208 PE=4 SV=1	GO:0007165,GO:0007166,GO:0007186,GO:0007218,GO:0008150,GO:0009987,GO:0050789,GO:0050794,GO:0050896,GO:0051716,GO:0065007
Smic19141	2.34107e-14	-0.453343	Uncharacterized protein HI_1586 OS=Haemophilus influenzae (strain ATCC 51907 / DSM 11121 / KW20 / Rd) GN=HI_1586 PE=4 SV=1	GO:0005575,GO:0005886,GO:0016020,GO:0016021,GO:0044425,GO:0044464
Smic34402	3.26195e-14	-0.749514	hypothetical protein AURANDRAFT_66007 [Aureococcus anophagefferens]
Smic32350	5.13004e-14	-0.477937	Nitrate reductase [NADH] OS=Volvox carteri GN=NITA PE=2 SV=1	GO:0000166,GO:0003674,GO:0003824,GO:0005488,GO:0005506,GO:0006082,GO:0006807,GO:0008150,GO:0008152,GO:0008940,GO:0009055,GO:0009703,GO:0009987,GO:0016491,GO:0016661,GO:0020037,GO:0030151,GO:0036094,GO:0042126,GO:0042128,GO:0043167,GO:0043168,GO:0043169,GO:0043436,GO:0043546,GO:0044237,GO:0044281,GO:0044699,GO:0044710,GO:0044763,GO:0046857,GO:0046872,GO:0046906,GO:0046914,GO:0048037,GO:0050660,GO:…
Smic33282	8.48859e-14	-0.469869
Smic5704	1.12518e-13	0.614922	Protein HID1 OS=Homo sapiens GN=HID1 PE=1 SV=1	GO:0000138,GO:0000139,GO:0003674,GO:0005488,GO:0005515,GO:0005575,GO:0005737,GO:0005794,GO:0005797,GO:0005874,GO:0005881,GO:0006810,GO:0006886,GO:0008150,GO:0009636,GO:0010033,GO:0014070,GO:0015031,GO:0016020,GO:0019898,GO:0031001,GO:0031090,GO:0031312,GO:0031982,GO:0031984,GO:0031985,GO:0031988,GO:0032991,GO:0042221,GO:0043226,GO:0043227,GO:0043229,GO:0043230,GO:0043231,GO:0043234,GO:0044421,GO:…
Smic28701	1.6901e-13	-0.449044	Ketol-acid reductoisomerase OS=Cytophaga hutchinsonii (strain ATCC 33406 / NCIMB 9469) GN=ilvC PE=3 SV=1	GO:0000166,GO:0003674,GO:0003824,GO:0004455,GO:0005488,GO:0006082,GO:0006520,GO:0006549,GO:0006573,GO:0006807,GO:0008150,GO:0008152,GO:0008652,GO:0009058,GO:0009081,GO:0009082,GO:0009097,GO:0009099,GO:0009987,GO:0016053,GO:0016491,GO:0016614,GO:0016616,GO:0019752,GO:0036094,GO:0043436,GO:0044237,GO:0044238,GO:0044249,GO:0044281,GO:0044283,GO:0044699,GO:0044710,GO:0044711,GO:0044763,GO:0046394,GO:…
Smic45495	1.86297e-13	1.0441
Smic19256	2.12718e-13	0.390234	Cryptochrome-2 OS=Arabidopsis thaliana GN=CRY2 PE=1 SV=2	GO:0000166,GO:0000302,GO:0001101,GO:0001882,GO:0001883,GO:0003674,GO:0003824,GO:0003913,GO:0004871,GO:0004872,GO:0005488,GO:0005515,GO:0005524,GO:0005575,GO:0005634,GO:0005773,GO:0006139,GO:0006259,GO:0006281,GO:0006325,GO:0006338,GO:0006464,GO:0006725,GO:0006807,GO:0006873,GO:0006874,GO:0006875,GO:0006950,GO:0006974,GO:0006979,GO:0006996,GO:0007165,GO:0007623,GO:0008150,GO:0008152,GO:0009056,GO:…
Smic32218	2.30497e-13	-0.433091	COBW domain-containing protein DDB_G0274527 OS=Dictyostelium discoideum GN=DDB_G0274527 PE=3 SV=1	GO:0000166,GO:0001882,GO:0001883,GO:0003674,GO:0005488,GO:0005524,GO:0005575,GO:0008150,GO:0017076,GO:0030554,GO:0032549,GO:0032550,GO:0032553,GO:0032555,GO:0032559,GO:0035639,GO:0036094,GO:0043167,GO:0043168,GO:0097159,GO:0097367,GO:1901265,GO:1901363
Smic4625	3.33484e-13	-0.421639	High affinity nitrate transporter 2.5 OS=Arabidopsis thaliana GN=NRT2.5 PE=2 SV=1	GO:0005575,GO:0005886,GO:0006082,GO:0006807,GO:0006810,GO:0008150,GO:0008152,GO:0009987,GO:0016020,GO:0016021,GO:0042126,GO:0042128,GO:0043436,GO:0044237,GO:0044281,GO:0044425,GO:0044464,GO:0044699,GO:0044710,GO:0044763,GO:0044765,GO:0051234,GO:0055085,GO:0071704,GO:0071941,GO:2001057
Smic32540	3.95504e-13	-0.376115	Probable phosphoglycerate kinase OS=Caenorhabditis elegans GN=pgk-1 PE=1 SV=1	GO:0000166,GO:0001882,GO:0001883,GO:0003674,GO:0003824,GO:0004618,GO:0005488,GO:0005524,GO:0005575,GO:0005737,GO:0005975,GO:0006082,GO:0006090,GO:0006091,GO:0006096,GO:0006793,GO:0006796,GO:0008150,GO:0008152,GO:0009056,GO:0009987,GO:0016052,GO:0016301,GO:0016310,GO:0016740,GO:0016772,GO:0016774,GO:0017076,GO:0019752,GO:0030554,GO:0032549,GO:0032550,GO:0032553,GO:0032555,GO:0032559,GO:0032787,GO:…
Smic16438	3.95504e-13	-0.587274	High affinity nitrate transporter 2.5 OS=Arabidopsis thaliana GN=NRT2.5 PE=2 SV=1	GO:0005575,GO:0005886,GO:0006082,GO:0006807,GO:0006810,GO:0008150,GO:0008152,GO:0009987,GO:0016020,GO:0016021,GO:0042126,GO:0042128,GO:0043436,GO:0044237,GO:0044281,GO:0044425,GO:0044464,GO:0044699,GO:0044710,GO:0044763,GO:0044765,GO:0051234,GO:0055085,GO:0071704,GO:0071941,GO:2001057
Smic40579	3.97156e-13	0.782384	Arsenite resistance protein ArsB OS=Bacillus subtilis (strain 168) GN=arsB PE=3 SV=2	GO:0003674,GO:0005215,GO:0005319,GO:0005342,GO:0005343,GO:0005575,GO:0005886,GO:0006810,GO:0006811,GO:0006812,GO:0006814,GO:0006820,GO:0008028,GO:0008150,GO:0008324,GO:0008508,GO:0008509,GO:0008514,GO:0015075,GO:0015077,GO:0015081,GO:0015125,GO:0015291,GO:0015293,GO:0015294,GO:0015296,GO:0015370,GO:0015672,GO:0015711,GO:0015718,GO:0015721,GO:0015849,GO:0016020,GO:0016021,GO:0022804,GO:0022857,GO:…
Smic35486	4.21824e-13	0.41231	Band 3 anion transport protein OS=Mus musculus GN=Slc4a1 PE=1 SV=1	GO:0003674,GO:0003779,GO:0005215,GO:0005452,GO:0005488,GO:0005515,GO:0005575,GO:0005856,GO:0005886,GO:0005887,GO:0006810,GO:0006811,GO:0006820,GO:0006821,GO:0008022,GO:0008092,GO:0008150,GO:0008509,GO:0008514,GO:0009987,GO:0015075,GO:0015103,GO:0015106,GO:0015108,GO:0015291,GO:0015297,GO:0015301,GO:0015698,GO:0015701,GO:0015711,GO:0016020,GO:0016021,GO:0016323,GO:0022804,GO:0022857,GO:0022891,GO:…
Smic43789	7.65428e-13	-0.626138	Ammonium transporter 1 member 3 OS=Arabidopsis thaliana GN=AMT1-3 PE=2 SV=2	GO:0001763,GO:0003674,GO:0005215,GO:0005575,GO:0005886,GO:0006810,GO:0006811,GO:0006812,GO:0006820,GO:0008150,GO:0008324,GO:0008509,GO:0008519,GO:0009653,GO:0009791,GO:0009987,GO:0010311,GO:0015075,GO:0015077,GO:0015101,GO:0015103,GO:0015672,GO:0015696,GO:0015698,GO:0016020,GO:0016021,GO:0022857,GO:0022890,GO:0022891,GO:0022892,GO:0032501,GO:0032502,GO:0034220,GO:0044425,GO:0044464,GO:0044699,GO:…
Smic8353	7.94778e-13	-1.09954
Smic28158	8.0176e-13	-0.499798	Uncharacterized ABC transporter ATP-binding protein sll0182 OS=Synechocystis sp. (strain PCC 6803 / Kazusa) GN=sll0182 PE=3 SV=1	GO:0000166,GO:0001882,GO:0001883,GO:0003674,GO:0003824,GO:0005215,GO:0005488,GO:0005524,GO:0005575,GO:0005886,GO:0006139,GO:0006152,GO:0006163,GO:0006195,GO:0006200,GO:0006725,GO:0006753,GO:0006793,GO:0006796,GO:0006807,GO:0006810,GO:0008150,GO:0008152,GO:0009056,GO:0009116,GO:0009117,GO:0009119,GO:0009123,GO:0009125,GO:0009126,GO:0009128,GO:0009141,GO:0009143,GO:0009144,GO:0009146,GO:0009150,GO:…
Smic5687	9.90094e-13	0.374166	Sodium-driven chloride bicarbonate exchanger OS=Bos taurus GN=SLC4A10 PE=2 SV=1	GO:0003674,GO:0005215,GO:0005452,GO:0005575,GO:0005886,GO:0006810,GO:0006811,GO:0006812,GO:0006814,GO:0006820,GO:0008150,GO:0008509,GO:0009987,GO:0015075,GO:0015291,GO:0015293,GO:0015297,GO:0015301,GO:0015672,GO:0016020,GO:0016021,GO:0022804,GO:0022857,GO:0022891,GO:0022892,GO:0030001,GO:0044425,GO:0044464,GO:0044699,GO:0044763,GO:0044765,GO:0051234,GO:0055085
Smic19456	1.64343e-12	0.425737	Pentatricopeptide repeat-containing protein At2g31400, chloroplastic OS=Arabidopsis thaliana GN=At2g31400 PE=2 SV=1	GO:0003674,GO:0003676,GO:0003677,GO:0005488,GO:0005575,GO:0007165,GO:0008150,GO:0009507,GO:0009536,GO:0009987,GO:0010019,GO:0031930,GO:0043226,GO:0043227,GO:0043229,GO:0043231,GO:0044424,GO:0044444,GO:0044464,GO:0050789,GO:0050794,GO:0050896,GO:0051716,GO:0065007,GO:0097159,GO:1901363
Smic5898	1.64343e-12	-0.417279
Smic16303	2.26288e-12	-0.417446	Tubulin alpha chain OS=Oxytricha granulifera PE=3 SV=1	GO:0000166,GO:0001882,GO:0001883,GO:0003674,GO:0003824,GO:0003924,GO:0005198,GO:0005200,GO:0005488,GO:0005525,GO:0005575,GO:0005737,GO:0005856,GO:0005874,GO:0006139,GO:0006152,GO:0006163,GO:0006184,GO:0006195,GO:0006461,GO:0006725,GO:0006753,GO:0006793,GO:0006796,GO:0006807,GO:0007017,GO:0008150,GO:0008152,GO:0009056,GO:0009116,GO:0009117,GO:0009119,GO:0009141,GO:0009143,GO:0009144,GO:0009146,GO:…
Smic19999	2.51571e-12	0.4158	Polyphosphatidylinositol phosphatase INP53 OS=Saccharomyces cerevisiae (strain ATCC 204508 / S288c) GN=INP53 PE=1 SV=1	GO:0003674,GO:0003824,GO:0004438,GO:0004439,GO:0005575,GO:0005737,GO:0006629,GO:0006644,GO:0006650,GO:0006661,GO:0006793,GO:0006796,GO:0006810,GO:0006897,GO:0008150,GO:0008152,GO:0008610,GO:0008654,GO:0009058,GO:0009987,GO:0015031,GO:0016020,GO:0016192,GO:0016311,GO:0016787,GO:0016788,GO:0016791,GO:0019637,GO:0030258,GO:0030479,GO:0034593,GO:0034595,GO:0034596,GO:0036092,GO:0042578,GO:0043812,GO:…
Smic36316	6.1089e-12	2.18132
Smic42356	6.1089e-12	0.797078	Putative sulfate transporter YbaR OS=Bacillus subtilis (strain 168) GN=ybaR PE=3 SV=2	GO:0003674,GO:0005215,GO:0005575,GO:0005886,GO:0006810,GO:0006811,GO:0006820,GO:0008150,GO:0008271,GO:0008272,GO:0008509,GO:0009987,GO:0015075,GO:0015103,GO:0015116,GO:0015291,GO:0015698,GO:0016020,GO:0016021,GO:0022804,GO:0022857,GO:0022891,GO:0022892,GO:0034220,GO:0044425,GO:0044464,GO:0044699,GO:0044763,GO:0044765,GO:0051234,GO:0055085,GO:0072348,GO:1901682,GO:1902358
Smic1149	6.1089e-12	0.421335	Putative aquaporin NIP4-1 OS=Arabidopsis thaliana GN=NIP4-1 PE=3 SV=1	GO:0003674,GO:0005215,GO:0005575,GO:0006810,GO:0008150,GO:0016020,GO:0016021,GO:0044425,GO:0051234
Smic35366	8.22603e-12	-0.678813	Pyruvate dehydrogenase E1 component OS=Pseudomonas aeruginosa (strain ATCC 15692 / PAO1 / 1C / PRS 101 / LMG 12228) GN=aceE PE=3 SV=2	GO:0003674,GO:0003824,GO:0004738,GO:0004739,GO:0005975,GO:0006082,GO:0006090,GO:0006091,GO:0006096,GO:0008150,GO:0008152,GO:0009056,GO:0009987,GO:0016052,GO:0016491,GO:0016624,GO:0016903,GO:0019752,GO:0032787,GO:0043436,GO:0044237,GO:0044238,GO:0044281,GO:0044699,GO:0044710,GO:0044712,GO:0044723,GO:0044724,GO:0044763,GO:0055114,GO:0071704,GO:1901575
Smic4480	8.47769e-12	0.391547	RING finger protein 122 OS=Homo sapiens GN=RNF122 PE=2 SV=2	GO:0003674,GO:0005488,GO:0005575,GO:0005783,GO:0005794,GO:0008270,GO:0016020,GO:0016021,GO:0043167,GO:0043169,GO:0043226,GO:0043227,GO:0043229,GO:0043231,GO:0044424,GO:0044425,GO:0044444,GO:0044464,GO:0046872,GO:0046914
Smic8738	8.5865e-12	-0.475784	Cold shock protein (Fragment) OS=Pfiesteria piscicida PE=2 SV=1	GO:0003674,GO:0003676,GO:0003677,GO:0005488,GO:0006355,GO:0008150,GO:0009889,GO:0010468,GO:0010556,GO:0019219,GO:0019222,GO:0031323,GO:0031326,GO:0050789,GO:0050794,GO:0051171,GO:0051252,GO:0060255,GO:0065007,GO:0080090,GO:0097159,GO:1901363,GO:2000112,GO:2001141
Smic39605	9.47484e-12	0.455113	Pentatricopeptide repeat-containing protein At2g31400, chloroplastic OS=Arabidopsis thaliana GN=At2g31400 PE=2 SV=1	GO:0003674,GO:0003676,GO:0003677,GO:0005488,GO:0005575,GO:0007165,GO:0008150,GO:0009507,GO:0009536,GO:0009987,GO:0010019,GO:0031930,GO:0043226,GO:0043227,GO:0043229,GO:0043231,GO:0044424,GO:0044444,GO:0044464,GO:0050789,GO:0050794,GO:0050896,GO:0051716,GO:0065007,GO:0097159,GO:1901363
Smic44403	9.47484e-12	0.384561	predicted protein [Micromonas sp. RCC299] >gi|226521986|gb|ACO67971.1| predicted protein [Micromonas sp. RCC299]
Smic4635	1.19317e-11	-0.860938	High affinity nitrate transporter 2.5 OS=Arabidopsis thaliana GN=NRT2.5 PE=2 SV=1	GO:0005575,GO:0005886,GO:0006082,GO:0006807,GO:0006810,GO:0008150,GO:0008152,GO:0009987,GO:0016020,GO:0016021,GO:0042126,GO:0042128,GO:0043436,GO:0044237,GO:0044281,GO:0044425,GO:0044464,GO:0044699,GO:0044710,GO:0044763,GO:0044765,GO:0051234,GO:0055085,GO:0071704,GO:0071941,GO:2001057
Smic48054	1.37461e-11	-0.530046
Smic5309	1.39779e-11	-1.31583
Smic32022	1.43347e-11	0.50701	Probable choline kinase 3 OS=Arabidopsis thaliana GN=At4g09760 PE=2 SV=1	GO:0000166,GO:0001882,GO:0001883,GO:0003674,GO:0003824,GO:0004103,GO:0005488,GO:0005524,GO:0006066,GO:0006576,GO:0006629,GO:0006644,GO:0006650,GO:0006656,GO:0006657,GO:0006793,GO:0006796,GO:0006807,GO:0008150,GO:0008152,GO:0008610,GO:0008654,GO:0009058,GO:0009308,GO:0009987,GO:0016301,GO:0016310,GO:0016740,GO:0016772,GO:0016773,GO:0017076,GO:0019637,GO:0030554,GO:0032549,GO:0032550,GO:0032553,GO:…
Smic15207	1.56705e-11	-0.466989	Probable phosphoglycerate kinase OS=Caenorhabditis elegans GN=pgk-1 PE=1 SV=1	GO:0000166,GO:0001882,GO:0001883,GO:0003674,GO:0003824,GO:0004618,GO:0005488,GO:0005524,GO:0005575,GO:0005737,GO:0005975,GO:0006082,GO:0006090,GO:0006091,GO:0006096,GO:0006793,GO:0006796,GO:0008150,GO:0008152,GO:0009056,GO:0009987,GO:0016052,GO:0016301,GO:0016310,GO:0016740,GO:0016772,GO:0016774,GO:0017076,GO:0019752,GO:0030554,GO:0032549,GO:0032550,GO:0032553,GO:0032555,GO:0032559,GO:0032787,GO:…
Smic871	1.91269e-11	0.366272	60S acidic ribosomal protein P1 OS=Artemia salina PE=1 SV=2	GO:0003674,GO:0003735,GO:0005198,GO:0005575,GO:0005622,GO:0005840,GO:0006412,GO:0006414,GO:0008150,GO:0008152,GO:0009058,GO:0009059,GO:0009987,GO:0019538,GO:0030529,GO:0032991,GO:0034645,GO:0043170,GO:0043226,GO:0043228,GO:0043229,GO:0043232,GO:0044237,GO:0044238,GO:0044249,GO:0044260,GO:0044267,GO:0044424,GO:0044444,GO:0044464,GO:0071704,GO:1901576
Smic26832	2.04747e-11	-0.462974	Probable serine/threonine-protein kinase DDB_G0267514 OS=Dictyostelium discoideum GN=DDB_G0267514 PE=3 SV=1	GO:0000166,GO:0001882,GO:0001883,GO:0003674,GO:0003824,GO:0004672,GO:0004674,GO:0005488,GO:0005524,GO:0005575,GO:0006464,GO:0006468,GO:0006793,GO:0006796,GO:0008150,GO:0008152,GO:0009987,GO:0016301,GO:0016310,GO:0016740,GO:0016772,GO:0016773,GO:0017076,GO:0019538,GO:0030554,GO:0032549,GO:0032550,GO:0032553,GO:0032555,GO:0032559,GO:0035639,GO:0036094,GO:0036211,GO:0043167,GO:0043168,GO:0043170,GO:…
Smic13636	2.3829e-11	-0.501882	High-affinity choline transporter 1 OS=Torpedo marmorata GN=CHT1 PE=2 SV=1	GO:0001505,GO:0003674,GO:0005215,GO:0005575,GO:0006807,GO:0006810,GO:0006811,GO:0006812,GO:0006814,GO:0008150,GO:0008152,GO:0008291,GO:0008292,GO:0008324,GO:0009058,GO:0009987,GO:0015075,GO:0015220,GO:0015291,GO:0015293,GO:0015665,GO:0015672,GO:0015850,GO:0015871,GO:0016020,GO:0016021,GO:0022804,GO:0022857,GO:0022891,GO:0022892,GO:0030001,GO:0042133,GO:0042136,GO:0044237,GO:0044249,GO:0044425,GO:…
Smic7452	2.4478e-11	0.473215
Smic15867	3.0287e-11	0.363069	Tubulin beta-5 chain OS=Ectocarpus variabilis GN=TUBB5 PE=2 SV=1	GO:0000166,GO:0001882,GO:0001883,GO:0003674,GO:0003824,GO:0003924,GO:0005198,GO:0005200,GO:0005488,GO:0005525,GO:0005575,GO:0005737,GO:0005856,GO:0005874,GO:0006139,GO:0006152,GO:0006163,GO:0006184,GO:0006195,GO:0006461,GO:0006725,GO:0006753,GO:0006793,GO:0006796,GO:0006807,GO:0007017,GO:0008150,GO:0008152,GO:0009056,GO:0009116,GO:0009117,GO:0009119,GO:0009141,GO:0009143,GO:0009144,GO:0009146,GO:…
Smic16701	5.00766e-11	-1.17894
Smic8772	7.97363e-11	-0.408692	von Willebrand factor A domain-containing protein 8 OS=Mus musculus GN=Vwa8 PE=2 SV=2	GO:0000166,GO:0001882,GO:0001883,GO:0003674,GO:0003824,GO:0005488,GO:0005524,GO:0005575,GO:0005576,GO:0005739,GO:0006139,GO:0006152,GO:0006163,GO:0006195,GO:0006200,GO:0006725,GO:0006753,GO:0006793,GO:0006796,GO:0006807,GO:0008150,GO:0008152,GO:0009056,GO:0009116,GO:0009117,GO:0009119,GO:0009123,GO:0009125,GO:0009126,GO:0009128,GO:0009141,GO:0009143,GO:0009144,GO:0009146,GO:0009150,GO:0009154,GO:…
Smic10127	8.54537e-11	0.439724	unknown [Symbiodinium sp. C3]
Smic32680	8.87878e-11	-0.546514
Smic37881	1.40135e-10	-0.431136	Palmitoyltransferase ZDHHC9 OS=Mus musculus GN=Zdhhc9 PE=2 SV=1	GO:0000139,GO:0002178,GO:0003674,GO:0003824,GO:0005488,GO:0005575,GO:0005737,GO:0005783,GO:0005789,GO:0005794,GO:0006464,GO:0006497,GO:0008150,GO:0008152,GO:0008270,GO:0009987,GO:0016020,GO:0016021,GO:0016409,GO:0016417,GO:0016740,GO:0016746,GO:0016747,GO:0018193,GO:0018198,GO:0018230,GO:0018231,GO:0018345,GO:0019538,GO:0019706,GO:0019707,GO:0031090,GO:0031224,GO:0031228,GO:0031300,GO:0032991,GO:…
Smic13677	1.96138e-10	0.932807
Smic16552	2.06409e-10	-0.360699	Transketolase-1, chloroplastic OS=Arabidopsis thaliana GN=TKL-1 PE=1 SV=1	GO:0000096,GO:0000097,GO:0000302,GO:0003674,GO:0003824,GO:0004802,GO:0005488,GO:0005575,GO:0005975,GO:0005976,GO:0005996,GO:0006006,GO:0006007,GO:0006073,GO:0006081,GO:0006082,GO:0006090,GO:0006091,GO:0006094,GO:0006096,GO:0006520,GO:0006534,GO:0006629,GO:0006644,GO:0006790,GO:0006793,GO:0006796,GO:0006807,GO:0006810,GO:0006811,GO:0006812,GO:0006816,GO:0006833,GO:0006950,GO:0006970,GO:0006972,GO:…
Smic42990	2.08859e-10	-0.356366	1,4-Dihydroxy-2-naphthoyl-CoA synthase OS=Staphylococcus aureus (strain MW2) GN=menB PE=3 SV=1	GO:0003674,GO:0003824,GO:0006732,GO:0008150,GO:0008152,GO:0008935,GO:0009058,GO:0009108,GO:0009233,GO:0009234,GO:0009987,GO:0016829,GO:0016830,GO:0016833,GO:0042180,GO:0042181,GO:0044237,GO:0044249,GO:0044281,GO:0044283,GO:0044699,GO:0044710,GO:0044711,GO:0044763,GO:0051186,GO:0051188,GO:0071704,GO:1901576,GO:1901661,GO:1901663
Smic39193	2.30744e-10	0.336614	60S ribosomal protein L13-1 OS=Brassica napus PE=2 SV=1	GO:0003674,GO:0003735,GO:0005198,GO:0005575,GO:0005622,GO:0005840,GO:0006412,GO:0008150,GO:0008152,GO:0009058,GO:0009059,GO:0009987,GO:0019538,GO:0030529,GO:0032991,GO:0034645,GO:0043170,GO:0043226,GO:0043228,GO:0043229,GO:0043232,GO:0044237,GO:0044238,GO:0044249,GO:0044260,GO:0044267,GO:0044424,GO:0044444,GO:0044464,GO:0071704,GO:1901576
Smic30743	2.64707e-10	-0.654623	UDP-glucuronosyltransferase 3A1 OS=Mus musculus GN=Ugt3a1 PE=2 SV=1	GO:0003674,GO:0003824,GO:0005575,GO:0008150,GO:0008152,GO:0008194,GO:0009719,GO:0009725,GO:0009987,GO:0010033,GO:0014070,GO:0015020,GO:0016020,GO:0016021,GO:0016740,GO:0016757,GO:0016758,GO:0032870,GO:0032991,GO:0033594,GO:0033595,GO:0033993,GO:0042221,GO:0043234,GO:0043541,GO:0043627,GO:0044422,GO:0044424,GO:0044425,GO:0044432,GO:0044444,GO:0044446,GO:0044464,GO:0048545,GO:0050896,GO:0051716,GO:…
Smic18	2.83064e-10	-0.421796
Smic43735	3.41008e-10	0.949928	Mycinamicin VI 2''-O-methyltransferase OS=Micromonospora griseorubida GN=mycE PE=1 SV=1	GO:0000287,GO:0003674,GO:0003824,GO:0005488,GO:0006461,GO:0008150,GO:0008152,GO:0008168,GO:0008171,GO:0009058,GO:0009987,GO:0016043,GO:0016740,GO:0016741,GO:0016999,GO:0017000,GO:0017144,GO:0022607,GO:0032259,GO:0043167,GO:0043169,GO:0043933,GO:0044237,GO:0044249,GO:0046872,GO:0051259,GO:0051260,GO:0051262,GO:0051289,GO:0065003,GO:0071822,GO:0071840
Smic42478	3.42347e-10	-0.384646	Pentatricopeptide repeat-containing protein At2g31400, chloroplastic OS=Arabidopsis thaliana GN=At2g31400 PE=2 SV=1	GO:0003674,GO:0003676,GO:0003677,GO:0005488,GO:0005575,GO:0007165,GO:0008150,GO:0009507,GO:0009536,GO:0009987,GO:0010019,GO:0031930,GO:0043226,GO:0043227,GO:0043229,GO:0043231,GO:0044424,GO:0044444,GO:0044464,GO:0050789,GO:0050794,GO:0050896,GO:0051716,GO:0065007,GO:0097159,GO:1901363
Smic6156	3.74093e-10	0.344325
Smic39234	3.94349e-10	-0.447485	Methyltransferase type 11 OS=uncultured bacterium GN=ACD_17C00068G0002 PE=4 SV=1	GO:0003674,GO:0003824,GO:0008150,GO:0008152,GO:0008168,GO:0016740,GO:0016741,GO:0032259
Smic34013	7.93979e-10	-0.614957	Oxygen-insensitive NAD(P)H nitroreductase OS=Escherichia coli (strain K12) GN=nfnB PE=1 SV=1	GO:0000166,GO:0003674,GO:0003824,GO:0004155,GO:0005488,GO:0005515,GO:0005575,GO:0005829,GO:0008150,GO:0008152,GO:0010181,GO:0016020,GO:0016491,GO:0016645,GO:0016646,GO:0016651,GO:0016657,GO:0018545,GO:0032553,GO:0036094,GO:0042802,GO:0043167,GO:0043168,GO:0044424,GO:0044444,GO:0044464,GO:0044699,GO:0044710,GO:0048037,GO:0050660,GO:0050662,GO:0055114,GO:0071949,GO:0097159,GO:0097367,GO:1901265,GO:…
Smic35068	1.12341e-09	0.325155	1,25-dihydroxyvitamin D(3) 24-hydroxylase, mitochondrial OS=Homo sapiens GN=CYP24A1 PE=1 SV=2	GO:0001649,GO:0003674,GO:0003824,GO:0004497,GO:0005488,GO:0005506,GO:0005575,GO:0005739,GO:0005743,GO:0006066,GO:0006629,GO:0006706,GO:0006766,GO:0006775,GO:0006805,GO:0007154,GO:0007165,GO:0007584,GO:0008150,GO:0008152,GO:0008202,GO:0008403,GO:0009056,GO:0009111,GO:0009605,GO:0009987,GO:0009991,GO:0010033,GO:0014070,GO:0016020,GO:0016042,GO:0016491,GO:0016705,GO:0019866,GO:0020037,GO:0030154,GO:…
Smic19945	1.48622e-09	0.324633	Electroneutral sodium bicarbonate exchanger 1 OS=Homo sapiens GN=SLC4A8 PE=1 SV=1	GO:0003674,GO:0005215,GO:0005452,GO:0005575,GO:0005886,GO:0006810,GO:0006811,GO:0006812,GO:0006814,GO:0006820,GO:0008150,GO:0008509,GO:0009987,GO:0015075,GO:0015291,GO:0015297,GO:0015301,GO:0015672,GO:0015701,GO:0015711,GO:0016020,GO:0016021,GO:0022804,GO:0022857,GO:0022891,GO:0022892,GO:0030001,GO:0044425,GO:0044464,GO:0044699,GO:0044763,GO:0044765,GO:0051234,GO:0055085,GO:0071702
Smic40883	1.48622e-09	0.33161	Methylmalonate semialdehyde dehydrogenase [acylating] 2 OS=Geobacillus kaustophilus (strain HTA426) GN=iolA2 PE=3 SV=2	GO:0003674,GO:0003824,GO:0004491,GO:0005975,GO:0006020,GO:0006066,GO:0008150,GO:0008152,GO:0009056,GO:0009987,GO:0016052,GO:0016491,GO:0016620,GO:0016903,GO:0018478,GO:0019310,GO:0019751,GO:0044237,GO:0044238,GO:0044262,GO:0044275,GO:0044281,GO:0044282,GO:0044699,GO:0044710,GO:0044712,GO:0044723,GO:0044724,GO:0044763,GO:0046164,GO:0046174,GO:0055114,GO:0071704,GO:1901575,GO:1901615,GO:1901616
Smic41408	1.55488e-09	-1.19356	Polyubiquitin OS=Phytophthora infestans PE=1 SV=2	GO:0005575,GO:0005634,GO:0005737,GO:0043226,GO:0043227,GO:0043229,GO:0043231,GO:0044424,GO:0044464
Smic27206	1.71556e-09	-0.473002	Meiotic recombination protein DMC1 homolog OS=Lilium longiflorum GN=LIM15 PE=2 SV=1	GO:0000166,GO:0000280,GO:0001882,GO:0001883,GO:0003674,GO:0003676,GO:0003677,GO:0003824,GO:0005488,GO:0005524,GO:0005575,GO:0005634,GO:0006139,GO:0006152,GO:0006163,GO:0006195,GO:0006200,GO:0006259,GO:0006310,GO:0006725,GO:0006753,GO:0006793,GO:0006796,GO:0006807,GO:0006996,GO:0007049,GO:0007126,GO:0007131,GO:0008094,GO:0008150,GO:0008152,GO:0009056,GO:0009116,GO:0009117,GO:0009119,GO:0009123,GO:…
Smic18248	1.71556e-09	0.320553
Smic13372	1.80369e-09	0.431308	Probable ADP-ribosylation factor GTPase-activating protein AGD9 OS=Arabidopsis thaliana GN=AGD9 PE=1 SV=1	GO:0001101,GO:0003674,GO:0005083,GO:0005096,GO:0005488,GO:0006140,GO:0008047,GO:0008060,GO:0008150,GO:0008270,GO:0009118,GO:0009719,GO:0009725,GO:0009737,GO:0009894,GO:0010033,GO:0019219,GO:0019220,GO:0019222,GO:0030234,GO:0030695,GO:0030811,GO:0031323,GO:0031329,GO:0032312,GO:0032318,GO:0033121,GO:0033124,GO:0033993,GO:0042221,GO:0043085,GO:0043087,GO:0043167,GO:0043169,GO:0043547,GO:0044093,GO:…
Smic37874	1.84534e-09	-0.320858	mRNA export factor elf1 OS=Schizosaccharomyces pombe (strain 972 / ATCC 24843) GN=elf1 PE=1 SV=1	GO:0000166,GO:0001882,GO:0001883,GO:0003674,GO:0003824,GO:0005488,GO:0005524,GO:0005575,GO:0005634,GO:0005737,GO:0005829,GO:0006139,GO:0006152,GO:0006163,GO:0006195,GO:0006200,GO:0006405,GO:0006406,GO:0006725,GO:0006753,GO:0006793,GO:0006796,GO:0006807,GO:0006810,GO:0006913,GO:0008150,GO:0008152,GO:0009056,GO:0009116,GO:0009117,GO:0009119,GO:0009123,GO:0009125,GO:0009126,GO:0009128,GO:0009141,GO:…
Smic33391	1.89967e-09	-1.31564	DnaJ protein homolog OS=Cucumis sativus GN=DNAJ1 PE=2 SV=1	GO:0000166,GO:0001882,GO:0001883,GO:0003674,GO:0005488,GO:0005515,GO:0005524,GO:0005575,GO:0005886,GO:0006457,GO:0006950,GO:0008150,GO:0008152,GO:0009266,GO:0009408,GO:0009628,GO:0009987,GO:0016020,GO:0017076,GO:0019538,GO:0030554,GO:0031072,GO:0032549,GO:0032550,GO:0032553,GO:0032555,GO:0032559,GO:0035639,GO:0036094,GO:0043167,GO:0043168,GO:0043169,GO:0043170,GO:0044237,GO:0044238,GO:0044260,GO:…
Smic27796	2.07852e-09	-0.727419
Smic19608	2.51969e-09	0.318499
Smic42455	2.62505e-09	0.4179	Protein SphX OS=Synechococcus elongatus (strain PCC 7942) GN=sphX PE=1 SV=1	GO:0003674,GO:0005215,GO:0005575,GO:0005886,GO:0006810,GO:0008150,GO:0016020,GO:0044464,GO:0051234
Smic45494	2.64035e-09	0.755236
Smic18965	3.27607e-09	0.613657
Smic2907	3.5877e-09	0.513688	Ion transport protein OS=Arcobacter nitrofigilis (strain ATCC 33309 / DSM 7299 / LMG 7604 / NCTC 12251 / CI) GN=Arnit_1301 PE=4 SV=1	GO:0003674,GO:0005215,GO:0005216,GO:0005575,GO:0006810,GO:0006811,GO:0008150,GO:0009987,GO:0015075,GO:0015267,GO:0016020,GO:0016021,GO:0022803,GO:0022838,GO:0022857,GO:0022891,GO:0022892,GO:0034220,GO:0044425,GO:0044699,GO:0044763,GO:0044765,GO:0051234,GO:0055085
Smic22719	3.6489e-09	0.379826
Smic1389	3.7845e-09	0.77786	Ankyrin-2 OS=Homo sapiens GN=ANK2 PE=1 SV=4	GO:0001508,GO:0002027,GO:0003008,GO:0003012,GO:0003279,GO:0003283,GO:0003674,GO:0005198,GO:0005200,GO:0005488,GO:0005515,GO:0005575,GO:0005622,GO:0005737,GO:0005829,GO:0005856,GO:0005886,GO:0005887,GO:0005911,GO:0006605,GO:0006612,GO:0006810,GO:0006811,GO:0006812,GO:0006816,GO:0006873,GO:0006874,GO:0006875,GO:0006886,GO:0006928,GO:0006936,GO:0006937,GO:0006941,GO:0006942,GO:0007009,GO:0007043,GO:…
Smic26121	3.99125e-09	-0.443367	Bifunctional polynucleotide phosphatase/kinase OS=Homo sapiens GN=PNKP PE=1 SV=1	GO:0000166,GO:0000718,GO:0001882,GO:0001883,GO:0003674,GO:0003676,GO:0003677,GO:0003684,GO:0003690,GO:0003824,GO:0004518,GO:0004519,GO:0005488,GO:0005515,GO:0005524,GO:0005575,GO:0005634,GO:0005730,GO:0006139,GO:0006259,GO:0006260,GO:0006261,GO:0006281,GO:0006308,GO:0006725,GO:0006753,GO:0006793,GO:0006796,GO:0006807,GO:0006950,GO:0006974,GO:0006979,GO:0008150,GO:0008152,GO:0009056,GO:0009057,GO:…
Smic10468	4.52739e-09	0.369131	40S ribosomal protein S25 OS=Danio rerio GN=rps25 PE=2 SV=1	GO:0005575,GO:0005840,GO:0030529,GO:0032991,GO:0043226,GO:0043228,GO:0043229,GO:0043232,GO:0044424,GO:0044444,GO:0044464
Smic8775	5.58663e-09	-0.438918	Gamma-tubulin complex component 2 OS=Pongo abelii GN=TUBGCP2 PE=2 SV=1	GO:0000226,GO:0000922,GO:0005575,GO:0005737,GO:0005815,GO:0005856,GO:0005874,GO:0006996,GO:0007010,GO:0007017,GO:0008150,GO:0009987,GO:0016043,GO:0032991,GO:0043226,GO:0043228,GO:0043229,GO:0043232,GO:0043234,GO:0044422,GO:0044424,GO:0044430,GO:0044446,GO:0044464,GO:0044699,GO:0044763,GO:0071840,GO:1902589
Smic9847	5.97184e-09	0.329041	40S ribosomal protein S15 OS=Oryza sativa subsp. japonica GN=RPS15 PE=2 SV=2	GO:0003674,GO:0003676,GO:0003723,GO:0003735,GO:0005198,GO:0005488,GO:0005575,GO:0005730,GO:0005774,GO:0005829,GO:0005840,GO:0005886,GO:0005911,GO:0006412,GO:0008150,GO:0008152,GO:0009058,GO:0009059,GO:0009506,GO:0009987,GO:0015935,GO:0016020,GO:0019538,GO:0022626,GO:0022627,GO:0030054,GO:0030529,GO:0031090,GO:0032991,GO:0034645,GO:0043170,GO:0043226,GO:0043228,GO:0043229,GO:0043232,GO:0044237,GO:…
Smic13414	6.45536e-09	0.957759
Smic23324	6.45536e-09	-0.524675	Uncharacterized protein OS=Emiliania huxleyi CCMP1516 GN=EMIHUDRAFT_451576 PE=4 SV=1	GO:0003674,GO:0005488,GO:0008270,GO:0043167,GO:0043169,GO:0046872,GO:0046914
Smic40380	7.88003e-09	0.344102	Arylsulfatase B OS=Mus musculus GN=Arsb PE=2 SV=3	GO:0000323,GO:0003674,GO:0003824,GO:0003943,GO:0004065,GO:0005488,GO:0005575,GO:0005739,GO:0005764,GO:0005773,GO:0005783,GO:0005791,GO:0005794,GO:0006914,GO:0007417,GO:0007584,GO:0008150,GO:0008152,GO:0008484,GO:0009056,GO:0009268,GO:0009605,GO:0009628,GO:0009719,GO:0009725,GO:0009987,GO:0009991,GO:0010033,GO:0014070,GO:0016787,GO:0016788,GO:0031667,GO:0032502,GO:0033993,GO:0042221,GO:0043167,GO:…
Smic41116	8.17733e-09	-0.615822	4,5-DOPA dioxygenase extradiol OS=Mirabilis jalapa GN=DOD PE=1 SV=1	GO:0003674,GO:0003824,GO:0005488,GO:0005506,GO:0005575,GO:0005737,GO:0006725,GO:0008150,GO:0008152,GO:0008198,GO:0008270,GO:0009058,GO:0009987,GO:0016491,GO:0016701,GO:0016702,GO:0042440,GO:0043167,GO:0043169,GO:0044237,GO:0044424,GO:0044464,GO:0044699,GO:0044710,GO:0044711,GO:0046148,GO:0046566,GO:0046872,GO:0046914,GO:0050297,GO:0051213,GO:0055114
Smic37701	8.26088e-09	-0.497955	conserved unknown protein [Ectocarpus siliculosus]
Smic44375	1.00477e-08	-0.327155	hypothetical protein CHLNCDRAFT_133072 [Chlorella variabilis] >gi|307111732|gb|EFN59966.1| hypothetical protein CHLNCDRAFT_133072 [Chlorella variabilis]
Smic16636	1.0788e-08	0.342601	predicted protein [Bathycoccus prasinos] >gi|412990503|emb|CCO19821.1| predicted protein [Bathycoccus prasinos]
Smic26498	1.21885e-08	-0.383169	Tip elongation aberrant protein 1 OS=Schizosaccharomyces pombe (strain 972 / ATCC 24843) GN=tea1 PE=1 SV=1	GO:0003674,GO:0005488,GO:0005515,GO:0005575,GO:0005737,GO:0005856,GO:0005874,GO:0005875,GO:0007017,GO:0007163,GO:0008104,GO:0008150,GO:0008360,GO:0009987,GO:0010564,GO:0010570,GO:0015630,GO:0022603,GO:0022604,GO:0030427,GO:0031500,GO:0032153,GO:0032465,GO:0032878,GO:0032991,GO:0033036,GO:0034613,GO:0035838,GO:0035839,GO:0040008,GO:0043226,GO:0043228,GO:0043229,GO:0043232,GO:0043234,GO:0044422,GO:…
Smic4416	1.21885e-08	0.314506	40S ribosomal protein S11 OS=Dictyostelium discoideum GN=rps11 PE=1 SV=1	GO:0003674,GO:0003735,GO:0005198,GO:0005575,GO:0005622,GO:0005840,GO:0006412,GO:0006810,GO:0006897,GO:0006907,GO:0008150,GO:0008152,GO:0009058,GO:0009059,GO:0009987,GO:0016192,GO:0019538,GO:0030529,GO:0032991,GO:0034645,GO:0043170,GO:0043226,GO:0043228,GO:0043229,GO:0043232,GO:0044237,GO:0044238,GO:0044249,GO:0044260,GO:0044267,GO:0044351,GO:0044424,GO:0044444,GO:0044464,GO:0051234,GO:0071704,GO:…
Smic7176	1.32612e-08	0.428194
Smic8092	1.47551e-08	-0.302429	High affinity nitrate transporter 2.5 OS=Arabidopsis thaliana GN=NRT2.5 PE=2 SV=1	GO:0005575,GO:0005886,GO:0006082,GO:0006807,GO:0006810,GO:0008150,GO:0008152,GO:0009987,GO:0016020,GO:0016021,GO:0042126,GO:0042128,GO:0043436,GO:0044237,GO:0044281,GO:0044425,GO:0044464,GO:0044699,GO:0044710,GO:0044763,GO:0044765,GO:0051234,GO:0055085,GO:0071704,GO:0071941,GO:2001057
Smic1710	1.58889e-08	-0.564483	Plasma membrane iron permease OS=Saccharomyces cerevisiae (strain ATCC 204508 / S288c) GN=FTR1 PE=1 SV=1	GO:0000041,GO:0003674,GO:0005215,GO:0005381,GO:0005488,GO:0005515,GO:0005575,GO:0005886,GO:0006810,GO:0006811,GO:0006812,GO:0006820,GO:0006826,GO:0006827,GO:0006873,GO:0006875,GO:0006879,GO:0008150,GO:0008324,GO:0009987,GO:0015075,GO:0016020,GO:0016021,GO:0019725,GO:0022857,GO:0022890,GO:0022891,GO:0022892,GO:0030001,GO:0030003,GO:0032991,GO:0033212,GO:0033215,GO:0033573,GO:0034220,GO:0034755,GO:…
Smic5688	2.25168e-08	0.299373	Sodium-driven chloride bicarbonate exchanger OS=Bos taurus GN=SLC4A10 PE=2 SV=1	GO:0003674,GO:0005215,GO:0005452,GO:0005575,GO:0005886,GO:0006810,GO:0006811,GO:0006812,GO:0006814,GO:0006820,GO:0008150,GO:0008509,GO:0009987,GO:0015075,GO:0015291,GO:0015293,GO:0015297,GO:0015301,GO:0015672,GO:0016020,GO:0016021,GO:0022804,GO:0022857,GO:0022891,GO:0022892,GO:0030001,GO:0044425,GO:0044464,GO:0044699,GO:0044763,GO:0044765,GO:0051234,GO:0055085
Smic42384	2.47701e-08	0.307466
Smic20953	2.79647e-08	0.447333	Kynurenine 3-monooxygenase OS=Saccharomyces cerevisiae (strain ATCC 204508 / S288c) GN=BNA4 PE=1 SV=1	GO:0000166,GO:0003674,GO:0003824,GO:0004497,GO:0004502,GO:0005488,GO:0005575,GO:0005739,GO:0005741,GO:0006082,GO:0006139,GO:0006520,GO:0006568,GO:0006569,GO:0006576,GO:0006586,GO:0006725,GO:0006732,GO:0006733,GO:0006753,GO:0006793,GO:0006796,GO:0006807,GO:0008150,GO:0008152,GO:0009056,GO:0009058,GO:0009063,GO:0009072,GO:0009074,GO:0009108,GO:0009117,GO:0009165,GO:0009308,GO:0009310,GO:0009435,GO:…
Smic40833	2.93515e-08	0.564467
Smic2393	3.12002e-08	0.708537	hypothetical protein SPRG_18829 [Saprolegnia parasitica CBS 223.65]
Smic3791	3.37944e-08	0.363087	Rho GTPase-activating protein gacGG OS=Dictyostelium discoideum GN=gacGG PE=3 SV=1	GO:0003674,GO:0005096,GO:0005575,GO:0005622,GO:0005737,GO:0006140,GO:0007165,GO:0008047,GO:0008150,GO:0009118,GO:0009894,GO:0009987,GO:0019219,GO:0019220,GO:0019222,GO:0030234,GO:0030695,GO:0030811,GO:0031323,GO:0031329,GO:0033121,GO:0033124,GO:0043085,GO:0043087,GO:0043547,GO:0044093,GO:0044424,GO:0044464,GO:0050789,GO:0050790,GO:0050794,GO:0050896,GO:0051171,GO:0051174,GO:0051336,GO:0051345,GO:…
Smic6154	3.49487e-08	0.298906	Calcium-dependent protein kinase 2 OS=Plasmodium falciparum (isolate 3D7) GN=CPK2 PE=2 SV=3	GO:0000166,GO:0001882,GO:0001883,GO:0003674,GO:0003824,GO:0004672,GO:0004674,GO:0005488,GO:0005509,GO:0005524,GO:0006464,GO:0006468,GO:0006793,GO:0006796,GO:0008150,GO:0008152,GO:0009931,GO:0009987,GO:0010857,GO:0016301,GO:0016310,GO:0016740,GO:0016772,GO:0016773,GO:0017076,GO:0019538,GO:0030554,GO:0032549,GO:0032550,GO:0032553,GO:0032555,GO:0032559,GO:0035639,GO:0036094,GO:0036211,GO:0043167,GO:…
Smic26930	3.80093e-08	0.375476	Uncharacterized protein OS=Taphrina deformans (strain PYCC 5710 / ATCC 11124 / CBS 356.35 / IMI 108563 / JCM 9778 / NBRC 8474) GN=TAPDE_005642 PE=4 SV=1	GO:0005575,GO:0016020,GO:0016021,GO:0044425
Smic12316	3.80093e-08	-0.426384	Putative transmembrane protein OS=Vibrio sinaloensis DSM 21326 GN=VISI1226_06663 PE=4 SV=1	GO:0005575,GO:0016021,GO:0044425
Smic23239	3.83602e-08	-0.314046	Fucoxanthin-chlorophyll a-c binding protein F, chloroplastic (Fragment) OS=Macrocystis pyrifera GN=FCPF PE=2 SV=1	GO:0003674,GO:0005488,GO:0005575,GO:0006091,GO:0006464,GO:0008150,GO:0008152,GO:0009507,GO:0009521,GO:0009523,GO:0009535,GO:0009536,GO:0009579,GO:0009765,GO:0009987,GO:0015979,GO:0016020,GO:0016021,GO:0016168,GO:0018298,GO:0019538,GO:0030076,GO:0032991,GO:0034357,GO:0036211,GO:0042651,GO:0043170,GO:0043226,GO:0043227,GO:0043229,GO:0043231,GO:0043234,GO:0043412,GO:0044237,GO:0044238,GO:0044260,GO:…
Smic42932	3.95046e-08	-0.334829	D-glycerate 3-kinase, chloroplastic OS=Arabidopsis thaliana GN=GLYK PE=1 SV=2	GO:0000166,GO:0001882,GO:0001883,GO:0003674,GO:0003824,GO:0005488,GO:0005524,GO:0005575,GO:0006793,GO:0006796,GO:0008150,GO:0008152,GO:0008887,GO:0009058,GO:0009507,GO:0009526,GO:0009532,GO:0009536,GO:0009570,GO:0009853,GO:0009854,GO:0009941,GO:0009987,GO:0016301,GO:0016310,GO:0016740,GO:0016772,GO:0016773,GO:0017076,GO:0030554,GO:0031967,GO:0031975,GO:0032549,GO:0032550,GO:0032553,GO:0032555,GO:…
Smic36311	3.97582e-08	0.619227
Smic35635	4.41866e-08	0.353798
Smic8487	4.53444e-08	0.292629	E3 ubiquitin-protein ligase SIS3 OS=Arabidopsis thaliana GN=SIS3 PE=2 SV=2	GO:0000271,GO:0000302,GO:0003674,GO:0003824,GO:0004842,GO:0005488,GO:0005575,GO:0005975,GO:0005976,GO:0006464,GO:0006950,GO:0006979,GO:0007165,GO:0008150,GO:0008152,GO:0008270,GO:0009058,GO:0009059,GO:0009314,GO:0009416,GO:0009628,GO:0009642,GO:0009644,GO:0009743,GO:0009756,GO:0009987,GO:0010033,GO:0010035,GO:0010182,GO:0010383,GO:0010410,GO:0010413,GO:0016020,GO:0016021,GO:0016051,GO:0016567,GO:…
Smic17126	5.55951e-08	-0.409796	Sorting nexin-24 OS=Bos taurus GN=SNX24 PE=2 SV=1	GO:0003674,GO:0005488,GO:0005543,GO:0005575,GO:0006810,GO:0008150,GO:0008289,GO:0012506,GO:0015031,GO:0016020,GO:0030659,GO:0031090,GO:0031410,GO:0031982,GO:0035091,GO:0043167,GO:0043168,GO:0043226,GO:0043229,GO:0044422,GO:0044424,GO:0044433,GO:0044444,GO:0044446,GO:0044464,GO:0045184,GO:0051234,GO:0071702
Smic44452	5.75442e-08	0.403676	WGS project CAID00000000 data, contig chromosome 04 (Fragment) OS=Ostreococcus tauri GN=Ot04g02350 PE=4 SV=1	GO:0003674,GO:0005488,GO:0005509,GO:0043167,GO:0043169,GO:0046872
Smic4656	5.80334e-08	-1.08288	High affinity nitrate transporter 2.5 OS=Arabidopsis thaliana GN=NRT2.5 PE=2 SV=1	GO:0005575,GO:0005886,GO:0006082,GO:0006807,GO:0006810,GO:0008150,GO:0008152,GO:0009987,GO:0016020,GO:0016021,GO:0042126,GO:0042128,GO:0043436,GO:0044237,GO:0044281,GO:0044425,GO:0044464,GO:0044699,GO:0044710,GO:0044763,GO:0044765,GO:0051234,GO:0055085,GO:0071704,GO:0071941,GO:2001057
Smic39848	5.92249e-08	0.461238	Calcium-binding protein 1 OS=Rattus norvegicus GN=Cabp1 PE=1 SV=2	GO:0000139,GO:0001664,GO:0003674,GO:0005048,GO:0005102,GO:0005488,GO:0005509,GO:0005515,GO:0005575,GO:0005634,GO:0005737,GO:0005829,GO:0005856,GO:0005886,GO:0007275,GO:0008139,GO:0008150,GO:0009898,GO:0010646,GO:0010648,GO:0010649,GO:0010651,GO:0010959,GO:0014069,GO:0016020,GO:0019904,GO:0022898,GO:0023051,GO:0030425,GO:0031090,GO:0031800,GO:0032386,GO:0032387,GO:0032409,GO:0032410,GO:0032412,GO:…
Smic6021	6.07752e-08	-0.352743	Thiamine thiazole synthase 2, chloroplastic OS=Vitis vinifera GN=THI1-2 PE=3 SV=1	GO:0003674,GO:0005488,GO:0005575,GO:0005829,GO:0006725,GO:0006766,GO:0006767,GO:0006772,GO:0006790,GO:0006807,GO:0006950,GO:0008150,GO:0008152,GO:0009058,GO:0009110,GO:0009228,GO:0009507,GO:0009532,GO:0009536,GO:0009570,GO:0009987,GO:0018130,GO:0018131,GO:0019438,GO:0034641,GO:0042364,GO:0042723,GO:0042724,GO:0043167,GO:0043169,GO:0043226,GO:0043227,GO:0043229,GO:0043231,GO:0044237,GO:0044249,GO:…
Smic34775	6.36869e-08	0.302939
Smic23372	6.7645e-08	-0.763218	Phytanoyl-CoA dioxygenase OS=Paenibacillus mucilaginosus 3016 GN=PM3016_1071 PE=4 SV=1	GO:0003674,GO:0003824,GO:0008150,GO:0008152,GO:0016491,GO:0044699,GO:0044710,GO:0051213,GO:0055114
Smic39296	7.4361e-08	0.3581	Tubulin beta chain OS=Paramecium tetraurelia GN=bPT2 PE=3 SV=1	GO:0000166,GO:0001882,GO:0001883,GO:0003674,GO:0003824,GO:0003924,GO:0005198,GO:0005200,GO:0005488,GO:0005525,GO:0005575,GO:0005737,GO:0005856,GO:0005874,GO:0006139,GO:0006152,GO:0006163,GO:0006184,GO:0006195,GO:0006461,GO:0006725,GO:0006753,GO:0006793,GO:0006796,GO:0006807,GO:0007017,GO:0008150,GO:0008152,GO:0009056,GO:0009116,GO:0009117,GO:0009119,GO:0009141,GO:0009143,GO:0009144,GO:0009146,GO:…
Smic12861	7.4361e-08	0.344761
Smic21841	9.56116e-08	-0.466133	ABC transporter ATP-binding protein/permease wht-1 OS=Caenorhabditis elegans GN=wht-1 PE=2 SV=2	GO:0000166,GO:0001882,GO:0001883,GO:0003674,GO:0003824,GO:0005488,GO:0005524,GO:0005575,GO:0006139,GO:0006152,GO:0006163,GO:0006195,GO:0006200,GO:0006725,GO:0006753,GO:0006793,GO:0006796,GO:0006807,GO:0006810,GO:0008150,GO:0008152,GO:0009056,GO:0009116,GO:0009117,GO:0009119,GO:0009123,GO:0009125,GO:0009126,GO:0009128,GO:0009141,GO:0009143,GO:0009144,GO:0009146,GO:0009150,GO:0009154,GO:0009158,GO:…
Smic25337	9.71008e-08	0.456196
Smic36938	9.74464e-08	0.403656	Fucoxanthin-chlorophyll a-c binding protein F, chloroplastic (Fragment) OS=Macrocystis pyrifera GN=FCPF PE=2 SV=1	GO:0003674,GO:0005488,GO:0005575,GO:0006091,GO:0006464,GO:0008150,GO:0008152,GO:0009507,GO:0009521,GO:0009523,GO:0009535,GO:0009536,GO:0009579,GO:0009765,GO:0009987,GO:0015979,GO:0016020,GO:0016021,GO:0016168,GO:0018298,GO:0019538,GO:0030076,GO:0032991,GO:0034357,GO:0036211,GO:0042651,GO:0043170,GO:0043226,GO:0043227,GO:0043229,GO:0043231,GO:0043234,GO:0043412,GO:0044237,GO:0044238,GO:0044260,GO:…
Smic21051	9.82046e-08	-0.48208	U2 snRNP-associated SURP motif-containing protein OS=Pongo abelii GN=U2SURP PE=2 SV=1	GO:0000166,GO:0003674,GO:0003676,GO:0003723,GO:0005488,GO:0005575,GO:0005634,GO:0006139,GO:0006396,GO:0006725,GO:0006807,GO:0008150,GO:0008152,GO:0009987,GO:0016070,GO:0034641,GO:0036094,GO:0043170,GO:0043226,GO:0043227,GO:0043229,GO:0043231,GO:0044237,GO:0044238,GO:0044260,GO:0044424,GO:0044464,GO:0046483,GO:0071704,GO:0090304,GO:0097159,GO:1901265,GO:1901360,GO:1901363
Smic3077	9.82046e-08	0.404753	Cell differentiation protein RCD1 homolog OS=Xenopus tropicalis GN=rqcd1 PE=2 SV=1	GO:0000932,GO:0005575,GO:0005634,GO:0005737,GO:0006139,GO:0006351,GO:0006355,GO:0006417,GO:0006725,GO:0006807,GO:0008150,GO:0008152,GO:0009058,GO:0009059,GO:0009889,GO:0009892,GO:0009966,GO:0009968,GO:0009987,GO:0010468,GO:0010556,GO:0010605,GO:0010608,GO:0010629,GO:0010646,GO:0010648,GO:0016070,GO:0016458,GO:0018130,GO:0019219,GO:0019222,GO:0019438,GO:0023051,GO:0023057,GO:0030014,GO:0030529,GO:…
Smic4869	1.03381e-07	-0.288419	Proliferating cell nuclear antigen OS=Populus nigra GN=PCNA PE=2 SV=1	GO:0003674,GO:0003676,GO:0003677,GO:0005488,GO:0005575,GO:0005634,GO:0006139,GO:0006259,GO:0006260,GO:0006275,GO:0006725,GO:0006807,GO:0008150,GO:0008152,GO:0009058,GO:0009059,GO:0009889,GO:0009987,GO:0010556,GO:0019219,GO:0019222,GO:0030234,GO:0030337,GO:0031323,GO:0031326,GO:0032991,GO:0034641,GO:0034645,GO:0043170,GO:0043226,GO:0043227,GO:0043229,GO:0043231,GO:0043234,GO:0043626,GO:0044237,GO:…
Smic26125	1.11501e-07	-0.431975	Ribulose bisphosphate carboxylase, chloroplastic OS=Heterocapsa triquetra GN=rbcL PE=2 SV=1	GO:0000287,GO:0003674,GO:0003824,GO:0004497,GO:0005488,GO:0005575,GO:0005975,GO:0008150,GO:0008152,GO:0009058,GO:0009507,GO:0009536,GO:0009987,GO:0015977,GO:0015979,GO:0016020,GO:0016021,GO:0016051,GO:0016491,GO:0016829,GO:0016830,GO:0016831,GO:0016984,GO:0019253,GO:0019685,GO:0031090,GO:0031969,GO:0042170,GO:0043167,GO:0043169,GO:0043226,GO:0043227,GO:0043229,GO:0043231,GO:0044237,GO:0044238,GO:…
Smic21855	1.18409e-07	-0.394713
Smic47687	1.27771e-07	-0.464858	PREDICTED: mucin-5AC-like [Xenopus (Silurana) tropicalis]
Smic47798	1.31427e-07	0.329758
Smic43467	1.31559e-07	0.291052	Electrogenic sodium bicarbonate cotransporter 1 OS=Homo sapiens GN=SLC4A4 PE=1 SV=1	GO:0003674,GO:0005215,GO:0005452,GO:0005488,GO:0005515,GO:0005575,GO:0005886,GO:0005887,GO:0006810,GO:0006811,GO:0006812,GO:0006814,GO:0006820,GO:0008150,GO:0008324,GO:0008509,GO:0008510,GO:0008514,GO:0009987,GO:0015075,GO:0015077,GO:0015081,GO:0015103,GO:0015106,GO:0015291,GO:0015293,GO:0015294,GO:0015296,GO:0015297,GO:0015301,GO:0015672,GO:0015701,GO:0015711,GO:0016020,GO:0016021,GO:0016323,GO:…
Smic1698	1.33582e-07	0.324267	Aquaporin NIP2-1 OS=Oryza sativa subsp. japonica GN=NIP2-1 PE=1 SV=1	GO:0003674,GO:0005215,GO:0005575,GO:0005886,GO:0006810,GO:0006811,GO:0006820,GO:0008150,GO:0008509,GO:0015075,GO:0015103,GO:0015115,GO:0015698,GO:0015708,GO:0016020,GO:0016021,GO:0022857,GO:0022891,GO:0022892,GO:0044425,GO:0044426,GO:0044462,GO:0044464,GO:0044699,GO:0044765,GO:0048226,GO:0051234
Smic35612	1.34458e-07	-0.30012	Ammonium transporter 2 OS=Dictyostelium discoideum GN=amtB PE=1 SV=1	GO:0000323,GO:0003008,GO:0003674,GO:0005215,GO:0005575,GO:0005764,GO:0005765,GO:0005768,GO:0005773,GO:0005774,GO:0005886,GO:0006810,GO:0006811,GO:0006812,GO:0006820,GO:0007588,GO:0008150,GO:0008324,GO:0008509,GO:0008519,GO:0009987,GO:0010008,GO:0012506,GO:0015075,GO:0015077,GO:0015101,GO:0015103,GO:0015672,GO:0015696,GO:0015698,GO:0016020,GO:0016021,GO:0022857,GO:0022890,GO:0022891,GO:0022892,GO:…
Smic21285	1.43558e-07	1.08136	carbonate dehydratase [Lactobacillus mali] >gi|394424348|gb|EJE97502.1| carbonate dehydratase [Lactobacillus mali KCTC 3596 = DSM 20444]
Smic30961	1.50814e-07	0.291287	60S ribosomal protein L7a OS=Tetrahymena thermophila GN=RPL7A PE=1 SV=1	GO:0005575,GO:0005840,GO:0008150,GO:0022613,GO:0030529,GO:0032991,GO:0042254,GO:0043226,GO:0043228,GO:0043229,GO:0043232,GO:0044085,GO:0044424,GO:0044444,GO:0044464,GO:0071840
Smic10623	1.81522e-07	0.324395
Smic8733	1.89653e-07	-0.329925
Smic25689	1.93471e-07	0.318292	Phosphatidylinositol/phosphatidylcholine transfer protein SFH1 OS=Arabidopsis thaliana GN=SFH1 PE=2 SV=1	GO:0000139,GO:0000902,GO:0000904,GO:0003674,GO:0005215,GO:0005319,GO:0005548,GO:0005575,GO:0005622,GO:0005794,GO:0005886,GO:0006810,GO:0006811,GO:0006820,GO:0006869,GO:0008150,GO:0008526,GO:0009653,GO:0009791,GO:0009826,GO:0009913,GO:0009932,GO:0009987,GO:0010053,GO:0010054,GO:0015031,GO:0015711,GO:0015748,GO:0015914,GO:0016020,GO:0016043,GO:0016049,GO:0021700,GO:0022892,GO:0030154,GO:0030855,GO:…
Smic34776	1.98574e-07	0.498113	mRNA cap guanine-N7 methyltransferase OS=Candida albicans (strain SC5314 / ATCC MYA-2876) GN=ABD1 PE=3 SV=1	GO:0001510,GO:0003674,GO:0003676,GO:0003723,GO:0003824,GO:0004482,GO:0005488,GO:0005575,GO:0005634,GO:0006139,GO:0006370,GO:0006396,GO:0006397,GO:0006725,GO:0006807,GO:0008150,GO:0008152,GO:0008168,GO:0008170,GO:0008173,GO:0008174,GO:0008757,GO:0009451,GO:0009452,GO:0009987,GO:0016070,GO:0016071,GO:0016740,GO:0016741,GO:0032259,GO:0034641,GO:0035690,GO:0036260,GO:0036265,GO:0042221,GO:0042493,GO:…
Smic16109	1.98574e-07	-0.299864	Uncharacterized protein YlxY OS=Bacillus subtilis (strain 168) GN=ylxY PE=3 SV=2	GO:0003674,GO:0003824,GO:0005975,GO:0008150,GO:0008152,GO:0016787,GO:0016810,GO:0044238,GO:0071704
Smic29816	1.98842e-07	0.285745	Kinesin-related protein 1 OS=Dictyostelium discoideum GN=kif1 PE=1 SV=1	GO:0000166,GO:0001882,GO:0001883,GO:0003674,GO:0003774,GO:0003777,GO:0003824,GO:0005488,GO:0005515,GO:0005524,GO:0005575,GO:0005737,GO:0005856,GO:0005871,GO:0005874,GO:0005875,GO:0006810,GO:0006928,GO:0007017,GO:0007018,GO:0008017,GO:0008092,GO:0008150,GO:0008152,GO:0009987,GO:0012506,GO:0015631,GO:0016020,GO:0016462,GO:0016787,GO:0016817,GO:0016818,GO:0017076,GO:0017111,GO:0030554,GO:0030659,GO:…
Smic36902	2.04766e-07	0.301091	Uncharacterized protein HI_1586 OS=Haemophilus influenzae (strain ATCC 51907 / DSM 11121 / KW20 / Rd) GN=HI_1586 PE=4 SV=1	GO:0005575,GO:0005886,GO:0016020,GO:0016021,GO:0044425,GO:0044464
Smic23170	2.05384e-07	0.417298	Lon protease homolog, mitochondrial OS=Ostreococcus lucimarinus (strain CCE9901) GN=OSTLU_41620 PE=3 SV=1	GO:0000166,GO:0001882,GO:0001883,GO:0003674,GO:0003676,GO:0003677,GO:0003824,GO:0004175,GO:0004176,GO:0004252,GO:0005488,GO:0005524,GO:0005575,GO:0005739,GO:0005759,GO:0006139,GO:0006152,GO:0006163,GO:0006195,GO:0006200,GO:0006275,GO:0006461,GO:0006508,GO:0006515,GO:0006725,GO:0006753,GO:0006793,GO:0006796,GO:0006807,GO:0006950,GO:0006979,GO:0008150,GO:0008152,GO:0008233,GO:0008236,GO:0009056,GO:…
Smic1068	2.1246e-07	-0.517577	Uncharacterized protein OS=Desulfobacca acetoxidans (strain ATCC 700848 / DSM 11109 / ASRB2) GN=Desac_0254 PE=4 SV=1	GO:0008150,GO:0009987,GO:0019725,GO:0042592,GO:0044699,GO:0044763,GO:0045454,GO:0050789,GO:0050794,GO:0065007,GO:0065008
Smic11665	2.1246e-07	0.366363	60S acidic ribosomal protein P2 OS=Equus caballus GN=RPLP2 PE=3 SV=1	GO:0003674,GO:0003735,GO:0005198,GO:0005575,GO:0005622,GO:0005840,GO:0006414,GO:0008150,GO:0008152,GO:0009058,GO:0009059,GO:0009987,GO:0030529,GO:0032991,GO:0034645,GO:0043170,GO:0043226,GO:0043228,GO:0043229,GO:0043232,GO:0044237,GO:0044249,GO:0044260,GO:0044424,GO:0044444,GO:0044464,GO:0071704,GO:1901576
Smic4642	2.311e-07	-0.75229	High affinity nitrate transporter 2.5 OS=Arabidopsis thaliana GN=NRT2.5 PE=2 SV=1	GO:0005575,GO:0005886,GO:0006082,GO:0006807,GO:0006810,GO:0008150,GO:0008152,GO:0009987,GO:0016020,GO:0016021,GO:0042126,GO:0042128,GO:0043436,GO:0044237,GO:0044281,GO:0044425,GO:0044464,GO:0044699,GO:0044710,GO:0044763,GO:0044765,GO:0051234,GO:0055085,GO:0071704,GO:0071941,GO:2001057
Smic37828	2.3216e-07	0.338202	Vesicular acetylcholine transporter OS=Torpedo californica PE=2 SV=2	GO:0005575,GO:0006810,GO:0006836,GO:0008150,GO:0009987,GO:0016020,GO:0016021,GO:0044425,GO:0044699,GO:0044763,GO:0044765,GO:0051234,GO:0055085
Smic31200	2.34075e-07	0.316736
Smic38222	2.45766e-07	-0.307395	Tic20 family protein OS=Synechocystis sp. (strain PCC 6803 / Kazusa) GN=sll1737 PE=3 SV=1	GO:0005575,GO:0005886,GO:0016020,GO:0016021,GO:0044425,GO:0044464
Smic27703	2.58124e-07	0.691307
Smic10417	2.58124e-07	-0.438357	Potassium voltage-gated channel protein eag OS=Drosophila melanogaster GN=eag PE=1 SV=2	GO:0000155,GO:0000160,GO:0003008,GO:0003674,GO:0003824,GO:0004672,GO:0004673,GO:0004871,GO:0004872,GO:0005215,GO:0005216,GO:0005244,GO:0005249,GO:0005261,GO:0005267,GO:0005488,GO:0005515,GO:0005575,GO:0005886,GO:0006461,GO:0006793,GO:0006796,GO:0006810,GO:0006811,GO:0006812,GO:0006813,GO:0007165,GO:0007275,GO:0007399,GO:0007600,GO:0007606,GO:0007608,GO:0007610,GO:0007611,GO:0007612,GO:0007617,GO:…
Smic15707	2.65682e-07	-0.395691
Smic29583	2.65682e-07	-0.319755	Calcium/calmodulin-dependent protein kinase type II OS=Caenorhabditis briggsae GN=unc-43 PE=3 SV=1	GO:0000166,GO:0001882,GO:0001883,GO:0003674,GO:0003824,GO:0004672,GO:0004674,GO:0004683,GO:0005488,GO:0005515,GO:0005516,GO:0005524,GO:0005575,GO:0005737,GO:0006464,GO:0006468,GO:0006793,GO:0006796,GO:0006950,GO:0008150,GO:0008152,GO:0009987,GO:0016301,GO:0016310,GO:0016740,GO:0016772,GO:0016773,GO:0017076,GO:0019538,GO:0030554,GO:0032549,GO:0032550,GO:0032553,GO:0032555,GO:0032559,GO:0035639,GO:…
Smic439	2.83235e-07	-0.639091	PITH domain-containing protein GA19395 OS=Drosophila pseudoobscura pseudoobscura GN=GA19395 PE=3 SV=1	GO:0003674,GO:0005575,GO:0008150
Smic30542	2.86348e-07	-0.669627	Pentatricopeptide repeat-containing protein MRL1, chloroplastic OS=Arabidopsis thaliana GN=MRL1 PE=2 SV=2	GO:0005575,GO:0006081,GO:0006082,GO:0006090,GO:0006139,GO:0006351,GO:0006629,GO:0006644,GO:0006725,GO:0006793,GO:0006796,GO:0006807,GO:0006996,GO:0008150,GO:0008152,GO:0008610,GO:0008654,GO:0009058,GO:0009059,GO:0009240,GO:0009451,GO:0009507,GO:0009536,GO:0009653,GO:0009657,GO:0009658,GO:0009668,GO:0009886,GO:0009902,GO:0009987,GO:0010027,GO:0010103,GO:0010468,GO:0010608,GO:0016043,GO:0016070,GO:…
Smic29270	2.9352e-07	0.461081	UPF0051 protein slr0076 OS=Synechocystis sp. (strain PCC 6803 / Kazusa) GN=slr0076 PE=3 SV=1	GO:0008150,GO:0008152,GO:0009058,GO:0016043,GO:0016226,GO:0022607,GO:0031163,GO:0071840
Smic16478	2.9738e-07	0.336784	Aquaporin-4 OS=Notomys alexis GN=AQP4 PE=2 SV=1	GO:0003674,GO:0005215,GO:0005575,GO:0006810,GO:0008150,GO:0016020,GO:0016021,GO:0044425,GO:0051234
Smic25466	3.36419e-07	0.299716	Glycosyl transferase family 2 OS=Desulfovibrio fructosivorans JJ GN=DesfrDRAFT_2388 PE=4 SV=1	GO:0003674,GO:0003824,GO:0008150,GO:0008152,GO:0016740
Smic28582	3.4394e-07	-0.287185	Pumilio homolog 3 OS=Arabidopsis thaliana GN=APUM3 PE=1 SV=1	GO:0003674,GO:0003676,GO:0003723,GO:0003729,GO:0005488,GO:0005575,GO:0005737,GO:0005886,GO:0006417,GO:0008150,GO:0009889,GO:0010468,GO:0010556,GO:0010608,GO:0016020,GO:0019222,GO:0031323,GO:0031326,GO:0032268,GO:0044424,GO:0044464,GO:0044822,GO:0050789,GO:0050794,GO:0051246,GO:0060255,GO:0065007,GO:0080090,GO:0097159,GO:1901363,GO:2000112
Smic14046	3.60039e-07	0.401456	Signal peptide, CUB and EGF-like domain-containing protein 1 OS=Mus musculus GN=Scube1 PE=2 SV=2	GO:0003674,GO:0005488,GO:0005509,GO:0005515,GO:0005575,GO:0005576,GO:0005615,GO:0005886,GO:0006461,GO:0008150,GO:0009897,GO:0009986,GO:0016020,GO:0016043,GO:0019897,GO:0019898,GO:0022607,GO:0042802,GO:0043167,GO:0043169,GO:0043933,GO:0044421,GO:0044425,GO:0044459,GO:0044464,GO:0046872,GO:0046982,GO:0046983,GO:0051259,GO:0051260,GO:0065003,GO:0071822,GO:0071840,GO:0098552
Smic33788	3.80682e-07	0.421821	Pre-rRNA-processing protein ESF1 OS=Saccharomyces cerevisiae (strain ATCC 204508 / S288c) GN=ESF1 PE=1 SV=1	GO:0003674,GO:0003676,GO:0003723,GO:0005488,GO:0005575,GO:0005634,GO:0005730,GO:0006139,GO:0006364,GO:0006396,GO:0006725,GO:0006807,GO:0008150,GO:0008152,GO:0009987,GO:0016070,GO:0016072,GO:0022613,GO:0034470,GO:0034641,GO:0034660,GO:0042254,GO:0043170,GO:0043226,GO:0043227,GO:0043228,GO:0043229,GO:0043231,GO:0043232,GO:0044085,GO:0044237,GO:0044238,GO:0044260,GO:0044422,GO:0044424,GO:0044428,GO:…
Smic22332	4.22691e-07	-0.7373	hypothetical protein GUITHDRAFT_135839 [Guillardia theta CCMP2712] >gi|428180798|gb|EKX49664.1| hypothetical protein GUITHDRAFT_135839 [Guillardia theta CCMP2712]
Smic33242	4.23577e-07	-0.415968	Acyl-CoA synthetase family member 3, mitochondrial OS=Mus musculus GN=Acsf3 PE=2 SV=2	GO:0000166,GO:0001882,GO:0001883,GO:0003674,GO:0003824,GO:0005488,GO:0005524,GO:0005575,GO:0005739,GO:0006082,GO:0006629,GO:0006631,GO:0006633,GO:0008150,GO:0008152,GO:0008610,GO:0009056,GO:0009058,GO:0009987,GO:0016053,GO:0016054,GO:0016874,GO:0016877,GO:0016878,GO:0017076,GO:0019752,GO:0030554,GO:0032549,GO:0032550,GO:0032553,GO:0032555,GO:0032559,GO:0032787,GO:0035639,GO:0036094,GO:0043167,GO:…
Smic28267	4.2499e-07	0.311828	D-xylose-proton symporter-like 1 OS=Arabidopsis thaliana GN=At3g03090 PE=2 SV=1	GO:0003674,GO:0005215,GO:0005353,GO:0005355,GO:0005575,GO:0005774,GO:0006810,GO:0008150,GO:0008643,GO:0008645,GO:0009605,GO:0009607,GO:0009624,GO:0009653,GO:0009705,GO:0009845,GO:0009886,GO:0009909,GO:0009911,GO:0009987,GO:0010103,GO:0015144,GO:0015145,GO:0015149,GO:0015749,GO:0015755,GO:0015758,GO:0016020,GO:0016021,GO:0022857,GO:0022891,GO:0022892,GO:0031090,GO:0032501,GO:0032502,GO:0043207,GO:…
Smic26118	4.26318e-07	-0.848279	Ribulose bisphosphate carboxylase, chloroplastic OS=Heterocapsa triquetra GN=rbcL PE=2 SV=1	GO:0000287,GO:0003674,GO:0003824,GO:0004497,GO:0005488,GO:0005575,GO:0005975,GO:0008150,GO:0008152,GO:0009058,GO:0009507,GO:0009536,GO:0009987,GO:0015977,GO:0015979,GO:0016020,GO:0016021,GO:0016051,GO:0016491,GO:0016829,GO:0016830,GO:0016831,GO:0016984,GO:0019253,GO:0019685,GO:0031090,GO:0031969,GO:0042170,GO:0043167,GO:0043169,GO:0043226,GO:0043227,GO:0043229,GO:0043231,GO:0044237,GO:0044238,GO:…
Smic20629	4.26318e-07	-0.306449	Putative uncharacterized protein OS=Ajellomyces capsulatus (strain NAm1 / WU24) GN=HCAG_00379 PE=4 SV=1	GO:0003674,GO:0003774,GO:0003777,GO:0003824,GO:0005488,GO:0005575,GO:0005871,GO:0005875,GO:0006139,GO:0006725,GO:0006807,GO:0008150,GO:0008152,GO:0009116,GO:0009987,GO:0016462,GO:0016787,GO:0016817,GO:0016818,GO:0017111,GO:0032991,GO:0034641,GO:0043167,GO:0043169,GO:0043234,GO:0044237,GO:0044238,GO:0044281,GO:0044422,GO:0044424,GO:0044430,GO:0044446,GO:0044464,GO:0044699,GO:0044710,GO:0044763,GO:…
Smic14786	4.3821e-07	-0.770984	Linear gramicidin synthase subunit C OS=Brevibacillus parabrevis GN=lgrC PE=3 SV=1	GO:0003674,GO:0003824,GO:0005488,GO:0008150,GO:0008152,GO:0009058,GO:0009987,GO:0016597,GO:0016853,GO:0016874,GO:0016999,GO:0017000,GO:0017144,GO:0019842,GO:0031177,GO:0031406,GO:0033218,GO:0036094,GO:0043167,GO:0043168,GO:0043177,GO:0044237,GO:0044249,GO:0072341
Smic28839	4.42695e-07	-0.653933	Cholesterol desaturase daf-36 OS=Caenorhabditis elegans GN=daf-36 PE=1 SV=2	GO:0003674,GO:0003824,GO:0005488,GO:0005575,GO:0005737,GO:0006066,GO:0006629,GO:0008150,GO:0008152,GO:0008202,GO:0008203,GO:0016020,GO:0016021,GO:0016125,GO:0016491,GO:0016627,GO:0016628,GO:0043167,GO:0043169,GO:0044238,GO:0044281,GO:0044424,GO:0044425,GO:0044464,GO:0044699,GO:0044710,GO:0046872,GO:0047598,GO:0051536,GO:0051537,GO:0051540,GO:0055114,GO:0071704,GO:1901360,GO:1901615
Smic21498	4.60627e-07	-0.425222	Endonuclease exonuclease phosphatase domain containing protein OS=Haemonchus contortus GN=HCOI_01080600 PE=4 SV=1	GO:0003674,GO:0003824,GO:0004518,GO:0004519,GO:0004527,GO:0006139,GO:0006725,GO:0006807,GO:0008150,GO:0008152,GO:0009987,GO:0016787,GO:0016788,GO:0034641,GO:0043170,GO:0044237,GO:0044238,GO:0046483,GO:0071704,GO:0090304,GO:0090305,GO:1901360
Smic21344	4.66843e-07	-0.332913	Zinc transporter ZIP12 OS=Macaca fascicularis GN=SLC39A12 PE=2 SV=1	GO:0000041,GO:0003674,GO:0005215,GO:0005575,GO:0006810,GO:0006811,GO:0006812,GO:0006829,GO:0008150,GO:0008324,GO:0009987,GO:0015075,GO:0016020,GO:0016021,GO:0022857,GO:0022890,GO:0022891,GO:0022892,GO:0030001,GO:0044425,GO:0044699,GO:0044763,GO:0044765,GO:0046873,GO:0051234,GO:0055085
Smic39391	4.71546e-07	-0.593664	Salicylate hydroxylase OS=Pseudomonas putida GN=nahG PE=4 SV=1	GO:0003674,GO:0003824,GO:0004497,GO:0006725,GO:0008150,GO:0008152,GO:0009056,GO:0009987,GO:0016491,GO:0016705,GO:0016709,GO:0018658,GO:0019439,GO:0044237,GO:0044248,GO:0044699,GO:0044710,GO:0055114
Smic33619	4.7291e-07	-0.406375	DNA-(apurinic or apyrimidinic site) lyase 2 OS=Bos taurus GN=APEX2 PE=2 SV=1	GO:0000737,GO:0003674,GO:0003676,GO:0003677,GO:0003824,GO:0003906,GO:0004518,GO:0004519,GO:0004520,GO:0004527,GO:0004536,GO:0005488,GO:0005575,GO:0005622,GO:0005634,GO:0005737,GO:0005739,GO:0006139,GO:0006259,GO:0006281,GO:0006308,GO:0006310,GO:0006725,GO:0006807,GO:0006950,GO:0006974,GO:0007049,GO:0008150,GO:0008152,GO:0008270,GO:0009056,GO:0009057,GO:0009987,GO:0016787,GO:0016788,GO:0016829,GO:…
Smic45739	5.49974e-07	0.494002	Acid ceramidase OS=Mus musculus GN=Asah1 PE=1 SV=1	GO:0000323,GO:0003674,GO:0003824,GO:0005575,GO:0005764,GO:0005773,GO:0006629,GO:0008150,GO:0008152,GO:0010033,GO:0016787,GO:0016810,GO:0016811,GO:0017040,GO:0030324,GO:0032502,GO:0042221,GO:0043226,GO:0043227,GO:0043229,GO:0043231,GO:0044238,GO:0044424,GO:0044444,GO:0044464,GO:0044699,GO:0044710,GO:0044767,GO:0048513,GO:0048856,GO:0050896,GO:0071704
Smic29946	5.77673e-07	-0.707124	Sphingosine-1-phosphate lyase 1 OS=Homo sapiens GN=SGPL1 PE=1 SV=3	GO:0001553,GO:0001570,GO:0001667,GO:0001822,GO:0003006,GO:0003674,GO:0003824,GO:0005488,GO:0005515,GO:0005575,GO:0005783,GO:0005789,GO:0006082,GO:0006629,GO:0006631,GO:0006643,GO:0006665,GO:0006672,GO:0006807,GO:0006915,GO:0006928,GO:0007165,GO:0007166,GO:0007167,GO:0007169,GO:0007276,GO:0007283,GO:0008117,GO:0008150,GO:0008152,GO:0008202,GO:0008209,GO:0008210,GO:0008219,GO:0008406,GO:0008585,GO:…
Smic40777	6.10706e-07	0.305982	Retrovirus-related Pol polyprotein from transposon TNT 1-94 OS=Nicotiana tabacum PE=2 SV=1	GO:0003674,GO:0003676,GO:0003824,GO:0003964,GO:0004175,GO:0004190,GO:0004518,GO:0004519,GO:0005488,GO:0006139,GO:0006259,GO:0006260,GO:0006278,GO:0006508,GO:0006725,GO:0006807,GO:0008150,GO:0008152,GO:0008233,GO:0008270,GO:0009058,GO:0009059,GO:0009987,GO:0015074,GO:0016740,GO:0016772,GO:0016779,GO:0016787,GO:0016788,GO:0019538,GO:0034061,GO:0034641,GO:0034645,GO:0043167,GO:0043169,GO:0043170,GO:…
Smic8583	6.49584e-07	0.292282	hypothetical protein AURANDRAFT_65863 [Aureococcus anophagefferens]
Smic28698	7.03865e-07	0.370951	GDP-mannose transporter GONST1 OS=Arabidopsis thaliana GN=GONST1 PE=1 SV=2	GO:0000139,GO:0003674,GO:0005215,GO:0005338,GO:0005458,GO:0005575,GO:0005794,GO:0006810,GO:0006862,GO:0008150,GO:0008509,GO:0008514,GO:0008643,GO:0009987,GO:0015075,GO:0015215,GO:0015605,GO:0015748,GO:0015780,GO:0015784,GO:0015931,GO:0015932,GO:0016020,GO:0016021,GO:0022857,GO:0022891,GO:0022892,GO:0031090,GO:0036079,GO:0036080,GO:0043226,GO:0043227,GO:0043229,GO:0043231,GO:0044422,GO:0044424,GO:…
Smic32864	7.04097e-07	-0.299289	Uncharacterized protein OS=Thalassiosira oceanica GN=THAOC_19833 PE=4 SV=1	GO:0003674,GO:0005215,GO:0005575,GO:0006810,GO:0006811,GO:0006812,GO:0008150,GO:0008324,GO:0009987,GO:0015075,GO:0016021,GO:0022857,GO:0022891,GO:0022892,GO:0044425,GO:0044699,GO:0044763,GO:0044765,GO:0051234,GO:0055085
Smic9608	7.96061e-07	0.355233	DEAD-box ATP-dependent RNA helicase 9 OS=Oryza sativa subsp. japonica GN=Os12g0611200 PE=2 SV=1	GO:0000166,GO:0001882,GO:0001883,GO:0003674,GO:0003676,GO:0003723,GO:0003824,GO:0004386,GO:0005488,GO:0005524,GO:0008150,GO:0008152,GO:0016462,GO:0016787,GO:0016817,GO:0016818,GO:0017076,GO:0017111,GO:0030554,GO:0032549,GO:0032550,GO:0032553,GO:0032555,GO:0032559,GO:0035639,GO:0036094,GO:0043167,GO:0043168,GO:0097159,GO:0097367,GO:1901265,GO:1901363
Smic9777	8.09073e-07	-0.352492	hypothetical protein AURANDRAFT_65688 [Aureococcus anophagefferens]
Smic29011	8.48646e-07	1.11459
Smic30265	8.48646e-07	0.270696
Smic29659	8.84134e-07	-0.519335	Procollagen galactosyltransferase 1 OS=Bos taurus GN=COLGALT1 PE=2 SV=1	GO:0000271,GO:0003674,GO:0003824,GO:0005575,GO:0005783,GO:0005788,GO:0005975,GO:0005976,GO:0006629,GO:0008150,GO:0008152,GO:0008194,GO:0008378,GO:0008610,GO:0008653,GO:0009058,GO:0009059,GO:0009103,GO:0009987,GO:0016051,GO:0016740,GO:0016757,GO:0016758,GO:0031974,GO:0033692,GO:0034637,GO:0034645,GO:0035250,GO:0043170,GO:0043226,GO:0043227,GO:0043229,GO:0043231,GO:0043233,GO:0044237,GO:0044238,GO:…
Smic1067	9.58543e-07	0.623512	Putative uncharacterized protein OS=Aureococcus anophagefferens GN=AURANDRAFT_61000 PE=3 SV=1	GO:0001071,GO:0001522,GO:0003674,GO:0003676,GO:0003677,GO:0003700,GO:0003824,GO:0004553,GO:0005488,GO:0005575,GO:0005634,GO:0005975,GO:0006139,GO:0006355,GO:0006725,GO:0006807,GO:0008150,GO:0008152,GO:0009451,GO:0009889,GO:0009987,GO:0010468,GO:0010556,GO:0016070,GO:0016787,GO:0016798,GO:0019219,GO:0019222,GO:0022613,GO:0031323,GO:0031326,GO:0034641,GO:0042254,GO:0043170,GO:0043226,GO:0043227,GO:…
Smic38415	1.01811e-06	-0.309305	Alpha-amylase AMY3 OS=Triticum aestivum GN=AMY1.1 PE=2 SV=1	GO:0003674,GO:0003824,GO:0004553,GO:0004556,GO:0005488,GO:0005509,GO:0005975,GO:0008150,GO:0008152,GO:0016160,GO:0016787,GO:0016798,GO:0043167,GO:0043169,GO:0044238,GO:0046872,GO:0071704
Smic35949	1.02106e-06	-0.349572	Predicted protein OS=Thalassiosira pseudonana GN=THAPS_10885 PE=4 SV=1	GO:0000272,GO:0003674,GO:0003824,GO:0004553,GO:0004567,GO:0005975,GO:0005976,GO:0008150,GO:0008152,GO:0009056,GO:0009057,GO:0009987,GO:0010412,GO:0015923,GO:0016052,GO:0016787,GO:0016798,GO:0016998,GO:0043170,GO:0044036,GO:0044237,GO:0044238,GO:0044247,GO:0044248,GO:0044260,GO:0044262,GO:0044264,GO:0044275,GO:0046355,GO:0071704,GO:1901575
Smic10541	1.04929e-06	-0.376626	Ankyrin repeat domain-containing protein 17 OS=Homo sapiens GN=ANKRD17 PE=1 SV=3	GO:0001955,GO:0003674,GO:0003676,GO:0003723,GO:0005488,GO:0005575,GO:0005634,GO:0005737,GO:0008150,GO:0009987,GO:0016020,GO:0016032,GO:0021700,GO:0032502,GO:0043226,GO:0043227,GO:0043229,GO:0043231,GO:0044403,GO:0044419,GO:0044424,GO:0044464,GO:0044699,GO:0044764,GO:0044767,GO:0044822,GO:0045595,GO:0045596,GO:0048519,GO:0048523,GO:0050789,GO:0050793,GO:0050794,GO:0051093,GO:0051147,GO:0051148,GO:…
Smic24365	1.08818e-06	0.764657	Ubiquitin-conjugating enzyme E2 14 OS=Schizosaccharomyces pombe (strain 972 / ATCC 24843) GN=ubc14 PE=3 SV=1	GO:0000166,GO:0001882,GO:0001883,GO:0003674,GO:0003824,GO:0004842,GO:0005488,GO:0005515,GO:0005524,GO:0005575,GO:0006464,GO:0008150,GO:0008152,GO:0009987,GO:0016567,GO:0016740,GO:0016874,GO:0016879,GO:0016881,GO:0017076,GO:0019538,GO:0030554,GO:0032446,GO:0032549,GO:0032550,GO:0032553,GO:0032555,GO:0032559,GO:0035639,GO:0036094,GO:0036211,GO:0043167,GO:0043168,GO:0043170,GO:0043412,GO:0044237,GO:…
Smic20694	1.08818e-06	-0.525924	hypothetical protein VOLCADRAFT_121013 [Volvox carteri f. nagariensis] >gi|300262965|gb|EFJ47168.1| hypothetical protein VOLCADRAFT_121013 [Volvox carteri f. nagariensis]
Smic10395	1.0936e-06	-0.451095	Ras-related protein RABF1 OS=Arabidopsis thaliana GN=RABF1 PE=1 SV=1	GO:0000166,GO:0001882,GO:0001883,GO:0003674,GO:0003824,GO:0003924,GO:0005488,GO:0005515,GO:0005525,GO:0005575,GO:0005768,GO:0005769,GO:0005886,GO:0006139,GO:0006152,GO:0006163,GO:0006184,GO:0006195,GO:0006605,GO:0006623,GO:0006725,GO:0006753,GO:0006793,GO:0006796,GO:0006807,GO:0006810,GO:0006886,GO:0006897,GO:0007034,GO:0007165,GO:0007264,GO:0008150,GO:0008152,GO:0009056,GO:0009116,GO:0009117,GO:…
Smic19194	1.1403e-06	0.298419
Smic30330	1.20111e-06	0.291111	Zinc metalloproteinase nas-28 OS=Caenorhabditis elegans GN=nas-28 PE=1 SV=4	GO:0003674,GO:0003824,GO:0004175,GO:0004222,GO:0005488,GO:0005575,GO:0005576,GO:0006508,GO:0008150,GO:0008152,GO:0008233,GO:0008237,GO:0008270,GO:0016787,GO:0019538,GO:0043167,GO:0043169,GO:0043170,GO:0044238,GO:0046872,GO:0046914,GO:0070011,GO:0071704
Smic29142	1.21981e-06	0.473601
Smic1881	1.23636e-06	-0.378931	Putative ammonium transporter sll0108 OS=Synechocystis sp. (strain PCC 6803 / Kazusa) GN=sll0108 PE=3 SV=1	GO:0003674,GO:0005215,GO:0005575,GO:0005886,GO:0006810,GO:0006811,GO:0006812,GO:0006820,GO:0008150,GO:0008324,GO:0008509,GO:0008519,GO:0009987,GO:0015075,GO:0015077,GO:0015101,GO:0015103,GO:0015672,GO:0015696,GO:0015698,GO:0016020,GO:0016021,GO:0022857,GO:0022890,GO:0022891,GO:0022892,GO:0034220,GO:0044425,GO:0044464,GO:0044699,GO:0044763,GO:0044765,GO:0051234,GO:0055085,GO:0071705,GO:0072488
Smic30991	1.26187e-06	0.265705	60S ribosomal protein L5 OS=Theileria parva GN=RPL5 PE=3 SV=1	GO:0003674,GO:0003676,GO:0003723,GO:0003735,GO:0005198,GO:0005488,GO:0005575,GO:0005622,GO:0005737,GO:0005840,GO:0006412,GO:0008097,GO:0008150,GO:0008152,GO:0009058,GO:0009059,GO:0009987,GO:0019538,GO:0019843,GO:0030529,GO:0032991,GO:0034645,GO:0043170,GO:0043226,GO:0043228,GO:0043229,GO:0043232,GO:0044237,GO:0044238,GO:0044249,GO:0044260,GO:0044267,GO:0044424,GO:0044444,GO:0044464,GO:0071704,GO:…
Smic21609	1.27373e-06	0.336315
Smic19244	1.27373e-06	0.32697	predicted protein [Thalassiosira pseudonana CCMP1335] >gi|220970736|gb|EED89072.1| predicted protein [Thalassiosira pseudonana CCMP1335]
Smic38092	1.28445e-06	0.781018
Smic25666	1.4101e-06	0.279452	BAG domain containing protein OS=Acanthamoeba castellanii str. Neff GN=ACA1_080730 PE=4 SV=1	GO:0003674,GO:0005488,GO:0005515,GO:0051087
Smic3685	1.46098e-06	-0.600743
Smic23216	1.59947e-06	-0.268594	Apocytochrome f OS=Nephroselmis olivacea GN=petA PE=3 SV=1	GO:0003674,GO:0005488,GO:0005506,GO:0005575,GO:0008150,GO:0008152,GO:0009055,GO:0009507,GO:0009535,GO:0009536,GO:0009579,GO:0009987,GO:0015979,GO:0016020,GO:0016021,GO:0020037,GO:0031361,GO:0034357,GO:0042651,GO:0043167,GO:0043169,GO:0043226,GO:0043227,GO:0043229,GO:0043231,GO:0044237,GO:0044422,GO:0044424,GO:0044425,GO:0044434,GO:0044435,GO:0044436,GO:0044444,GO:0044446,GO:0044464,GO:0044699,GO:…
Smic8318	1.61149e-06	0.264735	40S ribosomal protein S6 OS=Branchiostoma floridae GN=RPS6 PE=3 SV=1	GO:0003674,GO:0003735,GO:0005198,GO:0005575,GO:0005622,GO:0005840,GO:0006412,GO:0008150,GO:0008152,GO:0009058,GO:0009059,GO:0009987,GO:0019538,GO:0030529,GO:0032991,GO:0034645,GO:0043170,GO:0043226,GO:0043228,GO:0043229,GO:0043232,GO:0044237,GO:0044238,GO:0044249,GO:0044260,GO:0044267,GO:0044424,GO:0044444,GO:0044464,GO:0071704,GO:1901576
Smic13707	1.63053e-06	0.310635	40S ribosomal protein S17 OS=Solanum lycopersicum GN=RPS17 PE=2 SV=3	GO:0003674,GO:0003735,GO:0005198,GO:0005575,GO:0005622,GO:0005730,GO:0005829,GO:0005840,GO:0005886,GO:0006412,GO:0008150,GO:0008152,GO:0009058,GO:0009059,GO:0009987,GO:0015935,GO:0016020,GO:0019538,GO:0022626,GO:0022627,GO:0030529,GO:0032991,GO:0034645,GO:0043170,GO:0043226,GO:0043228,GO:0043229,GO:0043232,GO:0044237,GO:0044238,GO:0044249,GO:0044260,GO:0044267,GO:0044391,GO:0044422,GO:0044424,GO:…
Smic19353	1.71097e-06	0.337691	hypothetical protein [Bacillus cereus] >gi|401641984|gb|EJS59701.1| hypothetical protein ICG_01741 [Bacillus cereus BAG1X1-3]
Smic33011	1.71303e-06	0.306198
Smic1155	1.76294e-06	-0.340195
Smic34915	1.9683e-06	-0.329613
Smic32811	1.98218e-06	0.372105
Smic24719	1.98218e-06	0.38299	Uncharacterized sulfatase PB10D8.02c OS=Schizosaccharomyces pombe (strain 972 / ATCC 24843) GN=SPBPB10D8.02c PE=3 SV=1	GO:0003674,GO:0003824,GO:0004065,GO:0005488,GO:0005575,GO:0005634,GO:0005737,GO:0005829,GO:0006790,GO:0008150,GO:0008152,GO:0008484,GO:0009987,GO:0016787,GO:0016788,GO:0043167,GO:0043169,GO:0043226,GO:0043227,GO:0043229,GO:0043231,GO:0044237,GO:0044424,GO:0044444,GO:0044464,GO:0046872
Smic33492	2.04862e-06	-0.304894	Fucoxanthin-chlorophyll a-c binding protein F, chloroplastic (Fragment) OS=Macrocystis pyrifera GN=FCPF PE=2 SV=1	GO:0003674,GO:0005488,GO:0005575,GO:0006091,GO:0006464,GO:0008150,GO:0008152,GO:0009507,GO:0009521,GO:0009523,GO:0009535,GO:0009536,GO:0009579,GO:0009765,GO:0009987,GO:0015979,GO:0016020,GO:0016021,GO:0016168,GO:0018298,GO:0019538,GO:0030076,GO:0032991,GO:0034357,GO:0036211,GO:0042651,GO:0043170,GO:0043226,GO:0043227,GO:0043229,GO:0043231,GO:0043234,GO:0043412,GO:0044237,GO:0044238,GO:0044260,GO:…
Smic30098	2.0936e-06	-0.310282	Cysteine proteinase 7 OS=Dictyostelium discoideum GN=cprG PE=1 SV=1	GO:0000323,GO:0003674,GO:0003824,GO:0005575,GO:0005615,GO:0005764,GO:0005773,GO:0006508,GO:0006810,GO:0006897,GO:0006907,GO:0008150,GO:0008152,GO:0008233,GO:0008234,GO:0016192,GO:0016787,GO:0019538,GO:0043170,GO:0043226,GO:0043227,GO:0043229,GO:0043231,GO:0044238,GO:0044351,GO:0044421,GO:0044424,GO:0044444,GO:0044464,GO:0051234,GO:0070011,GO:0071704
Smic26952	2.19602e-06	0.292254	Coiled-coil domain-containing protein 38 OS=Mus musculus GN=Ccdc38 PE=2 SV=1	GO:0003674,GO:0005575,GO:0008150
Smic2980	2.2018e-06	0.277104	Serpin A3-8 OS=Bos taurus GN=SERPINA3-8 PE=2 SV=1	GO:0003674,GO:0004857,GO:0004866,GO:0004867,GO:0005575,GO:0005576,GO:0005615,GO:0008150,GO:0010466,GO:0010468,GO:0010951,GO:0016023,GO:0019222,GO:0030141,GO:0030162,GO:0030234,GO:0030414,GO:0031410,GO:0031982,GO:0031988,GO:0042583,GO:0043086,GO:0043226,GO:0043227,GO:0043229,GO:0043231,GO:0044092,GO:0044421,GO:0044424,GO:0044444,GO:0044464,GO:0050789,GO:0050790,GO:0051246,GO:0051336,GO:0051346,GO:…
Smic26151	2.2117e-06	-0.42602
Smic25225	2.26462e-06	0.415311	60S ribosomal protein L23a OS=Rattus norvegicus GN=Rpl23a PE=2 SV=1	GO:0000166,GO:0003674,GO:0003676,GO:0003723,GO:0003735,GO:0005198,GO:0005488,GO:0005575,GO:0005622,GO:0005634,GO:0005840,GO:0006412,GO:0008150,GO:0008152,GO:0009058,GO:0009059,GO:0009987,GO:0019538,GO:0019843,GO:0030529,GO:0031932,GO:0032991,GO:0034645,GO:0036094,GO:0038201,GO:0043170,GO:0043226,GO:0043227,GO:0043228,GO:0043229,GO:0043231,GO:0043232,GO:0043234,GO:0044237,GO:0044238,GO:0044249,GO:…
Smic600	2.26753e-06	0.452224	hypothetical protein Pmar_PMAR001971 [Perkinsus marinus ATCC 50983] >gi|239865482|gb|EEQ98156.1| hypothetical protein Pmar_PMAR001971 [Perkinsus marinus ATCC 50983]
Smic6731	2.26855e-06	-0.318305
Smic2540	2.31472e-06	-0.358646	Vacuolar amino acid transporter 1 OS=Saccharomyces cerevisiae (strain ATCC 204508 / S288c) GN=AVT1 PE=1 SV=1	GO:0000322,GO:0000323,GO:0000324,GO:0000329,GO:0003333,GO:0003674,GO:0005215,GO:0005302,GO:0005342,GO:0005575,GO:0005773,GO:0005774,GO:0006810,GO:0006811,GO:0006812,GO:0006820,GO:0006865,GO:0006868,GO:0007034,GO:0008150,GO:0008324,GO:0008509,GO:0008514,GO:0009987,GO:0015075,GO:0015171,GO:0015173,GO:0015175,GO:0015179,GO:0015186,GO:0015188,GO:0015658,GO:0015711,GO:0015801,GO:0015803,GO:0015804,GO:…
Smic3714	2.56503e-06	-0.385126	unknown [Karlodinium veneficum]
Smic7843	2.60424e-06	0.868532
Smic7699	2.60512e-06	-0.613481	Alpha-N-acetylglucosaminidase OS=Homo sapiens GN=NAGLU PE=1 SV=2	GO:0000323,GO:0003674,GO:0003824,GO:0004553,GO:0004561,GO:0005575,GO:0005764,GO:0005773,GO:0005775,GO:0005975,GO:0006022,GO:0006026,GO:0006027,GO:0006807,GO:0006996,GO:0007033,GO:0007040,GO:0007399,GO:0007610,GO:0007622,GO:0007623,GO:0007626,GO:0008150,GO:0008152,GO:0009056,GO:0009057,GO:0009653,GO:0009987,GO:0015929,GO:0016043,GO:0016787,GO:0016798,GO:0021680,GO:0030203,GO:0031974,GO:0031982,GO:…
Smic30054	2.7562e-06	0.296137
Smic47653	2.80335e-06	-0.317734
Smic38891	2.82957e-06	-0.416514	Uncharacterized protein OS=Emiliania huxleyi CCMP1516 GN=EMIHUDRAFT_244377 PE=4 SV=1	GO:0003674,GO:0003824,GO:0005488,GO:0005575,GO:0005737,GO:0008150,GO:0008152,GO:0016462,GO:0016787,GO:0016817,GO:0016818,GO:0030145,GO:0043167,GO:0043169,GO:0044424,GO:0044464,GO:0046872,GO:0046914
Smic2832	2.88404e-06	-0.31888	Sterol 26-hydroxylase, mitochondrial OS=Rattus norvegicus GN=Cyp27a1 PE=1 SV=1	GO:0003674,GO:0003824,GO:0004497,GO:0005488,GO:0005506,GO:0005575,GO:0005739,GO:0005740,GO:0005743,GO:0006066,GO:0006629,GO:0006694,GO:0006706,GO:0006766,GO:0006775,GO:0008150,GO:0008152,GO:0008202,GO:0008203,GO:0008395,GO:0008610,GO:0009056,GO:0009058,GO:0009110,GO:0009987,GO:0016020,GO:0016042,GO:0016125,GO:0016491,GO:0016705,GO:0016709,GO:0019751,GO:0019866,GO:0020037,GO:0030343,GO:0031073,GO:…
Smic44082	3.06812e-06	0.92331	Uncharacterized protein OS=Emiliania huxleyi CCMP1516 GN=EMIHUDRAFT_469719 PE=4 SV=1	GO:0003674,GO:0003824,GO:0004553,GO:0005975,GO:0008150,GO:0008152,GO:0016787,GO:0016798,GO:0044238,GO:0071704
Smic20927	3.10408e-06	0.319838	PREDICTED: uncharacterized protein LOC100179010 [Ciona intestinalis]
Smic35146	3.13863e-06	0.358547	60S ribosomal protein L18a-3 OS=Arabidopsis thaliana GN=RPL18AC PE=2 SV=1	GO:0003674,GO:0003735,GO:0005198,GO:0005575,GO:0005829,GO:0005840,GO:0005911,GO:0006412,GO:0008150,GO:0008152,GO:0009058,GO:0009059,GO:0009506,GO:0009987,GO:0015934,GO:0016020,GO:0019538,GO:0022625,GO:0022626,GO:0030054,GO:0030529,GO:0032991,GO:0034645,GO:0043170,GO:0043226,GO:0043228,GO:0043229,GO:0043232,GO:0044237,GO:0044238,GO:0044249,GO:0044260,GO:0044267,GO:0044391,GO:0044422,GO:0044424,GO:…
Smic25984	3.15103e-06	-0.486029	Purine nucleoside phosphorylase OS=Sulfolobus solfataricus (strain ATCC 35092 / DSM 1617 / JCM 11322 / P2) GN=SSO2706 PE=1 SV=1	GO:0003674,GO:0003824,GO:0004731,GO:0006139,GO:0006725,GO:0006807,GO:0008150,GO:0008152,GO:0009116,GO:0009987,GO:0016740,GO:0016757,GO:0016763,GO:0034641,GO:0044237,GO:0044238,GO:0044281,GO:0044699,GO:0044710,GO:0044763,GO:0046483,GO:0055086,GO:0071704,GO:1901135,GO:1901360,GO:1901564,GO:1901657
Smic2349	3.19102e-06	0.303781	Putative uncharacterized protein OS=Anaerolinea thermophila (strain DSM 14523 / JCM 11388 / NBRC 100420 / UNI-1) GN=ANT_25400 PE=4 SV=1	GO:0003674,GO:0003676,GO:0003723,GO:0005488,GO:0097159,GO:1901363
Smic26508	3.41738e-06	-0.889692	Macro domain-containing protein LMOf2365_2748 OS=Listeria monocytogenes serotype 4b (strain F2365) GN=LMOf2365_2748 PE=4 SV=1	GO:0003674,GO:0008150
Smic23420	3.50323e-06	0.301125
Smic8268	3.55707e-06	0.262346	40S ribosomal protein S20 OS=Pongo abelii GN=RPS20 PE=3 SV=1	GO:0003674,GO:0003676,GO:0003723,GO:0003735,GO:0005198,GO:0005488,GO:0005575,GO:0005622,GO:0005737,GO:0005840,GO:0006412,GO:0008150,GO:0008152,GO:0009058,GO:0009059,GO:0009987,GO:0015935,GO:0019538,GO:0030529,GO:0032991,GO:0034645,GO:0043170,GO:0043226,GO:0043228,GO:0043229,GO:0043232,GO:0044237,GO:0044238,GO:0044249,GO:0044260,GO:0044267,GO:0044391,GO:0044422,GO:0044424,GO:0044444,GO:0044446,GO:…
Smic10403	3.5865e-06	-0.386911	Uncharacterized protein L432 OS=Acanthamoeba polyphaga mimivirus GN=MIMI_L432 PE=4 SV=1	GO:0003674,GO:0003824,GO:0005488,GO:0008081,GO:0008150,GO:0008152,GO:0016787,GO:0016788,GO:0042578,GO:0043167,GO:0043169,GO:0046872
Smic41167	3.60466e-06	-0.602751	Ornithine carbamoyltransferase OS=Methanopyrus kandleri (strain AV19 / DSM 6324 / JCM 9639 / NBRC 100938) GN=argF PE=3 SV=1	GO:0003674,GO:0003824,GO:0004585,GO:0005488,GO:0005575,GO:0005737,GO:0006082,GO:0006520,GO:0006525,GO:0006526,GO:0006591,GO:0006807,GO:0008150,GO:0008152,GO:0008652,GO:0009058,GO:0009064,GO:0009084,GO:0009987,GO:0016053,GO:0016597,GO:0016740,GO:0016741,GO:0016743,GO:0019752,GO:0031406,GO:0036094,GO:0043167,GO:0043168,GO:0043177,GO:0043436,GO:0044237,GO:0044238,GO:0044249,GO:0044281,GO:0044283,GO:…
Smic20242	3.77261e-06	0.265349	40S ribosomal protein S13 OS=Glycine max GN=RPS13 PE=2 SV=1	GO:0000902,GO:0000904,GO:0000911,GO:0003674,GO:0003735,GO:0005198,GO:0005575,GO:0005622,GO:0005730,GO:0005783,GO:0005840,GO:0006412,GO:0008150,GO:0008152,GO:0009058,GO:0009059,GO:0009653,GO:0009887,GO:0009965,GO:0009987,GO:0010090,GO:0016020,GO:0016043,GO:0019538,GO:0022402,GO:0030529,GO:0032502,GO:0032506,GO:0032989,GO:0032991,GO:0034645,GO:0043170,GO:0043226,GO:0043227,GO:0043228,GO:0043229,GO:…
Smic46665	3.80991e-06	0.367203	Arylsulfatase B OS=Rattus norvegicus GN=Arsb PE=2 SV=2	GO:0000323,GO:0003674,GO:0003824,GO:0003943,GO:0004065,GO:0005488,GO:0005575,GO:0005739,GO:0005764,GO:0005773,GO:0005783,GO:0005791,GO:0005794,GO:0006914,GO:0007417,GO:0007584,GO:0008150,GO:0008152,GO:0008484,GO:0009056,GO:0009268,GO:0009605,GO:0009628,GO:0009719,GO:0009725,GO:0009987,GO:0009991,GO:0010033,GO:0014070,GO:0016787,GO:0016788,GO:0031667,GO:0032502,GO:0033993,GO:0042221,GO:0043167,GO:…
Smic15518	3.80991e-06	0.275548	60S ribosomal protein L26 (Fragment) OS=Gallus gallus GN=RPL26 PE=2 SV=1	GO:0003674,GO:0003735,GO:0005198,GO:0005575,GO:0005622,GO:0005840,GO:0006139,GO:0006364,GO:0006396,GO:0006412,GO:0006725,GO:0006807,GO:0008150,GO:0008152,GO:0009058,GO:0009059,GO:0009987,GO:0015934,GO:0016070,GO:0016072,GO:0019538,GO:0022613,GO:0022625,GO:0030529,GO:0032991,GO:0034470,GO:0034641,GO:0034645,GO:0034660,GO:0042273,GO:0043170,GO:0043226,GO:0043228,GO:0043229,GO:0043232,GO:0044085,GO:…
Smic42197	3.88319e-06	-0.266072	High affinity nitrate transporter 2.5 OS=Arabidopsis thaliana GN=NRT2.5 PE=2 SV=1	GO:0005575,GO:0005886,GO:0006082,GO:0006807,GO:0006810,GO:0008150,GO:0008152,GO:0009987,GO:0016020,GO:0016021,GO:0042126,GO:0042128,GO:0043436,GO:0044237,GO:0044281,GO:0044425,GO:0044464,GO:0044699,GO:0044710,GO:0044763,GO:0044765,GO:0051234,GO:0055085,GO:0071704,GO:0071941,GO:2001057
Smic41433	3.88346e-06	-0.832953	Nitrate reductase [NAD(P)H] OS=Betula pendula GN=NIA1 PE=2 SV=1	GO:0000166,GO:0003674,GO:0003824,GO:0005488,GO:0005506,GO:0006082,GO:0006807,GO:0008150,GO:0008152,GO:0008940,GO:0009055,GO:0009987,GO:0016491,GO:0016661,GO:0020037,GO:0030151,GO:0036094,GO:0042126,GO:0042128,GO:0043167,GO:0043168,GO:0043169,GO:0043436,GO:0043546,GO:0044237,GO:0044281,GO:0044699,GO:0044710,GO:0044763,GO:0046857,GO:0046872,GO:0046906,GO:0046914,GO:0048037,GO:0050463,GO:0050660,GO:…
Smic31815	4.02817e-06	-0.377299	Uncharacterized isochorismatase family protein YddQ OS=Bacillus subtilis (strain 168) GN=yddQ PE=3 SV=1	GO:0003674,GO:0003824,GO:0008150,GO:0008152,GO:0016787
Smic42735	4.02817e-06	0.270406	Putative uncharacterized protein OS=Arabidopsis lyrata subsp. lyrata GN=ARALYDRAFT_903353 PE=4 SV=1	GO:0000166,GO:0001882,GO:0001883,GO:0003674,GO:0003824,GO:0004672,GO:0005488,GO:0005524,GO:0006464,GO:0006468,GO:0006793,GO:0006796,GO:0008150,GO:0008152,GO:0009987,GO:0016301,GO:0016310,GO:0016740,GO:0016772,GO:0016773,GO:0017076,GO:0019538,GO:0030554,GO:0032549,GO:0032550,GO:0032553,GO:0032555,GO:0032559,GO:0035639,GO:0036094,GO:0036211,GO:0043167,GO:0043168,GO:0043170,GO:0043412,GO:0044237,GO:…
Smic48187	4.20906e-06	0.330087	60S ribosomal protein L3 OS=Bos taurus GN=RPL3 PE=2 SV=2	GO:0003674,GO:0003735,GO:0005198,GO:0005575,GO:0005622,GO:0005634,GO:0005730,GO:0005737,GO:0005840,GO:0006412,GO:0008150,GO:0008152,GO:0009058,GO:0009059,GO:0009987,GO:0010033,GO:0015934,GO:0019538,GO:0022625,GO:0030529,GO:0032991,GO:0034097,GO:0034645,GO:0042221,GO:0043170,GO:0043226,GO:0043227,GO:0043228,GO:0043229,GO:0043231,GO:0043232,GO:0044237,GO:0044238,GO:0044249,GO:0044260,GO:0044267,GO:…
Smic28667	4.25875e-06	0.387307	Putative sodium-coupled neutral amino acid transporter 7 OS=Danio rerio GN=slc38a7 PE=2 SV=1	GO:0005575,GO:0006810,GO:0006811,GO:0006812,GO:0006814,GO:0006820,GO:0006865,GO:0008150,GO:0015672,GO:0015711,GO:0015849,GO:0016020,GO:0016021,GO:0030001,GO:0044425,GO:0044699,GO:0044765,GO:0046942,GO:0051234,GO:0071702,GO:0071705
Smic39683	4.59831e-06	0.292095
Smic15052	4.60084e-06	-0.255776	1,4-beta-D-glucan cellobiohydrolase B OS=Emericella nidulans (strain FGSC A4 / ATCC 38163 / CBS 112.46 / NRRL 194 / M139) GN=cbhB PE=3 SV=1	GO:0000272,GO:0001871,GO:0003674,GO:0003824,GO:0004553,GO:0005488,GO:0005575,GO:0005576,GO:0005975,GO:0005976,GO:0006073,GO:0008150,GO:0008152,GO:0008810,GO:0009056,GO:0009057,GO:0009251,GO:0009987,GO:0016052,GO:0016162,GO:0016787,GO:0016798,GO:0030243,GO:0030245,GO:0030246,GO:0030247,GO:0030248,GO:0043170,GO:0044042,GO:0044237,GO:0044238,GO:0044247,GO:0044260,GO:0044262,GO:0044264,GO:0044275,GO:…
Smic5674	4.74448e-06	0.418389	Electrogenic sodium bicarbonate cotransporter 1 OS=Homo sapiens GN=SLC4A4 PE=1 SV=1	GO:0003674,GO:0005215,GO:0005452,GO:0005488,GO:0005515,GO:0005575,GO:0005886,GO:0005887,GO:0006810,GO:0006811,GO:0006812,GO:0006814,GO:0006820,GO:0008150,GO:0008324,GO:0008509,GO:0008510,GO:0008514,GO:0009987,GO:0015075,GO:0015077,GO:0015081,GO:0015103,GO:0015106,GO:0015291,GO:0015293,GO:0015294,GO:0015296,GO:0015297,GO:0015301,GO:0015672,GO:0015701,GO:0015711,GO:0016020,GO:0016021,GO:0016323,GO:…
Smic27990	4.79447e-06	0.422598	40S ribosomal protein S17 OS=Solanum lycopersicum GN=RPS17 PE=2 SV=3	GO:0003674,GO:0003735,GO:0005198,GO:0005575,GO:0005622,GO:0005730,GO:0005829,GO:0005840,GO:0005886,GO:0006412,GO:0008150,GO:0008152,GO:0009058,GO:0009059,GO:0009987,GO:0015935,GO:0016020,GO:0019538,GO:0022626,GO:0022627,GO:0030529,GO:0032991,GO:0034645,GO:0043170,GO:0043226,GO:0043228,GO:0043229,GO:0043232,GO:0044237,GO:0044238,GO:0044249,GO:0044260,GO:0044267,GO:0044391,GO:0044422,GO:0044424,GO:…
Smic39159	5.19945e-06	0.417232
Smic36348	5.40586e-06	0.262313
Smic40975	5.5012e-06	-0.354658	D-alanyl-D-alanine carboxypeptidase OS=Streptomyces sp. (strain R61) PE=1 SV=2	GO:0000270,GO:0003674,GO:0003824,GO:0004180,GO:0004185,GO:0005575,GO:0005576,GO:0006022,GO:0006023,GO:0006024,GO:0006508,GO:0006807,GO:0008150,GO:0008152,GO:0008233,GO:0008236,GO:0008238,GO:0008360,GO:0009002,GO:0009058,GO:0009059,GO:0009252,GO:0009987,GO:0016787,GO:0017171,GO:0019538,GO:0022603,GO:0022604,GO:0030203,GO:0034645,GO:0043170,GO:0044036,GO:0044038,GO:0044237,GO:0044238,GO:0044249,GO:…
Smic3691	5.54193e-06	-0.589687	Pyruvate, phosphate dikinase OS=Rhizobium meliloti (strain 1021) GN=ppdK PE=3 SV=2	GO:0000166,GO:0001882,GO:0001883,GO:0003674,GO:0003824,GO:0005488,GO:0005524,GO:0006082,GO:0006090,GO:0006793,GO:0006796,GO:0008150,GO:0008152,GO:0009987,GO:0016301,GO:0016310,GO:0016740,GO:0016772,GO:0016781,GO:0017076,GO:0019752,GO:0030554,GO:0032549,GO:0032550,GO:0032553,GO:0032555,GO:0032559,GO:0032787,GO:0035639,GO:0036094,GO:0043167,GO:0043168,GO:0043169,GO:0043436,GO:0044237,GO:0044281,GO:…
Smic8342	5.59525e-06	-1.19253
Smic19898	5.83693e-06	-0.257603	Cytochrome c6 OS=Anabaena variabilis (strain ATCC 29413 / PCC 7937) GN=petJ PE=3 SV=1	GO:0003674,GO:0005488,GO:0005506,GO:0005575,GO:0008150,GO:0008152,GO:0009055,GO:0009579,GO:0009987,GO:0015979,GO:0020037,GO:0031977,GO:0043167,GO:0043169,GO:0044237,GO:0044424,GO:0044436,GO:0044464,GO:0044699,GO:0044710,GO:0046872,GO:0046906,GO:0046914,GO:0055114,GO:0097159,GO:1901363
Smic25988	5.96184e-06	-0.487512	Protein TIS11, putative OS=Perkinsus marinus (strain ATCC 50983 / TXsc) GN=Pmar_PMAR027919 PE=4 SV=1	GO:0003674,GO:0005488,GO:0043167,GO:0043169,GO:0046872
Smic3988	6.38421e-06	0.273167	Uncharacterized protein OS=uncultured bacterium (gcode 4) GN=ACD_3C00037G0031 PE=4 SV=1	GO:0003674,GO:0005215,GO:0005575,GO:0006810,GO:0008150,GO:0008565,GO:0009306,GO:0009987,GO:0015031,GO:0015627,GO:0015628,GO:0022892,GO:0032940,GO:0032991,GO:0043234,GO:0044464,GO:0044699,GO:0044763,GO:0044765,GO:0045184,GO:0046903,GO:0051234,GO:0051649,GO:0055085,GO:0071702,GO:0071806
Smic45055	6.50894e-06	0.259574	60S acidic ribosomal protein P2 OS=Mus musculus GN=Rplp2 PE=1 SV=3	GO:0003674,GO:0003735,GO:0005198,GO:0005575,GO:0005622,GO:0005840,GO:0006414,GO:0008150,GO:0008152,GO:0009058,GO:0009059,GO:0009987,GO:0015934,GO:0022625,GO:0030529,GO:0032991,GO:0034645,GO:0043170,GO:0043226,GO:0043228,GO:0043229,GO:0043232,GO:0044237,GO:0044249,GO:0044260,GO:0044391,GO:0044422,GO:0044424,GO:0044444,GO:0044445,GO:0044446,GO:0044464,GO:0071704,GO:1901576
Smic3694	6.55559e-06	-0.503059	Probable E3 ubiquitin-protein ligase HERC1 OS=Homo sapiens GN=HERC1 PE=1 SV=2	GO:0003008,GO:0003674,GO:0003824,GO:0004842,GO:0005085,GO:0005086,GO:0005575,GO:0005737,GO:0005794,GO:0005829,GO:0006140,GO:0006464,GO:0006810,GO:0008150,GO:0008152,GO:0009118,GO:0009892,GO:0009894,GO:0009895,GO:0009987,GO:0010506,GO:0010507,GO:0016020,GO:0016043,GO:0016567,GO:0016740,GO:0016874,GO:0019219,GO:0019220,GO:0019222,GO:0019538,GO:0021533,GO:0021702,GO:0021953,GO:0030030,GO:0030154,GO:…
Smic21778	6.61193e-06	0.256575	Peroxisomal adenine nucleotide carrier 1 OS=Glycine max GN=PNC1 PE=2 SV=1	GO:0000295,GO:0003674,GO:0005215,GO:0005337,GO:0005346,GO:0005347,GO:0005575,GO:0005777,GO:0005778,GO:0006082,GO:0006629,GO:0006631,GO:0006635,GO:0006725,GO:0006807,GO:0006810,GO:0006811,GO:0006820,GO:0006862,GO:0008150,GO:0008152,GO:0008509,GO:0008514,GO:0009056,GO:0009062,GO:0009791,GO:0009850,GO:0009987,GO:0010817,GO:0015075,GO:0015211,GO:0015215,GO:0015216,GO:0015217,GO:0015291,GO:0015297,GO:…
Smic11161	6.72195e-06	0.680683	Desumoylating isopeptidase 1 OS=Homo sapiens GN=DESI1 PE=1 SV=1	GO:0003674,GO:0003824,GO:0005488,GO:0005515,GO:0005575,GO:0005634,GO:0005737,GO:0006508,GO:0008150,GO:0008152,GO:0008233,GO:0016787,GO:0019538,GO:0042802,GO:0043170,GO:0043226,GO:0043227,GO:0043229,GO:0043231,GO:0044238,GO:0044424,GO:0044464,GO:0071704
Smic8755	6.87906e-06	-0.27228	Cathepsin S OS=Mus musculus GN=Ctss PE=1 SV=2	GO:0000323,GO:0003674,GO:0003824,GO:0005575,GO:0005764,GO:0005773,GO:0006508,GO:0008150,GO:0008152,GO:0008233,GO:0008234,GO:0009987,GO:0016020,GO:0016043,GO:0016787,GO:0019538,GO:0022411,GO:0022617,GO:0030198,GO:0031347,GO:0031349,GO:0031904,GO:0031905,GO:0031974,GO:0032101,GO:0032103,GO:0034769,GO:0043062,GO:0043170,GO:0043226,GO:0043227,GO:0043229,GO:0043231,GO:0043233,GO:0044238,GO:0044422,GO:…
Smic14785	7.52672e-06	-0.759211	Bacitracin synthase 1 OS=Bacillus licheniformis GN=bacA PE=3 SV=1	GO:0003674,GO:0003824,GO:0008150,GO:0008152,GO:0008881,GO:0009058,GO:0009987,GO:0016853,GO:0016854,GO:0016855,GO:0016874,GO:0016999,GO:0017000,GO:0017144,GO:0036361,GO:0044237,GO:0044249,GO:0047661
Smic363	7.55401e-06	0.300735
Smic38999	7.55401e-06	-0.507704
Smic15575	7.74206e-06	0.282162	Chitinase OS=Ktedonobacter racemifer DSM 44963 GN=Krac_3696 PE=4 SV=1	GO:0003674,GO:0003824,GO:0004553,GO:0004568,GO:0005975,GO:0008150,GO:0008152,GO:0016787,GO:0016798,GO:0044238,GO:0071704
Smic3983	7.84339e-06	0.290994	Rhodanese-like domain-containing protein 8, chloroplastic OS=Arabidopsis thaliana GN=STR8 PE=2 SV=1	GO:0005575,GO:0009507,GO:0009536,GO:0043226,GO:0043227,GO:0043229,GO:0043231,GO:0044424,GO:0044444,GO:0044464
Smic37789	7.86636e-06	-0.330908	Mitochondrial uncoupling protein 5 OS=Arabidopsis thaliana GN=PUMP5 PE=2 SV=1	GO:0003674,GO:0005215,GO:0005310,GO:0005342,GO:0005575,GO:0005739,GO:0005743,GO:0006810,GO:0006811,GO:0006812,GO:0006818,GO:0006820,GO:0006835,GO:0006839,GO:0006950,GO:0008150,GO:0008509,GO:0008514,GO:0009719,GO:0010033,GO:0010200,GO:0010243,GO:0015075,GO:0015672,GO:0015711,GO:0015849,GO:0015992,GO:0016020,GO:0016021,GO:0017077,GO:0019866,GO:0022857,GO:0022891,GO:0022892,GO:0031090,GO:0031966,GO:…
Smic27682	7.9419e-06	0.442998	hypothetical protein Pmar_PMAR021043 [Perkinsus marinus ATCC 50983] >gi|239897834|gb|EER16445.1| hypothetical protein Pmar_PMAR021043 [Perkinsus marinus ATCC 50983]
Smic12584	8.22549e-06	-0.447357	Protein rolling stone OS=Drosophila melanogaster GN=rost PE=2 SV=2	GO:0000768,GO:0003674,GO:0005575,GO:0006949,GO:0007275,GO:0007519,GO:0007520,GO:0008150,GO:0009888,GO:0009987,GO:0014706,GO:0016020,GO:0016021,GO:0032501,GO:0032502,GO:0044425,GO:0044699,GO:0044707,GO:0044763,GO:0044767,GO:0048646,GO:0048856,GO:0060537
Smic24293	8.71748e-06	0.258329
Smic11590	8.80858e-06	0.265909	Choloylglycine hydrolase OS=Clostridium perfringens (strain 13 / Type A) GN=cbh PE=1 SV=3	GO:0003674,GO:0003824,GO:0008150,GO:0008152,GO:0016787,GO:0016810,GO:0016811,GO:0045302
Smic32272	8.83413e-06	-0.286806	Malonyl-CoA-acyl carrier protein transacylase, mitochondrial OS=Mus musculus GN=Mcat PE=1 SV=3	GO:0003674,GO:0003824,GO:0004312,GO:0004314,GO:0005575,GO:0005739,GO:0006082,GO:0006629,GO:0006631,GO:0006633,GO:0008150,GO:0008152,GO:0008610,GO:0009058,GO:0009987,GO:0016053,GO:0016417,GO:0016419,GO:0016420,GO:0016740,GO:0016746,GO:0016747,GO:0019752,GO:0032787,GO:0043226,GO:0043227,GO:0043229,GO:0043231,GO:0043436,GO:0044237,GO:0044238,GO:0044249,GO:0044255,GO:0044281,GO:0044283,GO:0044424,GO:…
Smic44451	8.83413e-06	0.415962	WGS project CAID00000000 data, contig chromosome 04 (Fragment) OS=Ostreococcus tauri GN=Ot04g02350 PE=4 SV=1	GO:0003674,GO:0005488,GO:0005509,GO:0043167,GO:0043169,GO:0046872
Smic8513	8.97413e-06	0.310597
Smic42164	9.23532e-06	0.43742	Beta-mannosidase OS=Rattus norvegicus GN=Manba PE=2 SV=1	GO:0000272,GO:0000323,GO:0003674,GO:0003824,GO:0004553,GO:0004567,GO:0005488,GO:0005537,GO:0005575,GO:0005764,GO:0005773,GO:0005975,GO:0005976,GO:0008150,GO:0008152,GO:0009056,GO:0009057,GO:0009987,GO:0010412,GO:0015923,GO:0016052,GO:0016787,GO:0016798,GO:0016998,GO:0030246,GO:0043170,GO:0043226,GO:0043227,GO:0043229,GO:0043231,GO:0044036,GO:0044237,GO:0044238,GO:0044247,GO:0044248,GO:0044260,GO:…
Smic6823	9.23532e-06	0.509454
Smic44453	9.39395e-06	0.264955	40S ribosomal protein S17 OS=Solanum lycopersicum GN=RPS17 PE=2 SV=3	GO:0003674,GO:0003735,GO:0005198,GO:0005575,GO:0005622,GO:0005730,GO:0005829,GO:0005840,GO:0005886,GO:0006412,GO:0008150,GO:0008152,GO:0009058,GO:0009059,GO:0009987,GO:0015935,GO:0016020,GO:0019538,GO:0022626,GO:0022627,GO:0030529,GO:0032991,GO:0034645,GO:0043170,GO:0043226,GO:0043228,GO:0043229,GO:0043232,GO:0044237,GO:0044238,GO:0044249,GO:0044260,GO:0044267,GO:0044391,GO:0044422,GO:0044424,GO:…
Smic28081	9.39792e-06	-0.250621	hypothetical protein H257_04681 [Aphanomyces astaci]
Smic20229	9.58979e-06	0.313904	High mobility group protein B3 OS=Gallus gallus GN=HMGB3 PE=2 SV=3	GO:0003674,GO:0003676,GO:0003677,GO:0005488,GO:0005575,GO:0005634,GO:0005694,GO:0043226,GO:0043227,GO:0043228,GO:0043229,GO:0043231,GO:0043232,GO:0044424,GO:0044464,GO:0097159,GO:1901363
Smic6088	9.58979e-06	-0.310311	Ascorbate peroxidase (Fragment) OS=Amphidinium carterae PE=3 SV=1	GO:0003674,GO:0003824,GO:0004601,GO:0005488,GO:0006950,GO:0006979,GO:0008150,GO:0008152,GO:0016209,GO:0016491,GO:0016684,GO:0020037,GO:0044699,GO:0044710,GO:0046906,GO:0050896,GO:0055114,GO:0097159,GO:1901363
Smic38114	9.65466e-06	-0.516941	2-(hydroxymethyl)glutarate dehydrogenase OS=Eubacterium barkeri GN=Hgd PE=1 SV=1	GO:0000166,GO:0003674,GO:0003824,GO:0004616,GO:0005488,GO:0005975,GO:0005996,GO:0006006,GO:0006007,GO:0006082,GO:0006098,GO:0006139,GO:0006520,GO:0006573,GO:0006725,GO:0006732,GO:0006733,GO:0006739,GO:0006740,GO:0006753,GO:0006793,GO:0006796,GO:0006807,GO:0008150,GO:0008152,GO:0008442,GO:0009056,GO:0009081,GO:0009117,GO:0009987,GO:0016052,GO:0016491,GO:0016614,GO:0016616,GO:0019318,GO:0019320,GO:…
Smic43272	9.77504e-06	-0.50396	Putative glucose uptake permease OS=Bacteroides xylanisolvens XB1A GN=BXY_19600 PE=4 SV=1	GO:0003674,GO:0005215,GO:0005575,GO:0006810,GO:0008150,GO:0008643,GO:0009987,GO:0015144,GO:0016021,GO:0022857,GO:0022891,GO:0022892,GO:0034219,GO:0044425,GO:0044699,GO:0044763,GO:0044765,GO:0051234,GO:0055085,GO:0071702,GO:1901476
Smic5329	9.88635e-06	-0.55444
Smic38077	1.09359e-05	0.395197
Smic28153	1.10966e-05	-0.328563
Smic35799	1.12694e-05	0.245957	60S ribosomal protein L13-1 OS=Brassica napus PE=2 SV=1	GO:0003674,GO:0003735,GO:0005198,GO:0005575,GO:0005622,GO:0005840,GO:0006412,GO:0008150,GO:0008152,GO:0009058,GO:0009059,GO:0009987,GO:0019538,GO:0030529,GO:0032991,GO:0034645,GO:0043170,GO:0043226,GO:0043228,GO:0043229,GO:0043232,GO:0044237,GO:0044238,GO:0044249,GO:0044260,GO:0044267,GO:0044424,GO:0044444,GO:0044464,GO:0071704,GO:1901576
Smic6291	1.15246e-05	-0.473532
Smic19734	1.16833e-05	0.441677	Feruloyl esterase B OS=Piromyces equi GN=ESTA PE=2 SV=1	GO:0000272,GO:0003674,GO:0003824,GO:0005488,GO:0005515,GO:0005575,GO:0005576,GO:0005975,GO:0005976,GO:0008150,GO:0008152,GO:0009056,GO:0009057,GO:0009987,GO:0010383,GO:0010393,GO:0010410,GO:0016052,GO:0016787,GO:0016788,GO:0016998,GO:0019904,GO:0030600,GO:0043170,GO:0044036,GO:0044237,GO:0044238,GO:0044248,GO:0044260,GO:0045488,GO:0045490,GO:0045491,GO:0045493,GO:0052689,GO:0071704,GO:1901575
Smic19588	1.19036e-05	-0.271718
Smic44650	1.19062e-05	0.299322
Smic22056	1.19281e-05	0.248445	Endoglucanase OS=Bacillus subtilis (strain 168) GN=eglS PE=1 SV=1	GO:0000272,GO:0001871,GO:0003674,GO:0003824,GO:0004553,GO:0005488,GO:0005975,GO:0005976,GO:0006073,GO:0008150,GO:0008152,GO:0008810,GO:0009056,GO:0009057,GO:0009251,GO:0009987,GO:0016052,GO:0016787,GO:0016798,GO:0030243,GO:0030245,GO:0030246,GO:0030247,GO:0030248,GO:0043170,GO:0044042,GO:0044237,GO:0044238,GO:0044247,GO:0044260,GO:0044262,GO:0044264,GO:0044275,GO:0051273,GO:0051275,GO:0071704,GO:…
Smic5310	1.20495e-05	-0.974061
Smic23365	1.21727e-05	-0.423273	Dehydrogenase/reductase SDR family member 1 OS=Mus musculus GN=Dhrs1 PE=2 SV=1	GO:0003674,GO:0003824,GO:0005575,GO:0005739,GO:0005743,GO:0005783,GO:0008150,GO:0008152,GO:0016020,GO:0016491,GO:0019866,GO:0031090,GO:0031966,GO:0043226,GO:0043227,GO:0043229,GO:0043231,GO:0044422,GO:0044424,GO:0044429,GO:0044444,GO:0044446,GO:0044464,GO:0044699,GO:0044710,GO:0055114
Smic8724	1.23608e-05	-0.661181
Smic37529	1.26589e-05	-0.246715	Bifunctional glutamate/proline--tRNA ligase OS=Drosophila melanogaster GN=Aats-glupro PE=1 SV=2	GO:0000166,GO:0001882,GO:0001883,GO:0003674,GO:0003676,GO:0003723,GO:0003824,GO:0004812,GO:0004818,GO:0004827,GO:0005488,GO:0005524,GO:0005575,GO:0005737,GO:0006082,GO:0006139,GO:0006399,GO:0006412,GO:0006418,GO:0006424,GO:0006433,GO:0006520,GO:0006725,GO:0006807,GO:0008150,GO:0008152,GO:0009058,GO:0009059,GO:0009987,GO:0016070,GO:0016874,GO:0016875,GO:0016876,GO:0017076,GO:0019538,GO:0019752,GO:…
Smic31966	1.26589e-05	-0.701984
Smic25721	1.28539e-05	0.351097	Putative uncharacterized protein OS=Salpingoeca rosetta (strain ATCC 50818 / BSB-021) GN=PTSG_03576 PE=4 SV=1	GO:0003674,GO:0003824,GO:0008146,GO:0008150,GO:0008152,GO:0016740,GO:0016782
Smic29693	1.32996e-05	0.385355
Smic41108	1.33972e-05	-0.635429	Serine/threonine-protein kinase Nek4 OS=Mus musculus GN=Nek4 PE=2 SV=1	GO:0000166,GO:0000280,GO:0001882,GO:0001883,GO:0003674,GO:0003824,GO:0004672,GO:0004674,GO:0004702,GO:0004871,GO:0005057,GO:0005488,GO:0005524,GO:0005575,GO:0005634,GO:0005737,GO:0006464,GO:0006468,GO:0006793,GO:0006796,GO:0006996,GO:0007049,GO:0007067,GO:0007165,GO:0008150,GO:0008152,GO:0009987,GO:0016043,GO:0016301,GO:0016310,GO:0016740,GO:0016772,GO:0016773,GO:0017076,GO:0019538,GO:0022402,GO:…
Smic731	1.33972e-05	0.372337
Smic36438	1.38474e-05	0.403784
Smic19574	1.39749e-05	0.489435	hypothetical protein F444_16288 [Phytophthora parasitica P1976]
Smic10747	1.3977e-05	0.319293
Smic17379	1.43793e-05	0.423523	unnamed protein product [Bathycoccus prasinos] >gi|412994171|emb|CCO14682.1| unnamed protein product [Bathycoccus prasinos]
Smic46135	1.5888e-05	0.725166	Putative uncharacterized protein OS=Perkinsus marinus (strain ATCC 50983 / TXsc) GN=Pmar_PMAR026497 PE=4 SV=1	GO:0003674,GO:0005488,GO:0005509,GO:0043167,GO:0043169,GO:0046872
Smic39318	1.5888e-05	-0.499464	ADP-ribosylation factor OS=Zea mays GN=ARF1 PE=2 SV=2	GO:0000166,GO:0001882,GO:0001883,GO:0003674,GO:0005488,GO:0005525,GO:0005575,GO:0005622,GO:0005794,GO:0006810,GO:0007165,GO:0007264,GO:0008150,GO:0009987,GO:0015031,GO:0016192,GO:0017076,GO:0019001,GO:0032549,GO:0032550,GO:0032553,GO:0032555,GO:0032561,GO:0035556,GO:0035639,GO:0036094,GO:0043167,GO:0043168,GO:0043226,GO:0043227,GO:0043229,GO:0043231,GO:0044424,GO:0044444,GO:0044464,GO:0045184,GO:…
Smic27259	1.66659e-05	-0.382855
Smic15030	1.66902e-05	-0.401546	DeSI-like protein At4g17486 OS=Arabidopsis thaliana GN=At4g17486 PE=2 SV=1	GO:0003674,GO:0003824,GO:0006508,GO:0008150,GO:0008152,GO:0008233,GO:0016787,GO:0019538,GO:0043170,GO:0044238,GO:0071704
Smic41519	1.70076e-05	0.324021	hypothetical protein [Serratia fonticola] >gi|544016530|gb|ERK15261.1| hypothetical protein L580_2905 [Serratia fonticola AU-P3(3)]
Smic11354	1.72982e-05	0.343606
Smic34887	1.78239e-05	-0.32999	Uncharacterized protein OS=Rhizopus delemar (strain RA 99-880 / ATCC MYA-4621 / FGSC 9543 / NRRL 43880) GN=RO3G_16320 PE=4 SV=1	GO:0003674,GO:0003824,GO:0008150,GO:0008152,GO:0016874,GO:0016879,GO:0016881
Smic10712	1.79424e-05	0.383267
Smic30381	1.88187e-05	-0.249074	Protein DD3-3 OS=Dictyostelium discoideum GN=DD3-3 PE=2 SV=1	GO:0003674,GO:0005575,GO:0006810,GO:0006897,GO:0006907,GO:0008150,GO:0016020,GO:0016021,GO:0016192,GO:0044351,GO:0044425,GO:0051234
Smic21942	1.88616e-05	-0.362169	Esterase EstB OS=Burkholderia gladioli GN=estB PE=1 SV=1	GO:0003674,GO:0003824,GO:0005575,GO:0005737,GO:0008150,GO:0008152,GO:0016787,GO:0044424,GO:0044464
Smic11411	1.9115e-05	-0.375538
Smic20627	1.93738e-05	-0.392603	Pregnancy-associated glycoprotein OS=Equus caballus GN=PAG PE=2 SV=1	GO:0003674,GO:0003824,GO:0004175,GO:0004190,GO:0005575,GO:0005576,GO:0005615,GO:0006508,GO:0008150,GO:0008152,GO:0008233,GO:0016787,GO:0019538,GO:0043170,GO:0044238,GO:0044421,GO:0070001,GO:0070011,GO:0071704
Smic25619	1.96592e-05	-0.39462	Calcium-dependent protein kinase 34 OS=Arabidopsis thaliana GN=CPK34 PE=2 SV=1	GO:0000166,GO:0001558,GO:0001882,GO:0001883,GO:0003674,GO:0003824,GO:0004672,GO:0004674,GO:0005488,GO:0005509,GO:0005524,GO:0005575,GO:0005737,GO:0005886,GO:0006464,GO:0006468,GO:0006793,GO:0006796,GO:0008150,GO:0008152,GO:0009987,GO:0010769,GO:0016020,GO:0016301,GO:0016310,GO:0016740,GO:0016772,GO:0016773,GO:0017076,GO:0019538,GO:0022603,GO:0022604,GO:0030554,GO:0032549,GO:0032550,GO:0032553,GO:…
Smic8760	1.9726e-05	-0.380814	Centrosomal protein of 120 kDa OS=Xenopus tropicalis GN=cep120 PE=2 SV=1	GO:0005575,GO:0005737,GO:0005815,GO:0005856,GO:0043226,GO:0043228,GO:0043229,GO:0043232,GO:0044422,GO:0044424,GO:0044430,GO:0044446,GO:0044464
Smic2132	1.98131e-05	0.339848	Golgi-associated plant pathogenesis-related protein 1 OS=Homo sapiens GN=GLIPR2 PE=1 SV=3	GO:0000139,GO:0003674,GO:0005488,GO:0005515,GO:0005575,GO:0005576,GO:0005794,GO:0008150,GO:0009893,GO:0009966,GO:0009967,GO:0010562,GO:0010632,GO:0010634,GO:0010646,GO:0010647,GO:0010717,GO:0010718,GO:0010720,GO:0010769,GO:0010770,GO:0016020,GO:0019220,GO:0019222,GO:0022603,GO:0022604,GO:0023051,GO:0023056,GO:0030334,GO:0030335,GO:0031090,GO:0031323,GO:0031325,GO:0031982,GO:0031988,GO:0032879,GO:…
Smic16396	1.98232e-05	0.347899	Vegetative incompatibility protein HET-E-1 OS=Podospora anserina GN=HET-E1 PE=4 SV=1	GO:0000166,GO:0001882,GO:0001883,GO:0003674,GO:0005488,GO:0005525,GO:0017076,GO:0019001,GO:0032549,GO:0032550,GO:0032553,GO:0032555,GO:0032561,GO:0035639,GO:0036094,GO:0043167,GO:0043168,GO:0097159,GO:0097367,GO:1901265,GO:1901363
Smic35851	1.98967e-05	0.2709
Smic24206	2.00633e-05	0.240133	Voltage-dependent N-type calcium channel subunit alpha-1B OS=Homo sapiens GN=CACNA1B PE=1 SV=1	GO:0000166,GO:0001505,GO:0001882,GO:0001883,GO:0003674,GO:0005215,GO:0005216,GO:0005244,GO:0005245,GO:0005261,GO:0005262,GO:0005488,GO:0005509,GO:0005515,GO:0005524,GO:0005575,GO:0005886,GO:0005891,GO:0006810,GO:0006811,GO:0006812,GO:0006816,GO:0006836,GO:0006950,GO:0007154,GO:0007267,GO:0007268,GO:0007269,GO:0007610,GO:0007626,GO:0008016,GO:0008022,GO:0008150,GO:0008217,GO:0008324,GO:0008331,GO:…
Smic10093	2.01454e-05	0.546677	40S ribosomal protein S14 OS=Dictyostelium discoideum GN=rps14 PE=3 SV=1	GO:0003674,GO:0003676,GO:0003723,GO:0003735,GO:0005198,GO:0005488,GO:0005575,GO:0005840,GO:0006412,GO:0006810,GO:0006897,GO:0006907,GO:0008150,GO:0008152,GO:0009058,GO:0009059,GO:0009987,GO:0016192,GO:0019538,GO:0030529,GO:0032991,GO:0034645,GO:0043170,GO:0043226,GO:0043228,GO:0043229,GO:0043232,GO:0044237,GO:0044238,GO:0044249,GO:0044260,GO:0044267,GO:0044351,GO:0044424,GO:0044444,GO:0044464,GO:…
Smic43782	2.01586e-05	-0.336822	Uncharacterized protein OS=Xiphophorus maculatus PE=4 SV=1	GO:0003674,GO:0003676,GO:0005488,GO:0006139,GO:0006259,GO:0006725,GO:0006807,GO:0008150,GO:0008152,GO:0008270,GO:0009987,GO:0015074,GO:0034641,GO:0043167,GO:0043169,GO:0043170,GO:0044237,GO:0044238,GO:0044260,GO:0046483,GO:0046872,GO:0046914,GO:0071704,GO:0090304,GO:0097159,GO:1901360,GO:1901363
Smic43182	2.05842e-05	0.239186	Xylose isomerase OS=Bacillus halodurans (strain ATCC BAA-125 / DSM 18197 / FERM 7344 / JCM 9153 / C-125) GN=xylA PE=3 SV=1	GO:0000287,GO:0003674,GO:0003824,GO:0005488,GO:0005575,GO:0005737,GO:0005975,GO:0005996,GO:0006006,GO:0006007,GO:0006098,GO:0006139,GO:0006725,GO:0006732,GO:0006733,GO:0006739,GO:0006740,GO:0006753,GO:0006793,GO:0006796,GO:0006807,GO:0008150,GO:0008152,GO:0009045,GO:0009056,GO:0009117,GO:0009987,GO:0016052,GO:0016853,GO:0016860,GO:0016861,GO:0019318,GO:0019320,GO:0019321,GO:0019362,GO:0019637,GO:…
Smic7840	2.06091e-05	-0.295931	Vesicle transport protein GOT1A OS=Mus musculus GN=Golt1a PE=2 SV=1	GO:0000139,GO:0005575,GO:0005794,GO:0006810,GO:0008150,GO:0015031,GO:0016020,GO:0016021,GO:0016192,GO:0031090,GO:0043226,GO:0043227,GO:0043229,GO:0043231,GO:0044422,GO:0044424,GO:0044425,GO:0044431,GO:0044444,GO:0044446,GO:0044464,GO:0045184,GO:0051234,GO:0071702,GO:0098588
Smic40365	2.0885e-05	-0.246595
Smic31814	2.15909e-05	-0.324475	Ankyrin repeat and KH domain-containing protein mask OS=Drosophila melanogaster GN=mask PE=1 SV=2	GO:0001751,GO:0001754,GO:0002376,GO:0003674,GO:0003676,GO:0003723,GO:0005488,GO:0005575,GO:0005737,GO:0005811,GO:0006955,GO:0006959,GO:0006996,GO:0007165,GO:0007166,GO:0007167,GO:0007169,GO:0007275,GO:0008150,GO:0009605,GO:0009607,GO:0009966,GO:0009967,GO:0009987,GO:0010646,GO:0010647,GO:0010941,GO:0016043,GO:0019730,GO:0022402,GO:0023051,GO:0023056,GO:0030154,GO:0030182,GO:0031023,GO:0032501,GO:…
Smic23027	2.19229e-05	0.269465	Proteasome subunit beta type-4 OS=Arabidopsis thaliana GN=PBG1 PE=1 SV=2	GO:0000502,GO:0003674,GO:0003824,GO:0004175,GO:0004298,GO:0005575,GO:0005634,GO:0005737,GO:0005829,GO:0005839,GO:0005840,GO:0005975,GO:0005996,GO:0006006,GO:0006082,GO:0006090,GO:0006091,GO:0006094,GO:0006096,GO:0006461,GO:0006508,GO:0006511,GO:0006629,GO:0006631,GO:0006635,GO:0006950,GO:0006970,GO:0008150,GO:0008152,GO:0008233,GO:0009056,GO:0009057,GO:0009058,GO:0009062,GO:0009404,GO:0009407,GO:…
Smic9022	2.23592e-05	-0.335021	Glycoside hydrolase starch-binding OS=Cyanothece sp. (strain PCC 8801) GN=PCC8801_2137 PE=4 SV=1	GO:0001871,GO:0003674,GO:0003824,GO:0005488,GO:0008150,GO:0008152,GO:0016787,GO:0030246,GO:0030247,GO:2001070
Smic599	2.24755e-05	0.25664	Tartrate-resistant acid phosphatase type 5 OS=Oryctolagus cuniculus GN=ACP5 PE=2 SV=1	GO:0000323,GO:0003674,GO:0003824,GO:0003993,GO:0005488,GO:0005506,GO:0005575,GO:0005764,GO:0005773,GO:0006793,GO:0006796,GO:0008150,GO:0008152,GO:0008198,GO:0008199,GO:0009987,GO:0016311,GO:0016787,GO:0016788,GO:0016791,GO:0042578,GO:0043167,GO:0043169,GO:0043226,GO:0043227,GO:0043229,GO:0043231,GO:0044237,GO:0044424,GO:0044444,GO:0044464,GO:0046872,GO:0046914
Smic31315	2.25839e-05	0.298269	hypothetical protein EMIHUDRAFT_372001 [Emiliania huxleyi CCMP1516] >gi|485609239|gb|EOD08278.1| hypothetical protein EMIHUDRAFT_372001 [Emiliania huxleyi CCMP1516]
Smic28600	2.32863e-05	0.310904	40S ribosomal protein S5-2 OS=Arabidopsis thaliana GN=RPS5B PE=1 SV=2	GO:0003674,GO:0003676,GO:0003723,GO:0003735,GO:0005198,GO:0005488,GO:0005575,GO:0005618,GO:0005773,GO:0005840,GO:0005886,GO:0005911,GO:0006412,GO:0008150,GO:0008152,GO:0009058,GO:0009059,GO:0009506,GO:0009507,GO:0009536,GO:0009987,GO:0015935,GO:0016020,GO:0019538,GO:0022626,GO:0030054,GO:0030312,GO:0030529,GO:0032991,GO:0034645,GO:0043170,GO:0043226,GO:0043227,GO:0043228,GO:0043229,GO:0043231,GO:…
Smic16843	2.32863e-05	-0.296525	Exonuclease 1 OS=Xenopus laevis GN=exo1 PE=2 SV=1	GO:0000737,GO:0000738,GO:0003674,GO:0003676,GO:0003677,GO:0003824,GO:0004518,GO:0004519,GO:0004520,GO:0004527,GO:0004529,GO:0004536,GO:0005488,GO:0005575,GO:0005634,GO:0006139,GO:0006259,GO:0006281,GO:0006298,GO:0006308,GO:0006310,GO:0006725,GO:0006807,GO:0006950,GO:0006974,GO:0008150,GO:0008152,GO:0008297,GO:0008409,GO:0009056,GO:0009057,GO:0009987,GO:0016787,GO:0016788,GO:0016796,GO:0016895,GO:…
Smic13469	2.36375e-05	0.499834	Cytochrome c OS=Theileria parva GN=TP02_0396 PE=3 SV=1	GO:0003674,GO:0005488,GO:0005506,GO:0005575,GO:0005739,GO:0005758,GO:0008150,GO:0008152,GO:0009055,GO:0020037,GO:0031970,GO:0031974,GO:0043167,GO:0043169,GO:0043226,GO:0043227,GO:0043229,GO:0043231,GO:0044422,GO:0044424,GO:0044425,GO:0044429,GO:0044444,GO:0044446,GO:0044464,GO:0044699,GO:0044710,GO:0046872,GO:0046906,GO:0046914,GO:0055114,GO:0070469,GO:0097159,GO:1901363
Smic27441	2.36477e-05	-0.245253
Smic36623	2.36588e-05	0.237935	Nucleoredoxin OS=Bos taurus GN=NXN PE=2 SV=1	GO:0003674,GO:0003824,GO:0004791,GO:0005575,GO:0005634,GO:0005737,GO:0005829,GO:0007165,GO:0007166,GO:0007275,GO:0008150,GO:0008152,GO:0009892,GO:0009966,GO:0009968,GO:0009987,GO:0010605,GO:0010646,GO:0010648,GO:0016055,GO:0016209,GO:0016491,GO:0016651,GO:0016667,GO:0016668,GO:0019222,GO:0023051,GO:0023057,GO:0030111,GO:0030154,GO:0030178,GO:0031323,GO:0031324,GO:0031396,GO:0031397,GO:0031399,GO:…
Smic27542	2.39381e-05	-0.272198	Arylsulfatase K OS=Homo sapiens GN=ARSK PE=1 SV=1	GO:0003674,GO:0003824,GO:0004065,GO:0005488,GO:0005575,GO:0005576,GO:0005788,GO:0006464,GO:0006629,GO:0006643,GO:0006664,GO:0006665,GO:0006687,GO:0006807,GO:0008150,GO:0008152,GO:0008484,GO:0009987,GO:0016787,GO:0016788,GO:0019538,GO:0031974,GO:0036211,GO:0043167,GO:0043169,GO:0043170,GO:0043233,GO:0043412,GO:0043687,GO:0044237,GO:0044238,GO:0044255,GO:0044260,GO:0044267,GO:0044281,GO:0044422,GO:…
Smic9717	2.42797e-05	0.252443	40S ribosomal protein SA OS=Plasmodium knowlesi (strain H) GN=PKH_061110 PE=3 SV=1	GO:0000028,GO:0003674,GO:0003735,GO:0005198,GO:0005575,GO:0005622,GO:0005737,GO:0005840,GO:0006412,GO:0008150,GO:0008152,GO:0009058,GO:0009059,GO:0009987,GO:0015935,GO:0016043,GO:0019538,GO:0022607,GO:0022618,GO:0022627,GO:0030529,GO:0032991,GO:0034622,GO:0034645,GO:0043170,GO:0043226,GO:0043228,GO:0043229,GO:0043232,GO:0043933,GO:0044237,GO:0044238,GO:0044249,GO:0044260,GO:0044267,GO:0044391,GO:…
Smic24481	2.42846e-05	0.250739	60S ribosomal protein L13a OS=Cyanophora paradoxa PE=2 SV=1	GO:0003674,GO:0003735,GO:0005198,GO:0005575,GO:0005840,GO:0006412,GO:0008150,GO:0008152,GO:0009058,GO:0009059,GO:0009987,GO:0015934,GO:0019538,GO:0030529,GO:0032991,GO:0034645,GO:0043170,GO:0043226,GO:0043228,GO:0043229,GO:0043232,GO:0044237,GO:0044238,GO:0044249,GO:0044260,GO:0044267,GO:0044391,GO:0044422,GO:0044424,GO:0044444,GO:0044446,GO:0044464,GO:0071704,GO:1901576
Smic5743	2.47292e-05	-0.312958	Succinyl-CoA ligase [ADP-forming] subunit beta, mitochondrial OS=Solanum lycopersicum PE=1 SV=1	GO:0000166,GO:0001882,GO:0001883,GO:0003674,GO:0003824,GO:0004774,GO:0004775,GO:0005488,GO:0005507,GO:0005524,GO:0005575,GO:0005739,GO:0006082,GO:0006099,GO:0006104,GO:0006105,GO:0006637,GO:0006732,GO:0006790,GO:0006793,GO:0008150,GO:0008152,GO:0009987,GO:0010035,GO:0010038,GO:0016405,GO:0016874,GO:0016877,GO:0016878,GO:0017076,GO:0019752,GO:0030554,GO:0032549,GO:0032550,GO:0032553,GO:0032555,GO:…
Smic7264	2.58476e-05	-0.264742	Sterol 4-C-methyltransferase strm-1 OS=Caenorhabditis elegans GN=strm-1 PE=3 SV=2	GO:0003674,GO:0003824,GO:0006066,GO:0006629,GO:0008150,GO:0008152,GO:0008168,GO:0008202,GO:0008203,GO:0008757,GO:0009987,GO:0016125,GO:0016740,GO:0016741,GO:0032259,GO:0043170,GO:0043412,GO:0043414,GO:0044237,GO:0044238,GO:0044260,GO:0044281,GO:0044699,GO:0044710,GO:0048580,GO:0050789,GO:0050793,GO:0051239,GO:0061062,GO:0061065,GO:0065007,GO:0071704,GO:1901360,GO:1901615,GO:2000026
Smic16276	2.58476e-05	0.293062	Guanine nucleotide-binding protein subunit beta-2-like 1 OS=Danio rerio GN=gnb2l1 PE=2 SV=1	GO:0001525,GO:0002009,GO:0005575,GO:0005737,GO:0008150,GO:0009653,GO:0009966,GO:0009968,GO:0010470,GO:0010646,GO:0010648,GO:0022603,GO:0023051,GO:0023057,GO:0030111,GO:0030178,GO:0032502,GO:0032878,GO:0032879,GO:0032880,GO:0044424,GO:0044464,GO:0044699,GO:0044767,GO:0045995,GO:0048518,GO:0048519,GO:0048523,GO:0048583,GO:0048585,GO:0048598,GO:0048646,GO:0048729,GO:0050789,GO:0050793,GO:0050794,GO:…
Smic30118	2.59603e-05	0.238235	DDB1- and CUL4-associated factor 13 OS=Mus musculus GN=Dcaf13 PE=2 SV=2	GO:0000151,GO:0005575,GO:0005634,GO:0005730,GO:0006139,GO:0006364,GO:0006396,GO:0006464,GO:0006725,GO:0006807,GO:0008150,GO:0008152,GO:0009987,GO:0016070,GO:0016072,GO:0016567,GO:0019538,GO:0022613,GO:0030529,GO:0031461,GO:0032446,GO:0032991,GO:0034470,GO:0034641,GO:0034660,GO:0036211,GO:0042254,GO:0043170,GO:0043226,GO:0043227,GO:0043228,GO:0043229,GO:0043231,GO:0043232,GO:0043234,GO:0043412,GO:…
Smic36806	2.62241e-05	-0.345383	conserved unknown protein [Ectocarpus siliculosus]
Smic30016	2.66268e-05	-0.400946	Cathepsin E OS=Lithobates catesbeiana GN=CTSE PE=1 SV=1	GO:0002376,GO:0002478,GO:0002495,GO:0002504,GO:0003674,GO:0003824,GO:0004175,GO:0004190,GO:0005575,GO:0005768,GO:0006508,GO:0008150,GO:0008152,GO:0008233,GO:0016787,GO:0019538,GO:0019882,GO:0019884,GO:0019886,GO:0043170,GO:0043226,GO:0043227,GO:0043229,GO:0043231,GO:0044238,GO:0044424,GO:0044444,GO:0044464,GO:0048002,GO:0070001,GO:0070011,GO:0071704
Smic35843	2.6947e-05	0.723006
Smic7618	2.759e-05	0.290895	WGS project CAID00000000 data, contig chromosome 04 (Fragment) OS=Ostreococcus tauri GN=Ot04g02350 PE=4 SV=1	GO:0003674,GO:0005488,GO:0005509,GO:0043167,GO:0043169,GO:0046872
Smic49062.Novel	2.78862e-05	-0.474032	hypothetical protein [Pedobacter sp. BAL39] >gi|149232744|gb|EDM38119.1| hypothetical protein PBAL39_00852 [Pedobacter sp. BAL39]
Smic33921	2.84884e-05	-0.249292	Protein GCN20 OS=Saccharomyces cerevisiae (strain ATCC 204508 / S288c) GN=GCN20 PE=1 SV=1	GO:0000166,GO:0001882,GO:0001883,GO:0003674,GO:0003824,GO:0005488,GO:0005515,GO:0005524,GO:0005575,GO:0005829,GO:0005840,GO:0006139,GO:0006152,GO:0006163,GO:0006195,GO:0006200,GO:0006417,GO:0006448,GO:0006725,GO:0006753,GO:0006793,GO:0006796,GO:0006807,GO:0008150,GO:0008152,GO:0009056,GO:0009116,GO:0009117,GO:0009119,GO:0009123,GO:0009125,GO:0009126,GO:0009128,GO:0009141,GO:0009143,GO:0009144,GO:…
Smic23375	2.93339e-05	-0.502508	Sodium/potassium/calcium exchanger 1 OS=Rattus norvegicus GN=Slc24a1 PE=2 SV=1	GO:0003008,GO:0003674,GO:0005215,GO:0005575,GO:0006810,GO:0006811,GO:0006812,GO:0006814,GO:0006816,GO:0007600,GO:0007601,GO:0008150,GO:0008273,GO:0008324,GO:0009987,GO:0015075,GO:0015077,GO:0015079,GO:0015081,GO:0015085,GO:0015291,GO:0015293,GO:0015297,GO:0015298,GO:0015368,GO:0015491,GO:0015672,GO:0016020,GO:0016021,GO:0022804,GO:0022821,GO:0022857,GO:0022890,GO:0022891,GO:0022892,GO:0030001,GO:…
Smic37461	3.06145e-05	0.500834	Sodium channel protein para OS=Drosophila melanogaster GN=para PE=2 SV=3	GO:0001508,GO:0001518,GO:0001666,GO:0003674,GO:0005215,GO:0005216,GO:0005244,GO:0005248,GO:0005261,GO:0005272,GO:0005488,GO:0005509,GO:0005575,GO:0005886,GO:0005887,GO:0006810,GO:0006811,GO:0006812,GO:0006814,GO:0006950,GO:0007154,GO:0007267,GO:0007268,GO:0007610,GO:0007638,GO:0008049,GO:0008150,GO:0008324,GO:0009605,GO:0009612,GO:0009628,GO:0009636,GO:0009987,GO:0010033,GO:0014070,GO:0015075,GO:…
Smic7851	3.06145e-05	0.35883	hypothetical protein NCLIV_037000 [Neospora caninum Liverpool] >gi|325118367|emb|CBZ53918.1| hypothetical protein NCLIV_037000 [Neospora caninum Liverpool]
Smic5306	3.14254e-05	-0.617506	Nucleoside-diphosphatase mig-23 OS=Caenorhabditis briggsae GN=mig-23 PE=3 SV=1	GO:0000139,GO:0003006,GO:0003674,GO:0003824,GO:0005575,GO:0005794,GO:0007275,GO:0007498,GO:0007506,GO:0008150,GO:0008152,GO:0009888,GO:0009987,GO:0016020,GO:0016021,GO:0016462,GO:0016787,GO:0016817,GO:0016818,GO:0017110,GO:0022414,GO:0030154,GO:0031090,GO:0032501,GO:0032502,GO:0043226,GO:0043227,GO:0043229,GO:0043231,GO:0044422,GO:0044424,GO:0044425,GO:0044431,GO:0044444,GO:0044446,GO:0044464,GO:…
Smic9799	3.25372e-05	-0.337918	Protein phosphatase 2C OS=Leishmania chagasi PE=2 SV=1	GO:0003674,GO:0003824,GO:0004721,GO:0004722,GO:0005488,GO:0006464,GO:0006470,GO:0006793,GO:0006796,GO:0008150,GO:0008152,GO:0009987,GO:0016311,GO:0016787,GO:0016788,GO:0016791,GO:0019538,GO:0036211,GO:0042578,GO:0043167,GO:0043169,GO:0043170,GO:0043412,GO:0044237,GO:0044238,GO:0044260,GO:0044267,GO:0046872,GO:0071704
Smic41323	3.26342e-05	0.337855	Putative pre-mRNA-splicing factor ATP-dependent RNA helicase DHX16 OS=Dictyostelium discoideum GN=dhx16 PE=3 SV=1	GO:0000166,GO:0001882,GO:0001883,GO:0003674,GO:0003676,GO:0003724,GO:0003824,GO:0004386,GO:0005488,GO:0005524,GO:0005575,GO:0005634,GO:0006139,GO:0006152,GO:0006163,GO:0006195,GO:0006200,GO:0006396,GO:0006397,GO:0006725,GO:0006753,GO:0006793,GO:0006796,GO:0006807,GO:0008026,GO:0008150,GO:0008152,GO:0008380,GO:0009056,GO:0009116,GO:0009117,GO:0009119,GO:0009123,GO:0009125,GO:0009126,GO:0009128,GO:…
Smic34496	3.26342e-05	0.282412	Pre-mRNA-splicing factor ISY1 homolog OS=Homo sapiens GN=ISY1 PE=1 SV=3	GO:0000375,GO:0000377,GO:0000398,GO:0003674,GO:0003676,GO:0003723,GO:0005488,GO:0005515,GO:0005575,GO:0005634,GO:0005681,GO:0006139,GO:0006396,GO:0006397,GO:0006725,GO:0006807,GO:0008150,GO:0008152,GO:0008380,GO:0009987,GO:0016070,GO:0016071,GO:0030529,GO:0032991,GO:0034641,GO:0043170,GO:0043226,GO:0043227,GO:0043229,GO:0043231,GO:0044237,GO:0044238,GO:0044260,GO:0044422,GO:0044424,GO:0044428,GO:…
Smic1074	3.28755e-05	-1.01996	Chloride channel protein 1 OS=Rattus norvegicus GN=Clcn1 PE=2 SV=1	GO:0000166,GO:0003674,GO:0005215,GO:0005216,GO:0005244,GO:0005247,GO:0005253,GO:0005254,GO:0005488,GO:0005575,GO:0006810,GO:0006811,GO:0006820,GO:0006821,GO:0008150,GO:0008308,GO:0008509,GO:0009987,GO:0015075,GO:0015103,GO:0015108,GO:0015267,GO:0015698,GO:0016020,GO:0016021,GO:0017076,GO:0022803,GO:0022832,GO:0022836,GO:0022838,GO:0022857,GO:0022891,GO:0022892,GO:0030554,GO:0032879,GO:0032991,GO:…
Smic29855	3.29089e-05	0.265706	unknown [Karlodinium veneficum]
Smic5694	3.31617e-05	0.23502	Electrogenic sodium bicarbonate cotransporter 1 OS=Homo sapiens GN=SLC4A4 PE=1 SV=1	GO:0003674,GO:0005215,GO:0005452,GO:0005488,GO:0005515,GO:0005575,GO:0005886,GO:0005887,GO:0006810,GO:0006811,GO:0006812,GO:0006814,GO:0006820,GO:0008150,GO:0008324,GO:0008509,GO:0008510,GO:0008514,GO:0009987,GO:0015075,GO:0015077,GO:0015081,GO:0015103,GO:0015106,GO:0015291,GO:0015293,GO:0015294,GO:0015296,GO:0015297,GO:0015301,GO:0015672,GO:0015701,GO:0015711,GO:0016020,GO:0016021,GO:0016323,GO:…
Smic27898	3.31699e-05	-0.489368	Origin recognition complex subunit 4 OS=Schizosaccharomyces pombe (strain 972 / ATCC 24843) GN=orc4 PE=1 SV=1	GO:0000166,GO:0000808,GO:0001882,GO:0001883,GO:0003674,GO:0003676,GO:0003677,GO:0003688,GO:0003824,GO:0005488,GO:0005524,GO:0005575,GO:0005634,GO:0005656,GO:0005657,GO:0005664,GO:0006139,GO:0006152,GO:0006163,GO:0006195,GO:0006200,GO:0006259,GO:0006260,GO:0006270,GO:0006725,GO:0006753,GO:0006793,GO:0006796,GO:0006807,GO:0008150,GO:0008152,GO:0009056,GO:0009058,GO:0009059,GO:0009116,GO:0009117,GO:…
Smic19424	3.36204e-05	0.265142
Smic14535	3.47112e-05	0.2969
Smic4849	3.49277e-05	0.326952	hypothetical protein [Actinoplanes friuliensis] >gi|556568996|ref|YP_008737421.1| hypothetical protein AFR_30540 [Actinoplanes friuliensis DSM 7358] >gi|556037121|gb|AGZ44368.1| hypothetical protein AFR_30540 [Actinoplanes friuliensis DSM 7358]
Smic29336	3.56282e-05	-0.542574
Smic4370	3.56282e-05	-0.538385
Smic39315	3.596e-05	-2.20056
Smic41023	3.60944e-05	1.59255	hypothetical protein 162322222 [Organic Lake phycodnavirus 1] >gi|322511338|gb|ADX06647.1| hypothetical protein 162281048 [Organic Lake phycodnavirus]
Smic19142	3.6372e-05	0.426931	Uncharacterized protein OS=Halothece sp. (strain PCC 7418) GN=PCC7418_1077 PE=4 SV=1	GO:0000166,GO:0001882,GO:0001883,GO:0003674,GO:0005488,GO:0005524,GO:0017076,GO:0030554,GO:0032549,GO:0032550,GO:0032553,GO:0032555,GO:0032559,GO:0035639,GO:0036094,GO:0043167,GO:0043168,GO:0097159,GO:0097367,GO:1901265,GO:1901363
Smic4602	3.80666e-05	0.289805	Putative pentatricopeptide repeat-containing protein At5g59900 OS=Arabidopsis thaliana GN=At5g59900 PE=3 SV=1	GO:0003674,GO:0008150
Smic43813	3.81174e-05	0.536621
Smic14912	3.81174e-05	0.341465	Autophagy-related protein 18 OS=Saccharomyces cerevisiae (strain ATCC 204508 / S288c) GN=ATG18 PE=1 SV=1	GO:0000329,GO:0000407,GO:0003674,GO:0005488,GO:0005515,GO:0005543,GO:0005575,GO:0005768,GO:0005773,GO:0005774,GO:0005829,GO:0006605,GO:0006623,GO:0006624,GO:0006810,GO:0006886,GO:0006914,GO:0006950,GO:0006996,GO:0007031,GO:0007034,GO:0007154,GO:0008150,GO:0008152,GO:0008289,GO:0009056,GO:0009267,GO:0009605,GO:0009987,GO:0009991,GO:0010008,GO:0010324,GO:0015031,GO:0016020,GO:0016043,GO:0016197,GO:…
Smic7806	3.95037e-05	-0.344877	Pyrophosphate-energized membrane proton pump 3 OS=Arabidopsis thaliana GN=AVPL2 PE=3 SV=1	GO:0000139,GO:0003674,GO:0003824,GO:0004427,GO:0005215,GO:0005488,GO:0005575,GO:0005794,GO:0006810,GO:0006811,GO:0006812,GO:0006818,GO:0008150,GO:0008152,GO:0009678,GO:0009987,GO:0015399,GO:0015405,GO:0015672,GO:0015992,GO:0016020,GO:0016021,GO:0016462,GO:0016787,GO:0016817,GO:0016818,GO:0022804,GO:0022857,GO:0031090,GO:0043167,GO:0043169,GO:0043226,GO:0043227,GO:0043229,GO:0043231,GO:0044422,GO:…
Smic5644	3.97689e-05	0.235071	Sodium-driven chloride bicarbonate exchanger OS=Bos taurus GN=SLC4A10 PE=2 SV=1	GO:0003674,GO:0005215,GO:0005452,GO:0005575,GO:0005886,GO:0006810,GO:0006811,GO:0006812,GO:0006814,GO:0006820,GO:0008150,GO:0008509,GO:0009987,GO:0015075,GO:0015291,GO:0015293,GO:0015297,GO:0015301,GO:0015672,GO:0016020,GO:0016021,GO:0022804,GO:0022857,GO:0022891,GO:0022892,GO:0030001,GO:0044425,GO:0044464,GO:0044699,GO:0044763,GO:0044765,GO:0051234,GO:0055085
Smic28265	3.97689e-05	0.444903
Smic29032	4.00223e-05	0.262464
Smic6354	4.0061e-05	-0.449269	Transmembrane protein 144 homolog B OS=Dictyostelium discoideum GN=tmem144B PE=3 SV=1	GO:0003674,GO:0005575,GO:0008150,GO:0016020,GO:0016021,GO:0044425
Smic20550	4.03474e-05	0.791026
Smic4521	4.09146e-05	-0.312166
Smic42328	4.10819e-05	1.13311
Smic10410	4.15213e-05	-0.485859
Smic8742	4.16998e-05	-0.26184	Putative metal chaperone YciC OS=Bacillus subtilis (strain 168) GN=yciC PE=2 SV=1	GO:0000166,GO:0001882,GO:0001883,GO:0003674,GO:0005488,GO:0005525,GO:0017076,GO:0019001,GO:0032549,GO:0032550,GO:0032553,GO:0032555,GO:0032561,GO:0035639,GO:0036094,GO:0043167,GO:0043168,GO:0097159,GO:0097367,GO:1901265,GO:1901363
Smic7090	4.24476e-05	-0.313187	Methylsterol monooxygenase 1 OS=Pongo abelii GN=MSMO1 PE=2 SV=1	GO:0000254,GO:0003674,GO:0003824,GO:0004497,GO:0005488,GO:0005506,GO:0005575,GO:0005783,GO:0005789,GO:0006066,GO:0006082,GO:0006629,GO:0006631,GO:0006633,GO:0006694,GO:0008150,GO:0008152,GO:0008202,GO:0008610,GO:0009058,GO:0009987,GO:0016020,GO:0016021,GO:0016053,GO:0016125,GO:0016126,GO:0016491,GO:0016705,GO:0016709,GO:0019752,GO:0031090,GO:0032787,GO:0043167,GO:0043169,GO:0043226,GO:0043227,GO:…
Smic31828	4.43253e-05	0.273182	Gut-specific cysteine proteinase OS=Caenorhabditis elegans GN=cpr-1 PE=1 SV=2	GO:0003674,GO:0003824,GO:0006508,GO:0008150,GO:0008152,GO:0008233,GO:0008234,GO:0016787,GO:0019538,GO:0043170,GO:0044238,GO:0070011,GO:0071704
Smic15039	4.43253e-05	0.527411
Smic34077	4.48319e-05	-0.359733	Glutathione S-transferase Mu 5 OS=Rattus norvegicus GN=Gstm5 PE=1 SV=3	GO:0003674,GO:0003824,GO:0004364,GO:0005488,GO:0005515,GO:0005575,GO:0005737,GO:0006082,GO:0006518,GO:0006520,GO:0006575,GO:0006749,GO:0006790,GO:0006807,GO:0008150,GO:0008152,GO:0009987,GO:0016740,GO:0016765,GO:0019752,GO:0034641,GO:0042802,GO:0042803,GO:0043436,GO:0043603,GO:0044237,GO:0044238,GO:0044281,GO:0044424,GO:0044464,GO:0044699,GO:0044710,GO:0044763,GO:0046983,GO:0071704,GO:1901564
Smic36656	4.67757e-05	-0.305601	Protein TIS11, putative OS=Perkinsus marinus (strain ATCC 50983 / TXsc) GN=Pmar_PMAR027919 PE=4 SV=1	GO:0003674,GO:0005488,GO:0043167,GO:0043169,GO:0046872
Smic48296	4.7422e-05	-0.297586	Fucoxanthin-chlorophyll a-c binding protein B, chloroplastic OS=Macrocystis pyrifera GN=FCPB PE=2 SV=1	GO:0003674,GO:0005488,GO:0005575,GO:0006091,GO:0006464,GO:0008150,GO:0008152,GO:0009507,GO:0009521,GO:0009523,GO:0009535,GO:0009536,GO:0009579,GO:0009765,GO:0009987,GO:0015979,GO:0016020,GO:0016021,GO:0016168,GO:0018298,GO:0019538,GO:0030076,GO:0032991,GO:0034357,GO:0036211,GO:0042651,GO:0043170,GO:0043226,GO:0043227,GO:0043229,GO:0043231,GO:0043234,GO:0043412,GO:0044237,GO:0044238,GO:0044260,GO:…
Smic13969	4.7422e-05	0.291766
Smic14213	4.78661e-05	-0.276924	Ammonium transporter 1 member 1 OS=Solanum lycopersicum GN=AMT1-1 PE=2 SV=1	GO:0001101,GO:0001763,GO:0003674,GO:0005215,GO:0005575,GO:0005634,GO:0005911,GO:0006461,GO:0006810,GO:0006811,GO:0006812,GO:0006820,GO:0008150,GO:0008324,GO:0008509,GO:0008519,GO:0009506,GO:0009628,GO:0009653,GO:0009719,GO:0009725,GO:0009737,GO:0009791,GO:0009987,GO:0010033,GO:0010311,GO:0015075,GO:0015077,GO:0015101,GO:0015103,GO:0015672,GO:0015696,GO:0015698,GO:0016020,GO:0016021,GO:0016043,GO:…
Smic26220	4.83377e-05	0.45138
Smic11619	4.87851e-05	-0.359475	Citrate synthase 4, mitochondrial OS=Arabidopsis thaliana GN=CSY4 PE=1 SV=3	GO:0000166,GO:0001882,GO:0001883,GO:0003674,GO:0003824,GO:0004108,GO:0005488,GO:0005524,GO:0005575,GO:0005618,GO:0005739,GO:0005759,GO:0005975,GO:0006082,GO:0006090,GO:0006091,GO:0006096,GO:0006099,GO:0008150,GO:0008152,GO:0008270,GO:0009056,GO:0009060,GO:0009507,GO:0009536,GO:0009987,GO:0010035,GO:0010038,GO:0015980,GO:0016052,GO:0016740,GO:0016746,GO:0017076,GO:0019752,GO:0030312,GO:0030554,GO:…
Smic21150	4.91795e-05	-0.445772	High affinity cGMP-specific 3',5'-cyclic phosphodiesterase 9A OS=Homo sapiens GN=PDE9A PE=1 SV=1	GO:0003674,GO:0003824,GO:0004112,GO:0004114,GO:0005488,GO:0005515,GO:0005575,GO:0005737,GO:0005783,GO:0005794,GO:0005829,GO:0005886,GO:0007165,GO:0007596,GO:0007599,GO:0008081,GO:0008150,GO:0008152,GO:0009987,GO:0016020,GO:0016787,GO:0016788,GO:0019932,GO:0019934,GO:0019935,GO:0031253,GO:0031256,GO:0032501,GO:0032587,GO:0035556,GO:0042578,GO:0042995,GO:0043167,GO:0043169,GO:0043204,GO:0043226,GO:…
Smic4559	4.93323e-05	0.252298
Smic6050	4.93323e-05	-0.405561	Superoxide-generating NADPH oxidase heavy chain subunit A OS=Dictyostelium discoideum GN=noxA PE=2 SV=1	GO:0000166,GO:0003006,GO:0003674,GO:0003824,GO:0005488,GO:0005575,GO:0006801,GO:0006950,GO:0008150,GO:0008152,GO:0009605,GO:0009987,GO:0009991,GO:0016020,GO:0016021,GO:0016175,GO:0016491,GO:0016651,GO:0020037,GO:0022414,GO:0030154,GO:0030435,GO:0030582,GO:0030587,GO:0031667,GO:0032502,GO:0032991,GO:0036094,GO:0042554,GO:0042594,GO:0043020,GO:0043167,GO:0043168,GO:0043169,GO:0043234,GO:0043934,GO:…
Smic3429	4.97691e-05	-0.274466	Probable sodium-coupled neutral amino acid transporter 6 OS=Danio rerio GN=slc38a6 PE=2 SV=1	GO:0005575,GO:0006810,GO:0006811,GO:0006812,GO:0006814,GO:0006820,GO:0006865,GO:0008150,GO:0015672,GO:0015711,GO:0015849,GO:0016020,GO:0016021,GO:0030001,GO:0044425,GO:0044699,GO:0044765,GO:0046942,GO:0051234,GO:0071702,GO:0071705
Smic31380	5.01035e-05	0.390465
Smic30086	5.14875e-05	-0.389908
Smic34012	5.16296e-05	-0.404371	Ankyrin-1 OS=Homo sapiens GN=ANK1 PE=1 SV=3	GO:0003674,GO:0005198,GO:0005200,GO:0005488,GO:0005515,GO:0005575,GO:0005634,GO:0005737,GO:0005783,GO:0005829,GO:0005856,GO:0005886,GO:0006605,GO:0006612,GO:0006725,GO:0006778,GO:0006779,GO:0006807,GO:0006810,GO:0006811,GO:0006812,GO:0006886,GO:0006887,GO:0006888,GO:0006928,GO:0006996,GO:0007010,GO:0007163,GO:0007165,GO:0007411,GO:0008092,GO:0008093,GO:0008150,GO:0008152,GO:0009058,GO:0009987,GO:…
Smic28157	5.29965e-05	-0.430739
Smic41762	5.47044e-05	-0.231068	Cation-transporting ATPase 4 OS=Schizosaccharomyces pombe (strain 972 / ATCC 24843) GN=cta4 PE=3 SV=1	GO:0000166,GO:0001882,GO:0001883,GO:0003674,GO:0003824,GO:0005215,GO:0005388,GO:0005488,GO:0005524,GO:0005575,GO:0005783,GO:0005789,GO:0006139,GO:0006152,GO:0006163,GO:0006195,GO:0006200,GO:0006725,GO:0006753,GO:0006793,GO:0006796,GO:0006807,GO:0006810,GO:0006811,GO:0006812,GO:0006816,GO:0006873,GO:0006874,GO:0006875,GO:0008150,GO:0008152,GO:0008324,GO:0009056,GO:0009116,GO:0009117,GO:0009119,GO:…
Smic34061	5.48968e-05	0.354024	hypothetical protein THAOC_03175 [Thalassiosira oceanica]
Smic155	5.48968e-05	1.01292
Smic2363	5.50983e-05	-0.286086	Ankyrin repeat domain-containing protein 36C OS=Homo sapiens GN=ANKRD36C PE=2 SV=3	GO:0003674,GO:0008200,GO:0016247,GO:0016248
Smic36554	5.51063e-05	-0.401762	Uncharacterized protein OS=Odoribacter laneus CAG:561 GN=BN709_00123 PE=4 SV=1	GO:0003674,GO:0005215,GO:0005575,GO:0006810,GO:0006811,GO:0006812,GO:0006818,GO:0008150,GO:0008324,GO:0009987,GO:0015075,GO:0015077,GO:0015078,GO:0015291,GO:0015297,GO:0015298,GO:0015299,GO:0015672,GO:0015992,GO:0016021,GO:0022804,GO:0022857,GO:0022890,GO:0022891,GO:0022892,GO:0034220,GO:0044425,GO:0044699,GO:0044763,GO:0044765,GO:0051234,GO:0055085,GO:1902600
Smic16959	5.52783e-05	0.228204	60S ribosomal protein L4-1 OS=Arabidopsis thaliana GN=RPL4A PE=2 SV=1	GO:0001510,GO:0003674,GO:0003735,GO:0005198,GO:0005575,GO:0005618,GO:0005730,GO:0005773,GO:0005829,GO:0005840,GO:0005886,GO:0005911,GO:0006139,GO:0006220,GO:0006221,GO:0006412,GO:0006725,GO:0006753,GO:0006793,GO:0006796,GO:0006807,GO:0008150,GO:0008152,GO:0009058,GO:0009059,GO:0009117,GO:0009165,GO:0009218,GO:0009220,GO:0009259,GO:0009260,GO:0009451,GO:0009506,GO:0009507,GO:0009536,GO:0009664,GO:…
Smic6619	5.64171e-05	0.585882
Smic30779	5.69192e-05	0.229155	40S ribosomal protein S3a OS=Chlamydomonas reinhardtii GN=CHLREDRAFT_168484 PE=1 SV=1	GO:0003674,GO:0003735,GO:0005198,GO:0005575,GO:0005618,GO:0005622,GO:0005730,GO:0005737,GO:0005829,GO:0005840,GO:0005886,GO:0005911,GO:0006412,GO:0008150,GO:0008152,GO:0009058,GO:0009059,GO:0009506,GO:0009507,GO:0009536,GO:0009987,GO:0015935,GO:0016020,GO:0019538,GO:0022626,GO:0022627,GO:0030054,GO:0030312,GO:0030529,GO:0032991,GO:0034645,GO:0043170,GO:0043226,GO:0043227,GO:0043228,GO:0043229,GO:…
Smic10768	5.71889e-05	0.255784	Adenylate cyclase 1 OS=Rhizobium meliloti (strain 1021) GN=cya1 PE=3 SV=2	GO:0000166,GO:0001882,GO:0001883,GO:0003674,GO:0003824,GO:0004016,GO:0004871,GO:0005488,GO:0005524,GO:0005575,GO:0005886,GO:0006139,GO:0006163,GO:0006164,GO:0006171,GO:0006725,GO:0006753,GO:0006793,GO:0006796,GO:0006807,GO:0007165,GO:0008150,GO:0008152,GO:0009058,GO:0009117,GO:0009150,GO:0009152,GO:0009165,GO:0009187,GO:0009190,GO:0009259,GO:0009260,GO:0009975,GO:0009987,GO:0016020,GO:0016021,GO:…
Smic17889	5.73034e-05	0.2809
Smic25868	5.73034e-05	-0.472874	hypothetical protein [Bacteroides xylanisolvens] >gi|392692083|gb|EIY85321.1| hypothetical protein HMPREF1074_02880 [Bacteroides xylanisolvens CL03T12C04]
Smic4977	5.78575e-05	0.384502	60S ribosomal protein L35 OS=Homo sapiens GN=RPL35 PE=1 SV=2	GO:0000184,GO:0000956,GO:0003674,GO:0003676,GO:0003723,GO:0003729,GO:0003735,GO:0005198,GO:0005488,GO:0005575,GO:0005622,GO:0005730,GO:0005737,GO:0005829,GO:0005840,GO:0006139,GO:0006401,GO:0006402,GO:0006412,GO:0006413,GO:0006414,GO:0006415,GO:0006605,GO:0006612,GO:0006613,GO:0006614,GO:0006725,GO:0006807,GO:0006810,GO:0006886,GO:0008150,GO:0008152,GO:0009056,GO:0009057,GO:0009058,GO:0009059,GO:…
Smic4819	5.84958e-05	0.26664	Putative transmembrane protein OS=Toxoplasma gondii GN=TGVEG_241180 PE=4 SV=1	GO:0005575,GO:0016021,GO:0044425
Smic10613	6.01791e-05	0.346364	Ankyrin repeat domain-containing protein 17 OS=Homo sapiens GN=ANKRD17 PE=1 SV=3	GO:0001955,GO:0003674,GO:0003676,GO:0003723,GO:0005488,GO:0005575,GO:0005634,GO:0005737,GO:0008150,GO:0009987,GO:0016020,GO:0016032,GO:0021700,GO:0032502,GO:0043226,GO:0043227,GO:0043229,GO:0043231,GO:0044403,GO:0044419,GO:0044424,GO:0044464,GO:0044699,GO:0044764,GO:0044767,GO:0044822,GO:0045595,GO:0045596,GO:0048519,GO:0048523,GO:0050789,GO:0050793,GO:0050794,GO:0051093,GO:0051147,GO:0051148,GO:…
Smic6941	6.01791e-05	-0.465187
Smic32462	6.01791e-05	-0.590034	Fucoxanthin-chlorophyll a-c binding protein E, chloroplastic OS=Phaeodactylum tricornutum GN=FCPE PE=2 SV=1	GO:0003674,GO:0005488,GO:0005575,GO:0006091,GO:0006464,GO:0008150,GO:0008152,GO:0009507,GO:0009521,GO:0009523,GO:0009535,GO:0009536,GO:0009579,GO:0009765,GO:0009987,GO:0015979,GO:0016020,GO:0016021,GO:0016168,GO:0018298,GO:0019538,GO:0030076,GO:0032991,GO:0034357,GO:0036211,GO:0042651,GO:0043170,GO:0043226,GO:0043227,GO:0043229,GO:0043231,GO:0043234,GO:0043412,GO:0044237,GO:0044238,GO:0044260,GO:…
Smic2327	6.02581e-05	0.267194	50S ribosomal protein L19 OS=Thermosipho melanesiensis (strain BI429 / DSM 12029) GN=rplS PE=3 SV=1	GO:0003674,GO:0003735,GO:0005198,GO:0005575,GO:0005622,GO:0005840,GO:0006412,GO:0008150,GO:0008152,GO:0009058,GO:0009059,GO:0009987,GO:0019538,GO:0030529,GO:0032991,GO:0034645,GO:0043170,GO:0043226,GO:0043228,GO:0043229,GO:0043232,GO:0044237,GO:0044238,GO:0044249,GO:0044260,GO:0044267,GO:0044424,GO:0044444,GO:0044464,GO:0071704,GO:1901576
Smic7594	6.09856e-05	0.333004	60S ribosomal protein L19-2 OS=Arabidopsis thaliana GN=RPL19B PE=2 SV=1	GO:0001510,GO:0003674,GO:0003735,GO:0005198,GO:0005575,GO:0005622,GO:0005840,GO:0005886,GO:0006139,GO:0006220,GO:0006221,GO:0006325,GO:0006342,GO:0006355,GO:0006412,GO:0006464,GO:0006479,GO:0006725,GO:0006753,GO:0006793,GO:0006796,GO:0006807,GO:0006996,GO:0008150,GO:0008152,GO:0008213,GO:0009058,GO:0009059,GO:0009117,GO:0009165,GO:0009218,GO:0009220,GO:0009259,GO:0009260,GO:0009451,GO:0009889,GO:…
Smic33245	6.21464e-05	-0.231054	4-hydroxy-tetrahydrodipicolinate synthase, chloroplastic OS=Zea mays PE=1 SV=2	GO:0003674,GO:0003824,GO:0005575,GO:0006082,GO:0006520,GO:0006553,GO:0006807,GO:0008150,GO:0008152,GO:0008652,GO:0008840,GO:0009058,GO:0009066,GO:0009067,GO:0009085,GO:0009089,GO:0009507,GO:0009536,GO:0009987,GO:0016053,GO:0016829,GO:0016835,GO:0016836,GO:0019752,GO:0019877,GO:0043226,GO:0043227,GO:0043229,GO:0043231,GO:0043436,GO:0043648,GO:0043650,GO:0044237,GO:0044238,GO:0044249,GO:0044281,GO:…
Smic30362	6.37087e-05	-0.238296	Sedoheptulose-1,7-bisphosphatase, chloroplastic OS=Spinacia oleracea PE=2 SV=1	GO:0003674,GO:0003824,GO:0005488,GO:0005575,GO:0005975,GO:0006793,GO:0006796,GO:0008150,GO:0008152,GO:0009058,GO:0009507,GO:0009536,GO:0009987,GO:0016051,GO:0016311,GO:0016787,GO:0016788,GO:0016791,GO:0019203,GO:0019253,GO:0019685,GO:0042132,GO:0042578,GO:0043167,GO:0043169,GO:0043226,GO:0043227,GO:0043229,GO:0043231,GO:0044237,GO:0044238,GO:0044424,GO:0044444,GO:0044464,GO:0044699,GO:0044710,GO:…
Smic4889	6.48265e-05	-0.27709
Smic36687	6.6408e-05	0.283269
Smic19195	6.64905e-05	0.386376
Smic24912	6.70051e-05	0.249308	40S ribosomal protein S2 OS=Ictalurus punctatus GN=rps2 PE=2 SV=1	GO:0003674,GO:0003676,GO:0003723,GO:0003735,GO:0005198,GO:0005488,GO:0005575,GO:0005840,GO:0006412,GO:0008150,GO:0008152,GO:0009058,GO:0009059,GO:0009987,GO:0015935,GO:0019538,GO:0030529,GO:0032991,GO:0034645,GO:0043170,GO:0043226,GO:0043228,GO:0043229,GO:0043232,GO:0044237,GO:0044238,GO:0044249,GO:0044260,GO:0044267,GO:0044391,GO:0044422,GO:0044424,GO:0044444,GO:0044446,GO:0044464,GO:0071704,GO:…
Smic7504	7.0201e-05	0.253461	Predicted protein OS=Micromonas sp. (strain RCC299 / NOUM17) GN=MICPUN_54798 PE=4 SV=1	GO:0003674,GO:0005488,GO:0005509,GO:0043167,GO:0043169,GO:0046872
Smic15322	7.0201e-05	-0.298836	Sedoheptulose-1,7-bisphosphatase, chloroplastic OS=Spinacia oleracea PE=2 SV=1	GO:0003674,GO:0003824,GO:0005488,GO:0005575,GO:0005975,GO:0006793,GO:0006796,GO:0008150,GO:0008152,GO:0009058,GO:0009507,GO:0009536,GO:0009987,GO:0016051,GO:0016311,GO:0016787,GO:0016788,GO:0016791,GO:0019203,GO:0019253,GO:0019685,GO:0042132,GO:0042578,GO:0043167,GO:0043169,GO:0043226,GO:0043227,GO:0043229,GO:0043231,GO:0044237,GO:0044238,GO:0044424,GO:0044444,GO:0044464,GO:0044699,GO:0044710,GO:…
Smic13457	7.0201e-05	-0.398416	Acyl-coenzyme A oxidase-like protein OS=Homo sapiens GN=ACOXL PE=2 SV=3	GO:0003674,GO:0003824,GO:0003995,GO:0003997,GO:0005575,GO:0005777,GO:0006082,GO:0006629,GO:0006631,GO:0006635,GO:0008150,GO:0008152,GO:0009056,GO:0009062,GO:0009987,GO:0016042,GO:0016054,GO:0016491,GO:0016627,GO:0016634,GO:0019395,GO:0019752,GO:0030258,GO:0032787,GO:0034440,GO:0042579,GO:0043226,GO:0043227,GO:0043229,GO:0043231,GO:0043436,GO:0044237,GO:0044238,GO:0044242,GO:0044248,GO:0044255,GO:…
Smic47135	7.04662e-05	0.253519
Smic25367	7.09216e-05	0.437669	Proline--tRNA ligase OS=Chlorobium chlorochromatii (strain CaD3) GN=proS PE=3 SV=1	GO:0000166,GO:0001882,GO:0001883,GO:0003674,GO:0003824,GO:0004812,GO:0004827,GO:0005488,GO:0005524,GO:0005575,GO:0005737,GO:0006082,GO:0006139,GO:0006399,GO:0006412,GO:0006418,GO:0006433,GO:0006520,GO:0006725,GO:0006807,GO:0008150,GO:0008152,GO:0009058,GO:0009059,GO:0009987,GO:0016070,GO:0016874,GO:0016875,GO:0016876,GO:0017076,GO:0019538,GO:0019752,GO:0030554,GO:0032549,GO:0032550,GO:0032553,GO:…
Smic14114	7.23291e-05	0.270242	Copia protein OS=Drosophila melanogaster GN=GIP PE=1 SV=3	GO:0000166,GO:0001882,GO:0001883,GO:0003674,GO:0003676,GO:0003824,GO:0004175,GO:0004190,GO:0005488,GO:0005524,GO:0006139,GO:0006259,GO:0006508,GO:0006725,GO:0006807,GO:0008150,GO:0008152,GO:0008233,GO:0008270,GO:0009987,GO:0015074,GO:0016787,GO:0017076,GO:0019538,GO:0030554,GO:0032549,GO:0032550,GO:0032553,GO:0032555,GO:0032559,GO:0034641,GO:0035639,GO:0036094,GO:0043167,GO:0043168,GO:0043169,GO:…
Smic2941	7.25528e-05	-0.305833	Protein-lysine methyltransferase METTL21B OS=Bos taurus GN=METTL21B PE=2 SV=1	GO:0003674,GO:0003824,GO:0005575,GO:0005622,GO:0005737,GO:0008150,GO:0008152,GO:0008168,GO:0016740,GO:0016741,GO:0032259,GO:0044424,GO:0044464
Smic40855	7.27974e-05	-0.39834	Long-chain-fatty-acid--CoA ligase OS=Bacillus subtilis (strain 168) GN=lcfB PE=2 SV=2	GO:0000166,GO:0001676,GO:0001882,GO:0001883,GO:0003674,GO:0003824,GO:0004467,GO:0005488,GO:0005524,GO:0006082,GO:0006629,GO:0006631,GO:0006635,GO:0008150,GO:0008152,GO:0009056,GO:0009062,GO:0009987,GO:0015645,GO:0016042,GO:0016054,GO:0016874,GO:0016877,GO:0017076,GO:0019395,GO:0019752,GO:0030258,GO:0030554,GO:0032549,GO:0032550,GO:0032553,GO:0032555,GO:0032559,GO:0032787,GO:0034440,GO:0035639,GO:…
Smic10097	7.27974e-05	0.313849
Smic30014	7.39589e-05	0.356468	40S ribosomal protein S8 OS=Zea mays GN=RPS8 PE=1 SV=2	GO:0003674,GO:0003735,GO:0005198,GO:0005575,GO:0005622,GO:0005840,GO:0006412,GO:0008150,GO:0008152,GO:0009058,GO:0009059,GO:0009987,GO:0015935,GO:0016020,GO:0019538,GO:0022626,GO:0022627,GO:0030529,GO:0032991,GO:0034645,GO:0043170,GO:0043226,GO:0043228,GO:0043229,GO:0043232,GO:0044237,GO:0044238,GO:0044249,GO:0044260,GO:0044267,GO:0044391,GO:0044422,GO:0044424,GO:0044444,GO:0044445,GO:0044446,GO:…
Smic21286	7.51839e-05	-0.298249	Titin OS=Mus musculus GN=Ttn PE=1 SV=1	GO:0000166,GO:0001756,GO:0001882,GO:0001883,GO:0003002,GO:0003674,GO:0003824,GO:0004672,GO:0004674,GO:0004713,GO:0005488,GO:0005515,GO:0005516,GO:0005524,GO:0005575,GO:0005634,GO:0005737,GO:0006464,GO:0006468,GO:0006793,GO:0006796,GO:0007389,GO:0007507,GO:0008092,GO:0008150,GO:0008152,GO:0009952,GO:0009987,GO:0016301,GO:0016310,GO:0016740,GO:0016772,GO:0016773,GO:0017076,GO:0018108,GO:0018193,GO:…
Smic48204	7.64324e-05	0.263069
Smic4649	7.73093e-05	-0.316179	hypothetical protein, partial [Prorocentrum minimum]
Smic38840	7.87011e-05	-0.375041	Ammonium transporter 2 OS=Dictyostelium discoideum GN=amtB PE=1 SV=1	GO:0000323,GO:0003008,GO:0003674,GO:0005215,GO:0005575,GO:0005764,GO:0005765,GO:0005768,GO:0005773,GO:0005774,GO:0005886,GO:0006810,GO:0006811,GO:0006812,GO:0006820,GO:0007588,GO:0008150,GO:0008324,GO:0008509,GO:0008519,GO:0009987,GO:0010008,GO:0012506,GO:0015075,GO:0015077,GO:0015101,GO:0015103,GO:0015672,GO:0015696,GO:0015698,GO:0016020,GO:0016021,GO:0022857,GO:0022890,GO:0022891,GO:0022892,GO:…
Smic35615	7.96697e-05	0.276393
Smic1413	7.98573e-05	-0.623785	3-oxoacyl-[acyl-carrier-protein] reductase FabG OS=Vibrio cholerae serotype O1 (strain ATCC 39315 / El Tor Inaba N16961) GN=fabG PE=1 SV=2	GO:0000166,GO:0003674,GO:0003824,GO:0004312,GO:0004316,GO:0005488,GO:0006082,GO:0006629,GO:0006631,GO:0006633,GO:0008150,GO:0008152,GO:0008610,GO:0009058,GO:0009987,GO:0016053,GO:0016491,GO:0016614,GO:0016616,GO:0016740,GO:0016746,GO:0016747,GO:0019752,GO:0030497,GO:0032787,GO:0036094,GO:0043436,GO:0044237,GO:0044238,GO:0044249,GO:0044255,GO:0044281,GO:0044283,GO:0044699,GO:0044710,GO:0044711,GO:…
Smic46709	8.00629e-05	0.418025	hypothetical protein EMIHUDRAFT_456966 [Emiliania huxleyi CCMP1516] >gi|485633384|gb|EOD28257.1| hypothetical protein EMIHUDRAFT_456966 [Emiliania huxleyi CCMP1516]
Smic1762	8.0082e-05	0.267805	Tubulin alpha chain OS=Plasmodium falciparum (isolate K1 / Thailand) PE=3 SV=1	GO:0000166,GO:0001882,GO:0001883,GO:0003674,GO:0003824,GO:0003924,GO:0005198,GO:0005200,GO:0005488,GO:0005525,GO:0005575,GO:0005737,GO:0005856,GO:0005874,GO:0006139,GO:0006152,GO:0006163,GO:0006184,GO:0006195,GO:0006461,GO:0006725,GO:0006753,GO:0006793,GO:0006796,GO:0006807,GO:0007017,GO:0008150,GO:0008152,GO:0009056,GO:0009116,GO:0009117,GO:0009119,GO:0009141,GO:0009143,GO:0009144,GO:0009146,GO:…
Smic21710	8.03904e-05	-0.251996	Predicted protein OS=Micromonas sp. (strain RCC299 / NOUM17) GN=MICPUN_59741 PE=4 SV=1	GO:0003674,GO:0005488,GO:0005509,GO:0043167,GO:0043169,GO:0046872
Smic24461	8.05114e-05	-0.332853	Receptor homology region, transmembrane domain- and RING domain-containing protein 6 OS=Arabidopsis thaliana GN=RMR6 PE=3 SV=2	GO:0003674,GO:0005488,GO:0005575,GO:0005773,GO:0005774,GO:0006810,GO:0008150,GO:0008270,GO:0009705,GO:0010008,GO:0015031,GO:0016020,GO:0016021,GO:0031090,GO:0031902,GO:0032586,GO:0043167,GO:0043169,GO:0043226,GO:0043227,GO:0043229,GO:0043231,GO:0044422,GO:0044424,GO:0044425,GO:0044437,GO:0044440,GO:0044444,GO:0044446,GO:0044464,GO:0045184,GO:0046872,GO:0046914,GO:0051234,GO:0071702,GO:0098588
Smic8970	8.08561e-05	0.241492	Carbohydrate-binding domain-containing protein C2E1P3.05c OS=Schizosaccharomyces pombe (strain 972 / ATCC 24843) GN=SPAC2E1P3.05c PE=4 SV=1	GO:0001871,GO:0003674,GO:0003824,GO:0004553,GO:0005488,GO:0005575,GO:0005576,GO:0005975,GO:0005976,GO:0008150,GO:0008152,GO:0009986,GO:0009987,GO:0016787,GO:0016798,GO:0030246,GO:0030247,GO:0030248,GO:0043170,GO:0044237,GO:0044238,GO:0044260,GO:0044262,GO:0044264,GO:0044464,GO:0046379,GO:0071704
Smic24041	8.249e-05	0.341041	Uncharacterized protein OS=Oxytricha trifallax GN=OXYTRI_12324 PE=4 SV=1	GO:0003674,GO:0005488,GO:0005509,GO:0043167,GO:0043169,GO:0046872
Smic27412	8.249e-05	-0.329028	Uncharacterized protein OS=uncultured bacterium GN=ACD_44C00417G0010 PE=4 SV=1	GO:0003674,GO:0005215,GO:0005575,GO:0005886,GO:0006810,GO:0008150,GO:0016020,GO:0044464,GO:0051234
Smic32273	8.249e-05	-0.297174	Malonyl-CoA-acyl carrier protein transacylase, mitochondrial OS=Homo sapiens GN=MCAT PE=1 SV=2	GO:0003674,GO:0003676,GO:0003723,GO:0003824,GO:0004312,GO:0004314,GO:0005488,GO:0005575,GO:0005739,GO:0006082,GO:0006629,GO:0006631,GO:0006633,GO:0008150,GO:0008152,GO:0008610,GO:0009058,GO:0009987,GO:0016053,GO:0016417,GO:0016419,GO:0016420,GO:0016740,GO:0016746,GO:0016747,GO:0019752,GO:0032787,GO:0043226,GO:0043227,GO:0043229,GO:0043231,GO:0043436,GO:0044237,GO:0044238,GO:0044249,GO:0044255,GO:…
Smic15659	8.249e-05	0.223429	40S ribosomal protein SA OS=Toxoplasma gondii PE=2 SV=1	GO:0000028,GO:0003674,GO:0003735,GO:0005198,GO:0005575,GO:0005622,GO:0005737,GO:0005840,GO:0006412,GO:0008150,GO:0008152,GO:0009058,GO:0009059,GO:0009987,GO:0015935,GO:0016043,GO:0019538,GO:0022607,GO:0022618,GO:0022627,GO:0030529,GO:0032991,GO:0034622,GO:0034645,GO:0043170,GO:0043226,GO:0043228,GO:0043229,GO:0043232,GO:0043933,GO:0044237,GO:0044238,GO:0044249,GO:0044260,GO:0044267,GO:0044391,GO:…
Smic24597	8.249e-05	0.232093	Pyrimidine-specific ribonucleoside hydrolase RihA OS=Salmonella enteritidis PT4 (strain P125109) GN=rihA PE=3 SV=1	GO:0003674,GO:0003824,GO:0005575,GO:0005737,GO:0006139,GO:0006206,GO:0006725,GO:0006807,GO:0008150,GO:0008152,GO:0009112,GO:0009987,GO:0015949,GO:0016787,GO:0016798,GO:0016799,GO:0034641,GO:0044237,GO:0044238,GO:0044281,GO:0044424,GO:0044464,GO:0044699,GO:0044710,GO:0044763,GO:0045437,GO:0046483,GO:0050263,GO:0055086,GO:0071704,GO:0072527,GO:1901360,GO:1901564
Smic16094	8.55078e-05	-0.349924	Putative uncharacterized protein OS=Aureococcus anophagefferens GN=AURANDRAFT_66529 PE=4 SV=1	GO:0000271,GO:0005975,GO:0005976,GO:0006629,GO:0008150,GO:0008152,GO:0008610,GO:0008653,GO:0009058,GO:0009059,GO:0009103,GO:0009987,GO:0016051,GO:0033692,GO:0034637,GO:0034645,GO:0043170,GO:0044237,GO:0044238,GO:0044249,GO:0044255,GO:0044260,GO:0044262,GO:0044264,GO:0044699,GO:0044710,GO:0044711,GO:0044723,GO:0044763,GO:0071704,GO:1901135,GO:1901137,GO:1901576
Smic9620	8.55078e-05	0.237829	Probable ribosome biogenesis protein RLP24 OS=Arabidopsis thaliana GN=At2g44860 PE=2 SV=1	GO:0001510,GO:0005575,GO:0005634,GO:0005730,GO:0006139,GO:0006364,GO:0006396,GO:0006725,GO:0006807,GO:0008150,GO:0008152,GO:0009451,GO:0009987,GO:0015934,GO:0016070,GO:0016072,GO:0022613,GO:0022625,GO:0030529,GO:0032259,GO:0032991,GO:0034470,GO:0034641,GO:0034660,GO:0042254,GO:0043170,GO:0043226,GO:0043227,GO:0043228,GO:0043229,GO:0043231,GO:0043232,GO:0043412,GO:0043414,GO:0044085,GO:0044237,GO:…
Smic27256	8.55078e-05	-0.335065
Smic28603	8.55078e-05	0.23522	Uncharacterized protein C458.02c OS=Schizosaccharomyces pombe (strain 972 / ATCC 24843) GN=SPAC458.02c PE=1 SV=1	GO:0003674,GO:0005575,GO:0005737,GO:0005829,GO:0006139,GO:0006725,GO:0006807,GO:0008150,GO:0008152,GO:0009987,GO:0016020,GO:0016070,GO:0016071,GO:0030529,GO:0032991,GO:0034641,GO:0042175,GO:0043170,GO:0044237,GO:0044238,GO:0044260,GO:0044424,GO:0044425,GO:0044444,GO:0044464,GO:0046483,GO:0071704,GO:0090304,GO:0098589,GO:1901360
Smic49063.Novel	8.7496e-05	0.595845
Smic18405	8.87551e-05	0.406036
Smic40583	8.97233e-05	0.228663	Pentatricopeptide repeat-containing protein At5g04810, chloroplastic OS=Arabidopsis thaliana GN=PPR4 PE=1 SV=1	GO:0000166,GO:0003674,GO:0003676,GO:0003723,GO:0005488,GO:0005575,GO:0009507,GO:0009536,GO:0036094,GO:0043226,GO:0043227,GO:0043229,GO:0043231,GO:0044424,GO:0044444,GO:0044464,GO:0097159,GO:1901265,GO:1901363
Smic2256	8.98518e-05	0.845277	Ankyrin repeat, PH and SEC7 domain containing protein secG OS=Dictyostelium discoideum GN=secG PE=2 SV=1	GO:0000323,GO:0003006,GO:0003674,GO:0005085,GO:0005086,GO:0005575,GO:0005764,GO:0005773,GO:0005829,GO:0006140,GO:0006935,GO:0006996,GO:0007010,GO:0007155,GO:0008150,GO:0009118,GO:0009605,GO:0009719,GO:0009894,GO:0009966,GO:0009987,GO:0010033,GO:0010243,GO:0010646,GO:0014070,GO:0014074,GO:0016043,GO:0019219,GO:0019220,GO:0019222,GO:0022414,GO:0022610,GO:0023051,GO:0030029,GO:0030036,GO:0030811,GO:…
Smic24524	9.12211e-05	-0.273761	Light-harvesting complex I LH38 proteins (Fragment) OS=Euglena gracilis PE=2 SV=1	GO:0005575,GO:0006091,GO:0008150,GO:0008152,GO:0009507,GO:0009521,GO:0009522,GO:0009536,GO:0009765,GO:0009987,GO:0015979,GO:0016020,GO:0032991,GO:0043226,GO:0043227,GO:0043229,GO:0043231,GO:0043234,GO:0044237,GO:0044424,GO:0044425,GO:0044436,GO:0044444,GO:0044464
Smic27779	9.15956e-05	-0.239596	Replication protein A 70 kDa DNA-binding subunit OS=Homo sapiens GN=RPA1 PE=1 SV=2	GO:0000082,GO:0000228,GO:0000278,GO:0000280,GO:0000718,GO:0000722,GO:0000723,GO:0000724,GO:0000725,GO:0000730,GO:0000793,GO:0000794,GO:0000800,GO:0001673,GO:0001701,GO:0001894,GO:0003674,GO:0003676,GO:0003677,GO:0003682,GO:0003684,GO:0003697,GO:0005488,GO:0005515,GO:0005575,GO:0005634,GO:0005654,GO:0005662,GO:0005694,GO:0005737,GO:0005856,GO:0006139,GO:0006259,GO:0006260,GO:0006261,GO:0006271,GO:…
Smic42686	9.19931e-05	-0.255357
Smic17377	9.29722e-05	0.310477
Smic34628	9.44858e-05	-0.334307	Carnosine synthase 1 OS=Homo sapiens GN=CARNS1 PE=1 SV=3	GO:0000166,GO:0001882,GO:0001883,GO:0003674,GO:0003824,GO:0005488,GO:0005524,GO:0005575,GO:0006082,GO:0006139,GO:0006152,GO:0006163,GO:0006195,GO:0006200,GO:0006518,GO:0006520,GO:0006725,GO:0006753,GO:0006793,GO:0006796,GO:0006807,GO:0008150,GO:0008152,GO:0008652,GO:0009056,GO:0009058,GO:0009116,GO:0009117,GO:0009119,GO:0009123,GO:0009125,GO:0009126,GO:0009128,GO:0009141,GO:0009143,GO:0009144,GO:…
Smic14354	9.46823e-05	-0.254458	Cysteine synthase OS=Staphylococcus aureus (strain MW2) GN=cysK PE=3 SV=1	GO:0000096,GO:0000097,GO:0003674,GO:0003824,GO:0004124,GO:0006082,GO:0006520,GO:0006534,GO:0006535,GO:0006563,GO:0006790,GO:0006807,GO:0008150,GO:0008152,GO:0008652,GO:0009058,GO:0009069,GO:0009070,GO:0009987,GO:0016053,GO:0016740,GO:0016829,GO:0016835,GO:0019344,GO:0019752,GO:0043436,GO:0044237,GO:0044238,GO:0044249,GO:0044272,GO:0044281,GO:0044283,GO:0044699,GO:0044710,GO:0044711,GO:0044763,GO:…
Smic10686	9.51607e-05	-0.85573	hypothetical protein THAOC_13147 [Thalassiosira oceanica]
Smic42117	9.53949e-05	0.477801
Smic4460	9.64425e-05	1.6813	Uncharacterized protein OS=Oreochromis niloticus GN=LOC102082235 PE=4 SV=1	GO:0003674,GO:0003676,GO:0005488,GO:0006139,GO:0006259,GO:0006725,GO:0006807,GO:0008150,GO:0008152,GO:0008270,GO:0009987,GO:0015074,GO:0034641,GO:0043167,GO:0043169,GO:0043170,GO:0044237,GO:0044238,GO:0044260,GO:0046483,GO:0046872,GO:0046914,GO:0071704,GO:0090304,GO:0097159,GO:1901360,GO:1901363
Smic40041	9.65188e-05	-0.24856	Oxygen-evolving enhancer protein 1, chloroplastic OS=Helianthus annuus GN=PSBO PE=1 SV=1	GO:0003674,GO:0005488,GO:0005509,GO:0005575,GO:0008150,GO:0008152,GO:0009279,GO:0009507,GO:0009521,GO:0009523,GO:0009535,GO:0009536,GO:0009579,GO:0009654,GO:0009987,GO:0010109,GO:0015979,GO:0016020,GO:0016021,GO:0019222,GO:0019867,GO:0019898,GO:0031323,GO:0032991,GO:0034357,GO:0042548,GO:0042549,GO:0042651,GO:0043167,GO:0043169,GO:0043226,GO:0043227,GO:0043229,GO:0043231,GO:0043234,GO:0043467,GO:…
Smic19039	9.67797e-05	0.425054	Dynein alpha chain, flagellar outer arm OS=Chlamydomonas reinhardtii GN=ODA11 PE=1 SV=2	GO:0000166,GO:0001882,GO:0001883,GO:0003674,GO:0003774,GO:0003777,GO:0003824,GO:0005488,GO:0005524,GO:0005575,GO:0005737,GO:0005856,GO:0005874,GO:0005875,GO:0005929,GO:0006139,GO:0006152,GO:0006163,GO:0006195,GO:0006200,GO:0006725,GO:0006753,GO:0006793,GO:0006796,GO:0006807,GO:0006928,GO:0007017,GO:0007018,GO:0008150,GO:0008152,GO:0009056,GO:0009116,GO:0009117,GO:0009119,GO:0009123,GO:0009125,GO:…
Smic20632	9.89904e-05	-0.396755
Smic22592	0.000100753	0.472128	Photosystem I reaction center subunit II OS=Odontella sinensis GN=psaD PE=3 SV=1	GO:0005575,GO:0008150,GO:0008152,GO:0009507,GO:0009521,GO:0009522,GO:0009535,GO:0009536,GO:0009538,GO:0009579,GO:0009987,GO:0015979,GO:0016020,GO:0032991,GO:0034357,GO:0042651,GO:0043226,GO:0043227,GO:0043229,GO:0043231,GO:0043234,GO:0044237,GO:0044422,GO:0044424,GO:0044425,GO:0044434,GO:0044435,GO:0044436,GO:0044444,GO:0044446,GO:0044464,GO:0055035
Smic35655	0.000100753	-0.245843	Chitin deacetylase 1 OS=Schizosaccharomyces pombe (strain 972 / ATCC 24843) GN=cda1 PE=1 SV=1	GO:0000272,GO:0003006,GO:0003674,GO:0003824,GO:0004099,GO:0005575,GO:0005631,GO:0005634,GO:0005829,GO:0005975,GO:0005976,GO:0006022,GO:0006026,GO:0006030,GO:0006032,GO:0006037,GO:0006039,GO:0006040,GO:0006807,GO:0008150,GO:0008152,GO:0009056,GO:0009057,GO:0009987,GO:0010383,GO:0010927,GO:0016043,GO:0016052,GO:0016787,GO:0016810,GO:0016811,GO:0016998,GO:0019213,GO:0022402,GO:0022414,GO:0022607,GO:…
Smic10107	0.000100753	0.319754
Smic3687	0.000101837	-0.538066
Smic23374	0.000102477	-0.455104	Uncharacterized protein OS=Emiliania huxleyi CCMP1516 GN=EMIHUDRAFT_215122 PE=4 SV=1	GO:0003674,GO:0003824,GO:0008150,GO:0008152,GO:0016787
Smic5324	0.000103164	-0.664891	Uncharacterized protein OS=Sphingobium sp. C100 GN=C100_18090 PE=4 SV=1	GO:0003674,GO:0003824,GO:0008150,GO:0008152,GO:0016740,GO:0016772
Smic39949	0.000103832	0.281785	Renin OS=Canis familiaris GN=REN PE=2 SV=1	GO:0001822,GO:0001823,GO:0001990,GO:0002003,GO:0002016,GO:0002018,GO:0003006,GO:0003008,GO:0003014,GO:0003044,GO:0003071,GO:0003073,GO:0003081,GO:0003674,GO:0003824,GO:0004175,GO:0004190,GO:0005102,GO:0005488,GO:0005515,GO:0005575,GO:0005576,GO:0005615,GO:0005622,GO:0006508,GO:0007165,GO:0007610,GO:0007631,GO:0008150,GO:0008152,GO:0008217,GO:0008233,GO:0008406,GO:0008584,GO:0009719,GO:0009725,GO:…
Smic7783	0.000104195	0.25217
Smic40146	0.000106211	0.247681
Smic29038	0.000111486	-0.522649	Nitrate reductase [NADH] OS=Volvox carteri GN=NITA PE=2 SV=1	GO:0000166,GO:0003674,GO:0003824,GO:0005488,GO:0005506,GO:0006082,GO:0006807,GO:0008150,GO:0008152,GO:0008940,GO:0009055,GO:0009703,GO:0009987,GO:0016491,GO:0016661,GO:0020037,GO:0030151,GO:0036094,GO:0042126,GO:0042128,GO:0043167,GO:0043168,GO:0043169,GO:0043436,GO:0043546,GO:0044237,GO:0044281,GO:0044699,GO:0044710,GO:0044763,GO:0046857,GO:0046872,GO:0046906,GO:0046914,GO:0048037,GO:0050660,GO:…
Smic23513	0.000112132	-0.946561
Smic7475	0.000112139	-0.242838	Aspartate ammonia-lyase OS=Pseudomonas fluorescens GN=aspA PE=3 SV=1	GO:0003674,GO:0003824,GO:0006082,GO:0006099,GO:0006520,GO:0006531,GO:0006807,GO:0008150,GO:0008152,GO:0008797,GO:0009066,GO:0009987,GO:0016829,GO:0016840,GO:0016841,GO:0019752,GO:0043436,GO:0043648,GO:0044237,GO:0044238,GO:0044281,GO:0044699,GO:0044710,GO:0044763,GO:0071704,GO:1901564,GO:1901605
Smic2300	0.000112637	-0.638466
Smic31686	0.000112637	0.368848	Pumilio homology domain family member 6 OS=Schizosaccharomyces pombe (strain 972 / ATCC 24843) GN=puf6 PE=1 SV=1	GO:0000900,GO:0003674,GO:0003676,GO:0003723,GO:0003729,GO:0003730,GO:0005488,GO:0005575,GO:0005634,GO:0005730,GO:0006417,GO:0008150,GO:0009889,GO:0009890,GO:0009892,GO:0010468,GO:0010556,GO:0010558,GO:0010605,GO:0010608,GO:0017148,GO:0019222,GO:0022613,GO:0030371,GO:0031323,GO:0031324,GO:0031326,GO:0031327,GO:0032268,GO:0032269,GO:0042273,GO:0043226,GO:0043227,GO:0043228,GO:0043229,GO:0043231,GO:…
Smic33328	0.000114819	-0.384843
Smic4884	0.000115074	0.474921	Transmembrane protein DDB_G0269096 OS=Dictyostelium discoideum GN=DDB_G0269096 PE=4 SV=1	GO:0005575,GO:0016020,GO:0016021,GO:0044425
Smic3706	0.000115789	-0.372319	Multidrug and toxin extrusion protein 2 OS=Oryctolagus cuniculus GN=SLC47A2 PE=1 SV=1	GO:0003674,GO:0005215,GO:0005575,GO:0005886,GO:0006810,GO:0006855,GO:0008150,GO:0009987,GO:0015238,GO:0015291,GO:0015297,GO:0015893,GO:0016020,GO:0016021,GO:0016324,GO:0022804,GO:0022857,GO:0044425,GO:0044459,GO:0044464,GO:0044699,GO:0044763,GO:0044765,GO:0051234,GO:0055085,GO:0090484,GO:0098589,GO:0098590
Smic14565	0.00012186	-0.461642	PARP domain-containing protein OS=Naegleria gruberi GN=NAEGRDRAFT_58722 PE=4 SV=1	GO:0003674,GO:0003824,GO:0003950,GO:0008150,GO:0008152,GO:0016740,GO:0016757,GO:0016763
Smic34330	0.00012186	-0.306361	Probable protein S-acyltransferase 23 OS=Arabidopsis thaliana GN=PAT23 PE=2 SV=2	GO:0000139,GO:0003674,GO:0003824,GO:0005488,GO:0005575,GO:0005794,GO:0008150,GO:0008152,GO:0008270,GO:0016020,GO:0016021,GO:0016409,GO:0016417,GO:0016740,GO:0016746,GO:0016747,GO:0019706,GO:0019707,GO:0031090,GO:0043167,GO:0043169,GO:0043226,GO:0043227,GO:0043229,GO:0043231,GO:0044422,GO:0044424,GO:0044425,GO:0044431,GO:0044444,GO:0044446,GO:0044464,GO:0046872,GO:0046914,GO:0098588
Smic15683	0.000122387	0.221686	predicted protein [Thalassiosira pseudonana CCMP1335] >gi|220970736|gb|EED89072.1| predicted protein [Thalassiosira pseudonana CCMP1335]
Smic14159	0.000123069	0.762886
Smic48923	0.000124861	-0.397017	Peridinin-chlorophyll a-binding protein, chloroplastic OS=Symbiodinium sp. PE=1 SV=1	GO:0003674,GO:0005488,GO:0005575,GO:0006464,GO:0008150,GO:0008152,GO:0009507,GO:0009536,GO:0009987,GO:0016168,GO:0018298,GO:0019538,GO:0030076,GO:0032991,GO:0036211,GO:0043170,GO:0043226,GO:0043227,GO:0043229,GO:0043231,GO:0043234,GO:0043412,GO:0044237,GO:0044238,GO:0044260,GO:0044267,GO:0044424,GO:0044444,GO:0044464,GO:0046906,GO:0071704,GO:0097159,GO:1901363
Smic36998	0.000124861	0.278742
Smic9801	0.000125659	-0.739631	hypothetical protein EMIHUDRAFT_244971 [Emiliania huxleyi CCMP1516] >gi|485619822|gb|EOD16552.1| hypothetical protein EMIHUDRAFT_244971 [Emiliania huxleyi CCMP1516]
Smic9048	0.000126029	-0.315575
Smic34721	0.000126097	-0.425008
Smic23541	0.000126364	-0.312822	Dihydroxy-acid dehydratase OS=Rhodopirellula baltica (strain SH1) GN=ilvD PE=3 SV=2	GO:0003674,GO:0003824,GO:0004160,GO:0005488,GO:0006082,GO:0006520,GO:0006549,GO:0006573,GO:0006807,GO:0008150,GO:0008152,GO:0008652,GO:0009058,GO:0009081,GO:0009082,GO:0009097,GO:0009099,GO:0009987,GO:0016053,GO:0016829,GO:0016835,GO:0016836,GO:0019752,GO:0043167,GO:0043169,GO:0043436,GO:0044237,GO:0044238,GO:0044249,GO:0044281,GO:0044283,GO:0044699,GO:0044710,GO:0044711,GO:0044763,GO:0046394,GO:…
Smic34265	0.000126926	0.256408	60S ribosomal protein L17 OS=Tetrahymena thermophila (strain SB210) GN=RPL17 PE=1 SV=1	GO:0003674,GO:0003735,GO:0005198,GO:0005575,GO:0005840,GO:0006412,GO:0008150,GO:0008152,GO:0009058,GO:0009059,GO:0009987,GO:0015934,GO:0019538,GO:0030529,GO:0032991,GO:0034645,GO:0043170,GO:0043226,GO:0043228,GO:0043229,GO:0043232,GO:0044237,GO:0044238,GO:0044249,GO:0044260,GO:0044267,GO:0044391,GO:0044422,GO:0044424,GO:0044444,GO:0044446,GO:0044464,GO:0071704,GO:1901576
Smic22310	0.000128374	-0.254735	Phthiocerol synthesis polyketide synthase type I PpsA OS=Mycobacterium tuberculosis (strain ATCC 25618 / H37Rv) GN=ppsA PE=3 SV=1	GO:0000036,GO:0003674,GO:0003824,GO:0004312,GO:0004315,GO:0004316,GO:0005488,GO:0005575,GO:0005618,GO:0006082,GO:0006629,GO:0006631,GO:0006633,GO:0008150,GO:0008152,GO:0008610,GO:0009058,GO:0009987,GO:0016043,GO:0016053,GO:0016491,GO:0016597,GO:0016614,GO:0016616,GO:0016740,GO:0016746,GO:0016747,GO:0019752,GO:0019842,GO:0022607,GO:0030312,GO:0031177,GO:0031406,GO:0032787,GO:0033218,GO:0036094,GO:…
Smic13302	0.000128762	0.2902	unknown [Prorocentrum minimum]
Smic12481	0.000134141	0.544203
Smic4976	0.000135277	0.267687	60S ribosomal protein L35 OS=Homo sapiens GN=RPL35 PE=1 SV=2	GO:0000184,GO:0000956,GO:0003674,GO:0003676,GO:0003723,GO:0003729,GO:0003735,GO:0005198,GO:0005488,GO:0005575,GO:0005622,GO:0005730,GO:0005737,GO:0005829,GO:0005840,GO:0006139,GO:0006401,GO:0006402,GO:0006412,GO:0006413,GO:0006414,GO:0006415,GO:0006605,GO:0006612,GO:0006613,GO:0006614,GO:0006725,GO:0006807,GO:0006810,GO:0006886,GO:0008150,GO:0008152,GO:0009056,GO:0009057,GO:0009058,GO:0009059,GO:…
Smic4838	0.000136107	-0.246796	Putative Abi/CAAX family protease OS=Moorea producens 3L GN=LYNGBM3L_40640 PE=4 SV=1	GO:0003674,GO:0003824,GO:0005575,GO:0006508,GO:0008150,GO:0008152,GO:0008233,GO:0016020,GO:0016787,GO:0019538,GO:0043170,GO:0044238,GO:0071704
Smic33629	0.000141333	-0.426222
Smic12891	0.000143924	-0.3618	Signal peptide peptidase-like 2B OS=Rattus norvegicus GN=Sppl2b PE=2 SV=1	GO:0000139,GO:0002682,GO:0003674,GO:0003824,GO:0004175,GO:0004190,GO:0005488,GO:0005515,GO:0005575,GO:0005765,GO:0005774,GO:0005794,GO:0005886,GO:0006508,GO:0006509,GO:0008150,GO:0008152,GO:0008233,GO:0010008,GO:0012506,GO:0016020,GO:0016021,GO:0016787,GO:0019538,GO:0030176,GO:0030659,GO:0030660,GO:0031090,GO:0031293,GO:0031301,GO:0033619,GO:0042500,GO:0042802,GO:0042803,GO:0043170,GO:0043226,GO:…
Smic19909	0.000143924	-0.346333	Protein transport protein Sec61 subunit alpha OS=Dictyostelium discoideum GN=sec61a PE=3 SV=1	GO:0003674,GO:0005215,GO:0005575,GO:0005783,GO:0005789,GO:0006810,GO:0006886,GO:0006897,GO:0006907,GO:0008150,GO:0008320,GO:0008565,GO:0009987,GO:0015031,GO:0015399,GO:0015405,GO:0015450,GO:0016020,GO:0016021,GO:0016192,GO:0022804,GO:0022857,GO:0022884,GO:0022891,GO:0022892,GO:0031090,GO:0031204,GO:0043226,GO:0043227,GO:0043229,GO:0043231,GO:0044351,GO:0044422,GO:0044424,GO:0044425,GO:0044432,GO:…
Smic9556	0.000145251	-0.357323	RNA polymerase II transcriptional coactivator SUB1 OS=Saccharomyces cerevisiae (strain ATCC 204508 / S288c) GN=SUB1 PE=1 SV=1	GO:0000726,GO:0000988,GO:0000989,GO:0003674,GO:0003676,GO:0003677,GO:0003712,GO:0003713,GO:0005488,GO:0005515,GO:0005575,GO:0005634,GO:0006139,GO:0006259,GO:0006281,GO:0006302,GO:0006303,GO:0006351,GO:0006353,GO:0006355,GO:0006357,GO:0006359,GO:0006369,GO:0006725,GO:0006807,GO:0006950,GO:0006970,GO:0006972,GO:0006974,GO:0008150,GO:0008152,GO:0009058,GO:0009059,GO:0009628,GO:0009889,GO:0009891,GO:…
Smic20949	0.000145721	0.28389
Smic36707	0.000146393	-0.325447
Smic20164	0.000146393	-0.314586	Reticulocyte-binding protein 2 homolog a OS=Plasmodium falciparum (isolate 3D7) GN=PF13_0198 PE=3 SV=1	GO:0003674,GO:0005488,GO:0005539,GO:0005575,GO:0005886,GO:0007155,GO:0008150,GO:0008201,GO:0016020,GO:0016021,GO:0016337,GO:0022610,GO:0043167,GO:0043168,GO:0044425,GO:0044464,GO:0044699,GO:0097367,GO:0098602,GO:1901681
Smic10234	0.000147287	-0.437906
Smic44376	0.000148186	-0.36724	Sperm acrosomal protein FSA-ACR.1 (Fragment) OS=Vulpes vulpes PE=2 SV=1	GO:0001669,GO:0005575,GO:0016023,GO:0030141,GO:0031410,GO:0031982,GO:0031988,GO:0043226,GO:0043227,GO:0043229,GO:0043231,GO:0044424,GO:0044444,GO:0044464,GO:0097223
Smic33985	0.000148837	-0.357304	Cycloartenol-C-24-methyltransferase OS=Arabidopsis thaliana GN=SMT1 PE=1 SV=1	GO:0003006,GO:0003674,GO:0003824,GO:0003838,GO:0005575,GO:0005773,GO:0005783,GO:0005911,GO:0006066,GO:0006082,GO:0006084,GO:0006520,GO:0006575,GO:0006576,GO:0006595,GO:0006598,GO:0006629,GO:0006637,GO:0006694,GO:0006720,GO:0006721,GO:0006722,GO:0006725,GO:0006732,GO:0006790,GO:0006793,GO:0006807,GO:0006950,GO:0008150,GO:0008152,GO:0008168,GO:0008169,GO:0008202,GO:0008299,GO:0008610,GO:0008652,GO:…
Smic16747	0.000149134	-0.318082	Pyruvate dehydrogenase [NADP(+)], mitochondrial OS=Euglena gracilis GN=PNO PE=1 SV=1	GO:0000166,GO:0003674,GO:0003824,GO:0005488,GO:0005506,GO:0005575,GO:0005739,GO:0006082,GO:0006090,GO:0006091,GO:0008150,GO:0008152,GO:0009987,GO:0010181,GO:0015980,GO:0016491,GO:0016620,GO:0016722,GO:0016723,GO:0016903,GO:0019752,GO:0019842,GO:0022900,GO:0030976,GO:0032553,GO:0032787,GO:0036094,GO:0043167,GO:0043168,GO:0043169,GO:0043226,GO:0043227,GO:0043229,GO:0043231,GO:0043436,GO:0044237,GO:…
Smic43276	0.000153635	-0.480651	Calcium-dependent protein kinase 3 OS=Plasmodium falciparum (isolate 3D7) GN=CPK3 PE=1 SV=1	GO:0000166,GO:0001882,GO:0001883,GO:0003674,GO:0003824,GO:0004672,GO:0004674,GO:0004683,GO:0005488,GO:0005509,GO:0005524,GO:0006464,GO:0006468,GO:0006793,GO:0006796,GO:0007275,GO:0008150,GO:0008152,GO:0009987,GO:0016301,GO:0016310,GO:0016740,GO:0016772,GO:0016773,GO:0017076,GO:0019538,GO:0030154,GO:0030554,GO:0032501,GO:0032502,GO:0032549,GO:0032550,GO:0032553,GO:0032555,GO:0032559,GO:0035639,GO:…
Smic45960	0.000153635	-0.439039
Smic3953	0.000153635	-0.544878	Dihydrolipoyllysine-residue succinyltransferase component of 2-oxoglutarate dehydrogenase complex OS=Bartonella quintana (strain Toulouse) GN=sucB PE=3 SV=1	GO:0003674,GO:0003824,GO:0004149,GO:0005575,GO:0006082,GO:0006084,GO:0006099,GO:0006520,GO:0006553,GO:0006554,GO:0006637,GO:0006732,GO:0006790,GO:0006793,GO:0006807,GO:0008150,GO:0008152,GO:0009056,GO:0009063,GO:0009066,GO:0009068,GO:0009987,GO:0016054,GO:0016417,GO:0016740,GO:0016746,GO:0016747,GO:0016748,GO:0016751,GO:0019474,GO:0019477,GO:0019752,GO:0032991,GO:0033512,GO:0035383,GO:0043234,GO:…
Smic21224	0.000154007	-0.268905	DNA repair protein RAD51 homolog B OS=Xenopus laevis GN=rad51-b PE=2 SV=1	GO:0000166,GO:0000228,GO:0001882,GO:0001883,GO:0003674,GO:0003676,GO:0003677,GO:0003684,GO:0003824,GO:0005488,GO:0005524,GO:0005575,GO:0005634,GO:0005694,GO:0006139,GO:0006152,GO:0006163,GO:0006195,GO:0006200,GO:0006259,GO:0006281,GO:0006725,GO:0006753,GO:0006793,GO:0006796,GO:0006807,GO:0006950,GO:0006974,GO:0008094,GO:0008150,GO:0008152,GO:0009056,GO:0009116,GO:0009117,GO:0009119,GO:0009123,GO:…
Smic15637	0.000157869	0.272093	ATP synthase subunit c, chloroplastic OS=Phaeodactylum tricornutum (strain CCAP 1055/1) GN=atpH PE=3 SV=1	GO:0003674,GO:0005215,GO:0005488,GO:0005575,GO:0006139,GO:0006163,GO:0006164,GO:0006725,GO:0006753,GO:0006754,GO:0006793,GO:0006796,GO:0006807,GO:0006810,GO:0006811,GO:0006812,GO:0006818,GO:0008150,GO:0008152,GO:0008289,GO:0008324,GO:0009058,GO:0009116,GO:0009117,GO:0009119,GO:0009123,GO:0009124,GO:0009126,GO:0009127,GO:0009141,GO:0009142,GO:0009144,GO:0009145,GO:0009150,GO:0009152,GO:0009156,GO:…
Smic8212	0.000160737	0.229678	Dynein 18 kDa light chain, flagellar outer arm OS=Chlamydomonas reinhardtii PE=1 SV=1	GO:0003674,GO:0003774,GO:0003824,GO:0005488,GO:0005509,GO:0005575,GO:0005774,GO:0005874,GO:0005875,GO:0005911,GO:0005929,GO:0008150,GO:0008152,GO:0009506,GO:0009605,GO:0009606,GO:0009612,GO:0009628,GO:0009652,GO:0016020,GO:0016462,GO:0016787,GO:0016817,GO:0016818,GO:0017111,GO:0030054,GO:0030286,GO:0031090,GO:0032501,GO:0032991,GO:0042995,GO:0043167,GO:0043169,GO:0043226,GO:0043227,GO:0043234,GO:…
Smic19737	0.000161356	-0.331006	Flavodoxin OS=Chondrus crispus PE=1 SV=1	GO:0000166,GO:0003674,GO:0003824,GO:0005488,GO:0008150,GO:0008152,GO:0009055,GO:0010181,GO:0016491,GO:0032553,GO:0036094,GO:0043167,GO:0043168,GO:0044699,GO:0044710,GO:0048037,GO:0050662,GO:0055114,GO:0097159,GO:0097367,GO:1901265,GO:1901363
Smic34255	0.000162265	-0.334885	Maltase A1 OS=Drosophila melanogaster GN=Mal-A1 PE=2 SV=2	GO:0003674,GO:0003824,GO:0004553,GO:0004558,GO:0005488,GO:0005975,GO:0008150,GO:0008152,GO:0015926,GO:0016787,GO:0016798,GO:0032450,GO:0043167,GO:0043169,GO:0044238,GO:0071704
Smic27969	0.000162338	-0.226426	Large neutral amino acids transporter small subunit 4 OS=Xenopus tropicalis GN=slc43a2 PE=2 SV=1	GO:0003333,GO:0003674,GO:0005215,GO:0005342,GO:0005575,GO:0006810,GO:0006811,GO:0006820,GO:0006865,GO:0008150,GO:0008509,GO:0008514,GO:0009987,GO:0015075,GO:0015171,GO:0015179,GO:0015711,GO:0015807,GO:0015849,GO:0016020,GO:0016021,GO:0022857,GO:0022891,GO:0022892,GO:0034220,GO:0044425,GO:0044699,GO:0044763,GO:0044765,GO:0046942,GO:0046943,GO:0051234,GO:0055085,GO:0071702,GO:0071705,GO:1902475
Smic43919	0.000163015	-0.297109	2-epi-5-epi-valiolone synthase OS=Actinoplanes sp. (strain ATCC 31044 / CBS 674.73 / SE50/110) GN=acbC PE=3 SV=3	GO:0003674,GO:0003824,GO:0008150,GO:0008152,GO:0016829
Smic40042	0.0001635	-0.37293	Oxygen-evolving enhancer protein 1, chloroplastic OS=Helianthus annuus GN=PSBO PE=1 SV=1	GO:0003674,GO:0005488,GO:0005509,GO:0005575,GO:0008150,GO:0008152,GO:0009279,GO:0009507,GO:0009521,GO:0009523,GO:0009535,GO:0009536,GO:0009579,GO:0009654,GO:0009987,GO:0010109,GO:0015979,GO:0016020,GO:0016021,GO:0019222,GO:0019867,GO:0019898,GO:0031323,GO:0032991,GO:0034357,GO:0042548,GO:0042549,GO:0042651,GO:0043167,GO:0043169,GO:0043226,GO:0043227,GO:0043229,GO:0043231,GO:0043234,GO:0043467,GO:…
Smic35706	0.0001635	-0.300866	Lipopolysaccharide core biosynthesis glycosyltransferase LpsE OS=Rhizobium meliloti (strain 1021) GN=lpsE PE=3 SV=1	GO:0000271,GO:0003674,GO:0003824,GO:0005975,GO:0005976,GO:0006629,GO:0008150,GO:0008152,GO:0008610,GO:0008653,GO:0009058,GO:0009059,GO:0009103,GO:0009244,GO:0009311,GO:0009312,GO:0009987,GO:0016051,GO:0016740,GO:0016757,GO:0033692,GO:0034637,GO:0034645,GO:0043170,GO:0044237,GO:0044238,GO:0044249,GO:0044255,GO:0044260,GO:0044262,GO:0044264,GO:0044699,GO:0044710,GO:0044711,GO:0044723,GO:0044763,GO:…
Smic36363	0.000164159	0.237426	Serine/threonine-protein phosphatase PP2A catalytic subunit OS=Nicotiana tabacum PE=2 SV=1	GO:0003674,GO:0003824,GO:0004721,GO:0005488,GO:0005575,GO:0005737,GO:0006793,GO:0006796,GO:0008150,GO:0008152,GO:0009987,GO:0016311,GO:0016787,GO:0016788,GO:0016791,GO:0042578,GO:0043167,GO:0043169,GO:0044237,GO:0044424,GO:0044464,GO:0046872
Smic6321	0.000165559	0.346189	Putative uncharacterized protein OS=Salpingoeca rosetta (strain ATCC 50818 / BSB-021) GN=PTSG_03576 PE=4 SV=1	GO:0003674,GO:0003824,GO:0008146,GO:0008150,GO:0008152,GO:0016740,GO:0016782
Smic41248	0.000166498	-0.22993	FOG: TPR repeat (ISS) OS=Ostreococcus tauri GN=Ot15g01940 PE=4 SV=1	GO:0000902,GO:0008150,GO:0009653,GO:0009987,GO:0016043,GO:0032502,GO:0032989,GO:0044699,GO:0044763,GO:0044767,GO:0048869,GO:0071840
Smic34232	0.000167305	0.521307	Nitroreductase OS=Methylophaga aminisulfidivorans MP GN=MAMP_01542 PE=4 SV=1	GO:0003674,GO:0003824,GO:0008150,GO:0008152,GO:0016491,GO:0044699,GO:0044710,GO:0055114
Smic5693	0.00016794	0.234635	Sodium-driven chloride bicarbonate exchanger OS=Bos taurus GN=SLC4A10 PE=2 SV=1	GO:0003674,GO:0005215,GO:0005452,GO:0005575,GO:0005886,GO:0006810,GO:0006811,GO:0006812,GO:0006814,GO:0006820,GO:0008150,GO:0008509,GO:0009987,GO:0015075,GO:0015291,GO:0015293,GO:0015297,GO:0015301,GO:0015672,GO:0016020,GO:0016021,GO:0022804,GO:0022857,GO:0022891,GO:0022892,GO:0030001,GO:0044425,GO:0044464,GO:0044699,GO:0044763,GO:0044765,GO:0051234,GO:0055085
Smic37167	0.000168038	0.235431	Mitogen-activated protein kinase kinase kinase A OS=Dictyostelium discoideum GN=mkkA PE=1 SV=2	GO:0000165,GO:0000166,GO:0000186,GO:0001882,GO:0001883,GO:0001932,GO:0001934,GO:0003006,GO:0003674,GO:0003824,GO:0004672,GO:0004674,GO:0004702,GO:0004709,GO:0004871,GO:0005057,GO:0005488,GO:0005524,GO:0005575,GO:0005938,GO:0006464,GO:0006468,GO:0006793,GO:0006796,GO:0006950,GO:0007165,GO:0008150,GO:0008152,GO:0009605,GO:0009653,GO:0009893,GO:0009966,GO:0009987,GO:0009991,GO:0010562,GO:0010604,GO:…
Smic5765	0.000168038	-0.233949	Hypothetical protein EMIHUDRAFT_204393 [Emiliania huxleyi CCMP1516] >gi|485633632|gb|EOD28503.1| Hypothetical protein EMIHUDRAFT_204393 [Emiliania huxleyi CCMP1516]
Smic14176	0.000170429	-0.328684	Actin OS=Volvox carteri PE=3 SV=1	GO:0000166,GO:0001882,GO:0001883,GO:0003674,GO:0005488,GO:0005524,GO:0005575,GO:0005737,GO:0005856,GO:0017076,GO:0030554,GO:0032549,GO:0032550,GO:0032553,GO:0032555,GO:0032559,GO:0035639,GO:0036094,GO:0043167,GO:0043168,GO:0043226,GO:0043228,GO:0043229,GO:0043232,GO:0044424,GO:0044464,GO:0097159,GO:0097367,GO:1901265,GO:1901363
Smic2489	0.000172182	-0.307435	Alpha-ketoglutarate-dependent dioxygenase alkB homolog 3 OS=Mus musculus GN=Alkbh3 PE=1 SV=1	GO:0003674,GO:0003824,GO:0005488,GO:0005506,GO:0005575,GO:0005634,GO:0005737,GO:0005739,GO:0006139,GO:0006259,GO:0006281,GO:0006304,GO:0006307,GO:0006725,GO:0006807,GO:0006950,GO:0006974,GO:0008150,GO:0008152,GO:0008198,GO:0008283,GO:0009987,GO:0010468,GO:0016491,GO:0016705,GO:0016706,GO:0016787,GO:0019222,GO:0032451,GO:0033554,GO:0034641,GO:0035510,GO:0035511,GO:0035514,GO:0035552,GO:0040029,GO:…
Smic22668	0.000172182	0.283662	Small glutamine-rich tetratricopeptide repeat-containing protein alpha OS=Rattus norvegicus GN=Sgta PE=1 SV=1	GO:0005575,GO:0005737,GO:0044424,GO:0044464
Smic38687	0.000172182	-0.506079	Putative uncharacterized protein OS=Dictyostelium fasciculatum (strain SH3) GN=DFA_07879 PE=4 SV=1	GO:0001510,GO:0003674,GO:0003676,GO:0003723,GO:0003824,GO:0005488,GO:0006139,GO:0006396,GO:0006725,GO:0006807,GO:0008150,GO:0008152,GO:0008168,GO:0008173,GO:0009451,GO:0009987,GO:0016070,GO:0016740,GO:0016741,GO:0032259,GO:0034641,GO:0043170,GO:0043412,GO:0043414,GO:0044237,GO:0044238,GO:0044260,GO:0046483,GO:0071704,GO:0090304,GO:0097159,GO:1901360,GO:1901363
Smic9032	0.000176638	0.233662	D-tyrosyl-tRNA(Tyr) deacylase 1 OS=Bos taurus GN=DTD1 PE=2 SV=1	GO:0003674,GO:0003676,GO:0003677,GO:0003824,GO:0005488,GO:0005575,GO:0005634,GO:0005730,GO:0005737,GO:0006082,GO:0006139,GO:0006259,GO:0006260,GO:0006520,GO:0006725,GO:0006807,GO:0008150,GO:0008152,GO:0009056,GO:0009058,GO:0009059,GO:0009063,GO:0009987,GO:0016054,GO:0016787,GO:0016788,GO:0019478,GO:0019752,GO:0034641,GO:0034645,GO:0043167,GO:0043169,GO:0043170,GO:0043226,GO:0043227,GO:0043228,GO:…
Smic15669	0.000177759	-0.837497
Smic7500	0.000177782	-0.972518
Smic31874	0.000177782	0.284696
Smic19959	0.000178403	-0.373228	High affinity nitrate transporter 2.5 OS=Arabidopsis thaliana GN=NRT2.5 PE=2 SV=1	GO:0005575,GO:0005886,GO:0006082,GO:0006807,GO:0006810,GO:0008150,GO:0008152,GO:0009987,GO:0016020,GO:0016021,GO:0042126,GO:0042128,GO:0043436,GO:0044237,GO:0044281,GO:0044425,GO:0044464,GO:0044699,GO:0044710,GO:0044763,GO:0044765,GO:0051234,GO:0055085,GO:0071704,GO:0071941,GO:2001057
Smic22033	0.000185468	0.220632	Probable protein phosphatase 2C 27 OS=Arabidopsis thaliana GN=At2g33700 PE=2 SV=1	GO:0001101,GO:0003674,GO:0003824,GO:0004721,GO:0004722,GO:0005488,GO:0005575,GO:0005634,GO:0005737,GO:0006355,GO:0006357,GO:0006464,GO:0006470,GO:0006793,GO:0006796,GO:0006950,GO:0006970,GO:0008150,GO:0008152,GO:0009266,GO:0009409,GO:0009414,GO:0009415,GO:0009628,GO:0009651,GO:0009719,GO:0009725,GO:0009737,GO:0009889,GO:0009987,GO:0010033,GO:0010035,GO:0010200,GO:0010243,GO:0010468,GO:0010556,GO:…
Smic4198	0.000187171	-0.587571	hypothetical protein [Plasmodium vivax Sal-1] >gi|148801795|gb|EDL43194.1| hypothetical protein, conserved [Plasmodium vivax]
Smic754	0.000187246	0.463564
Smic4865	0.000188041	0.452263	NFX1-type zinc finger-containing protein 1 OS=Homo sapiens GN=ZNFX1 PE=1 SV=2	GO:0003674,GO:0003676,GO:0003723,GO:0005488,GO:0043167,GO:0043169,GO:0044822,GO:0046872,GO:0097159,GO:1901363
Smic9047	0.000189109	-0.368741
Smic30541	0.000191738	-0.378628	Exonuclease mut-7 homolog OS=Homo sapiens GN=EXD3 PE=1 SV=3	GO:0003674,GO:0003676,GO:0003824,GO:0004518,GO:0004527,GO:0005488,GO:0006139,GO:0006725,GO:0006807,GO:0008150,GO:0008152,GO:0008408,GO:0009987,GO:0016787,GO:0016788,GO:0034641,GO:0043167,GO:0043169,GO:0043170,GO:0044237,GO:0044238,GO:0046483,GO:0046872,GO:0071704,GO:0090304,GO:0090305,GO:0097159,GO:1901360,GO:1901363
Smic38312	0.000191738	0.22682	Pleiotropic regulator 1 OS=Homo sapiens GN=PLRG1 PE=1 SV=1	GO:0000375,GO:0000377,GO:0000398,GO:0000988,GO:0000989,GO:0003674,GO:0003712,GO:0003714,GO:0004871,GO:0005488,GO:0005515,GO:0005575,GO:0005634,GO:0005681,GO:0006139,GO:0006396,GO:0006397,GO:0006725,GO:0006807,GO:0007165,GO:0008150,GO:0008152,GO:0008380,GO:0009889,GO:0009987,GO:0010556,GO:0016070,GO:0016071,GO:0016604,GO:0016607,GO:0019219,GO:0019222,GO:0030529,GO:0031323,GO:0031326,GO:0032991,GO:…
Smic24494	0.000197458	0.281697
Smic25965	0.000202294	0.214324	60S ribosomal protein L13a OS=Cyanophora paradoxa PE=2 SV=1	GO:0003674,GO:0003735,GO:0005198,GO:0005575,GO:0005840,GO:0006412,GO:0008150,GO:0008152,GO:0009058,GO:0009059,GO:0009987,GO:0015934,GO:0019538,GO:0030529,GO:0032991,GO:0034645,GO:0043170,GO:0043226,GO:0043228,GO:0043229,GO:0043232,GO:0044237,GO:0044238,GO:0044249,GO:0044260,GO:0044267,GO:0044391,GO:0044422,GO:0044424,GO:0044444,GO:0044446,GO:0044464,GO:0071704,GO:1901576
Smic1142	0.000202703	0.237858
Smic12626	0.000202734	-0.30241
Smic713	0.000204974	-0.360162	E3 SUMO-protein ligase pli1 OS=Schizosaccharomyces pombe (strain 972 / ATCC 24843) GN=pli1 PE=1 SV=3	GO:0000018,GO:0000019,GO:0003674,GO:0003676,GO:0003824,GO:0005488,GO:0005575,GO:0005634,GO:0006139,GO:0006259,GO:0006310,GO:0006464,GO:0006725,GO:0006807,GO:0007131,GO:0008150,GO:0008152,GO:0008270,GO:0009987,GO:0010520,GO:0010564,GO:0016043,GO:0016874,GO:0016879,GO:0016881,GO:0016925,GO:0019219,GO:0019222,GO:0019538,GO:0019787,GO:0019789,GO:0022402,GO:0022607,GO:0030999,GO:0031323,GO:0032204,GO:…
Smic33279	0.000206259	-0.302146	Uncharacterized domain / GTP cyclohydrolase II OS=Vibrio vulnificus (strain MO6-24/O) GN=VVMO6_02987 PE=3 SV=1	GO:0000166,GO:0001882,GO:0001883,GO:0003674,GO:0003824,GO:0003933,GO:0003935,GO:0005488,GO:0005525,GO:0006766,GO:0006767,GO:0006771,GO:0006807,GO:0008150,GO:0008152,GO:0009058,GO:0009110,GO:0009231,GO:0009987,GO:0016787,GO:0016810,GO:0016814,GO:0017076,GO:0018130,GO:0019001,GO:0019238,GO:0032549,GO:0032550,GO:0032553,GO:0032555,GO:0032561,GO:0034641,GO:0035639,GO:0036094,GO:0042364,GO:0042726,GO:…
Smic33757	0.000210432	-0.253619	Glutamate synthase 1 [NADH], chloroplastic OS=Oryza sativa subsp. japonica GN=Os01g0681900 PE=2 SV=1	GO:0000166,GO:0003674,GO:0003824,GO:0005488,GO:0005506,GO:0005575,GO:0006082,GO:0006520,GO:0006536,GO:0006537,GO:0006541,GO:0006807,GO:0008150,GO:0008152,GO:0008652,GO:0009058,GO:0009064,GO:0009084,GO:0009507,GO:0009536,GO:0009987,GO:0010181,GO:0015930,GO:0016040,GO:0016053,GO:0016491,GO:0016638,GO:0016639,GO:0019676,GO:0019752,GO:0032502,GO:0032553,GO:0036094,GO:0040007,GO:0042221,GO:0043167,GO:…
Smic23506	0.000210432	-0.359174
Smic14829	0.000214671	-0.422898	Ankyrin-2 OS=Mus musculus GN=Ank2 PE=1 SV=2	GO:0001508,GO:0002027,GO:0003008,GO:0003012,GO:0003279,GO:0003283,GO:0003674,GO:0005198,GO:0005200,GO:0005488,GO:0005515,GO:0005575,GO:0005622,GO:0005737,GO:0005856,GO:0005886,GO:0005887,GO:0005911,GO:0006605,GO:0006612,GO:0006810,GO:0006873,GO:0006874,GO:0006875,GO:0006886,GO:0006936,GO:0006937,GO:0006941,GO:0006942,GO:0007009,GO:0007043,GO:0007154,GO:0007165,GO:0007399,GO:0008016,GO:0008092,GO:…
Smic38368	0.00021478	0.249952	Probable alpha-ketoglutarate-dependent hypophosphite dioxygenase OS=Pseudomonas stutzeri GN=htxA PE=3 SV=1	GO:0003674,GO:0003824,GO:0008150,GO:0008152,GO:0016491,GO:0044699,GO:0044710,GO:0051213,GO:0055114
Smic8196	0.00021478	-0.362293	predicted protein [Phaeodactylum tricornutum CCAP 1055/1] >gi|217409685|gb|EEC49616.1| predicted protein [Phaeodactylum tricornutum CCAP 1055/1]
Smic22269	0.000215097	-0.323327	Retrovirus-related Pol polyprotein from transposon TNT 1-94 OS=Nicotiana tabacum PE=2 SV=1	GO:0003674,GO:0003676,GO:0003824,GO:0003964,GO:0004175,GO:0004190,GO:0004518,GO:0004519,GO:0005488,GO:0006139,GO:0006259,GO:0006260,GO:0006278,GO:0006508,GO:0006725,GO:0006807,GO:0008150,GO:0008152,GO:0008233,GO:0008270,GO:0009058,GO:0009059,GO:0009987,GO:0015074,GO:0016740,GO:0016772,GO:0016779,GO:0016787,GO:0016788,GO:0019538,GO:0034061,GO:0034641,GO:0034645,GO:0043167,GO:0043169,GO:0043170,GO:…
Smic12271	0.000217383	0.303478	Cathepsin D OS=Clupea harengus GN=ctsd PE=1 SV=1	GO:0000323,GO:0003674,GO:0003824,GO:0004175,GO:0004190,GO:0005575,GO:0005764,GO:0005773,GO:0006508,GO:0008150,GO:0008152,GO:0008233,GO:0016787,GO:0019538,GO:0043170,GO:0043226,GO:0043227,GO:0043229,GO:0043231,GO:0044238,GO:0044424,GO:0044444,GO:0044464,GO:0070001,GO:0070011,GO:0071704
Smic12177	0.000217871	0.846089
Smic8207.t4	0.000219011	-1.18605
Smic10745	0.000220547	0.513633
Smic19143	0.000225767	0.22975	Uncharacterized protein (Precursor) OS=Gloeocapsa sp. PCC 73106 GN=GLO73106DRAFT_00032860 PE=4 SV=1	GO:0000166,GO:0001882,GO:0001883,GO:0003674,GO:0005488,GO:0005524,GO:0017076,GO:0030554,GO:0032549,GO:0032550,GO:0032553,GO:0032555,GO:0032559,GO:0035639,GO:0036094,GO:0043167,GO:0043168,GO:0097159,GO:0097367,GO:1901265,GO:1901363
Smic24690	0.000225767	0.254589
Smic9622	0.000225767	-0.427393	Shaggy-related protein kinase zeta OS=Arabidopsis thaliana GN=ASK6 PE=2 SV=2	GO:0000166,GO:0001882,GO:0001883,GO:0003674,GO:0003824,GO:0004672,GO:0004674,GO:0005488,GO:0005524,GO:0006464,GO:0006468,GO:0006793,GO:0006796,GO:0007165,GO:0008150,GO:0008152,GO:0009719,GO:0009725,GO:0009741,GO:0009742,GO:0009755,GO:0009987,GO:0010033,GO:0014070,GO:0016301,GO:0016310,GO:0016740,GO:0016772,GO:0016773,GO:0017076,GO:0019538,GO:0030554,GO:0032549,GO:0032550,GO:0032553,GO:0032555,GO:…
Smic32296	0.000225767	0.214576	Uncharacterized protein Rv1367c OS=Mycobacterium tuberculosis (strain ATCC 25618 / H37Rv) GN=Rv1367c PE=4 SV=1	GO:0005575,GO:0005886,GO:0016020,GO:0044464
Smic18783	0.000225767	0.487815	Glutamate receptor ionotropic, NMDA 2A OS=Pan troglodytes GN=GRIN2A PE=2 SV=1	GO:0001964,GO:0001975,GO:0003008,GO:0003674,GO:0004871,GO:0004872,GO:0004888,GO:0004970,GO:0004972,GO:0005215,GO:0005216,GO:0005230,GO:0005231,GO:0005234,GO:0005261,GO:0005262,GO:0005488,GO:0005575,GO:0005783,GO:0005886,GO:0006584,GO:0006725,GO:0006807,GO:0006810,GO:0006811,GO:0006812,GO:0006816,GO:0006950,GO:0007154,GO:0007165,GO:0007166,GO:0007215,GO:0007267,GO:0007268,GO:0007600,GO:0007610,GO:…
Smic9387	0.000225788	0.221929	Putative germin-like protein 2-3 OS=Oryza sativa subsp. japonica GN=Os02g0491800 PE=3 SV=1	GO:0003674,GO:0005488,GO:0005575,GO:0005576,GO:0030145,GO:0043167,GO:0043169,GO:0045735,GO:0046872,GO:0046914,GO:0048046
Smic12082	0.000227384	-0.297692	Putative uncharacterized protein OS=Ectocarpus siliculosus GN=Esi_0346_0006 PE=4 SV=1	GO:0005575,GO:0016020,GO:0016021,GO:0044425
Smic36913	0.000227674	-0.838011
Smic21737	0.000228001	0.269344
Smic39011	0.000228001	0.260091	Hippocalcin-like protein 1 OS=Pongo abelii GN=HPCAL1 PE=2 SV=3	GO:0003674,GO:0005488,GO:0005509,GO:0043167,GO:0043169,GO:0046872
Smic41867	0.000233427	0.37928	Putative DUF21 domain-containing protein At1g03270 OS=Arabidopsis thaliana GN=CBSDUF4 PE=4 SV=2	GO:0005575,GO:0016020,GO:0016021,GO:0044425
Smic14181	0.000233427	0.314718	Sodium channel protein type 2 subunit alpha OS=Homo sapiens GN=SCN2A PE=1 SV=3	GO:0001508,GO:0001518,GO:0003674,GO:0005215,GO:0005216,GO:0005244,GO:0005248,GO:0005261,GO:0005272,GO:0005575,GO:0005886,GO:0005887,GO:0005911,GO:0006810,GO:0006811,GO:0006812,GO:0006814,GO:0006915,GO:0006950,GO:0006970,GO:0007165,GO:0007272,GO:0007399,GO:0008150,GO:0008219,GO:0008324,GO:0008366,GO:0008627,GO:0009628,GO:0009987,GO:0012501,GO:0014704,GO:0015075,GO:0015077,GO:0015081,GO:0015267,GO:…
Smic2116	0.000233562	-0.269571	2-epi-5-epi-valiolone synthase OS=Actinoplanes sp. (strain ATCC 31044 / CBS 674.73 / SE50/110) GN=acbC PE=3 SV=3	GO:0003674,GO:0003824,GO:0008150,GO:0008152,GO:0016829
Smic26128	0.000234945	-0.310799	SEC14-like protein 1 OS=Homo sapiens GN=SEC14L1 PE=1 SV=2	GO:0005575,GO:0005794,GO:0006810,GO:0008150,GO:0016020,GO:0016021,GO:0043226,GO:0043227,GO:0043229,GO:0043231,GO:0044424,GO:0044425,GO:0044444,GO:0044464,GO:0051234
Smic203	0.000235647	0.211372	60S ribosomal protein L9 OS=Oryza sativa subsp. japonica GN=RPL9 PE=2 SV=3	GO:0003002,GO:0003674,GO:0003676,GO:0003723,GO:0003735,GO:0005198,GO:0005488,GO:0005575,GO:0005622,GO:0005730,GO:0005773,GO:0005774,GO:0005829,GO:0005840,GO:0005886,GO:0005911,GO:0006412,GO:0007389,GO:0008150,GO:0008152,GO:0009058,GO:0009059,GO:0009506,GO:0009507,GO:0009526,GO:0009536,GO:0009941,GO:0009955,GO:0009987,GO:0015934,GO:0016020,GO:0019538,GO:0019843,GO:0022625,GO:0022626,GO:0030054,GO:…
Smic24127	0.000236827	0.25457	Enkurin OS=Homo sapiens GN=ENKUR PE=2 SV=1	GO:0003674,GO:0005488,GO:0005515,GO:0005516,GO:0005575,GO:0005929,GO:0017124,GO:0019904,GO:0042995,GO:0043226,GO:0043227,GO:0044464
Smic49108.Novel	0.000241145	1.20138
Smic35989	0.000243506	-0.754514
Smic20177	0.000244895	-0.257256	Putative NADP-dependent oxidoreductase YfmJ OS=Bacillus subtilis (strain 168) GN=yfmJ PE=2 SV=1	GO:0003674,GO:0003824,GO:0005488,GO:0006725,GO:0008150,GO:0008152,GO:0008270,GO:0009056,GO:0009636,GO:0009987,GO:0016491,GO:0019439,GO:0042221,GO:0043167,GO:0043169,GO:0044237,GO:0044248,GO:0044699,GO:0044710,GO:0046872,GO:0046914,GO:0050896,GO:0055114
Smic38473	0.000252215	0.491556	Uncharacterized protein OS=Cystobacter fuscus DSM 2262 GN=D187_006201 PE=4 SV=1	GO:0003674,GO:0003824,GO:0004175,GO:0004222,GO:0005488,GO:0006508,GO:0008150,GO:0008152,GO:0008233,GO:0008237,GO:0008270,GO:0016787,GO:0019538,GO:0043167,GO:0043169,GO:0043170,GO:0044238,GO:0046872,GO:0046914,GO:0070011,GO:0071704
Smic21779	0.000252883	0.248003	Peptidyl-prolyl cis-trans isomerase-like 3 OS=Cryptococcus neoformans var. neoformans serotype D (strain JEC21 / ATCC MYA-565) GN=CYP10 PE=3 SV=1	GO:0000413,GO:0003674,GO:0003755,GO:0003824,GO:0006457,GO:0006464,GO:0008150,GO:0008152,GO:0009987,GO:0016853,GO:0016859,GO:0018193,GO:0018208,GO:0019538,GO:0036211,GO:0043170,GO:0043412,GO:0044237,GO:0044238,GO:0044260,GO:0044267,GO:0071704
Smic25495	0.00025534	0.512367	Dynamin-related protein 1D OS=Arabidopsis thaliana GN=DRP1D PE=2 SV=2	GO:0000166,GO:0001882,GO:0001883,GO:0003674,GO:0003824,GO:0003924,GO:0005488,GO:0005525,GO:0005575,GO:0005737,GO:0005856,GO:0005874,GO:0006139,GO:0006152,GO:0006163,GO:0006184,GO:0006195,GO:0006725,GO:0006753,GO:0006793,GO:0006796,GO:0006807,GO:0008150,GO:0008152,GO:0009056,GO:0009116,GO:0009117,GO:0009119,GO:0009141,GO:0009143,GO:0009144,GO:0009146,GO:0009150,GO:0009154,GO:0009164,GO:0009166,GO:…
Smic35543	0.000256028	-0.307235	hypothetical protein GNI_100630 [Gregarina niphandrodes]
Smic41350	0.000258732	0.560892	Predicted protein (Fragment) OS=Thalassiosira pseudonana GN=THAPSDRAFT_14293 PE=4 SV=1	GO:0005575,GO:0016021,GO:0044425
Smic4628	0.000259019	-1.17671
Smic21568	0.000260347	-0.351302	Caroteno-chlorophyll a-c-binding protein (Fragment) OS=Amphidinium carterae PE=1 SV=1	GO:0003674,GO:0005488,GO:0005575,GO:0006091,GO:0006464,GO:0008150,GO:0008152,GO:0009507,GO:0009521,GO:0009522,GO:0009523,GO:0009535,GO:0009536,GO:0009579,GO:0009765,GO:0009987,GO:0015979,GO:0016020,GO:0016021,GO:0016168,GO:0018298,GO:0019538,GO:0032991,GO:0034357,GO:0036211,GO:0042651,GO:0043167,GO:0043169,GO:0043170,GO:0043226,GO:0043227,GO:0043229,GO:0043231,GO:0043234,GO:0043412,GO:0044237,GO:…
Smic16744	0.000264408	0.213046	40S ribosomal protein S10 OS=Spodoptera frugiperda GN=RpS10 PE=2 SV=1	GO:0005575,GO:0005737,GO:0005840,GO:0030529,GO:0032991,GO:0043226,GO:0043228,GO:0043229,GO:0043232,GO:0044424,GO:0044444,GO:0044464
Smic43101	0.000265016	-0.591187
Smic26388	0.000265016	0.218553	Mitogen-activated protein kinase kinase kinase A OS=Dictyostelium discoideum GN=mkkA PE=1 SV=2	GO:0000165,GO:0000166,GO:0000186,GO:0001882,GO:0001883,GO:0001932,GO:0001934,GO:0003006,GO:0003674,GO:0003824,GO:0004672,GO:0004674,GO:0004702,GO:0004709,GO:0004871,GO:0005057,GO:0005488,GO:0005524,GO:0005575,GO:0005938,GO:0006464,GO:0006468,GO:0006793,GO:0006796,GO:0006950,GO:0007165,GO:0008150,GO:0008152,GO:0009605,GO:0009653,GO:0009893,GO:0009966,GO:0009987,GO:0009991,GO:0010562,GO:0010604,GO:…
Smic9563	0.000267114	-0.529671	Putative uncharacterized protein OS=Perkinsus marinus (strain ATCC 50983 / TXsc) GN=Pmar_PMAR016908 PE=3 SV=1	GO:0005575,GO:0006810,GO:0008150,GO:0016020,GO:0016021,GO:0044425,GO:0051234
Smic11149	0.00027186	-0.338399
Smic20418	0.000272154	0.215124	Putative membrane protein ycf1 OS=Ipomoea purpurea GN=ycf1-A PE=3 SV=1	GO:0005575,GO:0009507,GO:0009536,GO:0016020,GO:0016021,GO:0031090,GO:0031969,GO:0042170,GO:0043226,GO:0043227,GO:0043229,GO:0043231,GO:0044422,GO:0044424,GO:0044425,GO:0044434,GO:0044435,GO:0044444,GO:0044446,GO:0044464
Smic20131	0.000274501	-0.775095
Smic22450	0.000275977	-0.215309	60S ribosomal protein L11 OS=Schizosaccharomyces pombe (strain 972 / ATCC 24843) GN=rpl11a PE=1 SV=1	GO:0002181,GO:0003674,GO:0003676,GO:0003723,GO:0003735,GO:0005198,GO:0005488,GO:0005575,GO:0005622,GO:0005829,GO:0005840,GO:0006412,GO:0008150,GO:0008152,GO:0009058,GO:0009059,GO:0009987,GO:0015935,GO:0019538,GO:0019843,GO:0022613,GO:0022627,GO:0030529,GO:0032991,GO:0034645,GO:0042254,GO:0043170,GO:0043226,GO:0043228,GO:0043229,GO:0043232,GO:0044085,GO:0044237,GO:0044238,GO:0044249,GO:0044260,GO:…
Smic23198	0.000276811	-0.363709	Magnesium transporter MgtE OS=Bacillus subtilis (strain 168) GN=mgtE PE=3 SV=1	GO:0000166,GO:0003674,GO:0005215,GO:0005488,GO:0005575,GO:0005886,GO:0006810,GO:0006811,GO:0006812,GO:0008150,GO:0008324,GO:0015075,GO:0015095,GO:0015693,GO:0016020,GO:0016021,GO:0017076,GO:0022857,GO:0022890,GO:0022891,GO:0022892,GO:0030001,GO:0030554,GO:0036094,GO:0043167,GO:0043169,GO:0044425,GO:0044464,GO:0044699,GO:0044765,GO:0046872,GO:0046873,GO:0051234,GO:0070838,GO:0072509,GO:0072511,GO:…
Smic31026	0.000277597	0.230043	F-box only protein 10 OS=Homo sapiens GN=FBXO10 PE=1 SV=3	GO:0000151,GO:0003674,GO:0003824,GO:0004842,GO:0005488,GO:0005515,GO:0005575,GO:0005737,GO:0006464,GO:0006915,GO:0008150,GO:0008152,GO:0008219,GO:0009987,GO:0010941,GO:0012501,GO:0016265,GO:0016567,GO:0016740,GO:0019538,GO:0032446,GO:0032991,GO:0036211,GO:0042787,GO:0042981,GO:0043067,GO:0043170,GO:0043234,GO:0043412,GO:0044237,GO:0044238,GO:0044260,GO:0044267,GO:0044424,GO:0044464,GO:0044699,GO:…
Smic45130	0.000279218	-0.413806	Uncharacterized protein OS=Emiliania huxleyi CCMP1516 GN=EMIHUDRAFT_202822 PE=4 SV=1	GO:0005575,GO:0006810,GO:0008150,GO:0009987,GO:0016021,GO:0044425,GO:0044699,GO:0044763,GO:0044765,GO:0051234,GO:0055085
Smic2109	0.00027987	-0.391652	Thymidine kinase OS=Lactococcus lactis subsp. lactis (strain IL1403) GN=tdk PE=3 SV=1	GO:0000166,GO:0001882,GO:0001883,GO:0003674,GO:0003824,GO:0004797,GO:0005488,GO:0005524,GO:0005575,GO:0005737,GO:0006139,GO:0006259,GO:0006260,GO:0006725,GO:0006753,GO:0006793,GO:0006796,GO:0006807,GO:0008150,GO:0008152,GO:0008270,GO:0009058,GO:0009059,GO:0009123,GO:0009124,GO:0009157,GO:0009162,GO:0009987,GO:0016301,GO:0016310,GO:0016740,GO:0016772,GO:0017076,GO:0018130,GO:0019136,GO:0019205,GO:…
Smic5812	0.00027987	0.251658
Smic33887	0.000284609	0.295028	30S ribosomal protein S10 OS=Novosphingobium aromaticivorans (strain DSM 12444 / F199) GN=rpsJ PE=3 SV=1	GO:0000049,GO:0003674,GO:0003676,GO:0003723,GO:0003735,GO:0005198,GO:0005488,GO:0005575,GO:0005622,GO:0005840,GO:0006412,GO:0008150,GO:0008152,GO:0009058,GO:0009059,GO:0009987,GO:0019538,GO:0030529,GO:0032991,GO:0034645,GO:0043170,GO:0043226,GO:0043228,GO:0043229,GO:0043232,GO:0044237,GO:0044238,GO:0044249,GO:0044260,GO:0044267,GO:0044424,GO:0044444,GO:0044464,GO:0071704,GO:0097159,GO:1901363,GO:…
Smic40557	0.000289156	0.358701
Smic32390	0.000290213	0.258938	DNA topoisomerase 2-beta OS=Homo sapiens GN=TOP2B PE=1 SV=3	GO:0000075,GO:0000166,GO:0000712,GO:0000785,GO:0000792,GO:0000819,GO:0001764,GO:0001882,GO:0001883,GO:0003674,GO:0003676,GO:0003677,GO:0003682,GO:0003824,GO:0003916,GO:0003918,GO:0005080,GO:0005488,GO:0005515,GO:0005524,GO:0005575,GO:0005634,GO:0005654,GO:0005737,GO:0005829,GO:0006139,GO:0006152,GO:0006163,GO:0006195,GO:0006200,GO:0006259,GO:0006265,GO:0006268,GO:0006310,GO:0006312,GO:0006725,GO:…
Smic33955	0.000297017	0.442722	hypothetical protein GUITHDRAFT_143674 [Guillardia theta CCMP2712] >gi|428170346|gb|EKX39272.1| hypothetical protein GUITHDRAFT_143674 [Guillardia theta CCMP2712]
Smic32440	0.000297974	0.27149	BTB/POZ and MATH domain-containing protein 3 OS=Arabidopsis thaliana GN=BPM3 PE=1 SV=1	GO:0003674,GO:0005488,GO:0005515,GO:0005575,GO:0005634,GO:0005737,GO:0005829,GO:0006464,GO:0006950,GO:0006970,GO:0008150,GO:0008152,GO:0009628,GO:0009651,GO:0009987,GO:0016567,GO:0019222,GO:0019538,GO:0031323,GO:0031396,GO:0031399,GO:0032268,GO:0032446,GO:0033554,GO:0036211,GO:0042802,GO:0043170,GO:0043226,GO:0043227,GO:0043229,GO:0043231,GO:0043412,GO:0044237,GO:0044238,GO:0044260,GO:0044267,GO:…
Smic7444	0.000297974	0.235088	60S ribosomal protein L30 OS=Rattus norvegicus GN=Rpl30 PE=3 SV=2	GO:0003674,GO:0003735,GO:0005198,GO:0005575,GO:0005622,GO:0005737,GO:0005840,GO:0006412,GO:0008150,GO:0008152,GO:0009058,GO:0009059,GO:0009987,GO:0015934,GO:0019538,GO:0022625,GO:0030529,GO:0032991,GO:0034645,GO:0043170,GO:0043226,GO:0043228,GO:0043229,GO:0043232,GO:0044237,GO:0044238,GO:0044249,GO:0044260,GO:0044267,GO:0044391,GO:0044422,GO:0044424,GO:0044444,GO:0044445,GO:0044446,GO:0044464,GO:…
Smic24680.t2	0.000300398	-0.686077	Fatty acyl-CoA hydrolase precursor, medium chain OS=Anas platyrhynchos PE=1 SV=1	GO:0003674,GO:0003824,GO:0006082,GO:0006629,GO:0006631,GO:0006633,GO:0008150,GO:0008152,GO:0008610,GO:0009058,GO:0009987,GO:0016053,GO:0016787,GO:0019752,GO:0032787,GO:0043436,GO:0044237,GO:0044238,GO:0044249,GO:0044255,GO:0044281,GO:0044283,GO:0044699,GO:0044710,GO:0044711,GO:0044763,GO:0046394,GO:0071704,GO:0072330,GO:1901576
Smic34835	0.000300405	0.273563
Smic42722	0.000300405	0.2404	WGS project CAID00000000 data, contig chromosome 04 (Fragment) OS=Ostreococcus tauri GN=Ot04g02350 PE=4 SV=1	GO:0003674,GO:0005488,GO:0005509,GO:0043167,GO:0043169,GO:0046872
Smic661	0.000305159	-0.274505	Putative 3,4-dihydroxy-2-butanone kinase OS=Solanum lycopersicum GN=DHBK PE=2 SV=1	GO:0000166,GO:0001882,GO:0001883,GO:0003674,GO:0003824,GO:0004371,GO:0005488,GO:0005524,GO:0005975,GO:0006066,GO:0006071,GO:0006793,GO:0006796,GO:0008150,GO:0008152,GO:0009987,GO:0016301,GO:0016310,GO:0016740,GO:0016772,GO:0016773,GO:0017076,GO:0019400,GO:0019751,GO:0030554,GO:0032549,GO:0032550,GO:0032553,GO:0032555,GO:0032559,GO:0035639,GO:0036094,GO:0043167,GO:0043168,GO:0044237,GO:0044238,GO:…
Smic36045	0.000306213	0.326494	Oxidative stress-induced growth inhibitor 1 OS=Homo sapiens GN=OSGIN1 PE=2 SV=3	GO:0001558,GO:0003674,GO:0005102,GO:0005488,GO:0005515,GO:0005575,GO:0007275,GO:0008083,GO:0008150,GO:0009987,GO:0030154,GO:0030308,GO:0032501,GO:0032502,GO:0040008,GO:0044699,GO:0044707,GO:0044763,GO:0044767,GO:0045926,GO:0048519,GO:0048523,GO:0048869,GO:0050789,GO:0050794,GO:0051128,GO:0065007
Smic30097	0.000308354	0.302178	Adhesive plaque matrix protein 2 OS=Mytilus galloprovincialis GN=FP2 PE=2 SV=1	GO:0005575,GO:0005576
Smic43558	0.000308354	-0.951364
Smic12699	0.000308582	0.508904	Dynein gamma chain, flagellar outer arm OS=Chlamydomonas reinhardtii GN=ODA2 PE=1 SV=1	GO:0000166,GO:0001882,GO:0001883,GO:0003674,GO:0003774,GO:0003777,GO:0003824,GO:0005488,GO:0005524,GO:0005575,GO:0005737,GO:0005856,GO:0005874,GO:0005875,GO:0005929,GO:0006139,GO:0006152,GO:0006163,GO:0006195,GO:0006200,GO:0006725,GO:0006753,GO:0006793,GO:0006796,GO:0006807,GO:0006928,GO:0007017,GO:0007018,GO:0008150,GO:0008152,GO:0009056,GO:0009116,GO:0009117,GO:0009119,GO:0009123,GO:0009125,GO:…
Smic34926	0.000321159	-0.45297	NEDD4-binding protein 2-like 1 OS=Mus musculus GN=N4bp2l1 PE=2 SV=1	GO:0003674,GO:0005575,GO:0008150
Smic25081	0.000323033	-0.315723	Alkylglycerol monooxygenase OS=Mus musculus GN=Agmo PE=2 SV=1	GO:0003674,GO:0003824,GO:0004497,GO:0005488,GO:0005506,GO:0005575,GO:0005783,GO:0005789,GO:0006082,GO:0006629,GO:0006631,GO:0006633,GO:0006643,GO:0006662,GO:0008150,GO:0008152,GO:0008610,GO:0009058,GO:0009987,GO:0016020,GO:0016021,GO:0016053,GO:0016491,GO:0016705,GO:0016714,GO:0018904,GO:0019752,GO:0031090,GO:0032787,GO:0043167,GO:0043169,GO:0043226,GO:0043227,GO:0043229,GO:0043231,GO:0043436,GO:…
Smic5060	0.000323033	-0.555605	Probable L-ascorbate peroxidase 7, chloroplastic OS=Oryza sativa subsp. japonica GN=APX7 PE=2 SV=1	GO:0000302,GO:0003674,GO:0003824,GO:0004601,GO:0005488,GO:0005575,GO:0006950,GO:0006979,GO:0008150,GO:0008152,GO:0009056,GO:0009507,GO:0009532,GO:0009536,GO:0009570,GO:0009987,GO:0010035,GO:0016209,GO:0016491,GO:0016684,GO:0016688,GO:0020037,GO:0033554,GO:0034599,GO:0034614,GO:0042221,GO:0042542,GO:0042743,GO:0042744,GO:0043167,GO:0043169,GO:0043226,GO:0043227,GO:0043229,GO:0043231,GO:0044237,GO:…
Smic27787	0.000323033	0.220738	50S ribosomal protein L13 OS=Synechococcus sp. (strain JA-3-3Ab) GN=rplM PE=3 SV=1	GO:0003674,GO:0003735,GO:0005198,GO:0005575,GO:0005840,GO:0006412,GO:0008150,GO:0008152,GO:0009058,GO:0009059,GO:0009987,GO:0019538,GO:0030529,GO:0032991,GO:0034645,GO:0043170,GO:0043226,GO:0043228,GO:0043229,GO:0043232,GO:0044237,GO:0044238,GO:0044249,GO:0044260,GO:0044267,GO:0044424,GO:0044444,GO:0044464,GO:0071704,GO:1901576
Smic8752	0.00032813	-0.350513	Predicted protein OS=Micromonas sp. (strain RCC299 / NOUM17) GN=MICPUN_59741 PE=4 SV=1	GO:0003674,GO:0005488,GO:0005509,GO:0043167,GO:0043169,GO:0046872
Smic5031	0.00032813	0.44457
Smic34196	0.000329735	0.324606
Smic5231	0.000334429	0.289999
Smic3710	0.000340008	-0.239291	Serine/threonine-protein kinase Nek10 OS=Homo sapiens GN=NEK10 PE=2 SV=3	GO:0000166,GO:0001882,GO:0001883,GO:0001932,GO:0001934,GO:0003674,GO:0003824,GO:0004672,GO:0004674,GO:0004713,GO:0005488,GO:0005524,GO:0005575,GO:0006464,GO:0006468,GO:0006793,GO:0006796,GO:0008150,GO:0008152,GO:0009893,GO:0009966,GO:0009967,GO:0009987,GO:0010562,GO:0010564,GO:0010604,GO:0010646,GO:0010647,GO:0016301,GO:0016310,GO:0016740,GO:0016772,GO:0016773,GO:0017076,GO:0018108,GO:0018193,GO:…
Smic20462	0.000340008	0.236397
Smic44337	0.000344588	0.350071
Smic19915	0.000348902	-0.533114	Dynein heavy chain 6, axonemal OS=Homo sapiens GN=DNAH6 PE=1 SV=3	GO:0000166,GO:0001539,GO:0001882,GO:0001883,GO:0003674,GO:0003774,GO:0003777,GO:0003824,GO:0005488,GO:0005524,GO:0005575,GO:0005737,GO:0005856,GO:0005858,GO:0005868,GO:0005874,GO:0005875,GO:0005929,GO:0006139,GO:0006152,GO:0006163,GO:0006195,GO:0006200,GO:0006725,GO:0006753,GO:0006793,GO:0006796,GO:0006807,GO:0006928,GO:0007017,GO:0007018,GO:0008150,GO:0008152,GO:0009056,GO:0009116,GO:0009117,GO:…
Smic20719	0.000355754	0.279616	Alpha-amylase OS=Pseudoalteromonas haloplanktis GN=amy PE=1 SV=3	GO:0003674,GO:0003824,GO:0004553,GO:0004556,GO:0005488,GO:0005975,GO:0008150,GO:0008152,GO:0016160,GO:0016787,GO:0016798,GO:0043167,GO:0043169,GO:0044238,GO:0046872,GO:0071704
Smic17333	0.000356462	-0.25462	probable cardiolipin-specific deacylase, mitochondrial OS=Schizosaccharomyces pombe (strain 972 / ATCC 24843) GN=SPAC6G10.03c PE=3 SV=1	GO:0003674,GO:0003824,GO:0004620,GO:0004623,GO:0005575,GO:0005737,GO:0005739,GO:0005783,GO:0005794,GO:0006629,GO:0006644,GO:0006650,GO:0006793,GO:0006796,GO:0008150,GO:0008152,GO:0009987,GO:0016298,GO:0016740,GO:0016787,GO:0016788,GO:0019637,GO:0032048,GO:0043226,GO:0043227,GO:0043229,GO:0043231,GO:0044237,GO:0044238,GO:0044255,GO:0044424,GO:0044444,GO:0044464,GO:0044699,GO:0044710,GO:0044763,GO:…
Smic2951	0.00035815	-0.318488	Ubiquitin-conjugating enzyme E2 D4 OS=Homo sapiens GN=UBE2D4 PE=1 SV=1	GO:0000166,GO:0000209,GO:0001882,GO:0001883,GO:0003674,GO:0003824,GO:0004842,GO:0005488,GO:0005515,GO:0005524,GO:0006464,GO:0008150,GO:0008152,GO:0009987,GO:0016567,GO:0016740,GO:0016874,GO:0016879,GO:0016881,GO:0017076,GO:0019538,GO:0030554,GO:0032446,GO:0032549,GO:0032550,GO:0032553,GO:0032555,GO:0032559,GO:0035519,GO:0035639,GO:0036094,GO:0036211,GO:0043167,GO:0043168,GO:0043170,GO:0043412,GO:…
Smic39265	0.00035815	-0.221023	Cytochrome c-550 OS=Phaeodactylum tricornutum (strain CCAP 1055/1) GN=psbV PE=3 SV=1	GO:0003674,GO:0005488,GO:0005506,GO:0005575,GO:0006091,GO:0006461,GO:0006464,GO:0008150,GO:0008152,GO:0009055,GO:0009507,GO:0009521,GO:0009523,GO:0009535,GO:0009536,GO:0009579,GO:0009987,GO:0015979,GO:0016020,GO:0016043,GO:0017003,GO:0017004,GO:0017006,GO:0018063,GO:0019538,GO:0019684,GO:0020037,GO:0022607,GO:0022900,GO:0022904,GO:0032991,GO:0034357,GO:0034622,GO:0036211,GO:0042651,GO:0043167,GO:…
Smic39722	0.00037669	0.215807	Glutamate 5-kinase OS=Cyanothece sp. (strain PCC 8801) GN=proB PE=3 SV=1	GO:0000166,GO:0001882,GO:0001883,GO:0003674,GO:0003676,GO:0003723,GO:0003824,GO:0004349,GO:0005488,GO:0005524,GO:0005575,GO:0005737,GO:0006082,GO:0006520,GO:0006560,GO:0006561,GO:0006793,GO:0006796,GO:0006807,GO:0008150,GO:0008152,GO:0008652,GO:0009058,GO:0009064,GO:0009084,GO:0009987,GO:0016053,GO:0016301,GO:0016310,GO:0016740,GO:0016772,GO:0016774,GO:0017076,GO:0018130,GO:0019202,GO:0019752,GO:…
Smic28131	0.000377012	-0.554383	UbiA prenyltransferase domain-containing protein 1 OS=Dictyostelium discoideum GN=ubiad1 PE=3 SV=1	GO:0003674,GO:0003824,GO:0004659,GO:0005575,GO:0006732,GO:0006810,GO:0006897,GO:0006907,GO:0008150,GO:0008152,GO:0009058,GO:0009108,GO:0009233,GO:0009234,GO:0009987,GO:0016020,GO:0016021,GO:0016192,GO:0016740,GO:0016765,GO:0042180,GO:0042181,GO:0044237,GO:0044249,GO:0044281,GO:0044283,GO:0044351,GO:0044425,GO:0044699,GO:0044710,GO:0044711,GO:0044763,GO:0051186,GO:0051188,GO:0051234,GO:0071704,GO:…
Smic7685	0.000377672	-0.266437	Probable protein phosphatase 2C 47 OS=Arabidopsis thaliana GN=At3g51470 PE=1 SV=1	GO:0003674,GO:0003824,GO:0004721,GO:0004722,GO:0005488,GO:0006464,GO:0006470,GO:0006793,GO:0006796,GO:0008150,GO:0008152,GO:0009987,GO:0016311,GO:0016787,GO:0016788,GO:0016791,GO:0019538,GO:0036211,GO:0042578,GO:0043167,GO:0043169,GO:0043170,GO:0043412,GO:0044237,GO:0044238,GO:0044260,GO:0044267,GO:0046872,GO:0071704
Smic38106	0.000380795	0.976721	Putative uncharacterized protein OS=Perkinsus marinus (strain ATCC 50983 / TXsc) GN=Pmar_PMAR020168 PE=4 SV=1	GO:0007165,GO:0008150,GO:0009987,GO:0050789,GO:0050794,GO:0050896,GO:0051716,GO:0065007
Smic29951	0.000385339	-0.529499	S-formylglutathione hydrolase OS=Haemophilus influenzae (strain ATCC 51907 / DSM 11121 / KW20 / Rd) GN=HI_0184 PE=1 SV=1	GO:0003674,GO:0003824,GO:0006081,GO:0008150,GO:0008152,GO:0009056,GO:0009987,GO:0016787,GO:0016788,GO:0016790,GO:0018738,GO:0044237,GO:0044248,GO:0044281,GO:0044282,GO:0044699,GO:0044710,GO:0044712,GO:0044763,GO:0046185,GO:0046292,GO:0046294,GO:0071704,GO:1901575
Smic43780	0.000385339	0.311269	hypothetical protein [Lysinibacillus sphaericus] >gi|496191639|gb|EON71179.1| hypothetical protein H131_17346 [Lysinibacillus sphaericus OT4b.31]
Smic19124	0.000393244	0.233346
Smic41820	0.000394799	-0.524434
Smic36871	0.000413287	0.267366
Smic30540	0.000415748	-0.431825	Uncharacterized PKHD-type hydroxylase At1g22950 OS=Arabidopsis thaliana GN=At1g22950 PE=2 SV=2	GO:0003674,GO:0003824,GO:0005488,GO:0005506,GO:0008150,GO:0008152,GO:0016491,GO:0016705,GO:0016706,GO:0019842,GO:0030246,GO:0031406,GO:0031418,GO:0036094,GO:0043167,GO:0043168,GO:0043169,GO:0043177,GO:0044699,GO:0044710,GO:0046872,GO:0046914,GO:0048029,GO:0051213,GO:0055114
Smic16570	0.000423928	0.25083
Smic28112	0.000428794	-0.464237	hypothetical protein THAOC_34669 [Thalassiosira oceanica]
Smic14122	0.000431699	0.306483	Phosphoribosylaminoimidazole carboxylase, chloroplastic (Fragment) OS=Vigna aconitifolia GN=PURKE PE=2 SV=1	GO:0000166,GO:0001882,GO:0001883,GO:0003674,GO:0003824,GO:0004638,GO:0005488,GO:0005524,GO:0005575,GO:0006139,GO:0006163,GO:0006164,GO:0006188,GO:0006189,GO:0006725,GO:0006753,GO:0006793,GO:0006796,GO:0006807,GO:0008150,GO:0008152,GO:0009058,GO:0009117,GO:0009123,GO:0009124,GO:0009126,GO:0009127,GO:0009150,GO:0009152,GO:0009156,GO:0009161,GO:0009165,GO:0009167,GO:0009168,GO:0009259,GO:0009260,GO:…
Smic22040	0.000435349	0.420306	Glutathione S-transferase GstB OS=Shigella flexneri GN=gstB PE=3 SV=1	GO:0003674,GO:0003824,GO:0004364,GO:0008150,GO:0008152,GO:0016740,GO:0016765
Smic38445	0.000438747	-0.239155	Reticulocyte-binding protein 2 homolog a OS=Plasmodium falciparum (isolate 3D7) GN=PF13_0198 PE=3 SV=1	GO:0003674,GO:0005488,GO:0005539,GO:0005575,GO:0005886,GO:0007155,GO:0008150,GO:0008201,GO:0016020,GO:0016021,GO:0016337,GO:0022610,GO:0043167,GO:0043168,GO:0044425,GO:0044464,GO:0044699,GO:0097367,GO:0098602,GO:1901681
Smic34831	0.000441546	-0.476467	Protein NLRC3 OS=Homo sapiens GN=NLRC3 PE=2 SV=2	GO:0000166,GO:0001775,GO:0001882,GO:0001883,GO:0002376,GO:0003674,GO:0005488,GO:0005524,GO:0005575,GO:0005737,GO:0006355,GO:0007165,GO:0007249,GO:0008150,GO:0009889,GO:0009966,GO:0009968,GO:0009987,GO:0010468,GO:0010556,GO:0010646,GO:0010648,GO:0017076,GO:0019219,GO:0019222,GO:0023051,GO:0023057,GO:0030554,GO:0031323,GO:0031326,GO:0032088,GO:0032549,GO:0032550,GO:0032553,GO:0032555,GO:0032559,GO:…
Smic29179	0.000441859	0.346256
Smic28686	0.000444114	-0.372566	Protein NLRC3 OS=Homo sapiens GN=NLRC3 PE=2 SV=2	GO:0000166,GO:0001775,GO:0001882,GO:0001883,GO:0002376,GO:0003674,GO:0005488,GO:0005524,GO:0005575,GO:0005737,GO:0006355,GO:0007165,GO:0007249,GO:0008150,GO:0009889,GO:0009966,GO:0009968,GO:0009987,GO:0010468,GO:0010556,GO:0010646,GO:0010648,GO:0017076,GO:0019219,GO:0019222,GO:0023051,GO:0023057,GO:0030554,GO:0031323,GO:0031326,GO:0032088,GO:0032549,GO:0032550,GO:0032553,GO:0032555,GO:0032559,GO:…
Smic38014	0.000461885	0.276379	hypothetical protein AURANDRAFT_60718 [Aureococcus anophagefferens]
Smic30667	0.000462169	0.208064	40S ribosomal protein S16-1 OS=Arabidopsis thaliana GN=RPS16A PE=2 SV=1	GO:0003674,GO:0003735,GO:0005198,GO:0005575,GO:0005618,GO:0005829,GO:0005840,GO:0005911,GO:0006412,GO:0008150,GO:0008152,GO:0009058,GO:0009059,GO:0009506,GO:0009507,GO:0009536,GO:0009987,GO:0015935,GO:0016020,GO:0019538,GO:0022626,GO:0022627,GO:0030054,GO:0030312,GO:0030529,GO:0032991,GO:0034645,GO:0043170,GO:0043226,GO:0043227,GO:0043228,GO:0043229,GO:0043231,GO:0043232,GO:0044237,GO:0044238,GO:…
Smic28209	0.000463586	0.361714	Vesicle transport through interaction with t-SNAREs homolog 1A OS=Homo sapiens GN=VTI1A PE=1 SV=2	GO:0000139,GO:0003674,GO:0005484,GO:0005488,GO:0005515,GO:0005575,GO:0005794,GO:0006810,GO:0006886,GO:0008150,GO:0015031,GO:0016020,GO:0016021,GO:0016023,GO:0016192,GO:0016197,GO:0031090,GO:0031201,GO:0031410,GO:0031982,GO:0031988,GO:0032991,GO:0042147,GO:0043226,GO:0043227,GO:0043229,GO:0043231,GO:0043234,GO:0044422,GO:0044424,GO:0044425,GO:0044431,GO:0044444,GO:0044446,GO:0044464,GO:0044699,GO:…
Smic34351	0.000464248	0.216688
Smic12229	0.00046517	0.314203	predicted protein [Phaeodactylum tricornutum CCAP 1055/1] >gi|209583124|gb|ACI65744.1| predicted protein [Phaeodactylum tricornutum CCAP 1055/1]
Smic15443	0.000469765	-0.579739	Ultraviolet-B receptor UVR8 OS=Arabidopsis thaliana GN=UVR8 PE=1 SV=1	GO:0000785,GO:0003674,GO:0003682,GO:0004871,GO:0004872,GO:0005085,GO:0005488,GO:0005515,GO:0005575,GO:0005634,GO:0005737,GO:0005829,GO:0005975,GO:0005996,GO:0006006,GO:0006007,GO:0006140,GO:0006464,GO:0007165,GO:0008150,GO:0008152,GO:0009056,GO:0009118,GO:0009314,GO:0009411,GO:0009416,GO:0009605,GO:0009628,GO:0009649,GO:0009881,GO:0009894,GO:0009987,GO:0010224,GO:0016052,GO:0018298,GO:0019219,GO:…
Smic33786	0.000474988	-0.213555	Probable ATP-dependent RNA helicase DDX10 OS=Homo sapiens GN=DDX10 PE=1 SV=2	GO:0000166,GO:0001882,GO:0001883,GO:0003674,GO:0003676,GO:0003723,GO:0003724,GO:0003824,GO:0004386,GO:0005488,GO:0005524,GO:0006139,GO:0006152,GO:0006163,GO:0006195,GO:0006200,GO:0006725,GO:0006753,GO:0006793,GO:0006796,GO:0006807,GO:0008026,GO:0008150,GO:0008152,GO:0009056,GO:0009116,GO:0009117,GO:0009119,GO:0009123,GO:0009125,GO:0009126,GO:0009128,GO:0009141,GO:0009143,GO:0009144,GO:0009146,GO:…
Smic31710	0.000479846	0.261977
Smic6911	0.000479846	-0.223578	Fructose-bisphosphate aldolase OS=Campylobacter jejuni subsp. jejuni serotype O:2 (strain NCTC 11168) GN=fba PE=1 SV=1	GO:0003674,GO:0003824,GO:0004332,GO:0005488,GO:0005975,GO:0006082,GO:0006090,GO:0006091,GO:0006096,GO:0008150,GO:0008152,GO:0008270,GO:0009056,GO:0009987,GO:0016052,GO:0016829,GO:0016830,GO:0016832,GO:0019752,GO:0032787,GO:0043167,GO:0043169,GO:0043436,GO:0044237,GO:0044238,GO:0044281,GO:0044699,GO:0044710,GO:0044712,GO:0044723,GO:0044724,GO:0044763,GO:0046872,GO:0046914,GO:0071704,GO:1901575
Smic6625	0.000479846	0.451721
Smic17776	0.000482547	-0.416267	Isocitrate dehydrogenase [NADP] OS=Mycobacterium tuberculosis (strain ATCC 25618 / H37Rv) GN=icd PE=1 SV=1	GO:0000166,GO:0000287,GO:0003674,GO:0003824,GO:0004448,GO:0004450,GO:0005488,GO:0005575,GO:0005886,GO:0005975,GO:0006081,GO:0006082,GO:0006097,GO:0006099,GO:0006102,GO:0008150,GO:0008152,GO:0009987,GO:0016020,GO:0016491,GO:0016614,GO:0016616,GO:0019752,GO:0032787,GO:0036094,GO:0043167,GO:0043169,GO:0043436,GO:0044237,GO:0044238,GO:0044262,GO:0044281,GO:0044464,GO:0044699,GO:0044710,GO:0044723,GO:…
Smic20641	0.00048576	-0.339153
Smic6864	0.000489866	0.263893
Smic8341	0.000489993	-0.457976
Smic24568	0.000489993	-0.230005
Smic25061	0.000489993	-0.29288	Adenylosuccinate synthetase OS=Yarrowia lipolytica (strain CLIB 122 / E 150) GN=YALI0E28963g PE=3 SV=1	GO:0000166,GO:0000287,GO:0001882,GO:0001883,GO:0003674,GO:0003824,GO:0004019,GO:0005488,GO:0005525,GO:0005575,GO:0005737,GO:0006139,GO:0006163,GO:0006164,GO:0006167,GO:0006725,GO:0006753,GO:0006793,GO:0006796,GO:0006807,GO:0008150,GO:0008152,GO:0009058,GO:0009116,GO:0009117,GO:0009119,GO:0009123,GO:0009124,GO:0009126,GO:0009127,GO:0009150,GO:0009152,GO:0009156,GO:0009161,GO:0009163,GO:0009165,GO:…
Smic3058	0.000489993	-0.352367
Smic24239	0.000489993	-0.317183	2-dehydropantoate 2-reductase OS=Gemmatimonadetes bacterium KBS708 GN=J421_4797 PE=3 SV=1	GO:0000166,GO:0003674,GO:0003824,GO:0005488,GO:0005575,GO:0005737,GO:0006082,GO:0006520,GO:0006575,GO:0006732,GO:0006766,GO:0006767,GO:0006807,GO:0008150,GO:0008152,GO:0008652,GO:0008677,GO:0009058,GO:0009108,GO:0009110,GO:0009987,GO:0015939,GO:0015940,GO:0016053,GO:0016491,GO:0016614,GO:0016616,GO:0019752,GO:0034641,GO:0036094,GO:0042364,GO:0042398,GO:0043436,GO:0043603,GO:0043604,GO:0044237,GO:…
Smic32889	0.00049233	-0.349028
Smic14655	0.000494631	0.284389	Cathepsin Z OS=Mus musculus GN=Ctsz PE=2 SV=1	GO:0000323,GO:0001763,GO:0002009,GO:0003674,GO:0003824,GO:0005575,GO:0005615,GO:0005764,GO:0005773,GO:0005783,GO:0006508,GO:0008150,GO:0008152,GO:0008233,GO:0008234,GO:0009653,GO:0016787,GO:0019538,GO:0032501,GO:0032502,GO:0043170,GO:0043226,GO:0043227,GO:0043229,GO:0043231,GO:0044238,GO:0044421,GO:0044424,GO:0044444,GO:0044464,GO:0044699,GO:0044707,GO:0044767,GO:0048729,GO:0048754,GO:0060441,GO:…
Smic23135	0.000494631	0.266937	Retrovirus-related Pol polyprotein from transposon TNT 1-94 OS=Nicotiana tabacum PE=2 SV=1	GO:0003674,GO:0003676,GO:0003824,GO:0003964,GO:0004175,GO:0004190,GO:0004518,GO:0004519,GO:0005488,GO:0006139,GO:0006259,GO:0006260,GO:0006278,GO:0006508,GO:0006725,GO:0006807,GO:0008150,GO:0008152,GO:0008233,GO:0008270,GO:0009058,GO:0009059,GO:0009987,GO:0015074,GO:0016740,GO:0016772,GO:0016779,GO:0016787,GO:0016788,GO:0019538,GO:0034061,GO:0034641,GO:0034645,GO:0043167,GO:0043169,GO:0043170,GO:…
Smic27370	0.000494631	0.430244	hypothetical protein THAOC_03489 [Thalassiosira oceanica]
Smic314	0.00049878	-0.559965
Smic37899	0.000499804	-0.787382	Regulator of chromosome condensation OS=Drosophila melanogaster GN=Rcc1 PE=1 SV=2	GO:0000280,GO:0000793,GO:0003674,GO:0003682,GO:0005085,GO:0005488,GO:0005575,GO:0005634,GO:0005694,GO:0005737,GO:0006140,GO:0006606,GO:0006607,GO:0006810,GO:0006886,GO:0006913,GO:0006996,GO:0007049,GO:0007067,GO:0007346,GO:0007417,GO:0008150,GO:0009118,GO:0009894,GO:0009987,GO:0015031,GO:0016043,GO:0016482,GO:0017038,GO:0019219,GO:0019220,GO:0019222,GO:0022008,GO:0022402,GO:0030154,GO:0030811,GO:…
Smic3453	0.000516578	-0.353832
Smic39192	0.000517568	0.305527	60S ribosomal protein L13-1 OS=Brassica napus PE=2 SV=1	GO:0003674,GO:0003735,GO:0005198,GO:0005575,GO:0005622,GO:0005840,GO:0006412,GO:0008150,GO:0008152,GO:0009058,GO:0009059,GO:0009987,GO:0019538,GO:0030529,GO:0032991,GO:0034645,GO:0043170,GO:0043226,GO:0043228,GO:0043229,GO:0043232,GO:0044237,GO:0044238,GO:0044249,GO:0044260,GO:0044267,GO:0044424,GO:0044444,GO:0044464,GO:0071704,GO:1901576
Smic37808	0.000541475	0.428573	Uncharacterized protein PFA0635c OS=Plasmodium falciparum (isolate 3D7) GN=PFA0635c PE=4 SV=1	GO:0003674,GO:0005575,GO:0016020,GO:0016021,GO:0044425
Smic31616	0.000542507	0.20384	60S ribosomal protein L10a-2 OS=Arabidopsis thaliana GN=RPL10AB PE=2 SV=1	GO:0003002,GO:0003674,GO:0003676,GO:0003723,GO:0003735,GO:0005198,GO:0005488,GO:0005575,GO:0005829,GO:0005840,GO:0006412,GO:0007389,GO:0008150,GO:0008152,GO:0009058,GO:0009059,GO:0009955,GO:0009987,GO:0015934,GO:0019538,GO:0022625,GO:0022626,GO:0030529,GO:0032501,GO:0032502,GO:0032991,GO:0034645,GO:0043170,GO:0043226,GO:0043228,GO:0043229,GO:0043232,GO:0044237,GO:0044238,GO:0044249,GO:0044260,GO:…
Smic34577	0.000546155	-0.483858	RING finger protein 141 OS=Bos taurus GN=RNF141 PE=2 SV=1	GO:0003674,GO:0003676,GO:0003677,GO:0005488,GO:0006355,GO:0008150,GO:0008270,GO:0009889,GO:0010468,GO:0010556,GO:0019219,GO:0019222,GO:0031323,GO:0031326,GO:0043167,GO:0043169,GO:0046872,GO:0046914,GO:0050789,GO:0050794,GO:0051171,GO:0051252,GO:0060255,GO:0065007,GO:0080090,GO:0097159,GO:1901363,GO:2000112,GO:2001141
Smic12083	0.000546155	-0.237103	Uncharacterized protein Rv1367c OS=Mycobacterium tuberculosis (strain ATCC 25618 / H37Rv) GN=Rv1367c PE=4 SV=1	GO:0005575,GO:0005886,GO:0016020,GO:0044464
Smic8912	0.000551552	0.322753	Carboxypeptidase Y homolog A OS=Ajellomyces dermatitidis (strain SLH14081) GN=CPYA PE=3 SV=1	GO:0003674,GO:0003824,GO:0004180,GO:0004185,GO:0005575,GO:0005773,GO:0006508,GO:0008150,GO:0008152,GO:0008233,GO:0008236,GO:0008238,GO:0016787,GO:0017171,GO:0019538,GO:0043170,GO:0043226,GO:0043227,GO:0043229,GO:0043231,GO:0044238,GO:0044424,GO:0044444,GO:0044464,GO:0070008,GO:0070011,GO:0071704
Smic7601	0.000551552	-0.272617	Stress-induced-phosphoprotein 1 OS=Macaca fascicularis GN=STIP1 PE=2 SV=1	GO:0005575,GO:0005634,GO:0005737,GO:0043226,GO:0043227,GO:0043229,GO:0043231,GO:0044424,GO:0044464
Smic34066	0.000551552	0.208884
Smic41651	0.000555074	-0.247973	Acetyl-CoA carboxylase OS=Saccharomyces cerevisiae (strain ATCC 204508 / S288c) GN=ACC1 PE=1 SV=2	GO:0000166,GO:0001676,GO:0001882,GO:0001883,GO:0003674,GO:0003824,GO:0003989,GO:0004075,GO:0005488,GO:0005524,GO:0005575,GO:0005737,GO:0005783,GO:0005789,GO:0006082,GO:0006139,GO:0006163,GO:0006164,GO:0006606,GO:0006629,GO:0006631,GO:0006633,GO:0006637,GO:0006725,GO:0006732,GO:0006753,GO:0006790,GO:0006793,GO:0006796,GO:0006807,GO:0006810,GO:0006886,GO:0006913,GO:0006998,GO:0008150,GO:0008152,GO:…
Smic20640	0.000555074	-0.371476
Smic26530	0.000561611	-0.332775	Inositol phosphoceramide mannosyltransferase 3 OS=Schizosaccharomyces pombe (strain 972 / ATCC 24843) GN=SPAC17G8.11c PE=1 SV=1	GO:0000030,GO:0003674,GO:0003824,GO:0005575,GO:0005783,GO:0005789,GO:0005794,GO:0005975,GO:0006629,GO:0006643,GO:0006644,GO:0006664,GO:0006665,GO:0006673,GO:0006675,GO:0006687,GO:0006688,GO:0006793,GO:0006796,GO:0006807,GO:0006810,GO:0006886,GO:0006897,GO:0007034,GO:0007038,GO:0008150,GO:0008152,GO:0008610,GO:0008654,GO:0009058,GO:0009247,GO:0009987,GO:0015031,GO:0016020,GO:0016021,GO:0016192,GO:…
Smic16034	0.000571284	0.362597	UPF0652 protein OS=Dictyostelium discoideum GN=DDB_G0293552 PE=3 SV=1	GO:0003674,GO:0005488,GO:0005575,GO:0005622,GO:0008270,GO:0043167,GO:0043169,GO:0044464,GO:0046872,GO:0046914
Smic37741	0.000576208	-0.299824	BTB/POZ domain-containing protein KCTD8 OS=Mus musculus GN=Kctd8 PE=1 SV=1	GO:0003674,GO:0005575,GO:0005886,GO:0006461,GO:0008150,GO:0008277,GO:0009966,GO:0010646,GO:0016020,GO:0016043,GO:0022607,GO:0023051,GO:0030054,GO:0032991,GO:0042734,GO:0043234,GO:0043235,GO:0043933,GO:0044425,GO:0044456,GO:0044459,GO:0044464,GO:0045202,GO:0045211,GO:0048583,GO:0050789,GO:0050794,GO:0051259,GO:0051260,GO:0065003,GO:0065007,GO:0071822,GO:0071840,GO:0097060,GO:0097458
Smic14568	0.000583256	-0.589007	NFX1-type zinc finger-containing protein 1 OS=Homo sapiens GN=ZNFX1 PE=1 SV=2	GO:0003674,GO:0003676,GO:0003723,GO:0005488,GO:0043167,GO:0043169,GO:0044822,GO:0046872,GO:0097159,GO:1901363
Smic19494	0.000583256	-0.247308	Mitochondrial substrate carrier family protein N OS=Dictyostelium discoideum GN=mcfN PE=1 SV=2	GO:0003674,GO:0005215,GO:0005315,GO:0005575,GO:0005739,GO:0005743,GO:0006810,GO:0006811,GO:0006817,GO:0006820,GO:0006897,GO:0006907,GO:0008150,GO:0009987,GO:0015291,GO:0015698,GO:0016020,GO:0016021,GO:0016192,GO:0019866,GO:0022804,GO:0022857,GO:0031090,GO:0031966,GO:0043226,GO:0043227,GO:0043229,GO:0043231,GO:0044351,GO:0044422,GO:0044424,GO:0044425,GO:0044429,GO:0044444,GO:0044446,GO:0044464,GO:…
Smic17081	0.000583256	0.243372
Smic15475	0.000590116	-0.232555	Uncharacterized transporter HI_1706 OS=Haemophilus influenzae (strain ATCC 51907 / DSM 11121 / KW20 / Rd) GN=HI_1706 PE=3 SV=1	GO:0003674,GO:0005215,GO:0005575,GO:0005886,GO:0006810,GO:0008150,GO:0016020,GO:0016021,GO:0044425,GO:0044464,GO:0051234
Smic29087	0.000590116	-0.602108	Uncharacterized protein OS=Xanthomonas arboricola pv. pruni MAFF 301427 GN=XPN_1568 PE=4 SV=1	GO:0003674,GO:0003824,GO:0004497,GO:0008150,GO:0008152,GO:0016491,GO:0016701,GO:0016703,GO:0018580,GO:0044699,GO:0044710,GO:0055114
Smic29953	0.000590116	-0.46593	Inosine-uridine preferring nucleoside hydrolase superfamily OS=Microscilla marina ATCC 23134 GN=M23134_02558 PE=4 SV=1	GO:0003674,GO:0003824,GO:0008150,GO:0008152,GO:0016787
Smic32502	0.000591359	-0.407692
Smic38424	0.000594471	0.295838
Smic32814	0.000598934	-0.264812	Stearoyl-CoA 9-desaturase OS=Mycobacterium tuberculosis (strain ATCC 25618 / H37Rv) GN=desA3 PE=1 SV=1	GO:0003674,GO:0003824,GO:0005575,GO:0005886,GO:0006082,GO:0006629,GO:0006631,GO:0006633,GO:0008150,GO:0008152,GO:0008610,GO:0009058,GO:0009987,GO:0016020,GO:0016053,GO:0016491,GO:0016705,GO:0016717,GO:0019752,GO:0032787,GO:0043436,GO:0044237,GO:0044238,GO:0044249,GO:0044255,GO:0044281,GO:0044283,GO:0044464,GO:0044699,GO:0044710,GO:0044711,GO:0044763,GO:0046394,GO:0055114,GO:0071704,GO:0072330,GO:…
Smic2029	0.000602021	-0.327162	Uncharacterized protein MJ0590 OS=Methanocaldococcus jannaschii (strain ATCC 43067 / DSM 2661 / JAL-1 / JCM 10045 / NBRC 100440) GN=MJ0590 PE=4 SV=1	GO:0000166,GO:0001882,GO:0001883,GO:0003674,GO:0005488,GO:0005524,GO:0017076,GO:0030554,GO:0032549,GO:0032550,GO:0032553,GO:0032555,GO:0032559,GO:0035639,GO:0036094,GO:0043167,GO:0043168,GO:0048037,GO:0097159,GO:0097367,GO:1901265,GO:1901363
Smic24993	0.000605501	-0.232052	Microsomal glutathione S-transferase 3 OS=Homo sapiens GN=MGST3 PE=1 SV=1	GO:0003674,GO:0003824,GO:0004364,GO:0004601,GO:0004602,GO:0005575,GO:0005635,GO:0005783,GO:0005789,GO:0006629,GO:0006805,GO:0007165,GO:0008150,GO:0008152,GO:0009058,GO:0009987,GO:0016020,GO:0016021,GO:0016209,GO:0016491,GO:0016684,GO:0016740,GO:0016765,GO:0031090,GO:0031967,GO:0031975,GO:0031982,GO:0031988,GO:0043226,GO:0043227,GO:0043229,GO:0043230,GO:0043231,GO:0044237,GO:0044238,GO:0044281,GO:…
Smic42313	0.000617667	0.898041	Glycosyl hydrolase OS=Nannochloropsis gaditana CCMP526 GN=NGA_0244600 PE=4 SV=1	GO:0003674,GO:0003824,GO:0008150,GO:0008152,GO:0016787
Smic9287	0.000622052	0.527816	Putative uncharacterized protein OS=Perkinsus marinus (strain ATCC 50983 / TXsc) GN=Pmar_PMAR020168 PE=4 SV=1	GO:0007165,GO:0008150,GO:0009987,GO:0050789,GO:0050794,GO:0050896,GO:0051716,GO:0065007
Smic12782	0.000624128	-0.368574	Putative uncharacterized protein OS=Phytophthora sojae (strain P6497) GN=PHYSODRAFT_329629 PE=4 SV=1	GO:0003674,GO:0005488,GO:0008150,GO:0008430,GO:0009987,GO:0019725,GO:0042592,GO:0044699,GO:0044763,GO:0045454,GO:0050789,GO:0050794,GO:0065007,GO:0065008
Smic31452	0.000627188	0.277954
Smic10053	0.000642535	-0.250754	hypothetical protein AURANDRAFT_66007 [Aureococcus anophagefferens]
Smic9975	0.000652147	0.276995
Smic14327	0.000657199	0.73025	Adenylate cyclase with chase sensor domain OS=Desulfobacula toluolica (strain DSM 7467 / Tol2) GN=TOL2_C07700 PE=4 SV=1	GO:0003674,GO:0003824,GO:0006139,GO:0006725,GO:0006753,GO:0006793,GO:0006796,GO:0006807,GO:0007165,GO:0008150,GO:0008152,GO:0009058,GO:0009117,GO:0009165,GO:0009187,GO:0009190,GO:0009987,GO:0016829,GO:0016849,GO:0018130,GO:0019438,GO:0019637,GO:0034641,GO:0034654,GO:0035556,GO:0044237,GO:0044238,GO:0044249,GO:0044271,GO:0044281,GO:0044699,GO:0044710,GO:0044711,GO:0044763,GO:0046483,GO:0050789,GO:…
Smic13228	0.000657416	0.213774	Ubiquitin-60S ribosomal protein L40-2 OS=Arabidopsis thaliana GN=RPL40B PE=1 SV=2	GO:0003674,GO:0003735,GO:0005198,GO:0005575,GO:0005634,GO:0005737,GO:0005840,GO:0006412,GO:0006464,GO:0008150,GO:0008152,GO:0009058,GO:0009059,GO:0009987,GO:0016567,GO:0019538,GO:0030529,GO:0032446,GO:0032991,GO:0034645,GO:0036211,GO:0043170,GO:0043226,GO:0043227,GO:0043228,GO:0043229,GO:0043231,GO:0043232,GO:0043412,GO:0044237,GO:0044238,GO:0044249,GO:0044260,GO:0044267,GO:0044424,GO:0044444,GO:…
Smic35652	0.000658196	0.213041	Putative uncharacterized protein OS=Perkinsus marinus (strain ATCC 50983 / TXsc) GN=Pmar_PMAR007873 PE=4 SV=1	GO:0003674,GO:0005215,GO:0005216,GO:0005488,GO:0005509,GO:0005575,GO:0006810,GO:0006811,GO:0008150,GO:0009987,GO:0015075,GO:0015267,GO:0016020,GO:0016021,GO:0022803,GO:0022838,GO:0022857,GO:0022891,GO:0022892,GO:0034220,GO:0043167,GO:0043169,GO:0044425,GO:0044699,GO:0044763,GO:0044765,GO:0046872,GO:0051234,GO:0055085
Smic10407	0.000658561	-0.366499	Peptide deformylase 1B, chloroplastic OS=Oryza sativa subsp. japonica GN=PDF1B PE=2 SV=1	GO:0003674,GO:0003824,GO:0005488,GO:0005506,GO:0005575,GO:0005739,GO:0006412,GO:0008150,GO:0008152,GO:0009058,GO:0009059,GO:0009507,GO:0009532,GO:0009536,GO:0009570,GO:0009987,GO:0016787,GO:0016810,GO:0016811,GO:0019538,GO:0034645,GO:0042586,GO:0043167,GO:0043169,GO:0043170,GO:0043226,GO:0043227,GO:0043229,GO:0043231,GO:0044237,GO:0044238,GO:0044249,GO:0044260,GO:0044267,GO:0044422,GO:0044424,GO:…
Smic26956	0.000658561	-0.338025	Plasma membrane ATPase OS=Neurospora crassa (strain ATCC 24698 / 74-OR23-1A / CBS 708.71 / DSM 1257 / FGSC 987) GN=pma-1 PE=1 SV=1	GO:0000166,GO:0001882,GO:0001883,GO:0003674,GO:0003824,GO:0005215,GO:0005488,GO:0005524,GO:0005575,GO:0005886,GO:0006139,GO:0006152,GO:0006163,GO:0006164,GO:0006195,GO:0006200,GO:0006725,GO:0006753,GO:0006754,GO:0006793,GO:0006796,GO:0006807,GO:0006810,GO:0006811,GO:0006812,GO:0006818,GO:0008150,GO:0008152,GO:0008324,GO:0008553,GO:0009056,GO:0009058,GO:0009116,GO:0009117,GO:0009119,GO:0009123,GO:…
Smic19400	0.000661581	-0.423476	Pre-mRNA-processing factor 6 OS=Rattus norvegicus GN=Prpf6 PE=2 SV=1	GO:0000375,GO:0000377,GO:0000398,GO:0000988,GO:0000989,GO:0003674,GO:0003676,GO:0003712,GO:0003713,GO:0003723,GO:0005102,GO:0005488,GO:0005515,GO:0005575,GO:0005622,GO:0005634,GO:0005654,GO:0005681,GO:0005682,GO:0006139,GO:0006355,GO:0006357,GO:0006396,GO:0006397,GO:0006403,GO:0006725,GO:0006807,GO:0008150,GO:0008152,GO:0008380,GO:0009889,GO:0009891,GO:0009893,GO:0009987,GO:0010468,GO:0010556,GO:…
Smic10167	0.000663588	-0.284635	conserved unknown protein [Ectocarpus siliculosus]
Smic21629	0.00066533	-0.34416	ADP,ATP carrier protein OS=Parachlorella kessleri PE=3 SV=1	GO:0003674,GO:0005215,GO:0005575,GO:0005739,GO:0005743,GO:0006810,GO:0008150,GO:0009987,GO:0016020,GO:0016021,GO:0019866,GO:0031090,GO:0031966,GO:0043226,GO:0043227,GO:0043229,GO:0043231,GO:0044422,GO:0044424,GO:0044425,GO:0044429,GO:0044444,GO:0044446,GO:0044464,GO:0044699,GO:0044763,GO:0044765,GO:0051234,GO:0055085
Smic33637	0.00066736	0.228945	UPF0769 protein C21orf59 OS=Homo sapiens GN=C21orf59 PE=1 SV=1	GO:0005575,GO:0005634,GO:0005737,GO:0005829,GO:0043226,GO:0043227,GO:0043229,GO:0043231,GO:0044424,GO:0044444,GO:0044464
Smic8780	0.000668013	-0.343272	conserved hypothetical protein [Perkinsus marinus ATCC 50983] >gi|239894025|gb|EER14214.1| conserved hypothetical protein [Perkinsus marinus ATCC 50983]
Smic17861	0.000675691	0.303675	tRNA pseudouridine synthase C OS=Haemophilus ducreyi (strain 35000HP / ATCC 700724) GN=truC PE=3 SV=1	GO:0001522,GO:0003674,GO:0003676,GO:0003723,GO:0003824,GO:0005488,GO:0006139,GO:0006396,GO:0006399,GO:0006725,GO:0006807,GO:0008033,GO:0008150,GO:0008152,GO:0009451,GO:0009982,GO:0009987,GO:0016070,GO:0016853,GO:0016866,GO:0034470,GO:0034641,GO:0034660,GO:0043170,GO:0043412,GO:0044237,GO:0044238,GO:0044260,GO:0046483,GO:0071704,GO:0090304,GO:0097159,GO:1901360,GO:1901363
Smic14187	0.000694688	-0.93611
Smic24966	0.000696552	0.211531	60S ribosomal protein L18-2 OS=Arabidopsis thaliana GN=RPL18B PE=1 SV=2	GO:0003674,GO:0003735,GO:0005198,GO:0005488,GO:0005515,GO:0005575,GO:0005622,GO:0005737,GO:0005773,GO:0005774,GO:0005840,GO:0005886,GO:0006139,GO:0006220,GO:0006221,GO:0006412,GO:0006725,GO:0006753,GO:0006793,GO:0006796,GO:0006807,GO:0008150,GO:0008152,GO:0009058,GO:0009059,GO:0009117,GO:0009165,GO:0009218,GO:0009220,GO:0009259,GO:0009260,GO:0009507,GO:0009536,GO:0009987,GO:0015934,GO:0016020,GO:…
Smic22391	0.000706248	-0.350806	Aquaporin FA-CHIP OS=Rana esculenta GN=AQPA PE=2 SV=1	GO:0003674,GO:0005215,GO:0005575,GO:0005886,GO:0006810,GO:0008150,GO:0008643,GO:0015144,GO:0015166,GO:0015168,GO:0015665,GO:0015791,GO:0015793,GO:0015850,GO:0016020,GO:0016021,GO:0022857,GO:0022891,GO:0022892,GO:0044425,GO:0044464,GO:0044699,GO:0044765,GO:0051234,GO:0071702,GO:1901476,GO:1901618
Smic28880	0.000709069	-0.265274	Putative UDP-glucuronosyltransferase ugt-48 OS=Caenorhabditis elegans GN=ugt-48 PE=1 SV=3	GO:0003674,GO:0003824,GO:0005575,GO:0008150,GO:0008152,GO:0008194,GO:0015020,GO:0016020,GO:0016021,GO:0016740,GO:0016757,GO:0016758,GO:0044425
Smic36351	0.000715479	-0.246698	Putative sodium-coupled neutral amino acid transporter 11 OS=Mus musculus GN=Slc38a11 PE=2 SV=2	GO:0003674,GO:0005575,GO:0006810,GO:0006811,GO:0006812,GO:0006814,GO:0006820,GO:0006865,GO:0008150,GO:0015672,GO:0015711,GO:0015849,GO:0016020,GO:0016021,GO:0030001,GO:0044425,GO:0044699,GO:0044765,GO:0046942,GO:0051234,GO:0071702,GO:0071705
Smic43175	0.000718267	-0.293074	Putative uncharacterized protein OS=Medicago truncatula GN=MTR_7g117970 PE=4 SV=1	GO:0005575,GO:0009507,GO:0009526,GO:0009528,GO:0009534,GO:0009536,GO:0009579,GO:0009706,GO:0009941,GO:0016020,GO:0019866,GO:0031090,GO:0031967,GO:0031969,GO:0031975,GO:0031976,GO:0031984,GO:0042170,GO:0043226,GO:0043227,GO:0043229,GO:0043231,GO:0044422,GO:0044424,GO:0044434,GO:0044435,GO:0044444,GO:0044446,GO:0044464
Smic23380	0.000725326	-0.328697	Pentatricopeptide repeat-containing protein MRL1, chloroplastic OS=Arabidopsis thaliana GN=MRL1 PE=2 SV=2	GO:0005575,GO:0006081,GO:0006082,GO:0006090,GO:0006139,GO:0006351,GO:0006629,GO:0006644,GO:0006725,GO:0006793,GO:0006796,GO:0006807,GO:0006996,GO:0008150,GO:0008152,GO:0008610,GO:0008654,GO:0009058,GO:0009059,GO:0009240,GO:0009451,GO:0009507,GO:0009536,GO:0009653,GO:0009657,GO:0009658,GO:0009668,GO:0009886,GO:0009902,GO:0009987,GO:0010027,GO:0010103,GO:0010468,GO:0010608,GO:0016043,GO:0016070,GO:…
Smic33793	0.000730094	-0.261804
Smic31325	0.000730712	-0.253133	ABC transporter I family member 20 OS=Arabidopsis thaliana GN=ABCI20 PE=2 SV=1	GO:0000166,GO:0001882,GO:0001883,GO:0003674,GO:0003824,GO:0005488,GO:0005524,GO:0005575,GO:0005737,GO:0006139,GO:0006152,GO:0006163,GO:0006195,GO:0006200,GO:0006725,GO:0006753,GO:0006793,GO:0006796,GO:0006807,GO:0006810,GO:0008150,GO:0008152,GO:0009056,GO:0009116,GO:0009117,GO:0009119,GO:0009123,GO:0009125,GO:0009126,GO:0009128,GO:0009141,GO:0009143,GO:0009144,GO:0009146,GO:0009150,GO:0009154,GO:…
Smic8025	0.000739376	0.19903	40S ribosomal protein S3 OS=Rattus norvegicus GN=Rps3 PE=1 SV=1	GO:0000737,GO:0002181,GO:0003674,GO:0003676,GO:0003723,GO:0003735,GO:0003824,GO:0003906,GO:0004518,GO:0004519,GO:0004520,GO:0004536,GO:0005198,GO:0005488,GO:0005575,GO:0005622,GO:0005634,GO:0005737,GO:0005840,GO:0006139,GO:0006259,GO:0006281,GO:0006308,GO:0006355,GO:0006412,GO:0006725,GO:0006807,GO:0006950,GO:0006974,GO:0008150,GO:0008152,GO:0009056,GO:0009057,GO:0009058,GO:0009059,GO:0009889,GO:…
Smic12845	0.000740761	0.242431	40S ribosomal protein S3-3 OS=Arabidopsis thaliana GN=RPS3C PE=1 SV=1	GO:0001510,GO:0003674,GO:0003676,GO:0003723,GO:0003735,GO:0005198,GO:0005488,GO:0005575,GO:0005730,GO:0005829,GO:0005840,GO:0005911,GO:0006139,GO:0006412,GO:0006725,GO:0006807,GO:0006950,GO:0006970,GO:0008150,GO:0008152,GO:0009058,GO:0009059,GO:0009451,GO:0009506,GO:0009628,GO:0009651,GO:0009987,GO:0015935,GO:0016020,GO:0016070,GO:0019538,GO:0022626,GO:0022627,GO:0030054,GO:0030529,GO:0032259,GO:…
Smic18839	0.00074678	0.237281	Peptidase S8 and S53 subtilisin kexin sedolisin OS=Chlorobaculum parvum (strain NCIB 8327) GN=Cpar_1676 PE=3 SV=1	GO:0003674,GO:0003824,GO:0004175,GO:0004252,GO:0006508,GO:0008150,GO:0008152,GO:0008233,GO:0008236,GO:0016787,GO:0017171,GO:0019538,GO:0043170,GO:0044238,GO:0070011,GO:0071704
Smic41711	0.00074678	0.285298
Smic31389	0.000759906	-0.307974	Putative uncharacterized protein OS=Perkinsus marinus (strain ATCC 50983 / TXsc) GN=Pmar_PMAR020528 PE=4 SV=1	GO:0007165,GO:0008150,GO:0009987,GO:0050789,GO:0050794,GO:0050896,GO:0051716,GO:0065007
Smic42224	0.000762326	-0.366098	Glutathione S-transferase (ISS) OS=Ostreococcus tauri GN=Ot08g02420 PE=4 SV=1	GO:0003674,GO:0003824,GO:0008150,GO:0008152,GO:0016740
Smic21810	0.000763742	0.200836
Smic42653	0.000764278	0.628378	hypothetical protein UO65_3902 [Actinokineospora sp. EG49]
Smic27055	0.00077512	-0.283911	Peroxisomal (S)-2-hydroxy-acid oxidase GLO5 OS=Arabidopsis thaliana GN=GLO5 PE=1 SV=1	GO:0000041,GO:0000166,GO:0002218,GO:0002253,GO:0002376,GO:0002682,GO:0002684,GO:0003674,GO:0003824,GO:0003973,GO:0005488,GO:0005575,GO:0005777,GO:0006810,GO:0006811,GO:0006812,GO:0006950,GO:0006952,GO:0007165,GO:0008150,GO:0008152,GO:0009058,GO:0009605,GO:0009607,GO:0009617,GO:0009853,GO:0009854,GO:0009987,GO:0010181,GO:0010204,GO:0016491,GO:0016614,GO:0016899,GO:0030001,GO:0031347,GO:0031349,GO:…
Smic36770	0.00077512	-0.359257	Protein prune homolog OS=Rattus norvegicus GN=Prune PE=2 SV=1	GO:0003674,GO:0003824,GO:0004427,GO:0005488,GO:0005575,GO:0005634,GO:0005737,GO:0005912,GO:0005924,GO:0005925,GO:0008150,GO:0008152,GO:0016462,GO:0016787,GO:0016817,GO:0016818,GO:0030054,GO:0030055,GO:0030145,GO:0043167,GO:0043169,GO:0043226,GO:0043227,GO:0043229,GO:0043231,GO:0044424,GO:0044464,GO:0046872,GO:0046914,GO:0070161
Smic28914	0.000776619	-0.623082	ATP synthase subunit c, chloroplastic OS=Phaeodactylum tricornutum (strain CCAP 1055/1) GN=atpH PE=3 SV=1	GO:0003674,GO:0005215,GO:0005488,GO:0005575,GO:0006139,GO:0006163,GO:0006164,GO:0006725,GO:0006753,GO:0006754,GO:0006793,GO:0006796,GO:0006807,GO:0006810,GO:0006811,GO:0006812,GO:0006818,GO:0008150,GO:0008152,GO:0008289,GO:0008324,GO:0009058,GO:0009116,GO:0009117,GO:0009119,GO:0009123,GO:0009124,GO:0009126,GO:0009127,GO:0009141,GO:0009142,GO:0009144,GO:0009145,GO:0009150,GO:0009152,GO:0009156,GO:…
Smic39607	0.000781303	0.331951	ABC transporter C family member 10 OS=Arabidopsis thaliana GN=ABCC10 PE=2 SV=2	GO:0000166,GO:0001882,GO:0001883,GO:0003674,GO:0003824,GO:0005215,GO:0005488,GO:0005524,GO:0005575,GO:0005774,GO:0006139,GO:0006152,GO:0006163,GO:0006195,GO:0006200,GO:0006725,GO:0006753,GO:0006793,GO:0006796,GO:0006807,GO:0006810,GO:0006855,GO:0008150,GO:0008152,GO:0008559,GO:0009056,GO:0009116,GO:0009117,GO:0009119,GO:0009123,GO:0009125,GO:0009126,GO:0009128,GO:0009141,GO:0009143,GO:0009144,GO:…
Smic22773	0.000795326	0.44621	Protein NLRC3 OS=Homo sapiens GN=NLRC3 PE=2 SV=2	GO:0000166,GO:0001775,GO:0001882,GO:0001883,GO:0002376,GO:0003674,GO:0005488,GO:0005524,GO:0005575,GO:0005737,GO:0006355,GO:0007165,GO:0007249,GO:0008150,GO:0009889,GO:0009966,GO:0009968,GO:0009987,GO:0010468,GO:0010556,GO:0010646,GO:0010648,GO:0017076,GO:0019219,GO:0019222,GO:0023051,GO:0023057,GO:0030554,GO:0031323,GO:0031326,GO:0032088,GO:0032549,GO:0032550,GO:0032553,GO:0032555,GO:0032559,GO:…
Smic42060	0.000805891	0.367216	Putative surface lipoprotein OS=Shewanella oneidensis (strain MR-1) GN=SO_A0110 PE=4 SV=1	GO:0003674,GO:0008150
Smic34614	0.00080817	0.407375	Uncharacterized oxidoreductase C736.13 OS=Schizosaccharomyces pombe (strain 972 / ATCC 24843) GN=SPCC736.13 PE=3 SV=1	GO:0003674,GO:0003824,GO:0005575,GO:0008150,GO:0008152,GO:0016491,GO:0044699,GO:0044710,GO:0055114
Smic30716	0.000809073	0.301564
Smic24581	0.000818465	0.271547	hypothetical protein EMIHUDRAFT_225481 [Emiliania huxleyi CCMP1516] >gi|485643331|gb|EOD37346.1| hypothetical protein EMIHUDRAFT_225481 [Emiliania huxleyi CCMP1516]
Smic26113	0.000820851	-0.554112	CBL-interacting protein kinase 3 OS=Oryza sativa subsp. japonica GN=CIPK3 PE=2 SV=1	GO:0000166,GO:0001882,GO:0001883,GO:0003674,GO:0003824,GO:0004672,GO:0004674,GO:0005488,GO:0005524,GO:0006464,GO:0006468,GO:0006793,GO:0006796,GO:0007165,GO:0008150,GO:0008152,GO:0009987,GO:0016301,GO:0016310,GO:0016740,GO:0016772,GO:0016773,GO:0017076,GO:0019538,GO:0030554,GO:0032549,GO:0032550,GO:0032553,GO:0032555,GO:0032559,GO:0035639,GO:0036094,GO:0036211,GO:0043167,GO:0043168,GO:0043170,GO:…
Smic2808	0.000823597	0.707516	hypothetical protein EMIHUDRAFT_98917 [Emiliania huxleyi CCMP1516] >gi|485638846|gb|EOD33229.1| hypothetical protein EMIHUDRAFT_98917 [Emiliania huxleyi CCMP1516]
Smic16554	0.000823597	-0.373231	Transketolase OS=Nostoc sp. (strain PCC 7120 / UTEX 2576) GN=tkt PE=1 SV=1	GO:0003674,GO:0003824,GO:0004802,GO:0005488,GO:0008150,GO:0008152,GO:0016740,GO:0016744,GO:0043167,GO:0043169,GO:0046872
Smic28456	0.000831926	0.27541	Uncharacterized protein OS=Emiliania huxleyi CCMP1516 GN=EMIHUDRAFT_436678 PE=4 SV=1	GO:0005575,GO:0006810,GO:0008150,GO:0009987,GO:0016021,GO:0044425,GO:0044699,GO:0044763,GO:0044765,GO:0051234,GO:0055085
Smic17509	0.000832912	0.286637
Smic21754	0.000836228	0.22518
Smic41665	0.000843418	-0.33781
Smic735	0.000852264	0.218398
Smic8729	0.000852264	-0.328731	Reticulocyte-binding protein 2 homolog a OS=Plasmodium falciparum (isolate 3D7) GN=PF13_0198 PE=3 SV=1	GO:0003674,GO:0005488,GO:0005539,GO:0005575,GO:0005886,GO:0007155,GO:0008150,GO:0008201,GO:0016020,GO:0016021,GO:0016337,GO:0022610,GO:0043167,GO:0043168,GO:0044425,GO:0044464,GO:0044699,GO:0097367,GO:0098602,GO:1901681
Smic38327	0.000855625	-0.198825	Serine carboxypeptidase-like 39 OS=Arabidopsis thaliana GN=SCPL39 PE=2 SV=1	GO:0003674,GO:0003824,GO:0004180,GO:0004185,GO:0005575,GO:0005576,GO:0006508,GO:0008150,GO:0008152,GO:0008233,GO:0008236,GO:0008238,GO:0016787,GO:0017171,GO:0019538,GO:0043170,GO:0044238,GO:0070008,GO:0070011,GO:0071704
Smic11949	0.000855625	0.215117	Uncharacterized peptidase C1-like protein L477 OS=Acanthamoeba polyphaga mimivirus GN=MIMI_L477 PE=3 SV=1	GO:0003674,GO:0003824,GO:0006508,GO:0008150,GO:0008152,GO:0008233,GO:0008234,GO:0016787,GO:0019538,GO:0043170,GO:0044238,GO:0070011,GO:0071704
Smic41253	0.000863431	0.267286
Smic27513	0.000871637	-0.41081	Calcium/calmodulin-dependent protein kinase type 1 OS=Caenorhabditis elegans GN=cmk-1 PE=1 SV=1	GO:0000166,GO:0001882,GO:0001883,GO:0003674,GO:0003824,GO:0004672,GO:0004674,GO:0004683,GO:0005488,GO:0005515,GO:0005516,GO:0005524,GO:0005575,GO:0005634,GO:0005737,GO:0005954,GO:0006355,GO:0006357,GO:0006464,GO:0006468,GO:0006793,GO:0006796,GO:0007275,GO:0007610,GO:0008150,GO:0008152,GO:0009266,GO:0009628,GO:0009653,GO:0009889,GO:0009891,GO:0009893,GO:0009987,GO:0010468,GO:0010556,GO:0010557,GO:…
Smic30775	0.000871637	0.328533	G patch domain-containing protein 4 OS=Mus musculus GN=Gpatch4 PE=1 SV=1	GO:0002244,GO:0003674,GO:0003676,GO:0005488,GO:0005575,GO:0008150,GO:0009987,GO:0030154,GO:0032502,GO:0044699,GO:0044763,GO:0044767,GO:0048869,GO:0097159,GO:1901363
Smic38884	0.000875246	-0.225193	Glyceraldehyde-3-phosphate dehydrogenase, glycosomal OS=Trypanosoma cruzi PE=1 SV=1	GO:0000166,GO:0003674,GO:0003824,GO:0004365,GO:0005488,GO:0005575,GO:0005777,GO:0005975,GO:0005996,GO:0006006,GO:0006082,GO:0006090,GO:0006091,GO:0006096,GO:0008150,GO:0008152,GO:0009056,GO:0009987,GO:0016052,GO:0016491,GO:0016620,GO:0016903,GO:0019318,GO:0019752,GO:0020015,GO:0032787,GO:0036094,GO:0042579,GO:0043226,GO:0043227,GO:0043229,GO:0043231,GO:0043436,GO:0044237,GO:0044238,GO:0044281,GO:…
Smic15035	0.00087935	0.20871	Formin-like protein 20 OS=Arabidopsis thaliana GN=FH20 PE=2 SV=3	GO:0003674,GO:0003824,GO:0004721,GO:0006793,GO:0006796,GO:0008150,GO:0008152,GO:0009987,GO:0016311,GO:0016787,GO:0016788,GO:0016791,GO:0042578,GO:0044237
Smic7782	0.00088022	0.247126
Smic8501	0.000885015	-0.205806	Geranylgeranyl diphosphate reductase OS=Synechocystis sp. (strain PCC 6803 / Kazusa) GN=chlP PE=3 SV=1	GO:0003674,GO:0003824,GO:0006725,GO:0006778,GO:0006779,GO:0006807,GO:0008150,GO:0008152,GO:0009058,GO:0009987,GO:0015979,GO:0015994,GO:0015995,GO:0016491,GO:0016627,GO:0016628,GO:0018130,GO:0019438,GO:0033013,GO:0033014,GO:0034641,GO:0042440,GO:0044237,GO:0044249,GO:0044271,GO:0044699,GO:0044710,GO:0044711,GO:0044763,GO:0045550,GO:0046148,GO:0046483,GO:0051186,GO:0051188,GO:0055114,GO:0071704,GO:…
Smic16151	0.000888331	0.220447	Dynein light chain 1, axonemal OS=Chlamydomonas reinhardtii GN=LC1 PE=1 SV=1	GO:0003674,GO:0003774,GO:0003824,GO:0005575,GO:0005737,GO:0005856,GO:0005874,GO:0005875,GO:0005929,GO:0008150,GO:0008152,GO:0016462,GO:0016787,GO:0016817,GO:0016818,GO:0017111,GO:0030286,GO:0032991,GO:0042995,GO:0043226,GO:0043227,GO:0043228,GO:0043229,GO:0043232,GO:0043234,GO:0044422,GO:0044424,GO:0044430,GO:0044446,GO:0044464,GO:1902494
Smic37793	0.000894749	0.215454	Autophagy-related protein 18a OS=Arabidopsis thaliana GN=ATG18A PE=1 SV=1	GO:0001101,GO:0003674,GO:0005488,GO:0005515,GO:0005543,GO:0005575,GO:0005634,GO:0005737,GO:0005773,GO:0005774,GO:0005829,GO:0006082,GO:0006605,GO:0006625,GO:0006629,GO:0006631,GO:0006635,GO:0006810,GO:0006886,GO:0006914,GO:0006950,GO:0006952,GO:0006970,GO:0006979,GO:0007568,GO:0008150,GO:0008152,GO:0008219,GO:0008289,GO:0009056,GO:0009057,GO:0009062,GO:0009414,GO:0009415,GO:0009605,GO:0009607,GO:…
Smic7431	0.000899161	-0.319595	Probable E3 ubiquitin-protein ligase HERC4 OS=Rattus norvegicus GN=Herc4 PE=2 SV=1	GO:0003674,GO:0003824,GO:0004842,GO:0005575,GO:0005634,GO:0005737,GO:0005829,GO:0006464,GO:0007276,GO:0007283,GO:0008150,GO:0008152,GO:0009987,GO:0016567,GO:0016740,GO:0016874,GO:0019538,GO:0022414,GO:0030154,GO:0032446,GO:0032502,GO:0036211,GO:0042787,GO:0043170,GO:0043226,GO:0043227,GO:0043229,GO:0043231,GO:0043412,GO:0044237,GO:0044238,GO:0044260,GO:0044267,GO:0044424,GO:0044444,GO:0044464,GO:…
Smic32717	0.000905116	0.230764	Gastricsin OS=Sorex unguiculatus GN=PGC PE=2 SV=1	GO:0003674,GO:0003824,GO:0004175,GO:0004190,GO:0005575,GO:0005576,GO:0006508,GO:0007586,GO:0008150,GO:0008152,GO:0008233,GO:0016787,GO:0019538,GO:0032501,GO:0043170,GO:0044238,GO:0044699,GO:0044707,GO:0070001,GO:0070011,GO:0071704
Smic19151	0.000905116	0.271451	FACT complex subunit SSRP1 OS=Ciona intestinalis GN=SSRP1 PE=2 SV=1	GO:0003674,GO:0003676,GO:0003677,GO:0005488,GO:0005575,GO:0005634,GO:0005694,GO:0006139,GO:0006259,GO:0006260,GO:0006281,GO:0006351,GO:0006355,GO:0006725,GO:0006807,GO:0006950,GO:0006974,GO:0008150,GO:0008152,GO:0009058,GO:0009059,GO:0009889,GO:0009987,GO:0010468,GO:0010556,GO:0016070,GO:0018130,GO:0019219,GO:0019222,GO:0019438,GO:0031323,GO:0031326,GO:0032774,GO:0033554,GO:0034641,GO:0034645,GO:…
Smic14631	0.000909451	0.23525	cAMP-dependent protein kinase type II regulatory subunit OS=Drosophila melanogaster GN=Pka-R2 PE=1 SV=2	GO:0000166,GO:0001932,GO:0003674,GO:0005488,GO:0005515,GO:0005575,GO:0005737,GO:0005952,GO:0006928,GO:0007411,GO:0007610,GO:0007622,GO:0007623,GO:0007626,GO:0008150,GO:0008603,GO:0009719,GO:0009987,GO:0010033,GO:0010243,GO:0014070,GO:0017076,GO:0019207,GO:0019220,GO:0019222,GO:0019887,GO:0030234,GO:0030534,GO:0030551,GO:0030552,GO:0030554,GO:0031323,GO:0031399,GO:0032268,GO:0032501,GO:0032553,GO:…
Smic37084.t1	0.000918029	-0.508511	hypothetical protein [Verrucomicrobiae bacterium DG1235] >gi|198256903|gb|EDY81211.1| hypothetical protein VDG1235_828 [Verrucomicrobiae bacterium DG1235]
Smic38889	0.000922467	-0.317471	BI1-like protein OS=Arabidopsis thaliana GN=At4g15470 PE=2 SV=1	GO:0005575,GO:0006605,GO:0006623,GO:0006810,GO:0006886,GO:0007034,GO:0008150,GO:0015031,GO:0016020,GO:0016021,GO:0016192,GO:0016197,GO:0016482,GO:0044425,GO:0044699,GO:0044765,GO:0045184,GO:0046907,GO:0048193,GO:0051234,GO:0051649,GO:0071702,GO:0072594,GO:0072666,GO:1902582
Smic41981	0.000924162	0.265325	Lipase, putative OS=Trypanosoma cruzi (strain CL Brener) GN=Tc00.1047053510681.30 PE=4 SV=1	GO:0003674,GO:0003824,GO:0004806,GO:0006629,GO:0008150,GO:0008152,GO:0016298,GO:0016787,GO:0016788,GO:0044238,GO:0044699,GO:0044710,GO:0052689,GO:0071704
Smic33073	0.000924661	0.213157	Glutamine--tRNA ligase OS=Pseudomonas putida (strain KT2440) GN=glnS PE=3 SV=1	GO:0000166,GO:0001882,GO:0001883,GO:0003674,GO:0003824,GO:0004812,GO:0004819,GO:0005488,GO:0005524,GO:0005575,GO:0005737,GO:0006082,GO:0006139,GO:0006399,GO:0006412,GO:0006418,GO:0006424,GO:0006425,GO:0006520,GO:0006725,GO:0006807,GO:0008150,GO:0008152,GO:0009058,GO:0009059,GO:0009987,GO:0016070,GO:0016874,GO:0016875,GO:0016876,GO:0017076,GO:0019538,GO:0019752,GO:0030554,GO:0032549,GO:0032550,GO:…
Smic12573	0.000936982	-0.249271
Smic27302	0.000937516	0.196594	Mitogen-activated protein kinase 1 OS=Oryza sativa subsp. japonica GN=MPK1 PE=1 SV=1	GO:0000165,GO:0000166,GO:0000302,GO:0001101,GO:0001882,GO:0001883,GO:0002218,GO:0002252,GO:0002253,GO:0002376,GO:0002682,GO:0002684,GO:0003006,GO:0003674,GO:0003824,GO:0004672,GO:0004674,GO:0004702,GO:0004707,GO:0004871,GO:0005057,GO:0005488,GO:0005524,GO:0005575,GO:0005802,GO:0006464,GO:0006468,GO:0006725,GO:0006790,GO:0006793,GO:0006796,GO:0006807,GO:0006950,GO:0006952,GO:0006970,GO:0006979,GO:…
Smic36232	0.0009482	-0.38059
Smic8711	0.000956812	-0.507508	Serine/threonine-protein kinase SAPK9 OS=Oryza sativa subsp. japonica GN=SAPK9 PE=2 SV=1	GO:0000166,GO:0001101,GO:0001882,GO:0001883,GO:0003674,GO:0003824,GO:0004672,GO:0004674,GO:0005488,GO:0005524,GO:0006464,GO:0006468,GO:0006793,GO:0006796,GO:0007165,GO:0008150,GO:0008152,GO:0009719,GO:0009725,GO:0009737,GO:0009738,GO:0009755,GO:0009987,GO:0010033,GO:0016301,GO:0016310,GO:0016740,GO:0016772,GO:0016773,GO:0017076,GO:0019538,GO:0030554,GO:0032549,GO:0032550,GO:0032553,GO:0032555,GO:…
Smic41576	0.000957499	0.206187	Leucine-rich repeat and guanylate kinase domain-containing protein OS=Homo sapiens GN=LRGUK PE=2 SV=1	GO:0000166,GO:0001882,GO:0001883,GO:0003674,GO:0003824,GO:0005488,GO:0005524,GO:0005575,GO:0005634,GO:0005737,GO:0006793,GO:0006796,GO:0008150,GO:0008152,GO:0009987,GO:0016301,GO:0016310,GO:0016740,GO:0016772,GO:0017076,GO:0030554,GO:0032549,GO:0032550,GO:0032553,GO:0032555,GO:0032559,GO:0035639,GO:0036094,GO:0043167,GO:0043168,GO:0043226,GO:0043227,GO:0043229,GO:0043231,GO:0044237,GO:0044424,GO:…
Smic19571	0.000957499	0.268223
Smic455	0.000974815	-0.516426	Large neutral amino acids transporter small subunit 4 OS=Bos taurus GN=SLC43A2 PE=2 SV=1	GO:0003333,GO:0003674,GO:0005215,GO:0005342,GO:0005575,GO:0005886,GO:0006810,GO:0006811,GO:0006820,GO:0006865,GO:0008150,GO:0008509,GO:0008514,GO:0009987,GO:0015075,GO:0015171,GO:0015179,GO:0015711,GO:0015807,GO:0015849,GO:0016020,GO:0016021,GO:0022857,GO:0022891,GO:0022892,GO:0034220,GO:0044425,GO:0044464,GO:0044699,GO:0044763,GO:0044765,GO:0046942,GO:0046943,GO:0051234,GO:0055085,GO:0071702,GO:…
Smic63	0.000975537	0.494606
Smic15086	0.000981873	-0.316394	Putative uncharacterized protein OS=Chlorella variabilis GN=CHLNCDRAFT_136979 PE=4 SV=1	GO:0000166,GO:0001882,GO:0001883,GO:0003674,GO:0003824,GO:0004672,GO:0004674,GO:0005488,GO:0005524,GO:0006464,GO:0006468,GO:0006793,GO:0006796,GO:0008150,GO:0008152,GO:0009987,GO:0016301,GO:0016310,GO:0016740,GO:0016772,GO:0016773,GO:0017076,GO:0019538,GO:0030554,GO:0032549,GO:0032550,GO:0032553,GO:0032555,GO:0032559,GO:0035639,GO:0036094,GO:0036211,GO:0043167,GO:0043168,GO:0043170,GO:0043412,GO:…
Smic1277	0.00099119	0.204315	Ankyrin-2 OS=Mus musculus GN=Ank2 PE=1 SV=2	GO:0001508,GO:0002027,GO:0003008,GO:0003012,GO:0003279,GO:0003283,GO:0003674,GO:0005198,GO:0005200,GO:0005488,GO:0005515,GO:0005575,GO:0005622,GO:0005737,GO:0005856,GO:0005886,GO:0005887,GO:0005911,GO:0006605,GO:0006612,GO:0006810,GO:0006873,GO:0006874,GO:0006875,GO:0006886,GO:0006936,GO:0006937,GO:0006941,GO:0006942,GO:0007009,GO:0007043,GO:0007154,GO:0007165,GO:0007399,GO:0008016,GO:0008092,GO:…
Smic26678	0.00099719	0.276316
Smic23208	0.000999623	-0.197688	13 kDa deflagellation-inducible protein OS=Chlamydomonas reinhardtii GN=DIP13 PE=1 SV=1	GO:0005575,GO:0005634,GO:0043226,GO:0043227,GO:0043229,GO:0043231,GO:0044424,GO:0044464
Smic15661	0.00100457	0.236092	FNIP repeat-containing protein DDB_G0289381 OS=Dictyostelium discoideum GN=DDB_G0289381 PE=4 SV=1	GO:0003674,GO:0005575,GO:0008150
Smic13618	0.00100859	-0.1996	Uncharacterized transporter YrhG OS=Bacillus subtilis (strain 168) GN=yrhG PE=3 SV=1	GO:0003674,GO:0005215,GO:0005575,GO:0005886,GO:0006810,GO:0008150,GO:0016020,GO:0016021,GO:0044425,GO:0044464,GO:0051234
Smic25429	0.00102538	0.246266	Pre-mRNA-splicing factor SLU7-A OS=Arabidopsis thaliana GN=At1g65660 PE=1 SV=2	GO:0000375,GO:0000377,GO:0000398,GO:0003674,GO:0003676,GO:0003723,GO:0003727,GO:0005488,GO:0005575,GO:0005634,GO:0005681,GO:0006139,GO:0006355,GO:0006396,GO:0006397,GO:0006464,GO:0006725,GO:0006807,GO:0006996,GO:0008150,GO:0008152,GO:0008270,GO:0008284,GO:0008380,GO:0009410,GO:0009889,GO:0009891,GO:0009893,GO:0009987,GO:0010033,GO:0010468,GO:0010556,GO:0010557,GO:0010604,GO:0010628,GO:0014070,GO:…
Smic36033	0.00102785	-0.625499	POC1 centriolar protein homolog A OS=Xenopus laevis GN=poc1a PE=1 SV=2	GO:0005575,GO:0005737,GO:0005856,GO:0043226,GO:0043228,GO:0043229,GO:0043232,GO:0044424,GO:0044464
Smic30733	0.00103622	-0.262911	Espin OS=Homo sapiens GN=ESPN PE=1 SV=1	GO:0003008,GO:0003674,GO:0003779,GO:0005488,GO:0005515,GO:0005575,GO:0005737,GO:0005856,GO:0005902,GO:0005903,GO:0007015,GO:0007600,GO:0007605,GO:0007610,GO:0007626,GO:0008092,GO:0008150,GO:0010639,GO:0015629,GO:0016043,GO:0017124,GO:0019904,GO:0022607,GO:0030046,GO:0031344,GO:0031346,GO:0031941,GO:0032403,GO:0032420,GO:0032421,GO:0032426,GO:0032501,GO:0032991,GO:0033043,GO:0042995,GO:0043226,GO:…
Smic23656	0.00104076	0.194122	60S ribosomal protein L10a-2 OS=Drosophila melanogaster GN=RpL10Ab PE=1 SV=2	GO:0000022,GO:0000226,GO:0003674,GO:0003676,GO:0003723,GO:0003735,GO:0005198,GO:0005488,GO:0005575,GO:0005840,GO:0006412,GO:0006996,GO:0007010,GO:0007017,GO:0007051,GO:0007052,GO:0008150,GO:0008152,GO:0009058,GO:0009059,GO:0009987,GO:0015934,GO:0016043,GO:0019538,GO:0022402,GO:0030529,GO:0031023,GO:0032991,GO:0034645,GO:0043170,GO:0043226,GO:0043228,GO:0043229,GO:0043232,GO:0043933,GO:0044237,GO:…
Smic40032	0.00104281	-0.351376	ATP synthase epsilon chain, chloroplastic OS=Cyanidioschyzon merolae GN=atpE PE=3 SV=1	GO:0000166,GO:0001882,GO:0001883,GO:0003674,GO:0003824,GO:0005215,GO:0005488,GO:0005524,GO:0005575,GO:0006139,GO:0006163,GO:0006164,GO:0006725,GO:0006753,GO:0006754,GO:0006793,GO:0006796,GO:0006807,GO:0006810,GO:0006811,GO:0006812,GO:0006818,GO:0008150,GO:0008152,GO:0008324,GO:0009058,GO:0009116,GO:0009117,GO:0009119,GO:0009123,GO:0009124,GO:0009126,GO:0009127,GO:0009141,GO:0009142,GO:0009144,GO:…
Smic41032	0.00104301	-0.399901	Transketolase OS=Nostoc sp. (strain PCC 7120 / UTEX 2576) GN=tkt PE=1 SV=1	GO:0003674,GO:0003824,GO:0004802,GO:0005488,GO:0008150,GO:0008152,GO:0016740,GO:0016744,GO:0043167,GO:0043169,GO:0046872
Smic40806	0.00104301	-0.356816	Drebrin-like protein OS=Drosophila melanogaster GN=Abp1 PE=1 SV=1	GO:0001786,GO:0003674,GO:0003779,GO:0005488,GO:0005515,GO:0005543,GO:0005546,GO:0005547,GO:0005575,GO:0005622,GO:0005737,GO:0005856,GO:0005884,GO:0007423,GO:0008092,GO:0008150,GO:0008289,GO:0016597,GO:0022416,GO:0030863,GO:0030864,GO:0031406,GO:0032403,GO:0032502,GO:0032991,GO:0035091,GO:0036094,GO:0043167,GO:0043168,GO:0043177,GO:0043226,GO:0043228,GO:0043229,GO:0043232,GO:0043234,GO:0044422,GO:…
Smic36300	0.00106305	-0.353785
Smic9446	0.00106305	0.498275	NAD-dependent protein deacetylase Sirt2 OS=Drosophila melanogaster GN=Sirt2 PE=3 SV=1	GO:0000166,GO:0003674,GO:0003824,GO:0004407,GO:0005488,GO:0006325,GO:0006464,GO:0006476,GO:0006996,GO:0008150,GO:0008152,GO:0008270,GO:0008340,GO:0009653,GO:0009987,GO:0016043,GO:0016568,GO:0016569,GO:0016570,GO:0016575,GO:0016787,GO:0016810,GO:0016811,GO:0017136,GO:0019213,GO:0019538,GO:0030030,GO:0032501,GO:0032502,GO:0032989,GO:0032990,GO:0033558,GO:0034979,GO:0035601,GO:0036094,GO:0036211,GO:…
Smic475	0.0010709	0.235487	T-complex-associated testis-expressed protein 1 OS=Mus musculus GN=Tcte1 PE=2 SV=1	GO:0003674,GO:0005575,GO:0008150
Smic14634	0.00107838	0.268205
Smic8561	0.00108544	0.443905
Smic36725	0.00109145	0.49053	Trypsin-2 OS=Homo sapiens GN=PRSS2 PE=1 SV=1	GO:0001558,GO:0002376,GO:0003674,GO:0003824,GO:0004175,GO:0004252,GO:0005488,GO:0005509,GO:0005515,GO:0005575,GO:0005576,GO:0005615,GO:0006508,GO:0006950,GO:0006952,GO:0006955,GO:0007586,GO:0008150,GO:0008152,GO:0008233,GO:0008236,GO:0009056,GO:0009987,GO:0016043,GO:0016787,GO:0017171,GO:0019538,GO:0022411,GO:0022617,GO:0030155,GO:0030198,GO:0030307,GO:0030574,GO:0031012,GO:0032501,GO:0032963,GO:…
Smic42684	0.00109329	-0.477878	Alpha-amylase OS=Aeromonas hydrophila PE=3 SV=1	GO:0003674,GO:0003824,GO:0004553,GO:0004556,GO:0005488,GO:0005575,GO:0005576,GO:0005975,GO:0008150,GO:0008152,GO:0016160,GO:0016787,GO:0016798,GO:0043167,GO:0043169,GO:0044238,GO:0071704
Smic25392	0.00110775	0.227007
Smic26546	0.00110775	0.193464	Probable protein phosphatase 2C 45 OS=Oryza sativa subsp. japonica GN=Os04g0659500 PE=2 SV=2	GO:0003674,GO:0003824,GO:0004721,GO:0004722,GO:0005488,GO:0006464,GO:0006470,GO:0006793,GO:0006796,GO:0008150,GO:0008152,GO:0009987,GO:0016311,GO:0016787,GO:0016788,GO:0016791,GO:0019538,GO:0036211,GO:0042578,GO:0043167,GO:0043169,GO:0043170,GO:0043412,GO:0044237,GO:0044238,GO:0044260,GO:0044267,GO:0046872,GO:0071704
Smic8395	0.00110924	-0.475543	Mycophenolic acid acyl-glucuronide esterase, mitochondrial OS=Pongo abelii GN=ABHD10 PE=2 SV=1	GO:0003674,GO:0003824,GO:0005575,GO:0005739,GO:0008150,GO:0008152,GO:0016787,GO:0043226,GO:0043227,GO:0043229,GO:0043231,GO:0044424,GO:0044444,GO:0044464
Smic32883	0.00110924	-0.24808	Chloroplast light harvesting complex protein OS=Heterocapsa triquetra PE=2 SV=1	GO:0003674,GO:0003824,GO:0005488,GO:0005575,GO:0006091,GO:0006464,GO:0008150,GO:0008152,GO:0009507,GO:0009521,GO:0009523,GO:0009536,GO:0009579,GO:0009765,GO:0009987,GO:0015979,GO:0016020,GO:0016021,GO:0016168,GO:0016491,GO:0018298,GO:0019538,GO:0032991,GO:0036211,GO:0043167,GO:0043169,GO:0043170,GO:0043226,GO:0043227,GO:0043229,GO:0043231,GO:0043234,GO:0043412,GO:0044237,GO:0044238,GO:0044260,GO:…
Smic34349	0.00110924	0.193907	Cytochrome b5 OS=Drosophila melanogaster GN=Cyt-b5 PE=2 SV=1	GO:0002682,GO:0003674,GO:0005488,GO:0005575,GO:0005783,GO:0005789,GO:0005811,GO:0008150,GO:0008152,GO:0016020,GO:0016021,GO:0020037,GO:0031090,GO:0035206,GO:0042127,GO:0043167,GO:0043169,GO:0043226,GO:0043227,GO:0043228,GO:0043229,GO:0043231,GO:0043232,GO:0044422,GO:0044424,GO:0044425,GO:0044432,GO:0044444,GO:0044446,GO:0044464,GO:0044699,GO:0044710,GO:0045595,GO:0045610,GO:0046872,GO:0046906,GO:…
Smic14551	0.00111259	-0.508419	General negative regulator of transcription subunit 3 OS=Schizosaccharomyces pombe (strain 972 / ATCC 24843) GN=not3 PE=1 SV=2	GO:0000289,GO:0000956,GO:0003674,GO:0005575,GO:0005634,GO:0005737,GO:0005829,GO:0006139,GO:0006351,GO:0006355,GO:0006357,GO:0006396,GO:0006397,GO:0006401,GO:0006402,GO:0006725,GO:0006807,GO:0008150,GO:0008152,GO:0009056,GO:0009057,GO:0009058,GO:0009059,GO:0009889,GO:0009987,GO:0010468,GO:0010556,GO:0016070,GO:0016071,GO:0018130,GO:0019219,GO:0019222,GO:0019438,GO:0019439,GO:0030015,GO:0031123,GO:…
Smic31890	0.00111334	0.261867	Histone-lysine N-methyltransferase ASH1L OS=Mus musculus GN=Ash1l PE=1 SV=3	GO:0003674,GO:0003676,GO:0003677,GO:0003682,GO:0003824,GO:0005488,GO:0005575,GO:0005634,GO:0005694,GO:0005737,GO:0005794,GO:0005911,GO:0005923,GO:0006139,GO:0006325,GO:0006351,GO:0006355,GO:0006464,GO:0006479,GO:0006725,GO:0006807,GO:0006996,GO:0008150,GO:0008152,GO:0008168,GO:0008170,GO:0008213,GO:0008270,GO:0008276,GO:0008757,GO:0009058,GO:0009059,GO:0009889,GO:0009987,GO:0010468,GO:0010556,GO:…
Smic5156	0.00113743	0.278382	Probable outer membrane protein PmpB OS=Chlamydia muridarum (strain MoPn / Nigg) GN=pmpB PE=2 SV=1	GO:0005575,GO:0005576,GO:0005618,GO:0009279,GO:0016020,GO:0016021,GO:0019867,GO:0030312,GO:0044425,GO:0044462,GO:0044464
Smic30735	0.00114936	-0.240865
Smic22819	0.00115492	0.261405	hypothetical protein EMIHUDRAFT_367927 [Emiliania huxleyi CCMP1516] >gi|485628242|gb|EOD23735.1| hypothetical protein EMIHUDRAFT_367927 [Emiliania huxleyi CCMP1516]
Smic26347	0.00117084	-0.241906	Ultraviolet-B receptor UVR8 OS=Arabidopsis thaliana GN=UVR8 PE=1 SV=1	GO:0000785,GO:0003674,GO:0003682,GO:0004871,GO:0004872,GO:0005085,GO:0005488,GO:0005515,GO:0005575,GO:0005634,GO:0005737,GO:0005829,GO:0005975,GO:0005996,GO:0006006,GO:0006007,GO:0006140,GO:0006464,GO:0007165,GO:0008150,GO:0008152,GO:0009056,GO:0009118,GO:0009314,GO:0009411,GO:0009416,GO:0009605,GO:0009628,GO:0009649,GO:0009881,GO:0009894,GO:0009987,GO:0010224,GO:0016052,GO:0018298,GO:0019219,GO:…
Smic42118	0.00117084	-0.218214	Uncharacterized protein OS=Cyanobacterium aponinum (strain PCC 10605) GN=Cyan10605_2208 PE=4 SV=1	GO:0001871,GO:0003674,GO:0003824,GO:0005488,GO:0008150,GO:0008152,GO:0016787,GO:0030246,GO:0030247,GO:2001070
Smic39541	0.00117596	-0.330081
Smic41059	0.00117933	0.322223
Smic28867	0.00118522	-0.253971	CBL-interacting protein kinase 31 OS=Oryza sativa subsp. japonica GN=CIPK31 PE=1 SV=1	GO:0000166,GO:0001101,GO:0001882,GO:0001883,GO:0003674,GO:0003824,GO:0004672,GO:0004674,GO:0005488,GO:0005524,GO:0005575,GO:0005634,GO:0005737,GO:0005829,GO:0006464,GO:0006468,GO:0006793,GO:0006796,GO:0007165,GO:0008150,GO:0008152,GO:0009719,GO:0009725,GO:0009735,GO:0009737,GO:0009987,GO:0010033,GO:0016301,GO:0016310,GO:0016740,GO:0016772,GO:0016773,GO:0017076,GO:0019538,GO:0030554,GO:0032549,GO:…
Smic42800	0.00119613	0.237409	Lipase OS=Rhizomucor miehei PE=1 SV=2	GO:0003674,GO:0003824,GO:0004806,GO:0006629,GO:0008150,GO:0008152,GO:0009056,GO:0016042,GO:0016298,GO:0016787,GO:0016788,GO:0044238,GO:0044699,GO:0044710,GO:0044712,GO:0052689,GO:0071704,GO:1901575
Smic33477	0.00119613	-0.279952	Protein Rf1, mitochondrial OS=Oryza sativa subsp. indica GN=Rf1 PE=2 SV=1	GO:0005575,GO:0005739,GO:0043226,GO:0043227,GO:0043229,GO:0043231,GO:0044424,GO:0044444,GO:0044464
Smic20278	0.00119613	0.227527	Uncharacterized protein At4g28440 OS=Arabidopsis thaliana GN=At4g28440 PE=1 SV=1	GO:0005575,GO:0005829,GO:0006461,GO:0006508,GO:0006511,GO:0006950,GO:0008150,GO:0008152,GO:0009056,GO:0009057,GO:0009058,GO:0009853,GO:0009987,GO:0010033,GO:0016043,GO:0019538,GO:0019941,GO:0022607,GO:0034622,GO:0035966,GO:0042221,GO:0043094,GO:0043170,GO:0043248,GO:0043623,GO:0043632,GO:0043933,GO:0044237,GO:0044238,GO:0044248,GO:0044249,GO:0044260,GO:0044265,GO:0044424,GO:0044444,GO:0044464,GO:…
Smic42433	0.00119613	-0.302384	Phospholipid scramblase 2 OS=Bos taurus GN=PLSCR2 PE=2 SV=1	GO:0003674,GO:0005488,GO:0005575,GO:0016020,GO:0016021,GO:0043167,GO:0043169,GO:0044425,GO:0046872
Smic3446	0.00120682	0.281001	Phospholipid scramblase 3 OS=Rattus norvegicus GN=Plscr3 PE=2 SV=1	GO:0002237,GO:0003674,GO:0005488,GO:0005515,GO:0005575,GO:0005739,GO:0006915,GO:0008150,GO:0008219,GO:0009605,GO:0009607,GO:0009987,GO:0010033,GO:0012501,GO:0016020,GO:0016021,GO:0016265,GO:0017124,GO:0019904,GO:0031090,GO:0031966,GO:0032496,GO:0033500,GO:0033993,GO:0042221,GO:0042592,GO:0042593,GO:0042632,GO:0043207,GO:0043226,GO:0043227,GO:0043229,GO:0043231,GO:0044422,GO:0044424,GO:0044425,GO:…
Smic26863	0.00120984	-1.10841
Smic21964	0.00121024	0.675122	Pentatricopeptide repeat-containing protein At1g12300, mitochondrial OS=Arabidopsis thaliana GN=At1g12300 PE=2 SV=1	GO:0005575,GO:0005739,GO:0043226,GO:0043227,GO:0043229,GO:0043231,GO:0044424,GO:0044444,GO:0044464
Smic23893	0.00121236	0.412051	Countin-1 OS=Dictyostelium discoideum GN=ctnA PE=1 SV=1	GO:0003674,GO:0004871,GO:0005575,GO:0005576,GO:0006109,GO:0006110,GO:0006140,GO:0006461,GO:0006810,GO:0006897,GO:0006907,GO:0006928,GO:0007015,GO:0007162,GO:0007165,GO:0007275,GO:0008150,GO:0008154,GO:0009889,GO:0009890,GO:0009892,GO:0009894,GO:0009987,GO:0010563,GO:0010675,GO:0010921,GO:0016043,GO:0016192,GO:0019219,GO:0019220,GO:0019222,GO:0022607,GO:0030041,GO:0030155,GO:0030799,GO:0030800,GO:…
Smic30449	0.00121455	0.860455
Smic22398	0.00121455	-0.21743	Voltage-dependent R-type calcium channel subunit alpha-1E OS=Homo sapiens GN=CACNA1E PE=1 SV=3	GO:0001662,GO:0002027,GO:0002209,GO:0002791,GO:0003008,GO:0003674,GO:0005215,GO:0005216,GO:0005244,GO:0005245,GO:0005261,GO:0005262,GO:0005488,GO:0005509,GO:0005575,GO:0005886,GO:0005891,GO:0006091,GO:0006112,GO:0006810,GO:0006811,GO:0006812,GO:0006816,GO:0006928,GO:0006950,GO:0006952,GO:0007154,GO:0007267,GO:0007268,GO:0007600,GO:0007610,GO:0007611,GO:0007612,GO:0007626,GO:0007632,GO:0008016,GO:…
Smic30850	0.00121543	-0.596195	Adenosylhomocysteinase OS=Catharanthus roseus GN=SAHH PE=1 SV=1	GO:0003674,GO:0003824,GO:0004013,GO:0006730,GO:0006950,GO:0008150,GO:0008152,GO:0009987,GO:0016787,GO:0016801,GO:0016802,GO:0044237,GO:0044281,GO:0044699,GO:0044710,GO:0044763,GO:0050896
Smic11466	0.00121679	-0.426438	Cyclin-dependent kinase inhibitor 3 OS=Sus scrofa GN=CDKN3 PE=2 SV=1	GO:0003674,GO:0003824,GO:0004721,GO:0004725,GO:0005575,GO:0005737,GO:0006464,GO:0006470,GO:0006793,GO:0006796,GO:0007049,GO:0008150,GO:0008152,GO:0009987,GO:0016311,GO:0016787,GO:0016788,GO:0016791,GO:0019538,GO:0035335,GO:0036211,GO:0042578,GO:0043170,GO:0043412,GO:0044237,GO:0044238,GO:0044260,GO:0044267,GO:0044424,GO:0044444,GO:0044464,GO:0044699,GO:0044763,GO:0048471,GO:0071704
Smic5155	0.0012321	-0.583187
Smic1117	0.0012406	0.466623
Smic31386	0.00124709	0.203253	Putative GTP cyclohydrolase URC1 OS=Lachancea kluyveri GN=URC1 PE=3 SV=1	GO:0000166,GO:0001882,GO:0001883,GO:0003674,GO:0003824,GO:0003933,GO:0003935,GO:0005488,GO:0005525,GO:0005575,GO:0005634,GO:0005737,GO:0006766,GO:0006767,GO:0006771,GO:0006807,GO:0008150,GO:0008152,GO:0009058,GO:0009110,GO:0009231,GO:0009987,GO:0016787,GO:0016810,GO:0016814,GO:0017076,GO:0018130,GO:0019001,GO:0019238,GO:0032549,GO:0032550,GO:0032553,GO:0032555,GO:0032561,GO:0034641,GO:0035639,GO:…
Smic3998	0.00125084	-0.25391
Smic39846	0.00125248	0.291988	Transposon TX1 uncharacterized 149 kDa protein OS=Xenopus laevis PE=4 SV=1	GO:0003674,GO:0003676,GO:0003723,GO:0003824,GO:0003964,GO:0005488,GO:0006139,GO:0006259,GO:0006260,GO:0006278,GO:0006725,GO:0006807,GO:0008150,GO:0008152,GO:0009058,GO:0009059,GO:0009987,GO:0016740,GO:0016772,GO:0016779,GO:0034061,GO:0034641,GO:0034645,GO:0043170,GO:0044237,GO:0044238,GO:0044249,GO:0044260,GO:0046483,GO:0071704,GO:0090304,GO:0097159,GO:1901360,GO:1901363,GO:1901576
Smic44031	0.00125817	0.487283
Smic32365	0.00126467	0.227237	NAD-dependent protein deacylase OS=Methanopyrus kandleri (strain AV19 / DSM 6324 / JCM 9639 / NBRC 100938) GN=cobB PE=3 SV=1	GO:0000166,GO:0003674,GO:0003824,GO:0005488,GO:0005575,GO:0005737,GO:0006139,GO:0006351,GO:0006355,GO:0006464,GO:0006476,GO:0006725,GO:0006807,GO:0008150,GO:0008152,GO:0008270,GO:0009058,GO:0009059,GO:0009889,GO:0009987,GO:0010468,GO:0010556,GO:0016070,GO:0016787,GO:0016810,GO:0016811,GO:0018130,GO:0018193,GO:0018205,GO:0019213,GO:0019219,GO:0019222,GO:0019438,GO:0019538,GO:0031323,GO:0031326,GO:…
Smic33573	0.00126886	-0.250928	Vacuolar transporter chaperone 2 OS=Schizosaccharomyces pombe (strain 972 / ATCC 24843) GN=vtc2 PE=1 SV=1	GO:0000329,GO:0003674,GO:0005575,GO:0005773,GO:0005774,GO:0006082,GO:0006793,GO:0006797,GO:0006810,GO:0006914,GO:0006996,GO:0007033,GO:0007034,GO:0008150,GO:0008152,GO:0009056,GO:0009987,GO:0016020,GO:0016021,GO:0016043,GO:0031090,GO:0042144,GO:0043226,GO:0043227,GO:0043229,GO:0043231,GO:0043436,GO:0044237,GO:0044248,GO:0044281,GO:0044422,GO:0044424,GO:0044425,GO:0044437,GO:0044444,GO:0044446,GO:…
Smic34508	0.00127133	-0.266575	Regulator of nonsense transcripts 1 homolog OS=Neurospora crassa (strain ATCC 24698 / 74-OR23-1A / CBS 708.71 / DSM 1257 / FGSC 987) GN=2E4.130 PE=3 SV=1	GO:0000166,GO:0000184,GO:0000291,GO:0000956,GO:0001882,GO:0001883,GO:0003674,GO:0003676,GO:0003677,GO:0003824,GO:0004386,GO:0005488,GO:0005524,GO:0005575,GO:0005737,GO:0006139,GO:0006342,GO:0006355,GO:0006401,GO:0006402,GO:0006403,GO:0006464,GO:0006725,GO:0006807,GO:0008150,GO:0008152,GO:0008270,GO:0008298,GO:0009056,GO:0009057,GO:0009889,GO:0009890,GO:0009892,GO:0009987,GO:0010468,GO:0010556,GO:…
Smic34563	0.00127261	-1.15323	unknown protein [Heterocapsa triquetra]
Smic11780	0.00127433	-0.496818	arginine/serine-rich splicing factor4-like [Pfiesteria piscicida]
Smic36683	0.00128838	0.208682	Casein kinase I isoform alpha OS=Xenopus laevis GN=csnk1a1 PE=2 SV=1	GO:0000166,GO:0000280,GO:0000775,GO:0000776,GO:0000777,GO:0001882,GO:0001883,GO:0003674,GO:0003824,GO:0004672,GO:0004674,GO:0005488,GO:0005524,GO:0005575,GO:0005634,GO:0005694,GO:0005737,GO:0005815,GO:0005847,GO:0005849,GO:0005856,GO:0006464,GO:0006468,GO:0006793,GO:0006796,GO:0006996,GO:0007049,GO:0007067,GO:0007165,GO:0007166,GO:0008150,GO:0008152,GO:0009987,GO:0016043,GO:0016055,GO:0016301,GO:…
Smic23527	0.00132554	-0.241927	Kinase D-interacting substrate of 220 kDa OS=Rattus norvegicus GN=Kidins220 PE=1 SV=2	GO:0001932,GO:0003674,GO:0005488,GO:0005515,GO:0005575,GO:0005768,GO:0005770,GO:0005829,GO:0006810,GO:0007165,GO:0007166,GO:0007399,GO:0008150,GO:0009719,GO:0009987,GO:0010033,GO:0010975,GO:0010976,GO:0016020,GO:0016021,GO:0016482,GO:0019207,GO:0019220,GO:0019222,GO:0019887,GO:0019899,GO:0019900,GO:0019901,GO:0019904,GO:0030165,GO:0030234,GO:0031323,GO:0031344,GO:0031346,GO:0031399,GO:0032268,GO:…
Smic45388	0.00133941	-0.325213
Smic9196	0.00134518	-0.444189	Plasma membrane iron permease OS=Saccharomyces cerevisiae (strain ATCC 204508 / S288c) GN=FTR1 PE=1 SV=1	GO:0000041,GO:0003674,GO:0005215,GO:0005381,GO:0005488,GO:0005515,GO:0005575,GO:0005886,GO:0006810,GO:0006811,GO:0006812,GO:0006820,GO:0006826,GO:0006827,GO:0006873,GO:0006875,GO:0006879,GO:0008150,GO:0008324,GO:0009987,GO:0015075,GO:0016020,GO:0016021,GO:0019725,GO:0022857,GO:0022890,GO:0022891,GO:0022892,GO:0030001,GO:0030003,GO:0032991,GO:0033212,GO:0033215,GO:0033573,GO:0034220,GO:0034755,GO:…
Smic42149	0.00136566	-0.801562	GTPase IMAP family member 4 OS=Homo sapiens GN=GIMAP4 PE=1 SV=1	GO:0000166,GO:0001882,GO:0001883,GO:0003674,GO:0005488,GO:0005525,GO:0005575,GO:0005737,GO:0005829,GO:0017076,GO:0019001,GO:0032549,GO:0032550,GO:0032553,GO:0032555,GO:0032561,GO:0035639,GO:0036094,GO:0043167,GO:0043168,GO:0044424,GO:0044444,GO:0044464,GO:0097159,GO:0097367,GO:1901265,GO:1901363
Smic38008	0.00139698	0.193272	Probable aquaporin AqpM OS=Archaeoglobus fulgidus (strain ATCC 49558 / VC-16 / DSM 4304 / JCM 9628 / NBRC 100126) GN=aqpM PE=1 SV=1	GO:0003674,GO:0005215,GO:0005575,GO:0005886,GO:0006810,GO:0008150,GO:0016020,GO:0016021,GO:0044425,GO:0044464,GO:0051234
Smic3683	0.00141818	-0.696079	Reverse transcriptase-like protein OS=Bombyx mori PE=4 SV=1	GO:0003674,GO:0003676,GO:0003723,GO:0003824,GO:0003964,GO:0005488,GO:0006139,GO:0006259,GO:0006260,GO:0006278,GO:0006725,GO:0006807,GO:0008150,GO:0008152,GO:0009058,GO:0009059,GO:0009987,GO:0016740,GO:0016772,GO:0016779,GO:0034061,GO:0034641,GO:0034645,GO:0043167,GO:0043169,GO:0043170,GO:0044237,GO:0044238,GO:0044249,GO:0044260,GO:0046483,GO:0046872,GO:0071704,GO:0090304,GO:0097159,GO:1901360,GO:…
Smic29178	0.00141818	0.328099
Smic41351	0.00141818	0.528333	Uncharacterized protein OS=Aphanomyces astaci GN=H257_12367 PE=4 SV=1	GO:0005575,GO:0016021,GO:0044425
Smic40747	0.00141818	-0.819553	Peroxisomal NADH pyrophosphatase NUDT12 OS=Bos taurus GN=NUDT12 PE=2 SV=1	GO:0000210,GO:0003674,GO:0003824,GO:0004551,GO:0005488,GO:0005575,GO:0005634,GO:0005737,GO:0005777,GO:0006139,GO:0006725,GO:0006732,GO:0006733,GO:0006739,GO:0006742,GO:0006753,GO:0006793,GO:0006796,GO:0006807,GO:0008150,GO:0008152,GO:0009056,GO:0009109,GO:0009117,GO:0009166,GO:0009987,GO:0016462,GO:0016787,GO:0016817,GO:0016818,GO:0019362,GO:0019364,GO:0019439,GO:0019637,GO:0019674,GO:0019677,GO:…
Smic38937	0.00142048	0.266821	Intraflagellar transport protein 27 homolog OS=Mus musculus GN=Ift27 PE=1 SV=1	GO:0000166,GO:0001882,GO:0001883,GO:0003674,GO:0005488,GO:0005515,GO:0005525,GO:0005575,GO:0005813,GO:0005815,GO:0005929,GO:0006810,GO:0006928,GO:0007017,GO:0007018,GO:0007165,GO:0007264,GO:0008150,GO:0009987,GO:0010970,GO:0017076,GO:0019001,GO:0030705,GO:0030992,GO:0032549,GO:0032550,GO:0032553,GO:0032555,GO:0032561,GO:0032991,GO:0035556,GO:0035639,GO:0036094,GO:0042073,GO:0042995,GO:0043167,GO:…
Smic32176	0.00143917	-0.233171	Glucokinase OS=Bacillus halodurans (strain ATCC BAA-125 / DSM 18197 / FERM 7344 / JCM 9153 / C-125) GN=glcK PE=3 SV=1	GO:0000166,GO:0001882,GO:0001883,GO:0003674,GO:0003824,GO:0004340,GO:0004396,GO:0005488,GO:0005524,GO:0005575,GO:0005737,GO:0005975,GO:0006082,GO:0006090,GO:0006091,GO:0006096,GO:0006793,GO:0006796,GO:0008150,GO:0008152,GO:0009056,GO:0009987,GO:0016052,GO:0016301,GO:0016310,GO:0016740,GO:0016772,GO:0016773,GO:0017076,GO:0019200,GO:0019637,GO:0019752,GO:0030554,GO:0032549,GO:0032550,GO:0032553,GO:…
Smic27246	0.00145838	0.190761	60S ribosomal protein L26 OS=Mus musculus GN=Rpl26 PE=1 SV=1	GO:0003674,GO:0003735,GO:0005198,GO:0005488,GO:0005515,GO:0005575,GO:0005622,GO:0005840,GO:0006139,GO:0006364,GO:0006396,GO:0006412,GO:0006725,GO:0006807,GO:0008150,GO:0008152,GO:0009058,GO:0009059,GO:0009987,GO:0015934,GO:0016070,GO:0016072,GO:0019538,GO:0022613,GO:0022625,GO:0030529,GO:0032991,GO:0034470,GO:0034641,GO:0034645,GO:0034660,GO:0042273,GO:0043170,GO:0043226,GO:0043228,GO:0043229,GO:…
Smic41736	0.00146131	0.213192
Smic22345	0.00146131	-0.248452	Uncharacterized MFS-type transporter YdeG OS=Bacillus subtilis (strain 168) GN=ydeG PE=3 SV=1	GO:0005575,GO:0005886,GO:0006810,GO:0008150,GO:0009987,GO:0016020,GO:0016021,GO:0044425,GO:0044464,GO:0044699,GO:0044763,GO:0044765,GO:0051234,GO:0055085
Smic37340	0.00146198	0.429672
Smic25867	0.00147356	-0.50251	Glutamate decarboxylase beta OS=Listeria monocytogenes serovar 1/2a (strain ATCC BAA-679 / EGD-e) GN=gadB PE=3 SV=2	GO:0003674,GO:0003824,GO:0004351,GO:0005488,GO:0006082,GO:0006520,GO:0006536,GO:0006807,GO:0008150,GO:0008152,GO:0009064,GO:0009987,GO:0016829,GO:0016830,GO:0016831,GO:0019752,GO:0030170,GO:0043167,GO:0043168,GO:0043436,GO:0043648,GO:0044237,GO:0044238,GO:0044281,GO:0044699,GO:0044710,GO:0044763,GO:0048037,GO:0071704,GO:0097159,GO:1901363,GO:1901564,GO:1901605
Smic20071	0.00148352	0.275549	1,3-beta-glucanosyltransferase gel1 OS=Neosartorya fumigata (strain ATCC MYA-4609 / Af293 / CBS 101355 / FGSC A1100) GN=gel1 PE=3 SV=1	GO:0003674,GO:0003824,GO:0005575,GO:0005618,GO:0005886,GO:0005975,GO:0008150,GO:0008152,GO:0009277,GO:0009987,GO:0016020,GO:0016043,GO:0016740,GO:0030312,GO:0031225,GO:0031505,GO:0042123,GO:0042124,GO:0044238,GO:0044425,GO:0044464,GO:0045229,GO:0071554,GO:0071555,GO:0071704,GO:0071840,GO:0071852
Smic21893	0.0015016	-0.360565
Smic21335	0.00150944	0.213681	Abnormal spindle-like microcephaly-associated protein homolog (Fragment) OS=Bos taurus GN=ASPM PE=2 SV=1	GO:0000280,GO:0003674,GO:0005488,GO:0005515,GO:0005516,GO:0005575,GO:0005634,GO:0005737,GO:0005819,GO:0005856,GO:0006996,GO:0007049,GO:0007067,GO:0008150,GO:0009987,GO:0016043,GO:0022402,GO:0043226,GO:0043227,GO:0043228,GO:0043229,GO:0043231,GO:0043232,GO:0044422,GO:0044424,GO:0044430,GO:0044446,GO:0044464,GO:0044699,GO:0044763,GO:0048285,GO:0051301,GO:0071840,GO:1902589,GO:1903047
Smic32069	0.00151132	0.768598
Smic33494	0.00154281	-0.192552	WD repeat-containing protein 19 OS=Homo sapiens GN=WDR19 PE=1 SV=2	GO:0000902,GO:0001654,GO:0001701,GO:0003008,GO:0005575,GO:0005737,GO:0005856,GO:0005929,GO:0006810,GO:0006928,GO:0007017,GO:0007018,GO:0007165,GO:0007166,GO:0007224,GO:0007423,GO:0008104,GO:0008150,GO:0009653,GO:0009790,GO:0009792,GO:0009887,GO:0009987,GO:0010927,GO:0010970,GO:0016043,GO:0022607,GO:0030030,GO:0030031,GO:0030326,GO:0030705,GO:0030991,GO:0031076,GO:0031513,GO:0031514,GO:0032391,GO:…
Smic35195	0.00156268	-0.482582	Fucoxanthin-chlorophyll a-c binding protein F, chloroplastic (Fragment) OS=Macrocystis pyrifera GN=FCPF PE=2 SV=1	GO:0003674,GO:0005488,GO:0005575,GO:0006091,GO:0006464,GO:0008150,GO:0008152,GO:0009507,GO:0009521,GO:0009523,GO:0009535,GO:0009536,GO:0009579,GO:0009765,GO:0009987,GO:0015979,GO:0016020,GO:0016021,GO:0016168,GO:0018298,GO:0019538,GO:0030076,GO:0032991,GO:0034357,GO:0036211,GO:0042651,GO:0043170,GO:0043226,GO:0043227,GO:0043229,GO:0043231,GO:0043234,GO:0043412,GO:0044237,GO:0044238,GO:0044260,GO:…
Smic28152	0.00156352	-0.344849	Potassium channel AKT1 OS=Oryza sativa subsp. indica GN=AKT1 PE=2 SV=1	GO:0001101,GO:0003674,GO:0005215,GO:0005216,GO:0005242,GO:0005244,GO:0005249,GO:0005261,GO:0005267,GO:0005488,GO:0005515,GO:0005575,GO:0006810,GO:0006811,GO:0006812,GO:0006813,GO:0006950,GO:0006970,GO:0008150,GO:0008324,GO:0009414,GO:0009415,GO:0009628,GO:0009651,GO:0009987,GO:0010035,GO:0010107,GO:0010119,GO:0015075,GO:0015077,GO:0015079,GO:0015267,GO:0015276,GO:0015672,GO:0016020,GO:0016021,GO:…
Smic10003	0.00156352	-0.271465	ATP synthase subunit delta OS=Clostridium thermocellum (strain ATCC 27405 / DSM 1237) GN=atpH PE=3 SV=2	GO:0003674,GO:0003824,GO:0005215,GO:0005575,GO:0005886,GO:0006139,GO:0006163,GO:0006164,GO:0006725,GO:0006753,GO:0006754,GO:0006793,GO:0006796,GO:0006807,GO:0006810,GO:0006811,GO:0006812,GO:0006818,GO:0008150,GO:0008152,GO:0008324,GO:0009058,GO:0009116,GO:0009117,GO:0009119,GO:0009123,GO:0009124,GO:0009126,GO:0009127,GO:0009141,GO:0009142,GO:0009144,GO:0009145,GO:0009150,GO:0009152,GO:0009156,GO:…
Smic3688	0.00156352	-0.234886	CCA tRNA nucleotidyltransferase, mitochondrial OS=Candida glabrata (strain ATCC 2001 / CBS 138 / JCM 3761 / NBRC 0622 / NRRL Y-65) GN=CCA1 PE=1 SV=2	GO:0000166,GO:0001680,GO:0001882,GO:0001883,GO:0003674,GO:0003676,GO:0003723,GO:0003824,GO:0004810,GO:0005488,GO:0005524,GO:0005575,GO:0005634,GO:0005737,GO:0005739,GO:0005759,GO:0006139,GO:0006396,GO:0006399,GO:0006725,GO:0006807,GO:0008033,GO:0008150,GO:0008152,GO:0009987,GO:0016070,GO:0016740,GO:0016772,GO:0016779,GO:0017076,GO:0030554,GO:0031123,GO:0031974,GO:0032549,GO:0032550,GO:0032553,GO:…
Smic47778	0.00156511	0.297437	Uncharacterized peptidase C1-like protein L477 OS=Acanthamoeba polyphaga mimivirus GN=MIMI_L477 PE=3 SV=1	GO:0003674,GO:0003824,GO:0006508,GO:0008150,GO:0008152,GO:0008233,GO:0008234,GO:0016787,GO:0019538,GO:0043170,GO:0044238,GO:0070011,GO:0071704
Smic8744	0.00156511	-0.481773	Sodium/potassium/calcium exchanger 2 OS=Rattus norvegicus GN=Slc24a2 PE=2 SV=1	GO:0003008,GO:0003674,GO:0005215,GO:0005216,GO:0005261,GO:0005262,GO:0005488,GO:0005509,GO:0005515,GO:0005575,GO:0006810,GO:0006811,GO:0006812,GO:0006813,GO:0006814,GO:0006816,GO:0006873,GO:0006874,GO:0006875,GO:0007600,GO:0007601,GO:0007610,GO:0007611,GO:0007612,GO:0007613,GO:0008150,GO:0008273,GO:0008324,GO:0009987,GO:0010646,GO:0010647,GO:0010648,GO:0015075,GO:0015077,GO:0015079,GO:0015081,GO:…
Smic35586	0.00158476	0.276101	Uncharacterized protein OS=Hyaloperonospora arabidopsidis (strain Emoy2) PE=4 SV=1	GO:0003674,GO:0005215,GO:0005216,GO:0005242,GO:0005244,GO:0005249,GO:0005261,GO:0005267,GO:0005575,GO:0006810,GO:0006811,GO:0006812,GO:0006813,GO:0008150,GO:0008324,GO:0009987,GO:0015075,GO:0015077,GO:0015079,GO:0015267,GO:0015276,GO:0015672,GO:0016021,GO:0022803,GO:0022832,GO:0022834,GO:0022836,GO:0022838,GO:0022843,GO:0022857,GO:0022890,GO:0022891,GO:0022892,GO:0030001,GO:0034220,GO:0044425,GO:…
Smic46466	0.00159222	-0.372654
Smic10854	0.00159964	0.359951	Putative uncharacterized protein OS=Cafeteria roenbergensis virus BV-PW1 GN=crov256 PE=4 SV=1	GO:0003674,GO:0003824,GO:0008150,GO:0008152,GO:0016740,GO:0016757
Smic383	0.00160099	0.27541	Copia protein OS=Drosophila melanogaster GN=GIP PE=1 SV=3	GO:0000166,GO:0001882,GO:0001883,GO:0003674,GO:0003676,GO:0003824,GO:0004175,GO:0004190,GO:0005488,GO:0005524,GO:0006139,GO:0006259,GO:0006508,GO:0006725,GO:0006807,GO:0008150,GO:0008152,GO:0008233,GO:0008270,GO:0009987,GO:0015074,GO:0016787,GO:0017076,GO:0019538,GO:0030554,GO:0032549,GO:0032550,GO:0032553,GO:0032555,GO:0032559,GO:0034641,GO:0035639,GO:0036094,GO:0043167,GO:0043168,GO:0043169,GO:…
Smic39354	0.00161559	-0.408662
Smic13805	0.00162343	0.262916	Catechol O-methyltransferase OS=Rattus norvegicus GN=Comt PE=1 SV=2	GO:0000287,GO:0001505,GO:0002237,GO:0003008,GO:0003674,GO:0003824,GO:0005488,GO:0005575,GO:0005737,GO:0005739,GO:0005829,GO:0005886,GO:0006082,GO:0006139,GO:0006520,GO:0006521,GO:0006575,GO:0006584,GO:0006629,GO:0006725,GO:0006732,GO:0006790,GO:0006807,GO:0006950,GO:0007565,GO:0007610,GO:0007611,GO:0007612,GO:0007613,GO:0007614,GO:0008150,GO:0008152,GO:0008168,GO:0008171,GO:0008202,GO:0008210,GO:…
Smic40567	0.00162855	-0.268489	Ankyrin repeat-containing protein DDB_G0279043 OS=Dictyostelium discoideum GN=DDB_G0279043 PE=4 SV=1	GO:0003674,GO:0005575,GO:0008150
Smic39259.t2	0.00164432	-0.348678
Smic3981	0.00164432	0.301981	Acetylcholinesterase (Fragment) OS=Oryctolagus cuniculus GN=ACHE PE=2 SV=1	GO:0001505,GO:0003674,GO:0003824,GO:0003990,GO:0004104,GO:0005575,GO:0005576,GO:0005886,GO:0008150,GO:0008152,GO:0009056,GO:0009987,GO:0016020,GO:0016787,GO:0016788,GO:0030054,GO:0042133,GO:0042135,GO:0044237,GO:0044248,GO:0044464,GO:0045202,GO:0052689,GO:0065007,GO:0065008
Smic6471	0.00164995	0.829622
Smic22410	0.0016561	0.214181	Coiled-coil domain-containing protein 19, mitochondrial OS=Homo sapiens GN=CCDC19 PE=2 SV=2	GO:0005575,GO:0005634,GO:0005739,GO:0043226,GO:0043227,GO:0043229,GO:0043231,GO:0044424,GO:0044444,GO:0044464
Smic17964	0.0016561	-0.479031	UDP-sugar pyrophosphorylase OS=Cucumis melo GN=USP PE=1 SV=1	GO:0003674,GO:0003824,GO:0008150,GO:0008152,GO:0016740,GO:0016772,GO:0016779,GO:0051748,GO:0070569
Smic24142	0.00167029	0.237889	Polycystin-2 OS=Bos taurus GN=PKD2 PE=2 SV=1	GO:0000079,GO:0001101,GO:0001568,GO:0001658,GO:0001763,GO:0001822,GO:0001889,GO:0001892,GO:0001932,GO:0001934,GO:0001947,GO:0002009,GO:0002133,GO:0003127,GO:0003143,GO:0003674,GO:0005102,GO:0005215,GO:0005216,GO:0005217,GO:0005218,GO:0005244,GO:0005245,GO:0005248,GO:0005261,GO:0005262,GO:0005267,GO:0005272,GO:0005488,GO:0005509,GO:0005515,GO:0005575,GO:0005737,GO:0005783,GO:0005789,GO:0005819,GO:…
Smic25040	0.00168822	-0.282287	Exoglucanase 2 OS=Hypocrea jecorina GN=cbh2 PE=1 SV=1	GO:0000272,GO:0001871,GO:0003674,GO:0003824,GO:0004553,GO:0005488,GO:0005515,GO:0005575,GO:0005576,GO:0005975,GO:0005976,GO:0006073,GO:0008150,GO:0008152,GO:0009056,GO:0009057,GO:0009251,GO:0009987,GO:0016052,GO:0016162,GO:0016787,GO:0016798,GO:0030243,GO:0030245,GO:0030246,GO:0030247,GO:0030248,GO:0042802,GO:0043170,GO:0044042,GO:0044237,GO:0044238,GO:0044247,GO:0044260,GO:0044262,GO:0044264,GO:…
Smic37237	0.00169577	-0.750436
Smic6571	0.00169762	0.321931
Smic33276	0.00169976	-0.380103	Aspartate beta-hydroxylase domain-containing protein 2 OS=Homo sapiens GN=ASPHD2 PE=2 SV=1	GO:0003674,GO:0003824,GO:0005488,GO:0005575,GO:0006464,GO:0008150,GO:0008152,GO:0009987,GO:0016020,GO:0016021,GO:0016491,GO:0018193,GO:0019538,GO:0036211,GO:0043167,GO:0043169,GO:0043170,GO:0043412,GO:0044237,GO:0044238,GO:0044260,GO:0044267,GO:0044425,GO:0044699,GO:0044710,GO:0046872,GO:0051213,GO:0055114,GO:0071704
Smic3008	0.00170528	-0.204817	Electrogenic sodium bicarbonate cotransporter 1 OS=Homo sapiens GN=SLC4A4 PE=1 SV=1	GO:0003674,GO:0005215,GO:0005452,GO:0005488,GO:0005515,GO:0005575,GO:0005886,GO:0005887,GO:0006810,GO:0006811,GO:0006812,GO:0006814,GO:0006820,GO:0008150,GO:0008324,GO:0008509,GO:0008510,GO:0008514,GO:0009987,GO:0015075,GO:0015077,GO:0015081,GO:0015103,GO:0015106,GO:0015291,GO:0015293,GO:0015294,GO:0015296,GO:0015297,GO:0015301,GO:0015672,GO:0015701,GO:0015711,GO:0016020,GO:0016021,GO:0016323,GO:…
Smic29059	0.0017107	0.476479	Calmodulin-like protein 1 OS=Arabidopsis thaliana GN=CML1 PE=2 SV=1	GO:0003674,GO:0005488,GO:0005509,GO:0005575,GO:0005739,GO:0008150,GO:0043167,GO:0043169,GO:0043226,GO:0043227,GO:0043229,GO:0043231,GO:0044424,GO:0044444,GO:0044464,GO:0046872
Smic22130	0.00172607	0.217761	Sulfotransferase family protein OS=Nocardiopsis alba (strain ATCC BAA-2165 / BE74) GN=B005_4243 PE=4 SV=1	GO:0003674,GO:0003824,GO:0008150,GO:0008152,GO:0016740
Smic40100	0.00177402	-0.30489	Pentatricopeptide repeat-containing protein At2g31400, chloroplastic OS=Arabidopsis thaliana GN=At2g31400 PE=2 SV=1	GO:0003674,GO:0003676,GO:0003677,GO:0005488,GO:0005575,GO:0007165,GO:0008150,GO:0009507,GO:0009536,GO:0009987,GO:0010019,GO:0031930,GO:0043226,GO:0043227,GO:0043229,GO:0043231,GO:0044424,GO:0044444,GO:0044464,GO:0050789,GO:0050794,GO:0050896,GO:0051716,GO:0065007,GO:0097159,GO:1901363
Smic24900	0.00178842	-0.480709	Lissencephaly-1 homolog OS=Trichoplax adhaerens GN=TRIADDRAFT_50647 PE=3 SV=1	GO:0000132,GO:0000226,GO:0000280,GO:0003674,GO:0005488,GO:0005515,GO:0005575,GO:0005737,GO:0005815,GO:0005856,GO:0005874,GO:0005875,GO:0006810,GO:0006928,GO:0006996,GO:0007010,GO:0007017,GO:0007049,GO:0007067,GO:0008150,GO:0009987,GO:0016043,GO:0022402,GO:0032991,GO:0040001,GO:0043226,GO:0043228,GO:0043229,GO:0043232,GO:0043234,GO:0044422,GO:0044424,GO:0044430,GO:0044446,GO:0044464,GO:0044699,GO:…
Smic34419	0.00179162	-0.32888	Fucoxanthin-chlorophyll a-c binding protein B, chloroplastic OS=Phaeodactylum tricornutum GN=FCPB PE=3 SV=1	GO:0003674,GO:0005488,GO:0005575,GO:0006091,GO:0006464,GO:0008150,GO:0008152,GO:0009507,GO:0009521,GO:0009523,GO:0009535,GO:0009536,GO:0009579,GO:0009765,GO:0009987,GO:0015979,GO:0016020,GO:0016021,GO:0016168,GO:0018298,GO:0019538,GO:0030076,GO:0032991,GO:0034357,GO:0036211,GO:0042651,GO:0043170,GO:0043226,GO:0043227,GO:0043229,GO:0043231,GO:0043234,GO:0043412,GO:0044237,GO:0044238,GO:0044260,GO:…
Smic43685	0.00179643	0.622025	hypothetical protein EMIHUDRAFT_103541 [Emiliania huxleyi CCMP1516] >gi|485616815|gb|EOD14068.1| hypothetical protein EMIHUDRAFT_103541 [Emiliania huxleyi CCMP1516]
Smic8728	0.00179643	-0.258725	Myosin heavy chain kinase C OS=Dictyostelium discoideum GN=mhkC PE=1 SV=1	GO:0000166,GO:0000281,GO:0000910,GO:0001882,GO:0001883,GO:0003674,GO:0003824,GO:0004672,GO:0004674,GO:0004683,GO:0005488,GO:0005515,GO:0005524,GO:0005575,GO:0005737,GO:0005826,GO:0005938,GO:0006464,GO:0006468,GO:0006793,GO:0006796,GO:0006996,GO:0007010,GO:0008092,GO:0008150,GO:0008152,GO:0009987,GO:0016020,GO:0016043,GO:0016301,GO:0016310,GO:0016740,GO:0016772,GO:0016773,GO:0016905,GO:0017022,GO:…
Smic43807	0.00179643	0.212524	TM2 domain-containing protein C41D11.9 OS=Caenorhabditis elegans GN=C41D11.9 PE=3 SV=1	GO:0005575,GO:0016020,GO:0016021,GO:0044425
Smic47789	0.00179643	-0.401753
Smic4867	0.0018157	0.189174	Tankyrase OS=Drosophila melanogaster GN=Tnks PE=1 SV=1	GO:0003674,GO:0003824,GO:0003950,GO:0005488,GO:0005515,GO:0005975,GO:0006464,GO:0006471,GO:0006486,GO:0007423,GO:0007444,GO:0008150,GO:0008152,GO:0009987,GO:0016740,GO:0016757,GO:0016763,GO:0019538,GO:0022416,GO:0032502,GO:0035220,GO:0036211,GO:0043170,GO:0043254,GO:0043412,GO:0043413,GO:0044087,GO:0044237,GO:0044238,GO:0044260,GO:0044267,GO:0044699,GO:0044710,GO:0044723,GO:0044763,GO:0044767,GO:…
Smic32588	0.00183106	0.915971	Sodium-dependent phosphate transport protein 2A OS=Oryctolagus cuniculus GN=SLC34A1 PE=2 SV=1	GO:0003674,GO:0005215,GO:0005575,GO:0006810,GO:0006811,GO:0006812,GO:0006814,GO:0006817,GO:0006820,GO:0008150,GO:0008509,GO:0009987,GO:0010035,GO:0010038,GO:0010288,GO:0015075,GO:0015103,GO:0015114,GO:0015291,GO:0015293,GO:0015321,GO:0015672,GO:0015698,GO:0016020,GO:0016021,GO:0022804,GO:0022857,GO:0022891,GO:0022892,GO:0030001,GO:0042221,GO:0042592,GO:0044341,GO:0044425,GO:0044699,GO:0044763,GO:…
Smic34444	0.00185465	0.319249	hypothetical protein LOTGIDRAFT_94722, partial [Lottia gigantea]
Smic43153	0.00185484	0.282733	Developmentally-regulated G-protein 1 OS=Arabidopsis thaliana GN=DRG1 PE=1 SV=1	GO:0000166,GO:0001882,GO:0001883,GO:0003674,GO:0003824,GO:0003924,GO:0005488,GO:0005525,GO:0005543,GO:0005575,GO:0005737,GO:0006139,GO:0006152,GO:0006163,GO:0006184,GO:0006195,GO:0006725,GO:0006753,GO:0006793,GO:0006796,GO:0006807,GO:0008150,GO:0008152,GO:0008289,GO:0009056,GO:0009116,GO:0009117,GO:0009119,GO:0009141,GO:0009143,GO:0009144,GO:0009146,GO:0009150,GO:0009154,GO:0009164,GO:0009166,GO:…
Smic34632	0.00188868	1.16442
Smic21323	0.00188875	-0.25042	Pentatricopeptide repeat-containing protein At2g31400, chloroplastic OS=Arabidopsis thaliana GN=At2g31400 PE=2 SV=1	GO:0003674,GO:0003676,GO:0003677,GO:0005488,GO:0005575,GO:0007165,GO:0008150,GO:0009507,GO:0009536,GO:0009987,GO:0010019,GO:0031930,GO:0043226,GO:0043227,GO:0043229,GO:0043231,GO:0044424,GO:0044444,GO:0044464,GO:0050789,GO:0050794,GO:0050896,GO:0051716,GO:0065007,GO:0097159,GO:1901363
Smic38444	0.00189146	0.198337
Smic30066	0.00189758	0.408663
Smic6756	0.00191656	-0.222395	Protein TIC 20-v, chloroplastic OS=Arabidopsis thaliana GN=TIC20-V PE=2 SV=1	GO:0005575,GO:0006810,GO:0008150,GO:0009507,GO:0009528,GO:0009535,GO:0009536,GO:0009579,GO:0009706,GO:0015031,GO:0016020,GO:0016021,GO:0019866,GO:0031090,GO:0031969,GO:0034357,GO:0042170,GO:0042651,GO:0043226,GO:0043227,GO:0043229,GO:0043231,GO:0044422,GO:0044424,GO:0044425,GO:0044434,GO:0044435,GO:0044436,GO:0044444,GO:0044446,GO:0044464,GO:0045184,GO:0051234,GO:0055035,GO:0071702
Smic34	0.00193171	-0.21292	Probable isocitrate dehydrogenase [NADP], mitochondrial OS=Schizosaccharomyces pombe (strain 972 / ATCC 24843) GN=idp1 PE=3 SV=2	GO:0000166,GO:0000287,GO:0003674,GO:0003824,GO:0004448,GO:0004450,GO:0005488,GO:0005575,GO:0005737,GO:0005739,GO:0006082,GO:0006099,GO:0006102,GO:0006139,GO:0006520,GO:0006536,GO:0006537,GO:0006725,GO:0006732,GO:0006733,GO:0006739,GO:0006740,GO:0006753,GO:0006793,GO:0006796,GO:0006807,GO:0008150,GO:0008152,GO:0008652,GO:0009058,GO:0009064,GO:0009084,GO:0009117,GO:0009987,GO:0016053,GO:0016491,GO:…
Smic8721	0.00195091	-0.337613	Piezo-type mechanosensitive ion channel component 2 OS=Homo sapiens GN=PIEZO2 PE=1 SV=2	GO:0003674,GO:0005215,GO:0005216,GO:0005261,GO:0005575,GO:0006810,GO:0006811,GO:0006812,GO:0008150,GO:0008324,GO:0008381,GO:0009581,GO:0009582,GO:0009605,GO:0009612,GO:0009628,GO:0009987,GO:0015075,GO:0015267,GO:0016020,GO:0016021,GO:0022803,GO:0022833,GO:0022836,GO:0022838,GO:0022857,GO:0022891,GO:0022892,GO:0034220,GO:0042391,GO:0044425,GO:0044699,GO:0044763,GO:0044765,GO:0050896,GO:0050906,GO:…
Smic28341	0.00197292	-0.226399	V-type proton ATPase 16 kDa proteolipid subunit OS=Pleurochrysis carterae GN=VAP PE=2 SV=1	GO:0003674,GO:0005215,GO:0005575,GO:0005773,GO:0005774,GO:0006810,GO:0006811,GO:0006812,GO:0006818,GO:0008150,GO:0008324,GO:0009987,GO:0015075,GO:0015077,GO:0015078,GO:0015672,GO:0015988,GO:0015991,GO:0015992,GO:0016020,GO:0016021,GO:0022857,GO:0022890,GO:0022891,GO:0022892,GO:0031090,GO:0032991,GO:0033177,GO:0033179,GO:0034220,GO:0043226,GO:0043227,GO:0043229,GO:0043231,GO:0043234,GO:0044422,GO:…
Smic25866	0.00198606	-0.48663	High affinity nitrate transporter 2.5 OS=Arabidopsis thaliana GN=NRT2.5 PE=2 SV=1	GO:0005575,GO:0005886,GO:0006082,GO:0006807,GO:0006810,GO:0008150,GO:0008152,GO:0009987,GO:0016020,GO:0016021,GO:0042126,GO:0042128,GO:0043436,GO:0044237,GO:0044281,GO:0044425,GO:0044464,GO:0044699,GO:0044710,GO:0044763,GO:0044765,GO:0051234,GO:0055085,GO:0071704,GO:0071941,GO:2001057
Smic22117	0.00200293	-0.243735	Zinc finger CCCH domain-containing protein 37 OS=Arabidopsis thaliana GN=HUA1 PE=1 SV=1	GO:0001709,GO:0003006,GO:0003674,GO:0003676,GO:0003677,GO:0003723,GO:0005488,GO:0005575,GO:0005634,GO:0006139,GO:0006355,GO:0006396,GO:0006397,GO:0006725,GO:0006807,GO:0007275,GO:0008150,GO:0008152,GO:0009791,GO:0009889,GO:0009908,GO:0009987,GO:0010468,GO:0010556,GO:0016070,GO:0016071,GO:0016604,GO:0016607,GO:0019219,GO:0019222,GO:0022414,GO:0030154,GO:0031323,GO:0031326,GO:0032501,GO:0032502,GO:…
Smic18817	0.00200293	0.327561
Smic23022	0.00200293	-0.284561	Sodium channel protein type 10 subunit alpha OS=Canis familiaris GN=SCN10A PE=2 SV=1	GO:0001518,GO:0003008,GO:0003674,GO:0005215,GO:0005216,GO:0005244,GO:0005248,GO:0005261,GO:0005272,GO:0005575,GO:0006810,GO:0006811,GO:0006812,GO:0006814,GO:0007600,GO:0008150,GO:0008324,GO:0009987,GO:0015075,GO:0015077,GO:0015081,GO:0015267,GO:0015672,GO:0016020,GO:0016021,GO:0019233,GO:0022803,GO:0022832,GO:0022836,GO:0022838,GO:0022843,GO:0022857,GO:0022890,GO:0022891,GO:0022892,GO:0030001,GO:…
Smic42578	0.00202573	0.277374	Cocaine esterase OS=Rhodococcus sp. (strain MB1 Bresler) GN=cocE PE=1 SV=1	GO:0003674,GO:0003824,GO:0004177,GO:0005575,GO:0005737,GO:0006508,GO:0006807,GO:0008150,GO:0008152,GO:0008233,GO:0008238,GO:0008239,GO:0009056,GO:0009820,GO:0009822,GO:0009987,GO:0016787,GO:0017144,GO:0019538,GO:0034641,GO:0042737,GO:0043170,GO:0044237,GO:0044238,GO:0044248,GO:0044270,GO:0044424,GO:0044464,GO:0046448,GO:0046483,GO:0046700,GO:0050783,GO:0050784,GO:0070011,GO:0071704,GO:1901360,GO:…
Smic18278	0.00202841	-0.304843
Smic1936	0.00203975	0.220386	Carbohydrate-binding domain-containing protein C2E1P3.05c OS=Schizosaccharomyces pombe (strain 972 / ATCC 24843) GN=SPAC2E1P3.05c PE=4 SV=1	GO:0001871,GO:0003674,GO:0003824,GO:0004553,GO:0005488,GO:0005575,GO:0005576,GO:0005975,GO:0005976,GO:0008150,GO:0008152,GO:0009986,GO:0009987,GO:0016787,GO:0016798,GO:0030246,GO:0030247,GO:0030248,GO:0043170,GO:0044237,GO:0044238,GO:0044260,GO:0044262,GO:0044264,GO:0044464,GO:0046379,GO:0071704
Smic43462	0.00203975	-0.334336
Smic14577	0.00203975	-0.501057	Putative uncharacterized protein OS=Aureococcus anophagefferens GN=AURANDRAFT_65993 PE=4 SV=1	GO:0003674,GO:0003824,GO:0008150,GO:0008152,GO:0016740,GO:0016757
Smic42121	0.00203975	0.645411
Smic23472	0.00205187	0.195883	Uncharacterized peptidase C1-like protein L477 OS=Acanthamoeba polyphaga mimivirus GN=MIMI_L477 PE=3 SV=1	GO:0003674,GO:0003824,GO:0006508,GO:0008150,GO:0008152,GO:0008233,GO:0008234,GO:0016787,GO:0019538,GO:0043170,GO:0044238,GO:0070011,GO:0071704
Smic34268	0.00205187	-0.222719
Smic7827	0.00205187	0.321451	60S ribosomal protein L23-B OS=Saccharomyces cerevisiae (strain ATCC 204508 / S288c) GN=RPL23B PE=1 SV=1	GO:0002181,GO:0003674,GO:0003735,GO:0005198,GO:0005575,GO:0005634,GO:0005737,GO:0005829,GO:0005840,GO:0006412,GO:0008150,GO:0008152,GO:0009058,GO:0009059,GO:0009987,GO:0015934,GO:0019538,GO:0022625,GO:0030529,GO:0032991,GO:0034645,GO:0043170,GO:0043226,GO:0043227,GO:0043228,GO:0043229,GO:0043231,GO:0043232,GO:0044237,GO:0044238,GO:0044249,GO:0044260,GO:0044267,GO:0044391,GO:0044422,GO:0044424,GO:…
Smic8769	0.00206749	-0.237624	General vesicular transport factor p115 OS=Mus musculus GN=Uso1 PE=1 SV=2	GO:0000139,GO:0003674,GO:0005215,GO:0005488,GO:0005515,GO:0005575,GO:0005737,GO:0005783,GO:0005794,GO:0005795,GO:0005829,GO:0006810,GO:0006886,GO:0006888,GO:0006906,GO:0006996,GO:0008150,GO:0008565,GO:0009987,GO:0012506,GO:0012507,GO:0015031,GO:0016020,GO:0016043,GO:0016050,GO:0016192,GO:0016482,GO:0022406,GO:0022892,GO:0030658,GO:0030659,GO:0030662,GO:0031090,GO:0043226,GO:0043227,GO:0043229,GO:…
Smic41170	0.00206749	0.398716
Smic25736	0.00209722	-0.496168	Interferon-induced guanylate-binding protein 1 OS=Chlorocebus aethiops GN=GBP1 PE=2 SV=1	GO:0000139,GO:0000166,GO:0001882,GO:0001883,GO:0002252,GO:0002376,GO:0003674,GO:0003824,GO:0003924,GO:0005488,GO:0005525,GO:0005575,GO:0005576,GO:0005737,GO:0005794,GO:0006139,GO:0006152,GO:0006163,GO:0006184,GO:0006195,GO:0006725,GO:0006753,GO:0006793,GO:0006796,GO:0006807,GO:0006950,GO:0006952,GO:0008150,GO:0008152,GO:0009056,GO:0009116,GO:0009117,GO:0009119,GO:0009141,GO:0009143,GO:0009144,GO:…
Smic39851	0.0021027	-0.249798	SUN domain-containing protein 1 OS=Homo sapiens GN=SUN1 PE=1 SV=3	GO:0002080,GO:0003674,GO:0005488,GO:0005515,GO:0005521,GO:0005575,GO:0005634,GO:0005635,GO:0005637,GO:0005639,GO:0005737,GO:0006996,GO:0006997,GO:0006998,GO:0007010,GO:0008150,GO:0009987,GO:0012506,GO:0016020,GO:0016021,GO:0016043,GO:0019866,GO:0030659,GO:0030667,GO:0031090,GO:0031301,GO:0031965,GO:0031967,GO:0031975,GO:0032507,GO:0032991,GO:0034993,GO:0043226,GO:0043227,GO:0043229,GO:0043231,GO:…
Smic41734	0.00211974	0.257373
Smic41176	0.00213387	-0.524272	Tyrocidine synthase 1 OS=Brevibacillus parabrevis GN=tycA PE=1 SV=2	GO:0000166,GO:0001882,GO:0001883,GO:0003674,GO:0003824,GO:0005488,GO:0005524,GO:0008150,GO:0008152,GO:0009058,GO:0009987,GO:0016853,GO:0016854,GO:0016855,GO:0016874,GO:0016999,GO:0017000,GO:0017076,GO:0017144,GO:0030554,GO:0032549,GO:0032550,GO:0032553,GO:0032555,GO:0032559,GO:0035639,GO:0036094,GO:0036361,GO:0043167,GO:0043168,GO:0044237,GO:0044249,GO:0047462,GO:0047661,GO:0097159,GO:0097367,GO:…
Smic44493	0.0021388	-0.189039	Sterol 24-C-methyltransferase OS=Magnaporthe oryzae (strain Y34) GN=ERG6 PE=2 SV=1	GO:0003674,GO:0003824,GO:0003838,GO:0006066,GO:0006629,GO:0006694,GO:0008150,GO:0008152,GO:0008168,GO:0008169,GO:0008202,GO:0008610,GO:0008757,GO:0009058,GO:0016125,GO:0016126,GO:0016740,GO:0016741,GO:0032259,GO:0044238,GO:0044281,GO:0044283,GO:0044699,GO:0044710,GO:0044711,GO:0046165,GO:0071704,GO:1901360,GO:1901362,GO:1901576,GO:1901615,GO:1901617
Smic32439	0.00215021	0.593232
Smic16524	0.00216309	0.271051	DNA polymerase eta OS=Arabidopsis thaliana GN=POLH PE=1 SV=1	GO:0003674,GO:0003676,GO:0003677,GO:0003684,GO:0003824,GO:0003887,GO:0005488,GO:0005515,GO:0005575,GO:0005634,GO:0005975,GO:0005996,GO:0006139,GO:0006259,GO:0006260,GO:0006261,GO:0006281,GO:0006301,GO:0006725,GO:0006807,GO:0006950,GO:0006974,GO:0008150,GO:0008152,GO:0009058,GO:0009059,GO:0009314,GO:0009411,GO:0009416,GO:0009628,GO:0009650,GO:0009987,GO:0010224,GO:0016740,GO:0016772,GO:0016779,GO:…
Smic26252	0.00217073	-0.258863	Actin OS=Fucus vesiculosus PE=2 SV=1	GO:0000166,GO:0001882,GO:0001883,GO:0003674,GO:0005488,GO:0005524,GO:0005575,GO:0005737,GO:0005856,GO:0017076,GO:0030554,GO:0032549,GO:0032550,GO:0032553,GO:0032555,GO:0032559,GO:0035639,GO:0036094,GO:0043167,GO:0043168,GO:0043226,GO:0043228,GO:0043229,GO:0043232,GO:0044424,GO:0044464,GO:0097159,GO:0097367,GO:1901265,GO:1901363
Smic31981	0.00217079	0.196698	Glutamate--tRNA ligase, chloroplastic/mitochondrial OS=Nicotiana tabacum PE=2 SV=1	GO:0000049,GO:0000166,GO:0001882,GO:0001883,GO:0003674,GO:0003676,GO:0003723,GO:0003824,GO:0004812,GO:0004818,GO:0005488,GO:0005524,GO:0005575,GO:0005737,GO:0005739,GO:0006082,GO:0006139,GO:0006399,GO:0006412,GO:0006418,GO:0006424,GO:0006520,GO:0006725,GO:0006807,GO:0008150,GO:0008152,GO:0009058,GO:0009059,GO:0009507,GO:0009536,GO:0009987,GO:0016070,GO:0016874,GO:0016875,GO:0016876,GO:0017076,GO:…
Smic43521	0.00217079	-0.242886	Metal resistance protein YCF1 OS=Saccharomyces cerevisiae (strain ATCC 204508 / S288c) GN=YCF1 PE=1 SV=2	GO:0000166,GO:0000329,GO:0001882,GO:0001883,GO:0003674,GO:0003824,GO:0005215,GO:0005310,GO:0005342,GO:0005488,GO:0005524,GO:0005575,GO:0005773,GO:0005774,GO:0006139,GO:0006152,GO:0006163,GO:0006195,GO:0006200,GO:0006725,GO:0006753,GO:0006793,GO:0006796,GO:0006807,GO:0006810,GO:0006811,GO:0006820,GO:0006835,GO:0006996,GO:0007033,GO:0008150,GO:0008152,GO:0008509,GO:0008514,GO:0009056,GO:0009116,GO:…
Smic19852	0.0021952	-0.268518	E3 ubiquitin-protein ligase HERC2 OS=Homo sapiens GN=HERC2 PE=1 SV=2	GO:0003674,GO:0003824,GO:0004842,GO:0005085,GO:0005488,GO:0005515,GO:0005575,GO:0005634,GO:0005737,GO:0005743,GO:0005814,GO:0005856,GO:0006139,GO:0006140,GO:0006259,GO:0006281,GO:0006464,GO:0006725,GO:0006807,GO:0006810,GO:0006886,GO:0006950,GO:0006974,GO:0007276,GO:0007283,GO:0008150,GO:0008152,GO:0008270,GO:0009118,GO:0009894,GO:0009987,GO:0015031,GO:0016020,GO:0016567,GO:0016740,GO:0016874,GO:…
Smic18161	0.00219682	-0.350036	Fucoxanthin-chlorophyll a-c binding protein B, chloroplastic OS=Macrocystis pyrifera GN=FCPB PE=2 SV=1	GO:0003674,GO:0005488,GO:0005575,GO:0006091,GO:0006464,GO:0008150,GO:0008152,GO:0009507,GO:0009521,GO:0009523,GO:0009535,GO:0009536,GO:0009579,GO:0009765,GO:0009987,GO:0015979,GO:0016020,GO:0016021,GO:0016168,GO:0018298,GO:0019538,GO:0030076,GO:0032991,GO:0034357,GO:0036211,GO:0042651,GO:0043170,GO:0043226,GO:0043227,GO:0043229,GO:0043231,GO:0043234,GO:0043412,GO:0044237,GO:0044238,GO:0044260,GO:…
Smic26897	0.00219808	0.279345	Potassium/sodium hyperpolarization-activated cyclic nucleotide-gated channel 1 OS=Homo sapiens GN=HCN1 PE=2 SV=3	GO:0000166,GO:0003674,GO:0005215,GO:0005216,GO:0005217,GO:0005221,GO:0005222,GO:0005244,GO:0005248,GO:0005249,GO:0005261,GO:0005267,GO:0005272,GO:0005488,GO:0005575,GO:0005886,GO:0005887,GO:0006810,GO:0006811,GO:0006812,GO:0006813,GO:0006814,GO:0007154,GO:0007267,GO:0007268,GO:0008104,GO:0008105,GO:0008150,GO:0008324,GO:0009719,GO:0009987,GO:0010033,GO:0010243,GO:0014070,GO:0014074,GO:0015075,GO:…
Smic48311	0.0022097	-0.999999	Adenine/guanine permease AZG1 OS=Arabidopsis thaliana GN=AZG1 PE=2 SV=1	GO:0003674,GO:0005215,GO:0005345,GO:0005575,GO:0006810,GO:0006863,GO:0008150,GO:0009987,GO:0015205,GO:0015851,GO:0015853,GO:0015854,GO:0015932,GO:0016020,GO:0016021,GO:0022857,GO:0022891,GO:0022892,GO:0044425,GO:0044699,GO:0044763,GO:0044765,GO:0051234,GO:0055085,GO:0071702,GO:0071705
Smic5658	0.00222074	0.421308
Smic9815	0.002227	-0.364456	Probable serine/threonine-protein kinase DDB_G0267514 OS=Dictyostelium discoideum GN=DDB_G0267514 PE=3 SV=1	GO:0000166,GO:0001882,GO:0001883,GO:0003674,GO:0003824,GO:0004672,GO:0004674,GO:0005488,GO:0005524,GO:0005575,GO:0006464,GO:0006468,GO:0006793,GO:0006796,GO:0008150,GO:0008152,GO:0009987,GO:0016301,GO:0016310,GO:0016740,GO:0016772,GO:0016773,GO:0017076,GO:0019538,GO:0030554,GO:0032549,GO:0032550,GO:0032553,GO:0032555,GO:0032559,GO:0035639,GO:0036094,GO:0036211,GO:0043167,GO:0043168,GO:0043170,GO:…
Smic14664	0.002227	0.248239	Vesicle-fusing ATPase OS=Arabidopsis thaliana GN=NSF PE=2 SV=2	GO:0000166,GO:0001882,GO:0001883,GO:0003674,GO:0003824,GO:0005488,GO:0005515,GO:0005524,GO:0005575,GO:0005737,GO:0005773,GO:0005794,GO:0005886,GO:0005911,GO:0006810,GO:0008150,GO:0008152,GO:0009506,GO:0015031,GO:0016020,GO:0016192,GO:0016462,GO:0016787,GO:0016817,GO:0016818,GO:0017076,GO:0017111,GO:0030054,GO:0030554,GO:0032549,GO:0032550,GO:0032553,GO:0032555,GO:0032559,GO:0035639,GO:0036094,GO:…
Smic2767	0.002227	-0.522442	RING-box protein 1 OS=Salmo salar GN=rbx1 PE=2 SV=2	GO:0000151,GO:0003674,GO:0003824,GO:0004842,GO:0005488,GO:0005575,GO:0005634,GO:0005737,GO:0006464,GO:0006508,GO:0006511,GO:0006513,GO:0006950,GO:0008150,GO:0008152,GO:0008270,GO:0009056,GO:0009057,GO:0009987,GO:0010498,GO:0016567,GO:0016740,GO:0016874,GO:0016879,GO:0016881,GO:0019005,GO:0019538,GO:0019787,GO:0019788,GO:0019941,GO:0030163,GO:0031146,GO:0031461,GO:0031463,GO:0031464,GO:0031465,GO:…
Smic10017	0.002227	-0.209749	Ribonucleoside-diphosphate reductase large subunit OS=Plasmodium falciparum (isolate Dd2) GN=RNR1 PE=2 SV=1	GO:0000166,GO:0001882,GO:0001883,GO:0003674,GO:0003824,GO:0004748,GO:0005488,GO:0005524,GO:0005575,GO:0005971,GO:0006139,GO:0006259,GO:0006260,GO:0006725,GO:0006753,GO:0006793,GO:0006796,GO:0006807,GO:0008150,GO:0008152,GO:0009058,GO:0009059,GO:0009117,GO:0009165,GO:0009262,GO:0009263,GO:0009987,GO:0016491,GO:0016725,GO:0016728,GO:0017076,GO:0018130,GO:0019438,GO:0019637,GO:0030554,GO:0032549,GO:…
Smic20543	0.00223778	0.256272
Smic29209	0.00224431	0.199162
Smic37968	0.00224548	-0.21785	ABC transporter G family member 15 OS=Arabidopsis thaliana GN=ABCG15 PE=2 SV=2	GO:0000166,GO:0001882,GO:0001883,GO:0003674,GO:0003824,GO:0005488,GO:0005524,GO:0005575,GO:0006082,GO:0006139,GO:0006152,GO:0006163,GO:0006195,GO:0006200,GO:0006629,GO:0006631,GO:0006725,GO:0006753,GO:0006793,GO:0006796,GO:0006807,GO:0006810,GO:0008150,GO:0008152,GO:0009056,GO:0009062,GO:0009116,GO:0009117,GO:0009119,GO:0009123,GO:0009125,GO:0009126,GO:0009128,GO:0009141,GO:0009143,GO:0009144,GO:…
Smic40241	0.00224823	-0.216165	60 kDa chaperonin 1 OS=Synechocystis sp. (strain PCC 6803 / Kazusa) GN=groL1 PE=1 SV=4	GO:0000166,GO:0001882,GO:0001883,GO:0003674,GO:0005488,GO:0005515,GO:0005524,GO:0005575,GO:0005737,GO:0006457,GO:0006950,GO:0008150,GO:0008152,GO:0009987,GO:0017076,GO:0019538,GO:0030554,GO:0032549,GO:0032550,GO:0032553,GO:0032555,GO:0032559,GO:0035639,GO:0036094,GO:0042026,GO:0043167,GO:0043168,GO:0043170,GO:0044237,GO:0044238,GO:0044260,GO:0044267,GO:0044424,GO:0044464,GO:0050896,GO:0051082,GO:…
Smic10566	0.00226708	-0.339879	Putative uncharacterized protein OS=Aureococcus anophagefferens GN=AURANDRAFT_66499 PE=4 SV=1	GO:0003674,GO:0003676,GO:0003677,GO:0003682,GO:0005488,GO:0043167,GO:0043169,GO:0046872,GO:0097159,GO:1901363
Smic7201	0.00226945	-0.197225	Argininosuccinate synthase OS=Bradyrhizobium sp. (strain ORS278) GN=argG PE=3 SV=1	GO:0000166,GO:0001882,GO:0001883,GO:0003674,GO:0003824,GO:0004055,GO:0005488,GO:0005515,GO:0005524,GO:0005575,GO:0005737,GO:0006082,GO:0006520,GO:0006525,GO:0006526,GO:0006807,GO:0008150,GO:0008152,GO:0008652,GO:0009058,GO:0009064,GO:0009084,GO:0009987,GO:0016053,GO:0016874,GO:0016879,GO:0017076,GO:0019752,GO:0030554,GO:0032549,GO:0032550,GO:0032553,GO:0032555,GO:0032559,GO:0035639,GO:0036094,GO:…
Smic41027	0.00226991	0.324963	Glutathione gamma-glutamylcysteinyltransferase OS=Schizosaccharomyces pombe (strain 972 / ATCC 24843) GN=SPAC3H1.10 PE=2 SV=1	GO:0003674,GO:0003824,GO:0005488,GO:0005575,GO:0005634,GO:0005737,GO:0005829,GO:0006518,GO:0006807,GO:0008150,GO:0008152,GO:0009058,GO:0009987,GO:0010035,GO:0010038,GO:0016740,GO:0016746,GO:0016755,GO:0016756,GO:0019748,GO:0034641,GO:0042221,GO:0043043,GO:0043167,GO:0043169,GO:0043226,GO:0043227,GO:0043229,GO:0043231,GO:0043603,GO:0043604,GO:0044237,GO:0044249,GO:0044271,GO:0044424,GO:0044444,GO:…
Smic13839	0.00228184	-0.320975	Adenine/guanine permease AZG1 OS=Arabidopsis thaliana GN=AZG1 PE=2 SV=1	GO:0003674,GO:0005215,GO:0005345,GO:0005575,GO:0006810,GO:0006863,GO:0008150,GO:0009987,GO:0015205,GO:0015851,GO:0015853,GO:0015854,GO:0015932,GO:0016020,GO:0016021,GO:0022857,GO:0022891,GO:0022892,GO:0044425,GO:0044699,GO:0044763,GO:0044765,GO:0051234,GO:0055085,GO:0071702,GO:0071705
Smic11408	0.00228677	0.191599	Iron sulfur cluster assembly protein 1, mitochondrial OS=Yarrowia lipolytica (strain CLIB 122 / E 150) GN=ISU1 PE=3 SV=1	GO:0003674,GO:0005488,GO:0005506,GO:0005575,GO:0005739,GO:0005759,GO:0008150,GO:0008152,GO:0009058,GO:0016043,GO:0016226,GO:0022607,GO:0031163,GO:0031974,GO:0043167,GO:0043169,GO:0043226,GO:0043227,GO:0043229,GO:0043231,GO:0043233,GO:0044422,GO:0044424,GO:0044429,GO:0044444,GO:0044446,GO:0044464,GO:0046872,GO:0046914,GO:0051536,GO:0051537,GO:0051540,GO:0070013,GO:0071840
Smic22591	0.00229235	-0.193244	Photosystem I reaction center subunit II OS=Odontella sinensis GN=psaD PE=3 SV=1	GO:0005575,GO:0008150,GO:0008152,GO:0009507,GO:0009521,GO:0009522,GO:0009535,GO:0009536,GO:0009538,GO:0009579,GO:0009987,GO:0015979,GO:0016020,GO:0032991,GO:0034357,GO:0042651,GO:0043226,GO:0043227,GO:0043229,GO:0043231,GO:0043234,GO:0044237,GO:0044422,GO:0044424,GO:0044425,GO:0044434,GO:0044435,GO:0044436,GO:0044444,GO:0044446,GO:0044464,GO:0055035
Smic48777	0.00230233	0.462416
Smic18625	0.002313	0.2434	Adenosine 3'-phospho 5'-phosphosulfate transporter 1 OS=Dictyostelium discoideum GN=slc35b2 PE=3 SV=1	GO:0000139,GO:0005575,GO:0005794,GO:0006810,GO:0006897,GO:0006907,GO:0008150,GO:0009987,GO:0016020,GO:0016021,GO:0016192,GO:0031090,GO:0043226,GO:0043227,GO:0043229,GO:0043231,GO:0044351,GO:0044422,GO:0044424,GO:0044425,GO:0044431,GO:0044444,GO:0044446,GO:0044464,GO:0044699,GO:0044763,GO:0044765,GO:0051234,GO:0055085,GO:0098588
Smic4749	0.00233443	0.281843	unknown protein [Heterocapsa triquetra]
Smic26795	0.00235128	0.200753	Putative sodium-coupled neutral amino acid transporter 10 OS=Mus musculus GN=Slc38a10 PE=2 SV=2	GO:0003674,GO:0005575,GO:0006810,GO:0006811,GO:0006812,GO:0006814,GO:0006820,GO:0006865,GO:0008150,GO:0015672,GO:0015711,GO:0015849,GO:0016020,GO:0016021,GO:0030001,GO:0032502,GO:0044425,GO:0044699,GO:0044765,GO:0044767,GO:0046942,GO:0048856,GO:0051234,GO:0060348,GO:0071702,GO:0071705
Smic10424	0.00235196	-0.301606	Protease Do-like 1, chloroplastic OS=Arabidopsis thaliana GN=DEGP1 PE=1 SV=2	GO:0003674,GO:0003824,GO:0004175,GO:0004252,GO:0005575,GO:0005634,GO:0005975,GO:0005996,GO:0006006,GO:0006007,GO:0006098,GO:0006139,GO:0006508,GO:0006725,GO:0006732,GO:0006733,GO:0006739,GO:0006740,GO:0006753,GO:0006778,GO:0006787,GO:0006790,GO:0006793,GO:0006796,GO:0006807,GO:0006950,GO:0008150,GO:0008152,GO:0008233,GO:0008236,GO:0009056,GO:0009057,GO:0009058,GO:0009117,GO:0009507,GO:0009534,GO:…
Smic40756	0.00237025	0.222236	Endoplasmic reticulum-Golgi intermediate compartment protein 3 OS=Xenopus laevis GN=ergic3 PE=2 SV=1	GO:0005575,GO:0005783,GO:0005789,GO:0005794,GO:0006810,GO:0008150,GO:0016020,GO:0016021,GO:0016192,GO:0031090,GO:0033116,GO:0043226,GO:0043227,GO:0043229,GO:0043231,GO:0044422,GO:0044424,GO:0044425,GO:0044432,GO:0044444,GO:0044446,GO:0044464,GO:0051234,GO:0098588,GO:0098589
Smic269	0.00237025	0.310299	CDPK-related kinase 5 OS=Arabidopsis thaliana GN=CRK5 PE=2 SV=1	GO:0000166,GO:0001882,GO:0001883,GO:0003674,GO:0003824,GO:0004672,GO:0004674,GO:0005488,GO:0005509,GO:0005524,GO:0005575,GO:0006464,GO:0006468,GO:0006793,GO:0006796,GO:0008150,GO:0008152,GO:0009987,GO:0016020,GO:0016301,GO:0016310,GO:0016740,GO:0016772,GO:0016773,GO:0017076,GO:0019538,GO:0030554,GO:0032549,GO:0032550,GO:0032553,GO:0032555,GO:0032559,GO:0035639,GO:0036094,GO:0036211,GO:0043167,GO:…
Smic17071	0.00241417	0.20421
Smic26226	0.00241417	0.266593	ATP-binding cassette sub-family D member 2 OS=Mus musculus GN=Abcd2 PE=2 SV=1	GO:0000038,GO:0000166,GO:0001882,GO:0001883,GO:0003674,GO:0003824,GO:0005215,GO:0005488,GO:0005515,GO:0005524,GO:0005575,GO:0005739,GO:0005777,GO:0005778,GO:0006082,GO:0006139,GO:0006152,GO:0006163,GO:0006195,GO:0006200,GO:0006629,GO:0006631,GO:0006635,GO:0006725,GO:0006753,GO:0006793,GO:0006796,GO:0006807,GO:0006810,GO:0008150,GO:0008152,GO:0009056,GO:0009062,GO:0009116,GO:0009117,GO:0009119,GO:…
Smic5752	0.00242401	-0.346705	Probable plastid-lipid-associated protein 12, chloroplastic OS=Arabidopsis thaliana GN=PAP12 PE=2 SV=1	GO:0003674,GO:0005198,GO:0005575,GO:0005975,GO:0005996,GO:0006006,GO:0006007,GO:0006098,GO:0006139,GO:0006725,GO:0006732,GO:0006733,GO:0006739,GO:0006740,GO:0006753,GO:0006793,GO:0006796,GO:0006807,GO:0008150,GO:0008152,GO:0009056,GO:0009117,GO:0009507,GO:0009526,GO:0009534,GO:0009535,GO:0009536,GO:0009579,GO:0009668,GO:0009941,GO:0009987,GO:0010027,GO:0010287,GO:0016020,GO:0016043,GO:0016052,GO:…
Smic34289	0.00243121	-0.218678	Pyruvate dehydrogenase [NADP(+)], mitochondrial OS=Euglena gracilis GN=PNO PE=1 SV=1	GO:0000166,GO:0003674,GO:0003824,GO:0005488,GO:0005506,GO:0005575,GO:0005739,GO:0006082,GO:0006090,GO:0006091,GO:0008150,GO:0008152,GO:0009987,GO:0010181,GO:0015980,GO:0016491,GO:0016620,GO:0016722,GO:0016723,GO:0016903,GO:0019752,GO:0019842,GO:0022900,GO:0030976,GO:0032553,GO:0032787,GO:0036094,GO:0043167,GO:0043168,GO:0043169,GO:0043226,GO:0043227,GO:0043229,GO:0043231,GO:0043436,GO:0044237,GO:…
Smic38093	0.00243121	0.188911	Amidophosphoribosyltransferase OS=Pseudomonas aeruginosa (strain ATCC 15692 / PAO1 / 1C / PRS 101 / LMG 12228) GN=purF PE=3 SV=3	GO:0003674,GO:0003824,GO:0004044,GO:0005488,GO:0006082,GO:0006139,GO:0006144,GO:0006163,GO:0006164,GO:0006188,GO:0006189,GO:0006520,GO:0006541,GO:0006725,GO:0006753,GO:0006793,GO:0006796,GO:0006807,GO:0008150,GO:0008152,GO:0009058,GO:0009064,GO:0009112,GO:0009113,GO:0009116,GO:0009117,GO:0009123,GO:0009124,GO:0009126,GO:0009127,GO:0009150,GO:0009152,GO:0009156,GO:0009161,GO:0009165,GO:0009167,GO:…
Smic33672	0.00243424	-0.286933	UDP-galactose translocator 1 OS=Caenorhabditis elegans GN=ugtp-1 PE=3 SV=2	GO:0000139,GO:0003674,GO:0005215,GO:0005338,GO:0005351,GO:0005402,GO:0005575,GO:0005797,GO:0006810,GO:0006811,GO:0006812,GO:0006818,GO:0006862,GO:0008150,GO:0008324,GO:0008509,GO:0008514,GO:0008643,GO:0009987,GO:0015075,GO:0015144,GO:0015215,GO:0015291,GO:0015293,GO:0015294,GO:0015295,GO:0015605,GO:0015672,GO:0015748,GO:0015780,GO:0015931,GO:0015932,GO:0015992,GO:0016020,GO:0016021,GO:0016023,GO:…
Smic27207	0.00243424	-0.899436
Smic31144	0.00243839	0.222818	POC1 centriolar protein homolog B OS=Xenopus tropicalis GN=poc1b PE=2 SV=1	GO:0003008,GO:0003014,GO:0003341,GO:0003351,GO:0005575,GO:0005737,GO:0005856,GO:0006928,GO:0007017,GO:0007018,GO:0008150,GO:0009653,GO:0009987,GO:0016043,GO:0030030,GO:0032501,GO:0032502,GO:0032989,GO:0032990,GO:0043226,GO:0043228,GO:0043229,GO:0043232,GO:0044424,GO:0044464,GO:0044699,GO:0044707,GO:0044763,GO:0044767,GO:0048858,GO:0048869,GO:0060271,GO:0060287,GO:0071840
Smic30237	0.00247782	0.264135	Dinoflagellate viral nucleoprotein DVNP.5 OS=Hematodinium sp. SG-2012 PE=2 SV=1	GO:0005575,GO:0019013,GO:0044423
Smic3450	0.00249209	0.294841	Putative Aado-keto reductase OS=Emiliania huxleyi CCMP1516 GN=EMIHUDRAFT_455647 PE=4 SV=1	GO:0003674,GO:0003824,GO:0008150,GO:0008152,GO:0016491,GO:0044699,GO:0044710,GO:0055114
Smic22996	0.00254513	-0.740995
Smic15602	0.00254513	0.362404	RfeF [Source:UniProtKB/TrEMBLAcc:Q8J174] OS=Emericella nidulans (strain FGSC A4 / ATCC 38163 / CBS 112.46 / NRRL 194 / M139) GN=ANIA_02012 PE=4 SV=1	GO:0003674,GO:0005575,GO:0005576,GO:0008150
Smic15334	0.00255444	-0.209027	Uncharacterized protein (Fragment) OS=Thalassiosira oceanica GN=THAOC_31896 PE=4 SV=1	GO:0005575,GO:0005856,GO:0006810,GO:0006897,GO:0006909,GO:0008150,GO:0016192,GO:0043226,GO:0043228,GO:0043229,GO:0043232,GO:0044424,GO:0044464,GO:0044699,GO:0044765,GO:0051234
Smic28723	0.00255943	-4.7496	Tubulin alpha chain OS=Daucus carota GN=TBA PE=2 SV=1	GO:0000166,GO:0001882,GO:0001883,GO:0003674,GO:0003824,GO:0003924,GO:0005198,GO:0005200,GO:0005488,GO:0005525,GO:0005575,GO:0005737,GO:0005856,GO:0005874,GO:0006139,GO:0006152,GO:0006163,GO:0006184,GO:0006195,GO:0006461,GO:0006725,GO:0006753,GO:0006793,GO:0006796,GO:0006807,GO:0007017,GO:0008150,GO:0008152,GO:0009056,GO:0009116,GO:0009117,GO:0009119,GO:0009141,GO:0009143,GO:0009144,GO:0009146,GO:…
Smic13196	0.00259851	0.379783
Smic22202	0.00261406	0.206592	Intraflagellar transport protein 172 homolog OS=Danio rerio GN=ift172 PE=2 SV=1	GO:0001822,GO:0005575,GO:0005929,GO:0007275,GO:0008150,GO:0009653,GO:0009966,GO:0009987,GO:0010646,GO:0010927,GO:0016043,GO:0022607,GO:0023051,GO:0030030,GO:0030031,GO:0032006,GO:0032501,GO:0032502,GO:0032989,GO:0032990,GO:0042384,GO:0042995,GO:0043226,GO:0043227,GO:0044464,GO:0044699,GO:0044707,GO:0044763,GO:0044767,GO:0044782,GO:0045494,GO:0048513,GO:0048583,GO:0048646,GO:0048793,GO:0048856,GO:…
Smic13915	0.00261965	-0.644189	Protein flp OS=Staphylococcus aureus (strain COL) GN=flp PE=4 SV=1	GO:0005575,GO:0005886,GO:0016020,GO:0016021,GO:0044425,GO:0044464
Smic21035	0.00262424	-0.202209	Type-3 glutamine synthetase OS=Dictyostelium discoideum GN=glnA3 PE=1 SV=1	GO:0000166,GO:0001882,GO:0001883,GO:0003674,GO:0003824,GO:0004356,GO:0005488,GO:0005524,GO:0005575,GO:0006807,GO:0006810,GO:0006897,GO:0006907,GO:0008150,GO:0008152,GO:0009605,GO:0009607,GO:0009617,GO:0016023,GO:0016192,GO:0016211,GO:0016874,GO:0016879,GO:0016880,GO:0017076,GO:0030139,GO:0030554,GO:0031410,GO:0031982,GO:0031988,GO:0032549,GO:0032550,GO:0032553,GO:0032555,GO:0032559,GO:0035639,GO:…
Smic30085	0.00262821	-0.193693	Sister chromatid cohesion protein PDS5 homolog A OS=Rattus norvegicus GN=Pds5a PE=2 SV=1	GO:0000280,GO:0000785,GO:0005575,GO:0005634,GO:0005886,GO:0006275,GO:0006996,GO:0007049,GO:0007067,GO:0008150,GO:0008156,GO:0009889,GO:0009890,GO:0009892,GO:0009987,GO:0010556,GO:0010558,GO:0010605,GO:0016020,GO:0016043,GO:0019219,GO:0019222,GO:0022402,GO:0031323,GO:0031324,GO:0031326,GO:0031327,GO:0043226,GO:0043227,GO:0043229,GO:0043231,GO:0044422,GO:0044424,GO:0044427,GO:0044446,GO:0044464,GO:…
Smic42120	0.00263997	0.18771	Starch binding domain protein OS=Synechococcus sp. (strain JA-3-3Ab) GN=CYA_2183 PE=4 SV=1	GO:0001871,GO:0003674,GO:0003824,GO:0005488,GO:0008150,GO:0008152,GO:0016787,GO:0030246,GO:0030247,GO:2001070
Smic7593	0.00263997	0.1966	60S ribosomal protein L19 OS=Drosophila melanogaster GN=RpL19 PE=1 SV=2	GO:0000022,GO:0003674,GO:0003735,GO:0005198,GO:0005575,GO:0005622,GO:0005840,GO:0006412,GO:0006996,GO:0007017,GO:0008150,GO:0008152,GO:0009058,GO:0009059,GO:0009987,GO:0016043,GO:0019538,GO:0022402,GO:0030529,GO:0031023,GO:0032991,GO:0034645,GO:0043170,GO:0043226,GO:0043228,GO:0043229,GO:0043232,GO:0044237,GO:0044238,GO:0044249,GO:0044260,GO:0044267,GO:0044424,GO:0044444,GO:0044464,GO:0044699,GO:…
Smic40147	0.00264283	-0.311305	DNA topoisomerase 3-beta-1 OS=Mus musculus GN=Top3b PE=2 SV=1	GO:0000793,GO:0003674,GO:0003676,GO:0003677,GO:0003824,GO:0003916,GO:0003917,GO:0005488,GO:0005575,GO:0005694,GO:0006139,GO:0006259,GO:0006265,GO:0006725,GO:0006807,GO:0007059,GO:0008150,GO:0008152,GO:0009987,GO:0016853,GO:0034641,GO:0043170,GO:0043226,GO:0043228,GO:0043229,GO:0043232,GO:0044237,GO:0044238,GO:0044260,GO:0044424,GO:0044464,GO:0044699,GO:0044763,GO:0046483,GO:0071103,GO:0071704,GO:…
Smic34386	0.00265268	-0.244654	Dicer-like protein 1 OS=Aspergillus oryzae (strain ATCC 42149 / RIB 40) GN=dcl1 PE=3 SV=2	GO:0000166,GO:0001882,GO:0001883,GO:0002252,GO:0002376,GO:0002682,GO:0002697,GO:0002831,GO:0003674,GO:0003676,GO:0003677,GO:0003723,GO:0003824,GO:0004386,GO:0004518,GO:0004519,GO:0004521,GO:0004525,GO:0004540,GO:0005488,GO:0005524,GO:0006139,GO:0006396,GO:0006725,GO:0006807,GO:0006950,GO:0006952,GO:0008150,GO:0008152,GO:0009605,GO:0009607,GO:0009615,GO:0009987,GO:0016070,GO:0016462,GO:0016787,GO:…
Smic2509	0.00265268	0.189803	Uncharacterized protein RSN1 OS=Saccharomyces cerevisiae (strain ATCC 204508 / S288c) GN=RSN1 PE=1 SV=1	GO:0003674,GO:0005575,GO:0006810,GO:0006811,GO:0006892,GO:0006893,GO:0008150,GO:0016020,GO:0016021,GO:0016192,GO:0016482,GO:0044425,GO:0044699,GO:0044765,GO:0046907,GO:0048193,GO:0051234,GO:0051649,GO:1902582
Smic10877	0.00265268	0.262467
Smic26937	0.00265268	0.182893	60S ribosomal protein L17 OS=Rattus norvegicus GN=Rpl17 PE=2 SV=3	GO:0003674,GO:0003735,GO:0005198,GO:0005575,GO:0005622,GO:0005840,GO:0006412,GO:0008150,GO:0008152,GO:0009058,GO:0009059,GO:0009987,GO:0015934,GO:0019538,GO:0030529,GO:0032991,GO:0034645,GO:0043170,GO:0043226,GO:0043228,GO:0043229,GO:0043232,GO:0044237,GO:0044238,GO:0044249,GO:0044260,GO:0044267,GO:0044391,GO:0044422,GO:0044424,GO:0044444,GO:0044446,GO:0044464,GO:0071704,GO:1901576
Smic39482	0.00265268	-0.301279	CMP-sialic acid transporter 3 OS=Arabidopsis thaliana GN=UTR6 PE=2 SV=1	GO:0000139,GO:0003674,GO:0005215,GO:0005342,GO:0005351,GO:0005402,GO:0005575,GO:0005794,GO:0006810,GO:0006811,GO:0006812,GO:0006818,GO:0006820,GO:0008150,GO:0008324,GO:0008509,GO:0008514,GO:0008643,GO:0015075,GO:0015136,GO:0015144,GO:0015291,GO:0015293,GO:0015294,GO:0015295,GO:0015672,GO:0015711,GO:0015739,GO:0015849,GO:0015992,GO:0016020,GO:0016021,GO:0022804,GO:0022857,GO:0022891,GO:0022892,GO:…
Smic34278	0.00265268	0.320417
Smic36916	0.00265268	-0.664163	Xin actin-binding repeat-containing protein 1 OS=Cricetulus griseus GN=I79_013222 PE=4 SV=1	GO:0003674,GO:0003779,GO:0005488,GO:0005515,GO:0005575,GO:0006996,GO:0007010,GO:0008092,GO:0008150,GO:0009987,GO:0016043,GO:0030029,GO:0030036,GO:0030054,GO:0044699,GO:0044763,GO:0071840,GO:1902589
Smic34995	0.00265268	-0.387742	predicted protein [Nematostella vectensis] >gi|156219157|gb|EDO40043.1| predicted protein [Nematostella vectensis]
Smic36011	0.00265825	-0.285487	Pentatricopeptide repeat-containing protein At1g09900 OS=Arabidopsis thaliana GN=At1g09900 PE=2 SV=1	GO:0003674,GO:0005575,GO:0016020
Smic22203	0.00267769	-0.246001	Intraflagellar transport protein 172 OS=Chlamydomonas reinhardtii GN=IFT172 PE=1 SV=1	GO:0005575,GO:0005737,GO:0005815,GO:0005856,GO:0005929,GO:0007275,GO:0008150,GO:0030992,GO:0031514,GO:0032501,GO:0032502,GO:0032991,GO:0036064,GO:0042995,GO:0043226,GO:0043227,GO:0043228,GO:0043229,GO:0043232,GO:0043234,GO:0044422,GO:0044424,GO:0044430,GO:0044441,GO:0044446,GO:0044463,GO:0044464,GO:0044699,GO:0044707,GO:0044767
Smic1154	0.00268748	-0.36029
Smic36262	0.00272488	-0.316547	Uncharacterized protein sll0005 OS=Synechocystis sp. (strain PCC 6803 / Kazusa) GN=sll0005 PE=3 SV=1	GO:0000166,GO:0001882,GO:0001883,GO:0003674,GO:0003824,GO:0004672,GO:0005488,GO:0005524,GO:0006464,GO:0006468,GO:0006793,GO:0006796,GO:0008150,GO:0008152,GO:0009987,GO:0016301,GO:0016310,GO:0016740,GO:0016772,GO:0016773,GO:0017076,GO:0019538,GO:0030554,GO:0032549,GO:0032550,GO:0032553,GO:0032555,GO:0032559,GO:0035639,GO:0036094,GO:0036211,GO:0043167,GO:0043168,GO:0043170,GO:0043412,GO:0044237,GO:…
Smic10684	0.00273271	-0.325689	Pyrophosphate-energized vacuolar membrane proton pump OS=Vigna radiata var. radiata PE=1 SV=4	GO:0003674,GO:0003824,GO:0004427,GO:0005215,GO:0005488,GO:0005575,GO:0005773,GO:0005774,GO:0006810,GO:0006811,GO:0006812,GO:0006818,GO:0008150,GO:0008152,GO:0009678,GO:0009987,GO:0015399,GO:0015405,GO:0015672,GO:0015992,GO:0016020,GO:0016021,GO:0016462,GO:0016787,GO:0016817,GO:0016818,GO:0022804,GO:0022857,GO:0031090,GO:0043167,GO:0043169,GO:0043226,GO:0043227,GO:0043229,GO:0043231,GO:0044422,GO:…
Smic11824	0.00274237	0.571632	Uncharacterized protein OS=Xiphophorus maculatus PE=4 SV=1	GO:0003674,GO:0003676,GO:0005488,GO:0006139,GO:0006259,GO:0006725,GO:0006807,GO:0008150,GO:0008152,GO:0008270,GO:0009987,GO:0015074,GO:0034641,GO:0043167,GO:0043169,GO:0043170,GO:0044237,GO:0044238,GO:0044260,GO:0046483,GO:0046872,GO:0046914,GO:0071704,GO:0090304,GO:0097159,GO:1901360,GO:1901363
Smic31080	0.00275774	0.513266
Smic15823	0.00279741	-0.214996	Aminomethyltransferase, mitochondrial OS=Solanum tuberosum GN=GDCST PE=1 SV=1	GO:0003674,GO:0003824,GO:0004047,GO:0005575,GO:0005576,GO:0005737,GO:0005739,GO:0005840,GO:0006082,GO:0006520,GO:0006544,GO:0006546,GO:0006807,GO:0008150,GO:0008152,GO:0008168,GO:0008483,GO:0009056,GO:0009063,GO:0009069,GO:0009071,GO:0009507,GO:0009526,GO:0009532,GO:0009534,GO:0009536,GO:0009570,GO:0009579,GO:0009941,GO:0009987,GO:0010035,GO:0010038,GO:0016020,GO:0016054,GO:0016740,GO:0016741,GO:…
Smic7494	0.00283004	0.22641	Probable 1,4-beta-D-glucan cellobiohydrolase B OS=Neosartorya fumigata (strain ATCC MYA-4609 / Af293 / CBS 101355 / FGSC A1100) GN=cbhB PE=2 SV=1	GO:0000272,GO:0001871,GO:0003674,GO:0003824,GO:0004553,GO:0005488,GO:0005575,GO:0005576,GO:0005975,GO:0005976,GO:0006073,GO:0008150,GO:0008152,GO:0008810,GO:0009056,GO:0009057,GO:0009251,GO:0009987,GO:0016052,GO:0016162,GO:0016787,GO:0016798,GO:0030243,GO:0030245,GO:0030246,GO:0030247,GO:0030248,GO:0043170,GO:0044042,GO:0044237,GO:0044238,GO:0044247,GO:0044260,GO:0044262,GO:0044264,GO:0044275,GO:…
Smic43695	0.0028385	-0.851452	Calcium-dependent protein kinase 2 OS=Plasmodium falciparum (isolate 3D7) GN=CPK2 PE=2 SV=3	GO:0000166,GO:0001882,GO:0001883,GO:0003674,GO:0003824,GO:0004672,GO:0004674,GO:0005488,GO:0005509,GO:0005524,GO:0006464,GO:0006468,GO:0006793,GO:0006796,GO:0008150,GO:0008152,GO:0009931,GO:0009987,GO:0010857,GO:0016301,GO:0016310,GO:0016740,GO:0016772,GO:0016773,GO:0017076,GO:0019538,GO:0030554,GO:0032549,GO:0032550,GO:0032553,GO:0032555,GO:0032559,GO:0035639,GO:0036094,GO:0036211,GO:0043167,GO:…
Smic9899	0.00285301	0.302901	Voltage-dependent L-type calcium channel subunit alpha-1C OS=Rattus norvegicus GN=Cacna1c PE=1 SV=1	GO:0003674,GO:0005215,GO:0005216,GO:0005244,GO:0005245,GO:0005261,GO:0005262,GO:0005488,GO:0005515,GO:0005575,GO:0005886,GO:0005891,GO:0006810,GO:0006811,GO:0006812,GO:0006816,GO:0008150,GO:0008324,GO:0008331,GO:0009987,GO:0014069,GO:0015075,GO:0015085,GO:0015267,GO:0016020,GO:0016021,GO:0019899,GO:0019902,GO:0019903,GO:0019904,GO:0022803,GO:0022832,GO:0022836,GO:0022838,GO:0022843,GO:0022857,GO:…
Smic16850	0.00285301	0.254784
Smic8714	0.00285529	-0.260764	Lysophosphatidylcholine acyltransferase 2B OS=Rattus norvegicus GN=Lpcat2b PE=2 SV=1	GO:0003674,GO:0003824,GO:0005488,GO:0005509,GO:0005575,GO:0006629,GO:0006644,GO:0006793,GO:0006796,GO:0008150,GO:0008152,GO:0008610,GO:0008654,GO:0009058,GO:0009987,GO:0016020,GO:0016021,GO:0016740,GO:0016746,GO:0019637,GO:0043167,GO:0043169,GO:0044237,GO:0044238,GO:0044249,GO:0044255,GO:0044425,GO:0044699,GO:0044710,GO:0044711,GO:0044763,GO:0046872,GO:0071704,GO:0090407,GO:1901576
Smic18060	0.00287395	0.216839	Putative aquaporin NIP4-1 OS=Arabidopsis thaliana GN=NIP4-1 PE=3 SV=1	GO:0003674,GO:0005215,GO:0005575,GO:0006810,GO:0008150,GO:0016020,GO:0016021,GO:0044425,GO:0051234
Smic743	0.00287395	-0.192138	Splicing factor 45 OS=Mus musculus GN=Rbm17 PE=1 SV=1	GO:0000166,GO:0000375,GO:0000377,GO:0000380,GO:0000398,GO:0003674,GO:0003676,GO:0003723,GO:0005488,GO:0005575,GO:0005634,GO:0005681,GO:0006139,GO:0006396,GO:0006397,GO:0006725,GO:0006807,GO:0008150,GO:0008152,GO:0008380,GO:0009987,GO:0016070,GO:0016071,GO:0030529,GO:0032991,GO:0034641,GO:0036094,GO:0043170,GO:0043226,GO:0043227,GO:0043229,GO:0043231,GO:0044237,GO:0044238,GO:0044260,GO:0044422,GO:…
Smic30634	0.00287494	-0.262699	Hsp70-Hsp90 organizing protein 2 OS=Arabidopsis thaliana GN=HOP2 PE=2 SV=1	GO:0000302,GO:0003674,GO:0005488,GO:0005515,GO:0005575,GO:0005634,GO:0005737,GO:0005829,GO:0005886,GO:0006139,GO:0006461,GO:0006725,GO:0006753,GO:0006793,GO:0006796,GO:0006807,GO:0006950,GO:0006979,GO:0008150,GO:0008152,GO:0009058,GO:0009117,GO:0009165,GO:0009314,GO:0009416,GO:0009628,GO:0009642,GO:0009644,GO:0009987,GO:0010035,GO:0010038,GO:0016020,GO:0016043,GO:0018130,GO:0019438,GO:0019637,GO:…
Smic27667	0.00288333	0.22193	Serine/threonine-protein phosphatase BSU1 OS=Arabidopsis thaliana GN=BSU1 PE=2 SV=2	GO:0003674,GO:0003824,GO:0004721,GO:0004722,GO:0005488,GO:0005506,GO:0005515,GO:0005575,GO:0005634,GO:0006793,GO:0006796,GO:0006810,GO:0006869,GO:0007165,GO:0008150,GO:0008152,GO:0009719,GO:0009725,GO:0009741,GO:0009742,GO:0009755,GO:0009987,GO:0010033,GO:0014070,GO:0016311,GO:0016787,GO:0016788,GO:0016791,GO:0030145,GO:0032870,GO:0032879,GO:0032880,GO:0033993,GO:0042221,GO:0042578,GO:0043167,GO:…
Smic16504	0.00289968	0.233577	60S ribosomal protein L27a OS=Oscheius tipulae GN=rpl-27a PE=3 SV=1	GO:0003674,GO:0003735,GO:0005198,GO:0005575,GO:0005622,GO:0005840,GO:0006412,GO:0008150,GO:0008152,GO:0009058,GO:0009059,GO:0009987,GO:0019538,GO:0030529,GO:0032991,GO:0034645,GO:0043170,GO:0043226,GO:0043228,GO:0043229,GO:0043232,GO:0044237,GO:0044238,GO:0044249,GO:0044260,GO:0044267,GO:0044424,GO:0044444,GO:0044464,GO:0071704,GO:1901576
Smic10514	0.0029128	0.354698
Smic20026	0.0029397	-0.253928	Putative uncharacterized protein OS=Aureococcus anophagefferens GN=AURANDRAFT_65725 PE=4 SV=1	GO:0000166,GO:0001882,GO:0001883,GO:0003674,GO:0003676,GO:0003824,GO:0004386,GO:0005488,GO:0005524,GO:0008150,GO:0008152,GO:0016462,GO:0016787,GO:0016817,GO:0016818,GO:0017076,GO:0017111,GO:0030554,GO:0032549,GO:0032550,GO:0032553,GO:0032555,GO:0032559,GO:0035639,GO:0036094,GO:0043167,GO:0043168,GO:0097159,GO:0097367,GO:1901265,GO:1901363
Smic44627	0.0029397	-0.359862	Extended synaptotagmin-3 OS=Xenopus tropicalis GN=esyt3 PE=2 SV=1	GO:0003674,GO:0005488,GO:0005575,GO:0005783,GO:0005789,GO:0005886,GO:0006810,GO:0006869,GO:0008150,GO:0008289,GO:0016020,GO:0016021,GO:0031090,GO:0043167,GO:0043169,GO:0043226,GO:0043227,GO:0043229,GO:0043231,GO:0044422,GO:0044424,GO:0044425,GO:0044432,GO:0044444,GO:0044446,GO:0044464,GO:0044699,GO:0044765,GO:0046872,GO:0051234,GO:0071702,GO:0098588,GO:0098589
Smic21148	0.00296244	0.236676	Alkaline phosphatase OS=Lutibaculum baratangense AMV1 GN=N177_3735 PE=4 SV=1	GO:0003674,GO:0003824,GO:0004035,GO:0006793,GO:0006796,GO:0008150,GO:0008152,GO:0009987,GO:0016311,GO:0016787,GO:0016788,GO:0016791,GO:0042578,GO:0044237
Smic8759	0.0029668	-0.25212
Smic7786	0.00296795	0.193453	DEAD-box ATP-dependent RNA helicase 50 OS=Oryza sativa subsp. japonica GN=Os03g0108600 PE=2 SV=2	GO:0000166,GO:0001101,GO:0001882,GO:0001883,GO:0002376,GO:0003674,GO:0003676,GO:0003723,GO:0003724,GO:0003824,GO:0004004,GO:0004386,GO:0005488,GO:0005524,GO:0005575,GO:0006139,GO:0006152,GO:0006163,GO:0006195,GO:0006200,GO:0006725,GO:0006753,GO:0006793,GO:0006796,GO:0006807,GO:0006950,GO:0006952,GO:0006955,GO:0006968,GO:0008026,GO:0008150,GO:0008152,GO:0008186,GO:0009056,GO:0009116,GO:0009117,GO:…
Smic21108	0.00296795	-0.222567	Cytokinin riboside 5'-monophosphate phosphoribohydrolase LOG OS=Nannochloropsis gaditana GN=Naga_100192g5 PE=4 SV=1	GO:0003674,GO:0003824,GO:0008150,GO:0008152,GO:0016787
Smic25787	0.00296995	0.474723	5-formyltetrahydrofolate cyclo-ligase-like protein COG0212 OS=Arabidopsis thaliana GN=COG0212 PE=2 SV=1	GO:0000023,GO:0000166,GO:0000271,GO:0001882,GO:0001883,GO:0003674,GO:0005488,GO:0005524,GO:0005575,GO:0005975,GO:0005976,GO:0005982,GO:0005984,GO:0006073,GO:0006082,GO:0006520,GO:0006575,GO:0006629,GO:0006720,GO:0006721,GO:0006725,GO:0006732,GO:0006760,GO:0006807,GO:0008150,GO:0008152,GO:0008299,GO:0008610,GO:0008652,GO:0009058,GO:0009059,GO:0009108,GO:0009250,GO:0009311,GO:0009396,GO:0009507,GO:…
Smic42629	0.0029939	-0.447568	Caroteno-chlorophyll a-c-binding protein (Fragment) OS=Amphidinium carterae PE=1 SV=1	GO:0003674,GO:0005488,GO:0005575,GO:0006091,GO:0006464,GO:0008150,GO:0008152,GO:0009507,GO:0009521,GO:0009522,GO:0009523,GO:0009535,GO:0009536,GO:0009579,GO:0009765,GO:0009987,GO:0015979,GO:0016020,GO:0016021,GO:0016168,GO:0018298,GO:0019538,GO:0032991,GO:0034357,GO:0036211,GO:0042651,GO:0043167,GO:0043169,GO:0043170,GO:0043226,GO:0043227,GO:0043229,GO:0043231,GO:0043234,GO:0043412,GO:0044237,GO:…
Smic6750	0.0029939	0.186951	Solute carrier family 35 member B1 homolog OS=Drosophila melanogaster GN=meigo PE=2 SV=1	GO:0005575,GO:0005783,GO:0005789,GO:0005975,GO:0006464,GO:0006486,GO:0006487,GO:0006810,GO:0006928,GO:0006950,GO:0007411,GO:0008150,GO:0008152,GO:0008643,GO:0009987,GO:0016020,GO:0016021,GO:0019538,GO:0031090,GO:0033554,GO:0034976,GO:0036211,GO:0043170,GO:0043226,GO:0043227,GO:0043229,GO:0043231,GO:0043412,GO:0043413,GO:0044237,GO:0044238,GO:0044260,GO:0044267,GO:0044422,GO:0044424,GO:0044425,GO:…
Smic25664	0.00299661	0.243373	Protein N-lysine methyltransferase METTL21A OS=Homo sapiens GN=METTL21A PE=1 SV=2	GO:0003674,GO:0003824,GO:0005488,GO:0005515,GO:0005575,GO:0005737,GO:0006464,GO:0006479,GO:0008150,GO:0008152,GO:0008168,GO:0008170,GO:0008213,GO:0008276,GO:0008757,GO:0009987,GO:0016278,GO:0016279,GO:0016740,GO:0016741,GO:0018022,GO:0018193,GO:0018205,GO:0019538,GO:0019899,GO:0030544,GO:0031072,GO:0032259,GO:0036211,GO:0043170,GO:0043412,GO:0043414,GO:0044237,GO:0044238,GO:0044260,GO:0044267,GO:…
Smic14205	0.00299661	0.212991	Sodium-coupled neutral amino acid transporter 2 OS=Danio rerio GN=slc38a2 PE=3 SV=1	GO:0003674,GO:0005215,GO:0005575,GO:0005886,GO:0006810,GO:0006811,GO:0006812,GO:0006814,GO:0006820,GO:0006865,GO:0008150,GO:0009987,GO:0015291,GO:0015293,GO:0015672,GO:0015711,GO:0015849,GO:0016020,GO:0016021,GO:0022804,GO:0022857,GO:0030001,GO:0044425,GO:0044464,GO:0044699,GO:0044763,GO:0044765,GO:0046942,GO:0051234,GO:0055085,GO:0071702,GO:0071705
Smic970	0.00299661	0.193705	Maf-like protein CHY_0340 OS=Carboxydothermus hydrogenoformans (strain Z-2901 / DSM 6008) GN=CHY_0340 PE=3 SV=1	GO:0003674,GO:0005575,GO:0005737,GO:0044424,GO:0044464
Smic24910	0.00299661	0.188852	40S ribosomal protein S2-2 OS=Arabidopsis thaliana GN=RPS2B PE=2 SV=1	GO:0003674,GO:0003676,GO:0003723,GO:0003735,GO:0005198,GO:0005488,GO:0005575,GO:0005618,GO:0005840,GO:0005911,GO:0006412,GO:0008150,GO:0008152,GO:0009058,GO:0009059,GO:0009506,GO:0009987,GO:0015935,GO:0016020,GO:0019538,GO:0022627,GO:0030054,GO:0030312,GO:0030529,GO:0032991,GO:0034645,GO:0043170,GO:0043226,GO:0043228,GO:0043229,GO:0043232,GO:0044237,GO:0044238,GO:0044249,GO:0044260,GO:0044267,GO:…
Smic32556	0.00299661	-0.18122	Elongation factor 4 OS=Microcystis aeruginosa (strain NIES-843) GN=lepA PE=3 SV=1	GO:0000166,GO:0001882,GO:0001883,GO:0003674,GO:0003824,GO:0003924,GO:0005488,GO:0005525,GO:0005575,GO:0005886,GO:0006139,GO:0006152,GO:0006163,GO:0006184,GO:0006195,GO:0006412,GO:0006725,GO:0006753,GO:0006793,GO:0006796,GO:0006807,GO:0008150,GO:0008152,GO:0009056,GO:0009058,GO:0009059,GO:0009116,GO:0009117,GO:0009119,GO:0009141,GO:0009143,GO:0009144,GO:0009146,GO:0009150,GO:0009154,GO:0009164,GO:…
Smic43315	0.00299661	0.302699	Putative ankyrin repeat protein RF_0381 OS=Rickettsia felis (strain ATCC VR-1525 / URRWXCal2) GN=RF_0381 PE=4 SV=1	GO:0006139,GO:0006163,GO:0006725,GO:0006753,GO:0006793,GO:0006796,GO:0006807,GO:0008150,GO:0008152,GO:0009116,GO:0009117,GO:0009119,GO:0009150,GO:0009259,GO:0009987,GO:0015969,GO:0019637,GO:0019693,GO:0033865,GO:0033875,GO:0034032,GO:0034035,GO:0034641,GO:0042278,GO:0044237,GO:0044238,GO:0044281,GO:0044699,GO:0044710,GO:0044763,GO:0046128,GO:0046483,GO:0055086,GO:0071704,GO:0072521,GO:1901068,GO:…
Smic41069	0.00300466	0.249185	Hyalin (Fragment) OS=Lytechinus variegatus PE=2 SV=1	GO:0005575,GO:0005576,GO:0005578,GO:0007155,GO:0008150,GO:0022610,GO:0031012,GO:0044421
Smic19910	0.00303334	-0.216088	Dynein heavy chain 6, axonemal OS=Homo sapiens GN=DNAH6 PE=1 SV=3	GO:0000166,GO:0001539,GO:0001882,GO:0001883,GO:0003674,GO:0003774,GO:0003777,GO:0003824,GO:0005488,GO:0005524,GO:0005575,GO:0005737,GO:0005856,GO:0005858,GO:0005868,GO:0005874,GO:0005875,GO:0005929,GO:0006139,GO:0006152,GO:0006163,GO:0006195,GO:0006200,GO:0006725,GO:0006753,GO:0006793,GO:0006796,GO:0006807,GO:0006928,GO:0007017,GO:0007018,GO:0008150,GO:0008152,GO:0009056,GO:0009116,GO:0009117,GO:…
Smic19640	0.00303334	0.252181
Smic43516	0.00303334	0.186122	Methyltransferase FkbM domain protein OS=Rhizobium sp. CF080 GN=PMI07_000887 PE=4 SV=1	GO:0003674,GO:0003824,GO:0008150,GO:0008152,GO:0008168,GO:0016740,GO:0016741,GO:0032259
Smic34191	0.00303897	-0.310855	hypothetical protein [Synechococcus sp. WH 7805] >gi|88787153|gb|EAR18311.1| hypothetical protein WH7805_05946 [Synechococcus sp. WH 7805]
Smic40761	0.00304934	0.19435	Ubiquitin carboxyl-terminal hydrolase 15 OS=Xenopus tropicalis GN=usp15 PE=2 SV=2	GO:0003674,GO:0003824,GO:0004175,GO:0004197,GO:0004221,GO:0004843,GO:0005575,GO:0005634,GO:0005737,GO:0006355,GO:0006357,GO:0006464,GO:0006468,GO:0006508,GO:0006511,GO:0006793,GO:0006796,GO:0007165,GO:0007166,GO:0007167,GO:0007178,GO:0007179,GO:0008150,GO:0008152,GO:0008233,GO:0008234,GO:0009056,GO:0009057,GO:0009719,GO:0009889,GO:0009987,GO:0010033,GO:0010468,GO:0010556,GO:0016310,GO:0016579,GO:…
Smic21638	0.00305394	0.264944	Putative uncharacterized protein OS=Perkinsus marinus (strain ATCC 50983 / TXsc) GN=Pmar_PMAR020168 PE=4 SV=1	GO:0007165,GO:0008150,GO:0009987,GO:0050789,GO:0050794,GO:0050896,GO:0051716,GO:0065007
Smic22440	0.00305768	0.22746	Uncharacterized protein OS=Musa acuminata subsp. malaccensis PE=4 SV=1	GO:0003674,GO:0003676,GO:0003723,GO:0005488,GO:0097159,GO:1901363
Smic43658	0.00307866	-0.485489	Xanthine dehydrogenase OS=Oryza sativa subsp. japonica GN=XDH PE=2 SV=1	GO:0000166,GO:0000302,GO:0001101,GO:0003674,GO:0003824,GO:0004854,GO:0005488,GO:0005506,GO:0005575,GO:0005829,GO:0006139,GO:0006144,GO:0006725,GO:0006801,GO:0006807,GO:0006950,GO:0006979,GO:0008150,GO:0008152,GO:0008762,GO:0009055,GO:0009112,GO:0009414,GO:0009415,GO:0009628,GO:0009987,GO:0010035,GO:0016491,GO:0016614,GO:0016616,GO:0016725,GO:0016726,GO:0034641,GO:0036094,GO:0042221,GO:0042554,GO:…
Smic26445	0.00308306	0.181264	60S ribosomal protein L10 OS=Ovis aries GN=RPL10 PE=2 SV=1	GO:0003674,GO:0003735,GO:0005198,GO:0005575,GO:0005622,GO:0005783,GO:0005840,GO:0006412,GO:0008150,GO:0008152,GO:0009058,GO:0009059,GO:0009987,GO:0015934,GO:0019538,GO:0022625,GO:0030529,GO:0032991,GO:0034645,GO:0043170,GO:0043226,GO:0043227,GO:0043228,GO:0043229,GO:0043231,GO:0043232,GO:0044237,GO:0044238,GO:0044249,GO:0044260,GO:0044267,GO:0044391,GO:0044422,GO:0044424,GO:0044444,GO:0044445,GO:…
Smic42398	0.00308915	-0.21493	Probable serine-O-acetyltransferase cys2 OS=Schizosaccharomyces pombe (strain 972 / ATCC 24843) GN=cys2 PE=1 SV=1	GO:0000096,GO:0000097,GO:0003674,GO:0003824,GO:0004414,GO:0005575,GO:0005737,GO:0005739,GO:0006082,GO:0006520,GO:0006534,GO:0006555,GO:0006790,GO:0006807,GO:0008150,GO:0008152,GO:0008374,GO:0008652,GO:0009058,GO:0009066,GO:0009067,GO:0009069,GO:0009070,GO:0009086,GO:0009987,GO:0016053,GO:0016407,GO:0016413,GO:0016740,GO:0016746,GO:0016747,GO:0019344,GO:0019752,GO:0043226,GO:0043227,GO:0043229,GO:…
Smic34243	0.00309355	-0.214644	Cyclopropane-fatty-acyl-phospholipid synthase OS=Escherichia coli (strain K12) GN=cfa PE=1 SV=2	GO:0003674,GO:0003824,GO:0005575,GO:0005737,GO:0006082,GO:0006629,GO:0006631,GO:0006633,GO:0008150,GO:0008152,GO:0008168,GO:0008610,GO:0008757,GO:0008825,GO:0009058,GO:0009987,GO:0016053,GO:0016740,GO:0016741,GO:0019752,GO:0030258,GO:0032259,GO:0032787,GO:0043436,GO:0044237,GO:0044238,GO:0044249,GO:0044255,GO:0044281,GO:0044283,GO:0044424,GO:0044464,GO:0044699,GO:0044710,GO:0044711,GO:0044763,GO:…
Smic16878	0.00309899	0.243877
Smic6611	0.00313798	0.337037	Putative metal chaperone YciC OS=Bacillus subtilis (strain 168) GN=yciC PE=2 SV=1	GO:0000166,GO:0001882,GO:0001883,GO:0003674,GO:0005488,GO:0005525,GO:0017076,GO:0019001,GO:0032549,GO:0032550,GO:0032553,GO:0032555,GO:0032561,GO:0035639,GO:0036094,GO:0043167,GO:0043168,GO:0097159,GO:0097367,GO:1901265,GO:1901363
Smic44502	0.00313806	3.07264	Sodium-dependent phosphate transport protein 2A OS=Oryctolagus cuniculus GN=SLC34A1 PE=2 SV=1	GO:0003674,GO:0005215,GO:0005575,GO:0006810,GO:0006811,GO:0006812,GO:0006814,GO:0006817,GO:0006820,GO:0008150,GO:0008509,GO:0009987,GO:0010035,GO:0010038,GO:0010288,GO:0015075,GO:0015103,GO:0015114,GO:0015291,GO:0015293,GO:0015321,GO:0015672,GO:0015698,GO:0016020,GO:0016021,GO:0022804,GO:0022857,GO:0022891,GO:0022892,GO:0030001,GO:0042221,GO:0042592,GO:0044341,GO:0044425,GO:0044699,GO:0044763,GO:…
Smic26862	0.00314291	-0.454489	Retrovirus-related Pol polyprotein from transposon TNT 1-94 OS=Nicotiana tabacum PE=2 SV=1	GO:0003674,GO:0003676,GO:0003824,GO:0003964,GO:0004175,GO:0004190,GO:0004518,GO:0004519,GO:0005488,GO:0006139,GO:0006259,GO:0006260,GO:0006278,GO:0006508,GO:0006725,GO:0006807,GO:0008150,GO:0008152,GO:0008233,GO:0008270,GO:0009058,GO:0009059,GO:0009987,GO:0015074,GO:0016740,GO:0016772,GO:0016779,GO:0016787,GO:0016788,GO:0019538,GO:0034061,GO:0034641,GO:0034645,GO:0043167,GO:0043169,GO:0043170,GO:…
Smic12899	0.00314403	0.226188	Autocrine proliferation repressor protein A OS=Dictyostelium discoideum GN=aprA PE=1 SV=1	GO:0003674,GO:0005102,GO:0005488,GO:0005515,GO:0005575,GO:0005576,GO:0005615,GO:0005622,GO:0006810,GO:0006897,GO:0006907,GO:0007049,GO:0008150,GO:0008285,GO:0009987,GO:0016192,GO:0030154,GO:0030435,GO:0031155,GO:0031156,GO:0031157,GO:0032101,GO:0032104,GO:0032107,GO:0032502,GO:0032991,GO:0042127,GO:0043234,GO:0043934,GO:0044351,GO:0044421,GO:0044464,GO:0044699,GO:0044763,GO:0044767,GO:0048519,GO:…
Smic17487	0.00314403	-0.306966	Spondin-1 OS=Rattus norvegicus GN=Spon1 PE=1 SV=1	GO:0005575,GO:0005576,GO:0005578,GO:0007155,GO:0008150,GO:0022610,GO:0031012,GO:0044421
Smic3157	0.00315982	-0.274233	Glutaredoxin arsenate reductase OS=Synechocystis sp. (strain PCC 6803 / Kazusa) GN=arsC PE=1 SV=1	GO:0003674,GO:0003824,GO:0004721,GO:0004725,GO:0006464,GO:0006470,GO:0006793,GO:0006796,GO:0008150,GO:0008152,GO:0008794,GO:0009987,GO:0016311,GO:0016491,GO:0016787,GO:0016788,GO:0016791,GO:0019538,GO:0030611,GO:0030613,GO:0030614,GO:0035335,GO:0036211,GO:0042221,GO:0042578,GO:0043170,GO:0043412,GO:0044237,GO:0044238,GO:0044260,GO:0044267,GO:0044699,GO:0044710,GO:0046685,GO:0050896,GO:0055114,GO:…
Smic18455	0.00315982	-0.326273	Chloroplast stem-loop binding protein of 41 kDa b, chloroplastic OS=Arabidopsis thaliana GN=CSP41B PE=1 SV=1	GO:0000165,GO:0000272,GO:0001101,GO:0001871,GO:0002376,GO:0002682,GO:0003674,GO:0003676,GO:0003723,GO:0005488,GO:0005515,GO:0005575,GO:0005576,GO:0005737,GO:0005773,GO:0005777,GO:0005840,GO:0005911,GO:0005975,GO:0005976,GO:0005996,GO:0006006,GO:0006007,GO:0006081,GO:0006082,GO:0006090,GO:0006091,GO:0006098,GO:0006139,GO:0006351,GO:0006355,GO:0006364,GO:0006396,GO:0006412,GO:0006417,GO:0006461,GO:…
Smic19434	0.00315982	0.401853	Coiled-coil domain-containing protein 113 OS=Danio rerio GN=ccdc113 PE=2 SV=1	GO:0003674,GO:0008150
Smic32515	0.00315982	0.197199	Tartrate-resistant acid phosphatase type 5 OS=Mus musculus GN=Acp5 PE=2 SV=2	GO:0000323,GO:0001817,GO:0001818,GO:0001894,GO:0002237,GO:0003674,GO:0003824,GO:0003993,GO:0005488,GO:0005506,GO:0005575,GO:0005764,GO:0005773,GO:0006793,GO:0006796,GO:0006950,GO:0006952,GO:0008150,GO:0008152,GO:0008198,GO:0008199,GO:0009605,GO:0009607,GO:0009617,GO:0009653,GO:0009889,GO:0009890,GO:0009892,GO:0009987,GO:0010033,GO:0016311,GO:0016787,GO:0016788,GO:0016791,GO:0019222,GO:0031323,GO:…
Smic32948	0.00315982	0.316456	Putative uncharacterized protein OS=Emericella nidulans (strain FGSC A4 / ATCC 38163 / CBS 112.46 / NRRL 194 / M139) GN=AN0723.2 PE=4 SV=1	GO:0003674,GO:0005575,GO:0008150
Smic14844	0.00315982	-0.699856
Smic43507	0.00316056	-0.275765
Smic37506	0.00316276	0.307321	28 kDa inner dynein arm light chain, axonemal OS=Chlamydomonas reinhardtii GN=IDA4 PE=1 SV=1	GO:0003674,GO:0003774,GO:0003824,GO:0005575,GO:0005737,GO:0005856,GO:0005875,GO:0005929,GO:0008150,GO:0008152,GO:0009987,GO:0016043,GO:0016462,GO:0016787,GO:0016817,GO:0016818,GO:0017111,GO:0030030,GO:0030286,GO:0032991,GO:0042995,GO:0043226,GO:0043227,GO:0043228,GO:0043229,GO:0043232,GO:0043234,GO:0044422,GO:0044424,GO:0044430,GO:0044446,GO:0044464,GO:0044699,GO:0044763,GO:0071840,GO:1902494
Smic16330	0.00316912	0.252177
Smic24472	0.00317716	0.198796	Putative uncharacterized protein OS=Perkinsus marinus (strain ATCC 50983 / TXsc) GN=Pmar_PMAR002209 PE=4 SV=1	GO:0003674,GO:0005488,GO:0005509,GO:0043167,GO:0043169,GO:0046872
Smic4844	0.00319551	-0.234724	Ammonium transporter 1 member 1 OS=Solanum lycopersicum GN=AMT1-1 PE=2 SV=1	GO:0001101,GO:0001763,GO:0003674,GO:0005215,GO:0005575,GO:0005634,GO:0005911,GO:0006461,GO:0006810,GO:0006811,GO:0006812,GO:0006820,GO:0008150,GO:0008324,GO:0008509,GO:0008519,GO:0009506,GO:0009628,GO:0009653,GO:0009719,GO:0009725,GO:0009737,GO:0009791,GO:0009987,GO:0010033,GO:0010311,GO:0015075,GO:0015077,GO:0015101,GO:0015103,GO:0015672,GO:0015696,GO:0015698,GO:0016020,GO:0016021,GO:0016043,GO:…
Smic20198	0.0032252	0.239022
Smic20657	0.00322656	-0.31244
Smic5905	0.00323406	-0.294996
Smic17344	0.00330114	-0.368454	Succinyl-CoA ligase [ADP-forming] subunit alpha-1, mitochondrial OS=Solanum lycopersicum GN=SCOA PE=1 SV=1	GO:0000166,GO:0001882,GO:0001883,GO:0003674,GO:0003824,GO:0003878,GO:0004774,GO:0004775,GO:0005488,GO:0005524,GO:0005575,GO:0005739,GO:0006082,GO:0006099,GO:0006104,GO:0006105,GO:0006637,GO:0006732,GO:0006790,GO:0006793,GO:0008150,GO:0008152,GO:0009987,GO:0016405,GO:0016740,GO:0016746,GO:0016874,GO:0016877,GO:0016878,GO:0017076,GO:0019752,GO:0030554,GO:0032549,GO:0032550,GO:0032553,GO:0032555,GO:…
Smic24507	0.0033169	0.220611	Alr1329 protein OS=Nostoc sp. (strain PCC 7120 / UTEX 2576) GN=alr1329 PE=4 SV=1	GO:0003674,GO:0003824,GO:0005488,GO:0005496,GO:0008150,GO:0008152,GO:0008289,GO:0009405,GO:0015485,GO:0016787,GO:0032934,GO:0036094,GO:0043178,GO:0051704,GO:0097159
Smic25463	0.0033169	-0.22167
Smic5361	0.00331715	0.255196	Putative uncharacterized protein OS=Salpingoeca rosetta (strain ATCC 50818 / BSB-021) GN=PTSG_06930 PE=4 SV=1	GO:0003674,GO:0005488,GO:0030246
Smic20796	0.00331715	0.180954	60S acidic ribosomal protein P0 OS=Rana sylvatica GN=RPLP0 PE=2 SV=1	GO:0003674,GO:0003735,GO:0005198,GO:0005575,GO:0005622,GO:0005840,GO:0006414,GO:0008150,GO:0008152,GO:0009058,GO:0009059,GO:0009987,GO:0022613,GO:0030529,GO:0032991,GO:0034645,GO:0042254,GO:0043170,GO:0043226,GO:0043228,GO:0043229,GO:0043232,GO:0044085,GO:0044237,GO:0044249,GO:0044260,GO:0044424,GO:0044444,GO:0044464,GO:0071704,GO:0071840,GO:1901576
Smic41783	0.00333106	-0.74147
Smic24153	0.00333158	0.25169	Animal heme peroxidase family protein OS=Acanthamoeba castellanii str. Neff GN=ACA1_069070 PE=4 SV=1	GO:0003674,GO:0003824,GO:0004601,GO:0008150,GO:0008152,GO:0016209,GO:0016491,GO:0016684,GO:0044699,GO:0044710,GO:0055114
Smic18008	0.00336954	0.320838	Aminoglycoside 3'-phosphotransferase OS=Streptomyces fradiae GN=aph PE=3 SV=1	GO:0000166,GO:0001882,GO:0001883,GO:0003674,GO:0003824,GO:0005488,GO:0005524,GO:0006793,GO:0006796,GO:0008150,GO:0008152,GO:0008910,GO:0009636,GO:0009987,GO:0016301,GO:0016310,GO:0016740,GO:0016772,GO:0016773,GO:0017076,GO:0030554,GO:0032549,GO:0032550,GO:0032553,GO:0032555,GO:0032559,GO:0034071,GO:0035639,GO:0036094,GO:0042221,GO:0043167,GO:0043168,GO:0044237,GO:0046677,GO:0050896,GO:0097159,GO:…
Smic2700	0.00337678	-0.408055	MATE efflux family protein 2, chloroplastic OS=Arabidopsis thaliana GN=DTX44 PE=2 SV=1	GO:0003674,GO:0005215,GO:0005575,GO:0006810,GO:0006855,GO:0008150,GO:0009507,GO:0009536,GO:0009987,GO:0015238,GO:0015291,GO:0015297,GO:0015893,GO:0016020,GO:0016021,GO:0022804,GO:0022857,GO:0031090,GO:0031969,GO:0042170,GO:0043226,GO:0043227,GO:0043229,GO:0043231,GO:0044422,GO:0044424,GO:0044425,GO:0044434,GO:0044435,GO:0044444,GO:0044446,GO:0044464,GO:0044699,GO:0044763,GO:0044765,GO:0051234,GO:…
Smic14514	0.00337694	0.268755	Voltage-dependent L-type calcium channel subunit alpha-1F OS=Homo sapiens GN=CACNA1F PE=1 SV=2	GO:0001750,GO:0003008,GO:0003674,GO:0005215,GO:0005216,GO:0005244,GO:0005245,GO:0005261,GO:0005262,GO:0005488,GO:0005575,GO:0005891,GO:0005929,GO:0006810,GO:0006811,GO:0006812,GO:0006816,GO:0006873,GO:0006874,GO:0006875,GO:0007409,GO:0007600,GO:0007601,GO:0008150,GO:0008324,GO:0008331,GO:0009314,GO:0009416,GO:0009581,GO:0009582,GO:0009583,GO:0009584,GO:0009605,GO:0009628,GO:0009653,GO:0009987,GO:…
Smic10019	0.00341362	-0.316393	Ferredoxin OS=Peridinium bipes PE=1 SV=1	GO:0003674,GO:0005488,GO:0005575,GO:0006091,GO:0008150,GO:0008152,GO:0009055,GO:0009507,GO:0009536,GO:0009987,GO:0022900,GO:0043167,GO:0043169,GO:0043226,GO:0043227,GO:0043229,GO:0043231,GO:0044237,GO:0044424,GO:0044444,GO:0044464,GO:0044699,GO:0044710,GO:0044763,GO:0046872,GO:0051536,GO:0051537,GO:0051540,GO:0055114
Smic32351	0.00341752	-0.263935	NAD-dependent protein deacetylase sirtuin-3 OS=Mus musculus GN=Sirt3 PE=1 SV=2	GO:0000166,GO:0003674,GO:0003824,GO:0004407,GO:0005488,GO:0005515,GO:0005575,GO:0005737,GO:0005739,GO:0005759,GO:0006091,GO:0006325,GO:0006464,GO:0006476,GO:0006996,GO:0008150,GO:0008152,GO:0008270,GO:0009060,GO:0009987,GO:0015980,GO:0016020,GO:0016043,GO:0016568,GO:0016569,GO:0016570,GO:0016575,GO:0016787,GO:0016810,GO:0016811,GO:0017136,GO:0018193,GO:0018205,GO:0019213,GO:0019538,GO:0031078,GO:…
Smic12024	0.00343341	-0.392394	GTP-binding protein 2 OS=Homo sapiens GN=GTPBP2 PE=1 SV=1	GO:0000166,GO:0001882,GO:0001883,GO:0003674,GO:0003824,GO:0003924,GO:0005488,GO:0005515,GO:0005525,GO:0005575,GO:0006139,GO:0006152,GO:0006163,GO:0006184,GO:0006195,GO:0006725,GO:0006753,GO:0006793,GO:0006796,GO:0006807,GO:0008150,GO:0008152,GO:0009056,GO:0009116,GO:0009117,GO:0009119,GO:0009141,GO:0009143,GO:0009144,GO:0009146,GO:0009150,GO:0009154,GO:0009164,GO:0009166,GO:0009199,GO:0009203,GO:…
Smic15866	0.00343341	0.587339
Smic28552	0.00344547	-0.216632	Cytochrome c oxidase subunit 2 OS=Ustilago maydis (strain 521 / FGSC 9021) GN=COX2 PE=3 SV=1	GO:0003674,GO:0003824,GO:0004129,GO:0005215,GO:0005488,GO:0005507,GO:0005575,GO:0005739,GO:0005743,GO:0006091,GO:0006810,GO:0006811,GO:0006812,GO:0006818,GO:0008150,GO:0008152,GO:0008324,GO:0009055,GO:0009987,GO:0015002,GO:0015075,GO:0015077,GO:0015078,GO:0015672,GO:0015992,GO:0016020,GO:0016021,GO:0016491,GO:0016675,GO:0016676,GO:0019866,GO:0022857,GO:0022890,GO:0022891,GO:0022892,GO:0022900,GO:…
Smic29218	0.00348269	-0.234815	Calcium/calmodulin-dependent protein kinase type IV OS=Mus musculus GN=Camk4 PE=1 SV=2	GO:0000166,GO:0001773,GO:0001775,GO:0001882,GO:0001883,GO:0002274,GO:0002376,GO:0002521,GO:0002573,GO:0003008,GO:0003674,GO:0003824,GO:0004672,GO:0004674,GO:0004683,GO:0005488,GO:0005515,GO:0005516,GO:0005524,GO:0005575,GO:0005634,GO:0005737,GO:0006355,GO:0006464,GO:0006468,GO:0006793,GO:0006796,GO:0006810,GO:0006913,GO:0006950,GO:0006952,GO:0006954,GO:0007154,GO:0007165,GO:0007267,GO:0007268,GO:…
Smic11236	0.0034953	0.215337	Integrin-linked protein kinase OS=Pongo abelii GN=ILK PE=2 SV=1	GO:0000166,GO:0001882,GO:0001883,GO:0003674,GO:0003824,GO:0004672,GO:0004674,GO:0005488,GO:0005524,GO:0005575,GO:0005737,GO:0005886,GO:0005912,GO:0005924,GO:0005925,GO:0006464,GO:0006468,GO:0006793,GO:0006796,GO:0008150,GO:0008152,GO:0009966,GO:0009987,GO:0010646,GO:0016020,GO:0016301,GO:0016310,GO:0016740,GO:0016772,GO:0016773,GO:0017076,GO:0019538,GO:0023051,GO:0030017,GO:0030027,GO:0030054,GO:…
Smic25972	0.00350466	-0.219169	conserved hypothetical protein [Noctiluca scintillans]
Smic10406	0.00350582	-0.276263	S-adenosylmethionine synthase 2 OS=Nicotiana tabacum GN=SAMS2 PE=1 SV=1	GO:0000166,GO:0001882,GO:0001883,GO:0003674,GO:0003824,GO:0004478,GO:0005488,GO:0005524,GO:0005575,GO:0005737,GO:0006082,GO:0006139,GO:0006520,GO:0006556,GO:0006575,GO:0006725,GO:0006730,GO:0006732,GO:0006790,GO:0006807,GO:0008150,GO:0008152,GO:0008652,GO:0009058,GO:0009108,GO:0009116,GO:0009119,GO:0009163,GO:0009987,GO:0016053,GO:0016740,GO:0016765,GO:0017076,GO:0018130,GO:0019438,GO:0019752,GO:…
Smic41245	0.003507	0.181118	Caffeine-induced protein 16 OS=Schizosaccharomyces pombe (strain 972 / ATCC 24843) GN=cid16 PE=4 SV=1	GO:0000280,GO:0003674,GO:0003824,GO:0004652,GO:0005575,GO:0005737,GO:0006996,GO:0007049,GO:0007067,GO:0008150,GO:0008152,GO:0009987,GO:0016043,GO:0016740,GO:0016772,GO:0016779,GO:0022402,GO:0044424,GO:0044464,GO:0044699,GO:0044763,GO:0048285,GO:0051301,GO:0070566,GO:0071840,GO:1902589,GO:1903047
Smic5314	0.00351216	-0.466364	Cationic amino acid transporter 9, chloroplastic OS=Arabidopsis thaliana GN=CAT9 PE=2 SV=1	GO:0003333,GO:0003674,GO:0005215,GO:0005342,GO:0005575,GO:0005774,GO:0006082,GO:0006605,GO:0006625,GO:0006629,GO:0006631,GO:0006635,GO:0006810,GO:0006811,GO:0006820,GO:0006865,GO:0006886,GO:0008150,GO:0008152,GO:0008509,GO:0008514,GO:0009056,GO:0009062,GO:0009507,GO:0009536,GO:0009987,GO:0015031,GO:0015075,GO:0015171,GO:0015711,GO:0015849,GO:0016020,GO:0016021,GO:0016042,GO:0016054,GO:0016482,GO:…
Smic18643	0.00353558	0.308812
Smic26719	0.00354522	0.356991	Uncharacterized protein OS=Xiphophorus maculatus PE=4 SV=1	GO:0003674,GO:0003676,GO:0005488,GO:0006139,GO:0006259,GO:0006725,GO:0006807,GO:0008150,GO:0008152,GO:0008270,GO:0009987,GO:0015074,GO:0034641,GO:0043167,GO:0043169,GO:0043170,GO:0044237,GO:0044238,GO:0044260,GO:0046483,GO:0046872,GO:0046914,GO:0071704,GO:0090304,GO:0097159,GO:1901360,GO:1901363
Smic18011	0.00354522	-0.253183	Multidrug and toxin extrusion protein 1 OS=Danio rerio GN=slc47a1 PE=2 SV=1	GO:0003674,GO:0005215,GO:0005575,GO:0005886,GO:0006810,GO:0006855,GO:0008150,GO:0009987,GO:0015238,GO:0015291,GO:0015297,GO:0015893,GO:0016020,GO:0016021,GO:0022804,GO:0022857,GO:0044425,GO:0044464,GO:0044699,GO:0044763,GO:0044765,GO:0051234,GO:0055085,GO:0090484
Smic29577	0.00356366	-0.217864	VCBS repeat-containing protein (Precursor) OS=Nostoc sp. (strain ATCC 29411 / PCC 7524) GN=Nos7524_0032 PE=4 SV=1	GO:0003674,GO:0005488,GO:0005509,GO:0043167,GO:0043169,GO:0046872
Smic29505	0.00356366	-0.321345	Predicted protein OS=Thalassiosira pseudonana GN=NTT4 PE=4 SV=1	GO:0000166,GO:0000295,GO:0001882,GO:0001883,GO:0003674,GO:0005215,GO:0005337,GO:0005346,GO:0005347,GO:0005471,GO:0005488,GO:0005524,GO:0005575,GO:0006810,GO:0006811,GO:0006820,GO:0006862,GO:0008150,GO:0008509,GO:0008514,GO:0015075,GO:0015211,GO:0015215,GO:0015216,GO:0015217,GO:0015291,GO:0015297,GO:0015301,GO:0015605,GO:0015711,GO:0015748,GO:0015858,GO:0015865,GO:0015866,GO:0015867,GO:0015868,GO:…
Smic35204	0.00356588	-0.218348	Urea transporter 1 OS=Homo sapiens GN=SLC14A1 PE=1 SV=2	GO:0003674,GO:0005215,GO:0005372,GO:0005575,GO:0005886,GO:0005887,GO:0006810,GO:0006833,GO:0008150,GO:0009987,GO:0015204,GO:0015265,GO:0015267,GO:0015840,GO:0016020,GO:0016021,GO:0016323,GO:0019755,GO:0022803,GO:0022838,GO:0022857,GO:0022891,GO:0022892,GO:0042044,GO:0042886,GO:0042887,GO:0044425,GO:0044459,GO:0044464,GO:0044699,GO:0044763,GO:0044765,GO:0051234,GO:0055085,GO:0071702,GO:0071705,GO:…
Smic40502	0.00357714	-0.282827	Pentatricopeptide repeat-containing protein At2g31400, chloroplastic OS=Arabidopsis thaliana GN=At2g31400 PE=2 SV=1	GO:0003674,GO:0003676,GO:0003677,GO:0005488,GO:0005575,GO:0007165,GO:0008150,GO:0009507,GO:0009536,GO:0009987,GO:0010019,GO:0031930,GO:0043226,GO:0043227,GO:0043229,GO:0043231,GO:0044424,GO:0044444,GO:0044464,GO:0050789,GO:0050794,GO:0050896,GO:0051716,GO:0065007,GO:0097159,GO:1901363
Smic1333	0.0035782	-0.227214	Caffeoyl-CoA O-methyltransferase 2 OS=Populus trichocarpa GN=CCOAOMT2 PE=2 SV=1	GO:0003674,GO:0003824,GO:0005488,GO:0006725,GO:0008150,GO:0008152,GO:0008168,GO:0008171,GO:0008757,GO:0009058,GO:0009698,GO:0009699,GO:0009808,GO:0009809,GO:0009987,GO:0016740,GO:0016741,GO:0019438,GO:0019748,GO:0032259,GO:0042409,GO:0043167,GO:0043169,GO:0044237,GO:0044249,GO:0044550,GO:0044699,GO:0044710,GO:0044711,GO:0044763,GO:0046872,GO:0071704,GO:1901360,GO:1901362,GO:1901576
Smic36166	0.0035839	0.559748
Smic33615	0.00360282	0.255094	Putative uncharacterized protein OS=Salpingoeca rosetta (strain ATCC 50818 / BSB-021) GN=PTSG_03576 PE=4 SV=1	GO:0003674,GO:0003824,GO:0008146,GO:0008150,GO:0008152,GO:0016740,GO:0016782
Smic38540	0.003612	-0.198734	Pyruvate, phosphate dikinase OS=Rhizobium meliloti (strain 1021) GN=ppdK PE=3 SV=2	GO:0000166,GO:0001882,GO:0001883,GO:0003674,GO:0003824,GO:0005488,GO:0005524,GO:0006082,GO:0006090,GO:0006793,GO:0006796,GO:0008150,GO:0008152,GO:0009987,GO:0016301,GO:0016310,GO:0016740,GO:0016772,GO:0016781,GO:0017076,GO:0019752,GO:0030554,GO:0032549,GO:0032550,GO:0032553,GO:0032555,GO:0032559,GO:0032787,GO:0035639,GO:0036094,GO:0043167,GO:0043168,GO:0043169,GO:0043436,GO:0044237,GO:0044281,GO:…
Smic5686	0.003612	0.179948	Alkyldihydroxyacetonephosphate synthase, peroxisomal OS=Mus musculus GN=Agps PE=1 SV=1	GO:0000166,GO:0003674,GO:0003824,GO:0005488,GO:0005575,GO:0005739,GO:0005777,GO:0005778,GO:0006629,GO:0006662,GO:0008150,GO:0008152,GO:0008609,GO:0008610,GO:0008611,GO:0008762,GO:0009058,GO:0009987,GO:0016020,GO:0016491,GO:0016614,GO:0016616,GO:0016740,GO:0016765,GO:0018904,GO:0031090,GO:0031903,GO:0036094,GO:0042579,GO:0043167,GO:0043168,GO:0043226,GO:0043227,GO:0043229,GO:0043231,GO:0044237,GO:…
Smic20303	0.00364661	0.422364	Cationic amino acid transporter 1 OS=Arabidopsis thaliana GN=CAT1 PE=1 SV=1	GO:0002682,GO:0003333,GO:0003674,GO:0005215,GO:0005310,GO:0005313,GO:0005342,GO:0005575,GO:0005886,GO:0006605,GO:0006612,GO:0006810,GO:0006811,GO:0006812,GO:0006820,GO:0006835,GO:0006862,GO:0006865,GO:0006886,GO:0006888,GO:0008150,GO:0008152,GO:0008324,GO:0008509,GO:0008514,GO:0009056,GO:0009404,GO:0009407,GO:0009987,GO:0010033,GO:0010363,GO:0010583,GO:0010941,GO:0014070,GO:0015031,GO:0015075,GO:…
Smic28199	0.00364661	0.179986	Adenylosuccinate synthetase OS=Ustilago maydis (strain 521 / FGSC 9021) GN=UM03851 PE=3 SV=1	GO:0000166,GO:0000287,GO:0001882,GO:0001883,GO:0003674,GO:0003676,GO:0003677,GO:0003688,GO:0003824,GO:0004019,GO:0005488,GO:0005525,GO:0005575,GO:0005737,GO:0006139,GO:0006163,GO:0006164,GO:0006167,GO:0006725,GO:0006753,GO:0006793,GO:0006796,GO:0006807,GO:0008150,GO:0008152,GO:0009058,GO:0009116,GO:0009117,GO:0009119,GO:0009123,GO:0009124,GO:0009126,GO:0009127,GO:0009150,GO:0009152,GO:0009156,GO:…
Smic36694	0.00368147	0.326943	Alpha-galactosidase 1 OS=Pediococcus pentosaceus GN=agaR PE=3 SV=1	GO:0003674,GO:0003824,GO:0004553,GO:0004557,GO:0005975,GO:0008150,GO:0008152,GO:0015925,GO:0016787,GO:0016798,GO:0044238,GO:0052692,GO:0071704
Smic29976	0.00368392	-0.26441
Smic16650	0.00368392	-1.20447
Smic39615	0.00368551	0.181765	Mitogen-activated protein kinase homolog MMK1 OS=Medicago sativa GN=MMK1 PE=1 SV=1	GO:0000165,GO:0000166,GO:0000280,GO:0000746,GO:0001882,GO:0001883,GO:0003674,GO:0003824,GO:0004672,GO:0004674,GO:0004702,GO:0004707,GO:0004871,GO:0005057,GO:0005488,GO:0005524,GO:0006464,GO:0006468,GO:0006793,GO:0006796,GO:0006996,GO:0007049,GO:0007067,GO:0007165,GO:0008150,GO:0008152,GO:0009987,GO:0016043,GO:0016301,GO:0016310,GO:0016740,GO:0016772,GO:0016773,GO:0017076,GO:0019538,GO:0022402,GO:…
Smic6281	0.00368659	0.190809
Smic40452	0.00371661	0.269037	tRNA-dihydrouridine(16/17) synthase [NAD(P)(+)]-like OS=Mus musculus GN=Dus1l PE=2 SV=1	GO:0000166,GO:0002943,GO:0003674,GO:0003824,GO:0005488,GO:0005575,GO:0006139,GO:0006396,GO:0006399,GO:0006400,GO:0006725,GO:0006807,GO:0008033,GO:0008150,GO:0008152,GO:0009451,GO:0009987,GO:0016070,GO:0016491,GO:0016627,GO:0017150,GO:0034470,GO:0034641,GO:0034660,GO:0036094,GO:0043167,GO:0043168,GO:0043170,GO:0043412,GO:0044237,GO:0044238,GO:0044260,GO:0044699,GO:0044710,GO:0046483,GO:0048037,GO:…
Smic17987	0.00372189	-0.319216	Protein NLRC3 OS=Mus musculus GN=Nlrc3 PE=2 SV=2	GO:0000166,GO:0001775,GO:0001882,GO:0001883,GO:0002237,GO:0002376,GO:0003674,GO:0005488,GO:0005515,GO:0005524,GO:0005575,GO:0005737,GO:0006355,GO:0007165,GO:0007249,GO:0008150,GO:0009605,GO:0009607,GO:0009889,GO:0009966,GO:0009968,GO:0009987,GO:0010033,GO:0010468,GO:0010556,GO:0010646,GO:0010648,GO:0017076,GO:0019219,GO:0019222,GO:0023051,GO:0023057,GO:0030554,GO:0031323,GO:0031326,GO:0031396,GO:…
Smic19836	0.00372189	0.190097	Pumilio homolog 2 OS=Mus musculus GN=Pum2 PE=1 SV=2	GO:0003674,GO:0003676,GO:0003723,GO:0005488,GO:0005515,GO:0005575,GO:0005737,GO:0006417,GO:0008150,GO:0009889,GO:0010468,GO:0010494,GO:0010556,GO:0010608,GO:0016043,GO:0019222,GO:0022607,GO:0022618,GO:0030529,GO:0031323,GO:0031326,GO:0032268,GO:0032991,GO:0034063,GO:0034622,GO:0035770,GO:0036464,GO:0043226,GO:0043228,GO:0043229,GO:0043232,GO:0043933,GO:0044424,GO:0044444,GO:0044464,GO:0048471,GO:…
Smic16415	0.00372492	-0.614021	hypothetical protein [Vibrio breoganii]
Smic3715	0.00374407	-0.352835	Alpha-ketoglutarate-dependent dioxygenase alkB homolog 6 OS=Mus musculus GN=Alkbh6 PE=2 SV=3	GO:0003674,GO:0003824,GO:0005488,GO:0005575,GO:0005634,GO:0005737,GO:0008150,GO:0008152,GO:0016491,GO:0043167,GO:0043169,GO:0043226,GO:0043227,GO:0043229,GO:0043231,GO:0044424,GO:0044464,GO:0044699,GO:0044710,GO:0046872,GO:0051213,GO:0055114
Smic19312	0.00374676	0.357597	Eukaryotic translation initiation factor 4G OS=Triticum aestivum PE=1 SV=1	GO:0003674,GO:0003676,GO:0003723,GO:0003743,GO:0005488,GO:0006412,GO:0006413,GO:0006417,GO:0008135,GO:0008150,GO:0008152,GO:0009058,GO:0009059,GO:0009889,GO:0009987,GO:0010468,GO:0010556,GO:0010608,GO:0019222,GO:0019538,GO:0031323,GO:0031326,GO:0032268,GO:0034645,GO:0043170,GO:0044237,GO:0044238,GO:0044249,GO:0044260,GO:0044267,GO:0050789,GO:0050794,GO:0051246,GO:0060255,GO:0065007,GO:0071704,GO:…
Smic32380	0.00376503	0.274465
Smic8754	0.00377372	-0.362449	Voltage-dependent R-type calcium channel subunit alpha-1E OS=Oryctolagus cuniculus GN=CACNA1E PE=2 SV=1	GO:0003674,GO:0005215,GO:0005216,GO:0005244,GO:0005245,GO:0005261,GO:0005262,GO:0005488,GO:0005509,GO:0005575,GO:0005891,GO:0006810,GO:0006811,GO:0006812,GO:0006816,GO:0008150,GO:0008324,GO:0009987,GO:0015075,GO:0015085,GO:0015267,GO:0016020,GO:0016021,GO:0022803,GO:0022832,GO:0022836,GO:0022838,GO:0022843,GO:0022857,GO:0022890,GO:0022891,GO:0022892,GO:0030001,GO:0032879,GO:0032991,GO:0034220,GO:…
Smic28721	0.00377372	-0.595229
Smic41864	0.0037994	0.207235	Glycerophosphoryl diester phosphodiesterase OS=Actinoplanes friuliensis DSM 7358 GN=AFR_25190 PE=4 SV=1	GO:0003674,GO:0003824,GO:0005975,GO:0006066,GO:0006071,GO:0006629,GO:0008081,GO:0008150,GO:0008152,GO:0008889,GO:0009987,GO:0016787,GO:0016788,GO:0019400,GO:0019751,GO:0042578,GO:0044237,GO:0044238,GO:0044262,GO:0044281,GO:0044699,GO:0044710,GO:0044723,GO:0044763,GO:0071704,GO:1901615
Smic43210	0.003832	-0.328534	Acetylxylan esterase OS=Prevotella ruminicola (strain ATCC 19189 / JCM 8958 / 23) GN=axeA1 PE=1 SV=1	GO:0000272,GO:0003674,GO:0003824,GO:0005975,GO:0005976,GO:0008150,GO:0008152,GO:0009056,GO:0009057,GO:0009987,GO:0010383,GO:0010410,GO:0016052,GO:0016787,GO:0016788,GO:0043170,GO:0044036,GO:0044237,GO:0044238,GO:0044260,GO:0045491,GO:0045493,GO:0046555,GO:0052689,GO:0071704,GO:1901575
Smic28141	0.00383736	0.578368	Probable N-acetylgalactosaminyltransferase 9 OS=Caenorhabditis elegans GN=gly-9 PE=2 SV=1	GO:0000139,GO:0003674,GO:0003824,GO:0005488,GO:0005575,GO:0005794,GO:0005975,GO:0006464,GO:0006486,GO:0008150,GO:0008152,GO:0009987,GO:0016020,GO:0016021,GO:0016740,GO:0016757,GO:0019538,GO:0031090,GO:0036211,GO:0043167,GO:0043169,GO:0043170,GO:0043226,GO:0043227,GO:0043229,GO:0043231,GO:0043412,GO:0043413,GO:0044237,GO:0044238,GO:0044260,GO:0044267,GO:0044422,GO:0044424,GO:0044425,GO:0044431,GO:…
Smic49114.Novel	0.00390738	-0.306891	RING finger protein 24 OS=Mus musculus GN=Rnf24 PE=2 SV=1	GO:0000139,GO:0003674,GO:0005488,GO:0005575,GO:0005794,GO:0008150,GO:0008270,GO:0016020,GO:0016021,GO:0031090,GO:0043167,GO:0043169,GO:0043226,GO:0043227,GO:0043229,GO:0043231,GO:0044422,GO:0044424,GO:0044425,GO:0044431,GO:0044444,GO:0044446,GO:0044464,GO:0046872,GO:0046914,GO:0098588
Smic40768	0.0039264	0.303743	Sodium channel protein type 4 subunit alpha A OS=Tetraodon nigroviridis GN=scn4aa PE=3 SV=2	GO:0001518,GO:0003674,GO:0005215,GO:0005216,GO:0005244,GO:0005248,GO:0005261,GO:0005272,GO:0005488,GO:0005509,GO:0005575,GO:0006810,GO:0006811,GO:0006812,GO:0006814,GO:0008150,GO:0008324,GO:0009987,GO:0015075,GO:0015077,GO:0015081,GO:0015267,GO:0015672,GO:0016020,GO:0016021,GO:0022803,GO:0022832,GO:0022836,GO:0022838,GO:0022843,GO:0022857,GO:0022890,GO:0022891,GO:0022892,GO:0030001,GO:0032879,GO:…
Smic23546	0.00393397	0.238221	60S ribosomal protein L27-A OS=Saccharomyces cerevisiae (strain ATCC 204508 / S288c) GN=RPL27A PE=1 SV=1	GO:0002181,GO:0003674,GO:0003735,GO:0005198,GO:0005575,GO:0005622,GO:0005737,GO:0005840,GO:0006412,GO:0008150,GO:0008152,GO:0009058,GO:0009059,GO:0009987,GO:0015934,GO:0019538,GO:0022625,GO:0030529,GO:0032991,GO:0034645,GO:0043170,GO:0043226,GO:0043228,GO:0043229,GO:0043232,GO:0044237,GO:0044238,GO:0044249,GO:0044260,GO:0044267,GO:0044391,GO:0044422,GO:0044424,GO:0044444,GO:0044445,GO:0044446,GO:…
Smic10263	0.00394226	0.322012
Smic26231	0.00394955	-0.191476	Niemann-Pick C1 protein OS=Sus scrofa GN=NPC1 PE=2 SV=1	GO:0000323,GO:0003674,GO:0004871,GO:0004872,GO:0004888,GO:0005488,GO:0005496,GO:0005575,GO:0005576,GO:0005635,GO:0005764,GO:0005765,GO:0005768,GO:0005773,GO:0005774,GO:0005783,GO:0005887,GO:0005975,GO:0006066,GO:0006082,GO:0006464,GO:0006486,GO:0006629,GO:0006810,GO:0006869,GO:0007034,GO:0007041,GO:0007165,GO:0008150,GO:0008152,GO:0008158,GO:0008202,GO:0008203,GO:0008206,GO:0008289,GO:0009987,GO:…
Smic5655	0.0039578	0.176573	Sodium-driven chloride bicarbonate exchanger OS=Bos taurus GN=SLC4A10 PE=2 SV=1	GO:0003674,GO:0005215,GO:0005452,GO:0005575,GO:0005886,GO:0006810,GO:0006811,GO:0006812,GO:0006814,GO:0006820,GO:0008150,GO:0008509,GO:0009987,GO:0015075,GO:0015291,GO:0015293,GO:0015297,GO:0015301,GO:0015672,GO:0016020,GO:0016021,GO:0022804,GO:0022857,GO:0022891,GO:0022892,GO:0030001,GO:0044425,GO:0044464,GO:0044699,GO:0044763,GO:0044765,GO:0051234,GO:0055085
Smic21395	0.00396307	0.258018
Smic13916	0.00398465	-1.02289	Serine/threonine-protein kinase TNNI3K OS=Rattus norvegicus GN=Tnni3k PE=2 SV=3	GO:0000166,GO:0001882,GO:0001883,GO:0003674,GO:0003824,GO:0004672,GO:0004674,GO:0005488,GO:0005524,GO:0005575,GO:0005634,GO:0005737,GO:0006464,GO:0006468,GO:0006793,GO:0006796,GO:0008150,GO:0008152,GO:0009987,GO:0016301,GO:0016310,GO:0016740,GO:0016772,GO:0016773,GO:0017076,GO:0019538,GO:0030554,GO:0032549,GO:0032550,GO:0032553,GO:0032555,GO:0032559,GO:0035639,GO:0036094,GO:0036211,GO:0043167,GO:…
Smic16185	0.00403403	-0.214742	Copia protein OS=Drosophila melanogaster GN=GIP PE=1 SV=3	GO:0000166,GO:0001882,GO:0001883,GO:0003674,GO:0003676,GO:0003824,GO:0004175,GO:0004190,GO:0005488,GO:0005524,GO:0006139,GO:0006259,GO:0006508,GO:0006725,GO:0006807,GO:0008150,GO:0008152,GO:0008233,GO:0008270,GO:0009987,GO:0015074,GO:0016787,GO:0017076,GO:0019538,GO:0030554,GO:0032549,GO:0032550,GO:0032553,GO:0032555,GO:0032559,GO:0034641,GO:0035639,GO:0036094,GO:0043167,GO:0043168,GO:0043169,GO:…
Smic17977	0.00403458	-0.263822	Putative surface lipoprotein OS=Shewanella oneidensis (strain MR-1) GN=SO_A0110 PE=4 SV=1	GO:0003674,GO:0008150
Smic7595	0.00403458	0.254573	60S ribosomal protein L19-2 OS=Arabidopsis thaliana GN=RPL19B PE=2 SV=1	GO:0001510,GO:0003674,GO:0003735,GO:0005198,GO:0005575,GO:0005622,GO:0005840,GO:0005886,GO:0006139,GO:0006220,GO:0006221,GO:0006325,GO:0006342,GO:0006355,GO:0006412,GO:0006464,GO:0006479,GO:0006725,GO:0006753,GO:0006793,GO:0006796,GO:0006807,GO:0006996,GO:0008150,GO:0008152,GO:0008213,GO:0009058,GO:0009059,GO:0009117,GO:0009165,GO:0009218,GO:0009220,GO:0009259,GO:0009260,GO:0009451,GO:0009889,GO:…
Smic20084	0.00405886	-0.220149	Vacuolar transporter chaperone 4 OS=Saccharomyces cerevisiae (strain ATCC 204508 / S288c) GN=VTC4 PE=1 SV=2	GO:0003674,GO:0003824,GO:0005488,GO:0005515,GO:0005575,GO:0005773,GO:0005774,GO:0005783,GO:0006082,GO:0006793,GO:0006796,GO:0006797,GO:0006810,GO:0006914,GO:0006996,GO:0007033,GO:0007034,GO:0008150,GO:0008152,GO:0008976,GO:0009056,GO:0009987,GO:0010324,GO:0016020,GO:0016021,GO:0016043,GO:0016237,GO:0016301,GO:0016310,GO:0016740,GO:0016772,GO:0016776,GO:0031090,GO:0031224,GO:0031300,GO:0031310,GO:…
Smic36388	0.00405886	0.226907	Uncharacterized protein OS=Arthrobotrys oligospora (strain ATCC 24927 / CBS 115.81 / DSM 1491) GN=AOL_s00109g169 PE=4 SV=1	GO:0005575,GO:0016020,GO:0016021,GO:0044425
Smic1846	0.00407384	0.265612
Smic20401	0.00407384	0.20528	Kinase D-interacting substrate of 220 kDa OS=Rattus norvegicus GN=Kidins220 PE=1 SV=2	GO:0001932,GO:0003674,GO:0005488,GO:0005515,GO:0005575,GO:0005768,GO:0005770,GO:0005829,GO:0006810,GO:0007165,GO:0007166,GO:0007399,GO:0008150,GO:0009719,GO:0009987,GO:0010033,GO:0010975,GO:0010976,GO:0016020,GO:0016021,GO:0016482,GO:0019207,GO:0019220,GO:0019222,GO:0019887,GO:0019899,GO:0019900,GO:0019901,GO:0019904,GO:0030165,GO:0030234,GO:0031323,GO:0031344,GO:0031346,GO:0031399,GO:0032268,GO:…
Smic20151	0.00408241	-0.424698	Sulfate transporter 4.1, chloroplastic OS=Arabidopsis thaliana GN=SULTR4;1 PE=1 SV=1	GO:0003674,GO:0005215,GO:0005575,GO:0006810,GO:0006811,GO:0006820,GO:0006950,GO:0008150,GO:0008271,GO:0008272,GO:0008509,GO:0009507,GO:0009536,GO:0009987,GO:0015075,GO:0015103,GO:0015116,GO:0015291,GO:0015293,GO:0015698,GO:0016020,GO:0016021,GO:0022804,GO:0022857,GO:0022891,GO:0022892,GO:0031090,GO:0031969,GO:0034220,GO:0042170,GO:0043226,GO:0043227,GO:0043229,GO:0043231,GO:0044422,GO:0044424,GO:…
Smic36095	0.00410893	-0.264578	hypothetical protein EMIHUDRAFT_215890 [Emiliania huxleyi CCMP1516] >gi|485611755|gb|EOD10220.1| hypothetical protein EMIHUDRAFT_215890 [Emiliania huxleyi CCMP1516]
Smic6804	0.00411349	0.24999	Sodium/hydrogen exchanger 7 OS=Arabidopsis thaliana GN=NHX7 PE=1 SV=1	GO:0000302,GO:0003674,GO:0005215,GO:0005488,GO:0005515,GO:0005575,GO:0005886,GO:0006605,GO:0006625,GO:0006810,GO:0006811,GO:0006812,GO:0006813,GO:0006814,GO:0006816,GO:0006818,GO:0006869,GO:0006886,GO:0006891,GO:0006950,GO:0006970,GO:0006979,GO:0008150,GO:0008324,GO:0009526,GO:0009628,GO:0009651,GO:0009941,GO:0009987,GO:0010035,GO:0010163,GO:0010351,GO:0015031,GO:0015075,GO:0015077,GO:0015078,GO:…
Smic35310	0.00411349	-0.374359
Smic7889	0.00411977	-0.261349	Eukaryotic translation initiation factor 3 subunit A OS=Xenopus tropicalis GN=eif3a PE=2 SV=1	GO:0001731,GO:0001732,GO:0003674,GO:0003676,GO:0003723,GO:0003743,GO:0005488,GO:0005575,GO:0005737,GO:0005852,GO:0006412,GO:0006413,GO:0006417,GO:0006446,GO:0008135,GO:0008150,GO:0008152,GO:0009058,GO:0009059,GO:0009889,GO:0009987,GO:0010468,GO:0010556,GO:0010608,GO:0016043,GO:0016282,GO:0019222,GO:0019538,GO:0022607,GO:0022618,GO:0030529,GO:0031323,GO:0031326,GO:0032268,GO:0032991,GO:0033290,GO:…
Smic42104	0.00411977	0.311693
Smic41383	0.00412327	-0.244015	Kinesin-like protein KIF6 OS=Homo sapiens GN=KIF6 PE=1 SV=3	GO:0000166,GO:0001673,GO:0001882,GO:0001883,GO:0003674,GO:0003774,GO:0003777,GO:0003824,GO:0005488,GO:0005515,GO:0005524,GO:0005575,GO:0005634,GO:0005737,GO:0005856,GO:0005871,GO:0005874,GO:0005875,GO:0006928,GO:0007017,GO:0007018,GO:0008017,GO:0008092,GO:0008150,GO:0008152,GO:0009987,GO:0015631,GO:0016462,GO:0016787,GO:0016817,GO:0016818,GO:0017076,GO:0017111,GO:0030554,GO:0032403,GO:0032549,GO:…
Smic29984	0.00416092	-0.260919	Peptidase S54 family OS=Clostridium sp. CAG:264 GN=BN572_00685 PE=4 SV=1	GO:0003674,GO:0003824,GO:0004175,GO:0004252,GO:0005575,GO:0006508,GO:0008150,GO:0008152,GO:0008233,GO:0008236,GO:0016021,GO:0016787,GO:0017171,GO:0019538,GO:0043170,GO:0044238,GO:0044425,GO:0070011,GO:0071704
Smic24988	0.00417266	0.226693	Cathepsin E OS=Mus musculus GN=Ctse PE=1 SV=2	GO:0002376,GO:0002478,GO:0002495,GO:0002504,GO:0003674,GO:0003824,GO:0004175,GO:0004190,GO:0005488,GO:0005515,GO:0005575,GO:0005768,GO:0006508,GO:0008150,GO:0008152,GO:0008233,GO:0016485,GO:0016540,GO:0016787,GO:0019538,GO:0019882,GO:0019884,GO:0019886,GO:0042802,GO:0042803,GO:0043170,GO:0043226,GO:0043227,GO:0043229,GO:0043231,GO:0044238,GO:0044424,GO:0044444,GO:0044464,GO:0046983,GO:0048002,GO:…
Smic20724	0.00417346	0.215235	Transforming growth factor-beta-induced protein ig-h3 OS=Mus musculus GN=Tgfbi PE=2 SV=1	GO:0001525,GO:0002062,GO:0003674,GO:0005488,GO:0005575,GO:0005576,GO:0005578,GO:0005604,GO:0005615,GO:0007155,GO:0008150,GO:0009987,GO:0016043,GO:0022610,GO:0030154,GO:0030198,GO:0031012,GO:0031982,GO:0031988,GO:0032502,GO:0043062,GO:0043226,GO:0043227,GO:0043230,GO:0044420,GO:0044421,GO:0044699,GO:0044763,GO:0044767,GO:0048646,GO:0048869,GO:0050840,GO:0065010,GO:0070062,GO:0071840
Smic1397	0.00418075	0.311228
Smic30093	0.00418733	-0.201091	POC1 centriolar protein homolog A OS=Xenopus tropicalis GN=poc1a PE=2 SV=1	GO:0005575,GO:0005737,GO:0005856,GO:0043226,GO:0043228,GO:0043229,GO:0043232,GO:0044424,GO:0044464
Smic30791	0.00419786	0.391408	Predicted protein OS=Naegleria gruberi GN=NAEGRDRAFT_76449 PE=4 SV=1	GO:0000166,GO:0001882,GO:0001883,GO:0003674,GO:0003779,GO:0003824,GO:0004672,GO:0004674,GO:0005488,GO:0005515,GO:0005524,GO:0006464,GO:0006468,GO:0006793,GO:0006796,GO:0008092,GO:0008150,GO:0008152,GO:0009987,GO:0016301,GO:0016310,GO:0016740,GO:0016772,GO:0016773,GO:0017076,GO:0019538,GO:0030554,GO:0032549,GO:0032550,GO:0032553,GO:0032555,GO:0032559,GO:0035639,GO:0036094,GO:0036211,GO:0043167,GO:…
Smic11578	0.00421334	0.183644	Calcium-dependent protein kinase 2 OS=Plasmodium falciparum (isolate K1 / Thailand) GN=CPK2 PE=1 SV=3	GO:0000166,GO:0001882,GO:0001883,GO:0003674,GO:0003824,GO:0004672,GO:0004674,GO:0005488,GO:0005509,GO:0005524,GO:0006464,GO:0006468,GO:0006793,GO:0006796,GO:0008150,GO:0008152,GO:0009987,GO:0016301,GO:0016310,GO:0016740,GO:0016772,GO:0016773,GO:0017076,GO:0019538,GO:0030554,GO:0032549,GO:0032550,GO:0032553,GO:0032555,GO:0032559,GO:0035639,GO:0036094,GO:0036211,GO:0043167,GO:0043168,GO:0043169,GO:…
Smic42220	0.00422634	0.201453	Calmodulin-like protein 5 OS=Homo sapiens GN=CALML5 PE=1 SV=2	GO:0003674,GO:0005488,GO:0005509,GO:0005575,GO:0007165,GO:0008150,GO:0008544,GO:0009888,GO:0009987,GO:0031982,GO:0031988,GO:0032502,GO:0043167,GO:0043169,GO:0043226,GO:0043227,GO:0043230,GO:0044421,GO:0046872,GO:0048856,GO:0050789,GO:0050794,GO:0050896,GO:0051716,GO:0065007,GO:0065010,GO:0070062
Smic49149.Novel	0.00422634	0.23639
Smic10515	0.0042289	0.286019	ELMO domain-containing protein C56G7.3 OS=Caenorhabditis elegans GN=C56G7.3 PE=4 SV=2	GO:0005575,GO:0005856,GO:0006810,GO:0006897,GO:0006909,GO:0008150,GO:0016192,GO:0043226,GO:0043228,GO:0043229,GO:0043232,GO:0044424,GO:0044464,GO:0044699,GO:0044765,GO:0051234
Smic28206	0.00424333	0.248731	Voltage-dependent R-type calcium channel subunit alpha-1E OS=Oryctolagus cuniculus GN=CACNA1E PE=2 SV=1	GO:0003674,GO:0005215,GO:0005216,GO:0005244,GO:0005245,GO:0005261,GO:0005262,GO:0005488,GO:0005509,GO:0005575,GO:0005891,GO:0006810,GO:0006811,GO:0006812,GO:0006816,GO:0008150,GO:0008324,GO:0009987,GO:0015075,GO:0015085,GO:0015267,GO:0016020,GO:0016021,GO:0022803,GO:0022832,GO:0022836,GO:0022838,GO:0022843,GO:0022857,GO:0022890,GO:0022891,GO:0022892,GO:0030001,GO:0032879,GO:0032991,GO:0034220,GO:…
Smic31394	0.0042701	0.314229	Nipped-B-like protein B OS=Danio rerio GN=nipblb PE=2 SV=1	GO:0002009,GO:0003143,GO:0003146,GO:0005575,GO:0005634,GO:0007049,GO:0007507,GO:0008150,GO:0009653,GO:0009987,GO:0032502,GO:0035239,GO:0043226,GO:0043227,GO:0043229,GO:0043231,GO:0044424,GO:0044464,GO:0044699,GO:0044763,GO:0044767,GO:0048513,GO:0048565,GO:0048598,GO:0048729,GO:0048856,GO:0060562
Smic29398	0.00431785	0.398392	Sodium channel protein type 11 subunit alpha OS=Mus musculus GN=Scn11a PE=2 SV=2	GO:0001508,GO:0001518,GO:0003674,GO:0005215,GO:0005216,GO:0005244,GO:0005248,GO:0005261,GO:0005272,GO:0005488,GO:0005515,GO:0005575,GO:0005886,GO:0006810,GO:0006811,GO:0006812,GO:0006814,GO:0008150,GO:0008324,GO:0009987,GO:0015075,GO:0015077,GO:0015081,GO:0015267,GO:0015672,GO:0016020,GO:0016021,GO:0019228,GO:0022803,GO:0022832,GO:0022836,GO:0022838,GO:0022843,GO:0022857,GO:0022890,GO:0022891,GO:…
Smic41301	0.00432317	0.251316	Collagen alpha-2(IV) chain [Cerapachys biroi]
Smic18162	0.00432317	-0.273563	hypothetical protein EMIHUDRAFT_199502 [Emiliania huxleyi CCMP1516] >gi|485648331|gb|EOD41240.1| hypothetical protein EMIHUDRAFT_199502 [Emiliania huxleyi CCMP1516]
Smic36917	0.00434378	-0.687964	Copia protein OS=Drosophila melanogaster GN=GIP PE=1 SV=3	GO:0000166,GO:0001882,GO:0001883,GO:0003674,GO:0003676,GO:0003824,GO:0004175,GO:0004190,GO:0005488,GO:0005524,GO:0006139,GO:0006259,GO:0006508,GO:0006725,GO:0006807,GO:0008150,GO:0008152,GO:0008233,GO:0008270,GO:0009987,GO:0015074,GO:0016787,GO:0017076,GO:0019538,GO:0030554,GO:0032549,GO:0032550,GO:0032553,GO:0032555,GO:0032559,GO:0034641,GO:0035639,GO:0036094,GO:0043167,GO:0043168,GO:0043169,GO:…
Smic41285	0.00434378	0.219787	FkbM family methyltransferase OS=Beauveria bassiana (strain ARSEF 2860) GN=BBA_09498 PE=4 SV=1	GO:0003674,GO:0003824,GO:0008150,GO:0008152,GO:0008168,GO:0016740,GO:0016741,GO:0032259
Smic26898	0.00434984	0.241138	Acyl-protein thioesterase 1 OS=Yarrowia lipolytica (strain CLIB 122 / E 150) GN=YALI0A18337g PE=3 SV=1	GO:0003674,GO:0003824,GO:0005575,GO:0005737,GO:0006082,GO:0006629,GO:0006631,GO:0008150,GO:0008152,GO:0009987,GO:0016787,GO:0019752,GO:0032787,GO:0043436,GO:0044237,GO:0044238,GO:0044255,GO:0044281,GO:0044424,GO:0044464,GO:0044699,GO:0044710,GO:0044763,GO:0071704
Smic35703	0.00435883	-0.379582	Protein ECERIFERUM 3 OS=Arabidopsis thaliana GN=CER3 PE=1 SV=1	GO:0000038,GO:0003006,GO:0003674,GO:0003824,GO:0005488,GO:0005506,GO:0005575,GO:0005783,GO:0005789,GO:0005886,GO:0006082,GO:0006629,GO:0006631,GO:0006633,GO:0006723,GO:0008150,GO:0008152,GO:0008610,GO:0009058,GO:0009987,GO:0010025,GO:0010166,GO:0016020,GO:0016021,GO:0016053,GO:0016491,GO:0019752,GO:0022412,GO:0022414,GO:0030154,GO:0031090,GO:0032502,GO:0032787,GO:0042335,GO:0043167,GO:0043169,GO:…
Smic14513	0.00441308	0.383972	Pentatricopeptide repeat-containing protein At2g31400, chloroplastic OS=Arabidopsis thaliana GN=At2g31400 PE=2 SV=1	GO:0003674,GO:0003676,GO:0003677,GO:0005488,GO:0005575,GO:0007165,GO:0008150,GO:0009507,GO:0009536,GO:0009987,GO:0010019,GO:0031930,GO:0043226,GO:0043227,GO:0043229,GO:0043231,GO:0044424,GO:0044444,GO:0044464,GO:0050789,GO:0050794,GO:0050896,GO:0051716,GO:0065007,GO:0097159,GO:1901363
Smic17973	0.00444273	-0.325083	Histone deacetylase 6 OS=Caenorhabditis elegans GN=hda-6 PE=3 SV=2	GO:0003674,GO:0003824,GO:0004407,GO:0005488,GO:0005575,GO:0005634,GO:0006139,GO:0006325,GO:0006351,GO:0006355,GO:0006464,GO:0006476,GO:0006725,GO:0006807,GO:0006996,GO:0008150,GO:0008152,GO:0008270,GO:0009058,GO:0009059,GO:0009889,GO:0009987,GO:0010468,GO:0010556,GO:0016043,GO:0016070,GO:0016568,GO:0016569,GO:0016570,GO:0016575,GO:0016787,GO:0016810,GO:0016811,GO:0017136,GO:0018130,GO:0019213,GO:…
Smic4073	0.0044453	-0.326063	Probable transport protein YPL264C OS=Saccharomyces cerevisiae (strain ATCC 204508 / S288c) GN=YPL264C PE=1 SV=1	GO:0003674,GO:0005575,GO:0008150,GO:0016020,GO:0016021,GO:0044425
Smic10393	0.00445561	-0.365716
Smic752	0.00449266	0.243221	Polypeptide N-acetylgalactosaminyltransferase 2 OS=Homo sapiens GN=GALNT2 PE=1 SV=1	GO:0000139,GO:0002378,GO:0003674,GO:0003824,GO:0004653,GO:0005488,GO:0005575,GO:0005576,GO:0005794,GO:0005795,GO:0005975,GO:0006464,GO:0006486,GO:0006493,GO:0008150,GO:0008152,GO:0008194,GO:0008376,GO:0009058,GO:0009059,GO:0009987,GO:0016020,GO:0016021,GO:0016266,GO:0016740,GO:0016757,GO:0016758,GO:0018193,GO:0018209,GO:0018210,GO:0018242,GO:0018243,GO:0019538,GO:0030145,GO:0030173,GO:0031090,GO:…
Smic17154	0.00449563	-0.225087
Smic13327	0.00449563	-0.718887
Smic11907	0.00451666	0.173943	40S ribosomal protein S3-3 OS=Arabidopsis thaliana GN=RPS3C PE=1 SV=1	GO:0001510,GO:0003674,GO:0003676,GO:0003723,GO:0003735,GO:0005198,GO:0005488,GO:0005575,GO:0005730,GO:0005829,GO:0005840,GO:0005911,GO:0006139,GO:0006412,GO:0006725,GO:0006807,GO:0006950,GO:0006970,GO:0008150,GO:0008152,GO:0009058,GO:0009059,GO:0009451,GO:0009506,GO:0009628,GO:0009651,GO:0009987,GO:0015935,GO:0016020,GO:0016070,GO:0019538,GO:0022626,GO:0022627,GO:0030054,GO:0030529,GO:0032259,GO:…
Smic22505	0.00455635	0.372104	Replicase polyprotein 1a OS=Human coronavirus HKU1 (isolate N1) GN=1a PE=1 SV=1	GO:0001172,GO:0001959,GO:0001960,GO:0002682,GO:0002683,GO:0002697,GO:0002698,GO:0002831,GO:0002832,GO:0003674,GO:0003676,GO:0003723,GO:0003824,GO:0003968,GO:0004175,GO:0004197,GO:0005488,GO:0005575,GO:0006139,GO:0006355,GO:0006508,GO:0006725,GO:0006807,GO:0008150,GO:0008152,GO:0008233,GO:0008234,GO:0008238,GO:0008242,GO:0008270,GO:0009058,GO:0009059,GO:0009605,GO:0009607,GO:0009889,GO:0009892,GO:…
Smic17849	0.00457209	0.359562
Smic40463	0.00460451	0.23711	Predicted protein OS=Naegleria gruberi GN=NAEGRDRAFT_76449 PE=4 SV=1	GO:0000166,GO:0001882,GO:0001883,GO:0003674,GO:0003779,GO:0003824,GO:0004672,GO:0004674,GO:0005488,GO:0005515,GO:0005524,GO:0006464,GO:0006468,GO:0006793,GO:0006796,GO:0008092,GO:0008150,GO:0008152,GO:0009987,GO:0016301,GO:0016310,GO:0016740,GO:0016772,GO:0016773,GO:0017076,GO:0019538,GO:0030554,GO:0032549,GO:0032550,GO:0032553,GO:0032555,GO:0032559,GO:0035639,GO:0036094,GO:0036211,GO:0043167,GO:…
Smic10422	0.0046095	-0.419306	Plastidal glycolate/glycerate translocator 1, chloroplastic OS=Arabidopsis thaliana GN=PLGG1 PE=2 SV=1	GO:0003674,GO:0005215,GO:0005342,GO:0005575,GO:0006810,GO:0006811,GO:0006812,GO:0006820,GO:0006873,GO:0006996,GO:0008028,GO:0008150,GO:0008152,GO:0008509,GO:0008514,GO:0008643,GO:0009058,GO:0009507,GO:0009526,GO:0009528,GO:0009536,GO:0009657,GO:0009658,GO:0009668,GO:0009706,GO:0009853,GO:0009941,GO:0009987,GO:0010027,GO:0015075,GO:0015144,GO:0015665,GO:0015711,GO:0015718,GO:0015849,GO:0015850,GO:…
Smic22425	0.00466553	-0.251214	Phosphoethanolamine N-methyltransferase 1 OS=Arabidopsis thaliana GN=NMT1 PE=1 SV=1	GO:0000234,GO:0000902,GO:0000904,GO:0003006,GO:0003674,GO:0003824,GO:0005575,GO:0005737,GO:0005829,GO:0006066,GO:0006576,GO:0006629,GO:0006644,GO:0006650,GO:0006656,GO:0006793,GO:0006796,GO:0006807,GO:0006935,GO:0007275,GO:0008150,GO:0008152,GO:0008168,GO:0008170,GO:0008610,GO:0008654,GO:0008757,GO:0009058,GO:0009308,GO:0009309,GO:0009555,GO:0009605,GO:0009653,GO:0009791,GO:0009826,GO:0009860,GO:…
Smic9381	0.00466854	0.386999
Smic275	0.00468224	-0.244701	Lactation elevated protein 1 OS=Rattus norvegicus GN=Lace1 PE=2 SV=1	GO:0000166,GO:0001882,GO:0001883,GO:0003674,GO:0005488,GO:0005524,GO:0017076,GO:0030554,GO:0032549,GO:0032550,GO:0032553,GO:0032555,GO:0032559,GO:0035639,GO:0036094,GO:0043167,GO:0043168,GO:0097159,GO:0097367,GO:1901265,GO:1901363
Smic19650	0.00475944	-0.651861
Smic30960	0.00477515	0.305734	60S ribosomal protein L7a OS=Tetrahymena thermophila GN=RPL7A PE=1 SV=1	GO:0005575,GO:0005840,GO:0008150,GO:0022613,GO:0030529,GO:0032991,GO:0042254,GO:0043226,GO:0043228,GO:0043229,GO:0043232,GO:0044085,GO:0044424,GO:0044444,GO:0044464,GO:0071840
Smic9980	0.00481115	-0.410985	ATP synthase subunit c, chloroplastic OS=Phaeodactylum tricornutum (strain CCAP 1055/1) GN=atpH PE=3 SV=1	GO:0003674,GO:0005215,GO:0005488,GO:0005575,GO:0006139,GO:0006163,GO:0006164,GO:0006725,GO:0006753,GO:0006754,GO:0006793,GO:0006796,GO:0006807,GO:0006810,GO:0006811,GO:0006812,GO:0006818,GO:0008150,GO:0008152,GO:0008289,GO:0008324,GO:0009058,GO:0009116,GO:0009117,GO:0009119,GO:0009123,GO:0009124,GO:0009126,GO:0009127,GO:0009141,GO:0009142,GO:0009144,GO:0009145,GO:0009150,GO:0009152,GO:0009156,GO:…
Smic14876	0.00482341	-0.317167	Transmembrane protein 144 OS=Bos taurus GN=TMEM144 PE=2 SV=1	GO:0005575,GO:0016020,GO:0016021,GO:0044425
Smic18092	0.00487669	-0.51685
Smic29977	0.00489964	0.37569	RNA exonuclease 4 OS=Gibberella zeae (strain PH-1 / ATCC MYA-4620 / FGSC 9075 / NRRL 31084) GN=REX4 PE=3 SV=1	GO:0003674,GO:0003676,GO:0003824,GO:0004518,GO:0004527,GO:0005488,GO:0005575,GO:0005634,GO:0006139,GO:0006364,GO:0006396,GO:0006725,GO:0006807,GO:0008150,GO:0008152,GO:0009987,GO:0016070,GO:0016072,GO:0016787,GO:0016788,GO:0034470,GO:0034641,GO:0034660,GO:0043170,GO:0043226,GO:0043227,GO:0043229,GO:0043231,GO:0044237,GO:0044238,GO:0044260,GO:0044424,GO:0044464,GO:0046483,GO:0071704,GO:0090304,GO:…
Smic19501	0.00490912	0.289887	Acyl-CoA-binding protein OS=Ricinus communis PE=3 SV=1	GO:0000062,GO:0003674,GO:0005488,GO:0006810,GO:0008150,GO:0008289,GO:0043167,GO:0043168,GO:0048037,GO:0050662,GO:0051234,GO:1901681
Smic24525	0.00491726	-0.192675	Light-harvesting complex I LH38 proteins (Fragment) OS=Euglena gracilis PE=2 SV=1	GO:0005575,GO:0006091,GO:0008150,GO:0008152,GO:0009507,GO:0009521,GO:0009522,GO:0009536,GO:0009765,GO:0009987,GO:0015979,GO:0016020,GO:0032991,GO:0043226,GO:0043227,GO:0043229,GO:0043231,GO:0043234,GO:0044237,GO:0044424,GO:0044425,GO:0044436,GO:0044444,GO:0044464
Smic13521	0.00491726	-0.418627	Extracellular signal-regulated kinase 1 OS=Dictyostelium discoideum GN=erkA PE=2 SV=2	GO:0000165,GO:0000166,GO:0000280,GO:0001882,GO:0001883,GO:0003006,GO:0003674,GO:0003824,GO:0004672,GO:0004674,GO:0004702,GO:0004707,GO:0004871,GO:0005057,GO:0005488,GO:0005524,GO:0005575,GO:0005829,GO:0005938,GO:0006464,GO:0006468,GO:0006793,GO:0006796,GO:0006935,GO:0006950,GO:0006996,GO:0007049,GO:0007067,GO:0007165,GO:0008150,GO:0008152,GO:0009605,GO:0009719,GO:0009987,GO:0009991,GO:0010033,GO:…
Smic41909	0.00492511	0.286221	Protein MEI2-like 4 OS=Oryza sativa subsp. japonica GN=ML4 PE=2 SV=1	GO:0000166,GO:0003674,GO:0003676,GO:0003723,GO:0005488,GO:0008150,GO:0009888,GO:0010564,GO:0010638,GO:0032502,GO:0033043,GO:0036094,GO:0040020,GO:0045836,GO:0048507,GO:0048518,GO:0048522,GO:0048856,GO:0050789,GO:0050794,GO:0051128,GO:0051130,GO:0051302,GO:0051445,GO:0051726,GO:0051783,GO:0051785,GO:0065007,GO:0090068,GO:0097159,GO:1901265,GO:1901363
Smic5588	0.00492511	0.221426
Smic42161	0.00494162	0.228007
Smic14585	0.0049459	-0.845649	Predicted protein OS=Physcomitrella patens subsp. patens GN=PHYPADRAFT_153139 PE=4 SV=1	GO:0005575,GO:0005829,GO:0009507,GO:0009532,GO:0009536,GO:0009570,GO:0043226,GO:0043227,GO:0043229,GO:0043231,GO:0044422,GO:0044424,GO:0044434,GO:0044435,GO:0044444,GO:0044446,GO:0044464
Smic16108	0.00495033	0.432565
Smic25475	0.00495926	-0.222568	conserved hypothetical protein [Perkinsus marinus ATCC 50983] >gi|239904064|gb|EER20319.1| conserved hypothetical protein [Perkinsus marinus ATCC 50983]
Smic36620	0.00496409	-0.194348	Prolyl 4-hydroxylase, alpha subunit OS=Pedobacter heparinus (strain ATCC 13125 / DSM 2366 / NCIB 9290) GN=Phep_0319 PE=4 SV=1	GO:0003674,GO:0003824,GO:0005488,GO:0005506,GO:0008150,GO:0008152,GO:0016491,GO:0016705,GO:0019842,GO:0030246,GO:0031406,GO:0031418,GO:0036094,GO:0043167,GO:0043168,GO:0043169,GO:0043177,GO:0044699,GO:0044710,GO:0046872,GO:0046914,GO:0048029,GO:0055114
Smic7063	0.00496535	-0.254635	Bifunctional phosphatase IMPL2, chloroplastic OS=Arabidopsis thaliana GN=HISN7 PE=1 SV=1	GO:0000105,GO:0003674,GO:0003824,GO:0004401,GO:0005488,GO:0005575,GO:0005975,GO:0006020,GO:0006021,GO:0006066,GO:0006082,GO:0006520,GO:0006547,GO:0006629,GO:0006644,GO:0006650,GO:0006725,GO:0006793,GO:0006796,GO:0006807,GO:0008150,GO:0008152,GO:0008652,GO:0008934,GO:0009058,GO:0009507,GO:0009536,GO:0009987,GO:0016051,GO:0016053,GO:0016310,GO:0016311,GO:0016787,GO:0016788,GO:0016791,GO:0018130,GO:…
Smic14814	0.00502864	-0.173875	Digestive cysteine proteinase 2 OS=Homarus americanus GN=LCP2 PE=2 SV=1	GO:0003674,GO:0003824,GO:0006508,GO:0008150,GO:0008152,GO:0008233,GO:0008234,GO:0016787,GO:0019538,GO:0043170,GO:0044238,GO:0070011,GO:0071704
Smic36143	0.0050384	0.366001	Cytochrome P450 4c21 OS=Blattella germanica GN=CYP4C21 PE=2 SV=1	GO:0003674,GO:0003824,GO:0004497,GO:0005488,GO:0005506,GO:0005575,GO:0005783,GO:0005789,GO:0008150,GO:0008152,GO:0016020,GO:0016491,GO:0016705,GO:0016712,GO:0020037,GO:0031090,GO:0043167,GO:0043169,GO:0043226,GO:0043227,GO:0043229,GO:0043231,GO:0044422,GO:0044424,GO:0044425,GO:0044432,GO:0044444,GO:0044446,GO:0044464,GO:0044699,GO:0044710,GO:0046872,GO:0046906,GO:0046914,GO:0055114,GO:0070330,GO:…
Smic5854	0.0050404	0.250467	Chromosome undetermined scaffold_6, whole genome shotgun sequence OS=Paramecium tetraurelia GN=GSPATT00002685001 PE=4 SV=1	GO:0003674,GO:0005488,GO:0005509,GO:0043167,GO:0043169,GO:0046872
Smic9491	0.00507989	0.182037
Smic28306	0.00507989	-0.517953	Putative uncharacterized protein OS=Salpingoeca rosetta (strain ATCC 50818 / BSB-021) GN=PTSG_06930 PE=4 SV=1	GO:0003674,GO:0005488,GO:0030246
Smic26793	0.00510162	0.257248	40S ribosomal protein S24 OS=Dictyostelium discoideum GN=rps24 PE=3 SV=1	GO:0000166,GO:0000462,GO:0003674,GO:0003735,GO:0005198,GO:0005488,GO:0005575,GO:0005615,GO:0005622,GO:0005730,GO:0005840,GO:0006139,GO:0006364,GO:0006396,GO:0006412,GO:0006414,GO:0006725,GO:0006807,GO:0006810,GO:0006897,GO:0006907,GO:0008150,GO:0008152,GO:0009058,GO:0009059,GO:0009987,GO:0015935,GO:0016070,GO:0016072,GO:0016192,GO:0019538,GO:0022627,GO:0030490,GO:0030529,GO:0032991,GO:0034470,GO:…
Smic32302	0.00510773	-0.349762	Mitogen-activated protein kinase 2 OS=Arabidopsis thaliana GN=MPK2 PE=1 SV=2	GO:0000165,GO:0000166,GO:0000902,GO:0001882,GO:0001883,GO:0002682,GO:0003674,GO:0003824,GO:0004672,GO:0004674,GO:0004702,GO:0004707,GO:0004871,GO:0005057,GO:0005488,GO:0005524,GO:0006464,GO:0006468,GO:0006605,GO:0006612,GO:0006793,GO:0006796,GO:0006810,GO:0006886,GO:0007165,GO:0008150,GO:0008152,GO:0009653,GO:0009889,GO:0009891,GO:0009893,GO:0009962,GO:0009963,GO:0009987,GO:0010363,GO:0010941,GO:…
Smic20885	0.00510773	0.313209	Protein N-lysine methyltransferase METTL21A OS=Xenopus tropicalis GN=mettl21a PE=2 SV=1	GO:0003674,GO:0003824,GO:0005575,GO:0005737,GO:0006464,GO:0006479,GO:0008150,GO:0008152,GO:0008168,GO:0008170,GO:0008213,GO:0008276,GO:0008757,GO:0009987,GO:0016278,GO:0016279,GO:0016740,GO:0016741,GO:0018022,GO:0018193,GO:0018205,GO:0019538,GO:0032259,GO:0036211,GO:0043170,GO:0043412,GO:0043414,GO:0044237,GO:0044238,GO:0044260,GO:0044267,GO:0044424,GO:0044464,GO:0071704
Smic29897	0.00510773	0.22368	hypothetical protein [Nocardiopsis potens]
Smic7272	0.00511955	0.549246	predicted protein [Micromonas sp. RCC299] >gi|226524095|gb|ACO70076.1| predicted protein [Micromonas sp. RCC299]
Smic10998	0.00512638	-0.271377
Smic2226	0.00514363	0.187518	40S ribosomal protein S4 OS=Bombyx mori GN=RpS4 PE=2 SV=1	GO:0003674,GO:0003676,GO:0003723,GO:0003735,GO:0005198,GO:0005488,GO:0005575,GO:0005622,GO:0005840,GO:0006412,GO:0008150,GO:0008152,GO:0009058,GO:0009059,GO:0009987,GO:0019538,GO:0019843,GO:0030529,GO:0032991,GO:0034645,GO:0043170,GO:0043226,GO:0043228,GO:0043229,GO:0043232,GO:0044237,GO:0044238,GO:0044249,GO:0044260,GO:0044267,GO:0044424,GO:0044444,GO:0044464,GO:0071704,GO:0097159,GO:1901363,GO:…
Smic38218	0.00516388	0.172722	60S acidic ribosomal protein P0 OS=Zea mays GN=RP-P0 PE=1 SV=3	GO:0003674,GO:0003735,GO:0005198,GO:0005575,GO:0005622,GO:0005840,GO:0006414,GO:0008150,GO:0008152,GO:0009058,GO:0009059,GO:0009987,GO:0022613,GO:0030529,GO:0032991,GO:0034645,GO:0042254,GO:0043170,GO:0043226,GO:0043228,GO:0043229,GO:0043232,GO:0044085,GO:0044237,GO:0044249,GO:0044260,GO:0044424,GO:0044444,GO:0044464,GO:0071704,GO:0071840,GO:1901576
Smic39679	0.0051794	0.311029	hypothetical protein THAOC_34979 [Thalassiosira oceanica]
Smic30192	0.0051794	-0.271609
Smic9207	0.00518459	0.278336
Smic31920	0.00521873	-0.319513	Fucoxanthin-chlorophyll a-c binding protein F, chloroplastic (Fragment) OS=Macrocystis pyrifera GN=FCPF PE=2 SV=1	GO:0003674,GO:0005488,GO:0005575,GO:0006091,GO:0006464,GO:0008150,GO:0008152,GO:0009507,GO:0009521,GO:0009523,GO:0009535,GO:0009536,GO:0009579,GO:0009765,GO:0009987,GO:0015979,GO:0016020,GO:0016021,GO:0016168,GO:0018298,GO:0019538,GO:0030076,GO:0032991,GO:0034357,GO:0036211,GO:0042651,GO:0043170,GO:0043226,GO:0043227,GO:0043229,GO:0043231,GO:0043234,GO:0043412,GO:0044237,GO:0044238,GO:0044260,GO:…
Smic21052	0.00530558	0.219074
Smic29465	0.0053241	0.206542	Coiled-coil domain-containing protein 33 OS=Homo sapiens GN=CCDC33 PE=1 SV=3	GO:0003674,GO:0005488,GO:0005515
Smic40776	0.0053316	0.403737
Smic33035	0.0053316	0.200251	Tetracycline resistance protein, class C OS=Escherichia coli GN=tetA PE=1 SV=1	GO:0003674,GO:0005215,GO:0005575,GO:0005886,GO:0006810,GO:0006811,GO:0006812,GO:0006818,GO:0008150,GO:0009636,GO:0009987,GO:0015291,GO:0015297,GO:0015672,GO:0015992,GO:0016020,GO:0016021,GO:0022804,GO:0022857,GO:0042221,GO:0044425,GO:0044464,GO:0044699,GO:0044763,GO:0044765,GO:0046677,GO:0050896,GO:0051234,GO:0055085
Smic35746	0.00536592	0.203681	Calmodulin OS=Prorocentrum minimum PE=2 SV=1	GO:0003674,GO:0005488,GO:0005509,GO:0043167,GO:0043169,GO:0046872
Smic35747	0.00536592	0.203681	Calmodulin OS=Prorocentrum minimum PE=2 SV=1	GO:0003674,GO:0005488,GO:0005509,GO:0043167,GO:0043169,GO:0046872
Smic30261	0.00540801	0.21881
Smic35786	0.00541356	0.220156
Smic28575	0.00542362	0.20489	Pentatricopeptide repeat-containing protein At1g05670, mitochondrial OS=Arabidopsis thaliana GN=At1g05670 PE=2 SV=1	GO:0005575,GO:0005739,GO:0043226,GO:0043227,GO:0043229,GO:0043231,GO:0044424,GO:0044444,GO:0044464
Smic20643	0.00542362	-0.392416	Probable phospholipid-transporting ATPase DRS2 OS=Saccharomyces cerevisiae (strain ATCC 204508 / S288c) GN=DRS2 PE=1 SV=2	GO:0000028,GO:0000166,GO:0000287,GO:0001882,GO:0001883,GO:0003674,GO:0003824,GO:0004012,GO:0005215,GO:0005319,GO:0005488,GO:0005524,GO:0005548,GO:0005575,GO:0005794,GO:0005802,GO:0006810,GO:0006811,GO:0006812,GO:0006820,GO:0006869,GO:0006886,GO:0006892,GO:0006897,GO:0008150,GO:0008152,GO:0008324,GO:0015031,GO:0015075,GO:0015399,GO:0015405,GO:0015711,GO:0015748,GO:0015914,GO:0016020,GO:0016021,GO:…
Smic35458	0.00544195	-0.261885	Putative uncharacterized protein OS=Perkinsus marinus (strain ATCC 50983 / TXsc) GN=Pmar_PMAR029522 PE=4 SV=1	GO:0003674,GO:0003676,GO:0005488,GO:0097159,GO:1901363
Smic34556	0.00550997	-0.21926	ATP synthase subunit delta, chloroplastic OS=Guillardia theta GN=atpD PE=3 SV=1	GO:0003674,GO:0003824,GO:0005215,GO:0005575,GO:0006139,GO:0006163,GO:0006164,GO:0006725,GO:0006753,GO:0006754,GO:0006793,GO:0006796,GO:0006807,GO:0006810,GO:0006811,GO:0006812,GO:0006818,GO:0008150,GO:0008152,GO:0008324,GO:0009058,GO:0009116,GO:0009117,GO:0009119,GO:0009123,GO:0009124,GO:0009126,GO:0009127,GO:0009141,GO:0009142,GO:0009144,GO:0009145,GO:0009150,GO:0009152,GO:0009156,GO:0009161,GO:…
Smic12766	0.00550997	0.254627	Dynein heavy chain 7, axonemal OS=Rattus norvegicus GN=Dnah7 PE=2 SV=2	GO:0000166,GO:0001882,GO:0001883,GO:0003341,GO:0003674,GO:0003774,GO:0003777,GO:0003824,GO:0005488,GO:0005509,GO:0005524,GO:0005575,GO:0005737,GO:0005856,GO:0005858,GO:0005868,GO:0005874,GO:0005875,GO:0005929,GO:0006139,GO:0006152,GO:0006163,GO:0006195,GO:0006200,GO:0006725,GO:0006753,GO:0006793,GO:0006796,GO:0006807,GO:0006928,GO:0007017,GO:0007018,GO:0008150,GO:0008152,GO:0009056,GO:0009116,GO:…
Smic35060	0.00551503	0.3142	SET domain-containing protein 5 OS=Schizosaccharomyces pombe (strain 972 / ATCC 24843) GN=set5 PE=1 SV=1	GO:0000785,GO:0000790,GO:0003674,GO:0003824,GO:0005575,GO:0005634,GO:0005737,GO:0005829,GO:0006325,GO:0006464,GO:0006479,GO:0006996,GO:0008150,GO:0008152,GO:0008168,GO:0008170,GO:0008213,GO:0008276,GO:0008757,GO:0009987,GO:0016043,GO:0016278,GO:0016279,GO:0016568,GO:0016569,GO:0016570,GO:0016571,GO:0016740,GO:0016741,GO:0018024,GO:0019538,GO:0032259,GO:0034968,GO:0036211,GO:0042054,GO:0043170,GO:…
Smic2934	0.00554853	0.383241	UPF0394 membrane protein PD_1892 OS=Xylella fastidiosa (strain Temecula1 / ATCC 700964) GN=PD_1892 PE=3 SV=1	GO:0005575,GO:0005886,GO:0016020,GO:0016021,GO:0044425,GO:0044464
Smic19587	0.00554956	-0.20043	Delta-9 acyl-lipid desaturase 1 OS=Arabidopsis thaliana GN=ADS1 PE=2 SV=1	GO:0000038,GO:0001676,GO:0002213,GO:0003674,GO:0003824,GO:0005575,GO:0005783,GO:0005789,GO:0006082,GO:0006629,GO:0006631,GO:0006633,GO:0006636,GO:0006950,GO:0006952,GO:0008150,GO:0008152,GO:0008610,GO:0009058,GO:0009605,GO:0009607,GO:0009625,GO:0009987,GO:0016020,GO:0016021,GO:0016053,GO:0016491,GO:0016705,GO:0016717,GO:0019752,GO:0031090,GO:0032787,GO:0033559,GO:0042761,GO:0043207,GO:0043226,GO:…
Smic9174	0.00555297	0.251025	Inositol hexakisphosphate and diphosphoinositol-pentakisphosphate kinase 1 OS=Bos taurus GN=PPIP5K1 PE=2 SV=1	GO:0000166,GO:0000827,GO:0000828,GO:0000832,GO:0001882,GO:0001883,GO:0003674,GO:0003824,GO:0003993,GO:0005488,GO:0005524,GO:0005575,GO:0005634,GO:0005737,GO:0005829,GO:0005886,GO:0005975,GO:0006020,GO:0006066,GO:0006793,GO:0006796,GO:0008150,GO:0008152,GO:0009987,GO:0016020,GO:0016301,GO:0016310,GO:0016311,GO:0016740,GO:0016772,GO:0016776,GO:0016787,GO:0016788,GO:0016791,GO:0017076,GO:0019751,GO:…
Smic42937	0.00562084	0.234815
Smic26199	0.00562672	0.190643	Probable 60S ribosomal protein L37-A OS=Drosophila melanogaster GN=RpL37a PE=1 SV=1	GO:0003674,GO:0003676,GO:0003723,GO:0003735,GO:0005198,GO:0005488,GO:0005575,GO:0005622,GO:0005840,GO:0006412,GO:0008150,GO:0008152,GO:0009058,GO:0009059,GO:0009987,GO:0019538,GO:0019843,GO:0030529,GO:0032991,GO:0034645,GO:0043167,GO:0043169,GO:0043170,GO:0043226,GO:0043228,GO:0043229,GO:0043232,GO:0044237,GO:0044238,GO:0044249,GO:0044260,GO:0044267,GO:0044424,GO:0044444,GO:0044464,GO:0046872,GO:…
Smic11453	0.00562672	0.55023
Smic34648	0.00562672	0.63592
Smic20207	0.00569491	0.227402
Smic998	0.00573075	-0.380058
Smic37666	0.0057487	0.200822
Smic33015	0.00576329	0.174328	Probable cold shock protein y4cH OS=Rhizobium sp. (strain NGR234) GN=NGR_a00060 PE=4 SV=1	GO:0003674,GO:0003676,GO:0003677,GO:0005488,GO:0005575,GO:0005737,GO:0006139,GO:0006351,GO:0006355,GO:0006725,GO:0006807,GO:0008150,GO:0008152,GO:0009058,GO:0009059,GO:0009889,GO:0009987,GO:0010468,GO:0010556,GO:0016070,GO:0018130,GO:0019219,GO:0019222,GO:0019438,GO:0031323,GO:0031326,GO:0032774,GO:0034641,GO:0034645,GO:0034654,GO:0043170,GO:0044237,GO:0044238,GO:0044249,GO:0044260,GO:0044271,GO:…
Smic9814	0.00580519	-0.414318	Putative uncharacterized protein (Fragment) OS=Aureococcus anophagefferens GN=AURANDRAFT_26805 PE=4 SV=1	GO:0003674,GO:0003824,GO:0004721,GO:0006793,GO:0006796,GO:0008150,GO:0008152,GO:0009987,GO:0016311,GO:0016787,GO:0016788,GO:0016791,GO:0042578,GO:0044237
Smic9534	0.00580519	0.345406	Prolyl-tRNA editing protein ProX OS=Clostridium sticklandii (strain ATCC 12662 / DSM 519 / JCM 1433 / NCIB 10654) GN=proX PE=1 SV=1	GO:0002161,GO:0003674,GO:0003824,GO:0005575,GO:0005737,GO:0006417,GO:0006448,GO:0006450,GO:0008150,GO:0009889,GO:0010468,GO:0010556,GO:0010608,GO:0016787,GO:0016788,GO:0019222,GO:0031323,GO:0031326,GO:0032268,GO:0043906,GO:0044424,GO:0044464,GO:0050789,GO:0050794,GO:0051246,GO:0052689,GO:0060255,GO:0065007,GO:0065008,GO:0080090,GO:2000112
Smic36211	0.00581431	-0.27536	Sensitivity to high expression protein 10 OS=Vanderwaltozyma polyspora (strain ATCC 22028 / DSM 70294) GN=SHE10 PE=3 SV=1	GO:0005575,GO:0005739,GO:0030529,GO:0032991,GO:0043226,GO:0043227,GO:0043229,GO:0043231,GO:0044424,GO:0044444,GO:0044464
Smic40521	0.00582557	0.18516	Protein phosphatase 2C OS=Leishmania chagasi PE=2 SV=1	GO:0003674,GO:0003824,GO:0004721,GO:0004722,GO:0005488,GO:0006464,GO:0006470,GO:0006793,GO:0006796,GO:0008150,GO:0008152,GO:0009987,GO:0016311,GO:0016787,GO:0016788,GO:0016791,GO:0019538,GO:0036211,GO:0042578,GO:0043167,GO:0043169,GO:0043170,GO:0043412,GO:0044237,GO:0044238,GO:0044260,GO:0044267,GO:0046872,GO:0071704
Smic21616	0.00583825	-0.848058	Ribulose bisphosphate carboxylase (Fragment) OS=Symbiodinium sp. GN=rbcL PE=1 SV=1	GO:0000287,GO:0003674,GO:0003824,GO:0004497,GO:0005488,GO:0005575,GO:0005975,GO:0008150,GO:0008152,GO:0009058,GO:0009507,GO:0009536,GO:0009987,GO:0015977,GO:0015979,GO:0016051,GO:0016491,GO:0016829,GO:0016830,GO:0016831,GO:0016984,GO:0019253,GO:0019685,GO:0043167,GO:0043169,GO:0043226,GO:0043227,GO:0043229,GO:0043231,GO:0044237,GO:0044238,GO:0044424,GO:0044444,GO:0044464,GO:0044699,GO:0044710,GO:…
Smic1900	0.00589785	0.215845	Sodium channel protein type 10 subunit alpha OS=Mus musculus GN=Scn10a PE=1 SV=2	GO:0001508,GO:0001518,GO:0003008,GO:0003254,GO:0003674,GO:0005215,GO:0005216,GO:0005244,GO:0005248,GO:0005261,GO:0005272,GO:0005575,GO:0005886,GO:0006810,GO:0006811,GO:0006812,GO:0006814,GO:0007600,GO:0008016,GO:0008150,GO:0008324,GO:0009987,GO:0015075,GO:0015077,GO:0015081,GO:0015267,GO:0015672,GO:0016020,GO:0016021,GO:0019228,GO:0019233,GO:0022803,GO:0022832,GO:0022836,GO:0022838,GO:0022843,GO:…
Smic4631	0.00593418	0.193196	Protein aardvark OS=Dictyostelium discoideum GN=aarA PE=2 SV=1	GO:0000902,GO:0000904,GO:0003006,GO:0003382,GO:0003674,GO:0005488,GO:0005515,GO:0005575,GO:0005737,GO:0005813,GO:0005815,GO:0005911,GO:0006810,GO:0006928,GO:0007155,GO:0007163,GO:0007275,GO:0008104,GO:0008150,GO:0009306,GO:0009653,GO:0009987,GO:0010638,GO:0015031,GO:0016043,GO:0022414,GO:0022610,GO:0030054,GO:0031150,GO:0032501,GO:0032502,GO:0032940,GO:0032989,GO:0033036,GO:0033043,GO:0034613,GO:…
[truncated: 1,356 more rows]
