# Supplementary material for: Nutritional control regulates symbiont proliferation and life history in coral-dinoflagellate symbiosis
Source: BMC Biol. 2022 May 13;20:103. doi: 10.1186/s12915-022-01306-2 (PMC9102920; doi:10.1186/s12915-022-01306-2)
Supplement: Supplementary file 6 — Additional file 6: Table S7. Differentially expressed genes identified from the comparison between cells in iron-depleted and standard f/2 medium. [file 12915_2022_1306_MOESM6_ESM.xlsx]

## Sheet: Sheet1
Table S7 Differentially expressed genes identified from the comparison between cells in iron-depleted and standard f/2 medium.
Gene ID	q value	ln(fold-change)	Annotation	GO
Smic39992	4.08495e-32	-0.890543
Smic43175	2.06644e-20	0.778831	Putative uncharacterized protein OS=Medicago truncatula GN=MTR_7g117970 PE=4 SV=1	GO:0005575,GO:0009507,GO:0009526,GO:0009528,GO:0009534,GO:0009536,GO:0009579,GO:0009706,GO:0009941,GO:0016020,GO:0019866,GO:0031090,GO:0031967,GO:0031969,GO:0031975,GO:0031976,GO:0031984,GO:0042170,GO:0043226,GO:0043227,GO:0043229,GO:0043231,GO:0044422,GO:0044424,GO:0044434,GO:0044435,GO:0044444,GO:0044446,GO:0044464
Smic32462	2.31836e-14	1.06042	Fucoxanthin-chlorophyll a-c binding protein E, chloroplastic OS=Phaeodactylum tricornutum GN=FCPE PE=2 SV=1	GO:0003674,GO:0005488,GO:0005575,GO:0006091,GO:0006464,GO:0008150,GO:0008152,GO:0009507,GO:0009521,GO:0009523,GO:0009535,GO:0009536,GO:0009579,GO:0009765,GO:0009987,GO:0015979,GO:0016020,GO:0016021,GO:0016168,GO:0018298,GO:0019538,GO:0030076,GO:0032991,GO:0034357,GO:0036211,GO:0042651,GO:0043170,GO:0043226,GO:0043227,GO:0043229,GO:0043231,GO:0043234,GO:0043412,GO:0044237,GO:0044238,GO:0044260,GO:…
Smic7958	4.41174e-14	0.52512	Soma ferritin OS=Lymnaea stagnalis PE=2 SV=2	GO:0000041,GO:0003674,GO:0003824,GO:0004322,GO:0005488,GO:0005506,GO:0005575,GO:0005737,GO:0006810,GO:0006811,GO:0006812,GO:0006826,GO:0006873,GO:0006875,GO:0006879,GO:0008150,GO:0008152,GO:0008199,GO:0009987,GO:0016491,GO:0016722,GO:0016724,GO:0019725,GO:0030001,GO:0030003,GO:0042592,GO:0043167,GO:0043169,GO:0044424,GO:0044464,GO:0044699,GO:0044710,GO:0044763,GO:0044765,GO:0046872,GO:0046914,GO:…
Smic13997	1.2013e-13	0.557213	hypothetical protein PTSG_10209 [Salpingoeca rosetta] >gi|326434357|gb|EGD79927.1| hypothetical protein PTSG_10209 [Salpingoeca rosetta]
Smic32496	1.89346e-12	0.446084	Fumarate hydratase class I, aerobic OS=Escherichia coli (strain K12) GN=fumA PE=1 SV=2	GO:0003674,GO:0003824,GO:0004333,GO:0005488,GO:0005515,GO:0005575,GO:0005829,GO:0006091,GO:0006099,GO:0008150,GO:0008152,GO:0009987,GO:0016829,GO:0016835,GO:0016836,GO:0016853,GO:0016860,GO:0016862,GO:0042802,GO:0043167,GO:0043169,GO:0044237,GO:0044238,GO:0044424,GO:0044444,GO:0044464,GO:0046872,GO:0050163,GO:0051536,GO:0051539,GO:0051540
Smic26384	1.89346e-12	0.54511	Probable ATP-dependent RNA helicase DDX47 OS=Bos taurus GN=DDX47 PE=2 SV=1	GO:0000166,GO:0001882,GO:0001883,GO:0003674,GO:0003676,GO:0003723,GO:0003824,GO:0004386,GO:0005488,GO:0005524,GO:0005575,GO:0005634,GO:0005730,GO:0006139,GO:0006152,GO:0006163,GO:0006195,GO:0006200,GO:0006364,GO:0006396,GO:0006397,GO:0006725,GO:0006753,GO:0006793,GO:0006796,GO:0006807,GO:0006915,GO:0007165,GO:0007166,GO:0008026,GO:0008150,GO:0008152,GO:0008219,GO:0008380,GO:0008625,GO:0009056,GO:…
Smic26153	6.08127e-12	-0.926282
Smic34633	2.72082e-10	0.805251	Gibberellin 20 oxidase 3 OS=Arabidopsis thaliana GN=GA20OX3 PE=2 SV=1	GO:0003674,GO:0003824,GO:0005488,GO:0005506,GO:0006082,GO:0006629,GO:0006631,GO:0006720,GO:0006721,GO:0008150,GO:0008152,GO:0008299,GO:0008610,GO:0009056,GO:0009058,GO:0009062,GO:0009685,GO:0009686,GO:0009987,GO:0016042,GO:0016053,GO:0016054,GO:0016101,GO:0016102,GO:0016114,GO:0016491,GO:0016705,GO:0016706,GO:0019752,GO:0032787,GO:0043167,GO:0043169,GO:0043436,GO:0044237,GO:0044238,GO:0044242,GO:…
Smic18015	5.92293e-10	-0.463988	Zinc transporter ZupT OS=Oceanobacillus iheyensis (strain DSM 14371 / JCM 11309 / KCTC 3954 / HTE831) GN=zupT PE=3 SV=1	GO:0000041,GO:0003674,GO:0005215,GO:0005575,GO:0005886,GO:0006810,GO:0006811,GO:0006812,GO:0006829,GO:0008150,GO:0008324,GO:0009987,GO:0015075,GO:0016020,GO:0016021,GO:0022857,GO:0022890,GO:0022891,GO:0022892,GO:0030001,GO:0044425,GO:0044464,GO:0044699,GO:0044763,GO:0044765,GO:0046873,GO:0051234,GO:0055085
Smic27749	7.02896e-10	0.398988	Putative peroxiredoxin sll1621 OS=Synechocystis sp. (strain PCC 6803 / Kazusa) GN=sll1621 PE=1 SV=1	GO:0003674,GO:0003824,GO:0004601,GO:0005488,GO:0005515,GO:0008150,GO:0008152,GO:0016209,GO:0016491,GO:0016684,GO:0016705,GO:0042802,GO:0044699,GO:0044710,GO:0051920,GO:0055114
Smic41408	2.54556e-09	-1.16868	Polyubiquitin OS=Phytophthora infestans PE=1 SV=2	GO:0005575,GO:0005634,GO:0005737,GO:0043226,GO:0043227,GO:0043229,GO:0043231,GO:0044424,GO:0044464
Smic24040	6.71312e-09	-0.813868	Flavodoxin OS=Chondrus crispus PE=1 SV=1	GO:0000166,GO:0003674,GO:0003824,GO:0005488,GO:0008150,GO:0008152,GO:0009055,GO:0010181,GO:0016491,GO:0032553,GO:0036094,GO:0043167,GO:0043168,GO:0044699,GO:0044710,GO:0048037,GO:0050662,GO:0055114,GO:0097159,GO:0097367,GO:1901265,GO:1901363
Smic44947	2.87564e-08	-0.384853	Fucoxanthin-chlorophyll a-c binding protein A, chloroplastic OS=Macrocystis pyrifera GN=FCPA PE=2 SV=1	GO:0003674,GO:0005488,GO:0005575,GO:0006091,GO:0006464,GO:0008150,GO:0008152,GO:0009507,GO:0009521,GO:0009523,GO:0009535,GO:0009536,GO:0009579,GO:0009765,GO:0009987,GO:0015979,GO:0016020,GO:0016021,GO:0016168,GO:0018298,GO:0019538,GO:0030076,GO:0032991,GO:0034357,GO:0036211,GO:0042651,GO:0043170,GO:0043226,GO:0043227,GO:0043229,GO:0043231,GO:0043234,GO:0043412,GO:0044237,GO:0044238,GO:0044260,GO:…
Smic983	3.11223e-08	0.37286	Aconitate hydratase 2 OS=Pseudomonas aeruginosa (strain ATCC 15692 / PAO1 / 1C / PRS 101 / LMG 12228) GN=acnB PE=3 SV=1	GO:0003674,GO:0003824,GO:0003994,GO:0005488,GO:0005575,GO:0005829,GO:0006099,GO:0008150,GO:0008152,GO:0016829,GO:0016835,GO:0016836,GO:0043167,GO:0043169,GO:0044238,GO:0044424,GO:0044444,GO:0044464,GO:0046872,GO:0047456,GO:0051536,GO:0051539,GO:0051540
Smic8264	4.37225e-08	0.570534
Smic8741	4.37225e-08	-0.459103	Potassium voltage-gated channel subfamily H member 5 OS=Rattus norvegicus GN=Kcnh5 PE=2 SV=1	GO:0000155,GO:0000160,GO:0003674,GO:0003824,GO:0004672,GO:0004673,GO:0004871,GO:0004872,GO:0005215,GO:0005216,GO:0005244,GO:0005249,GO:0005261,GO:0005267,GO:0005488,GO:0005515,GO:0005516,GO:0005575,GO:0005622,GO:0005887,GO:0006793,GO:0006796,GO:0006810,GO:0006811,GO:0006812,GO:0006813,GO:0007165,GO:0007346,GO:0008150,GO:0008152,GO:0008324,GO:0009986,GO:0009987,GO:0010389,GO:0010564,GO:0015075,GO:…
Smic20017	8.48596e-08	0.422155	Cytochrome b-c1 complex subunit Rieske, mitochondrial OS=Zea mays PE=2 SV=1	GO:0003674,GO:0003824,GO:0005215,GO:0005488,GO:0005575,GO:0005739,GO:0005743,GO:0006810,GO:0006811,GO:0006812,GO:0006818,GO:0008121,GO:0008150,GO:0008152,GO:0008324,GO:0009987,GO:0015075,GO:0015077,GO:0015078,GO:0015672,GO:0015992,GO:0016020,GO:0016021,GO:0016491,GO:0016679,GO:0016681,GO:0019866,GO:0022857,GO:0022890,GO:0022891,GO:0022892,GO:0031090,GO:0031966,GO:0034220,GO:0043167,GO:0043169,GO:…
Smic10019	8.71736e-08	0.5909	Ferredoxin OS=Peridinium bipes PE=1 SV=1	GO:0003674,GO:0005488,GO:0005575,GO:0006091,GO:0008150,GO:0008152,GO:0009055,GO:0009507,GO:0009536,GO:0009987,GO:0022900,GO:0043167,GO:0043169,GO:0043226,GO:0043227,GO:0043229,GO:0043231,GO:0044237,GO:0044424,GO:0044444,GO:0044464,GO:0044699,GO:0044710,GO:0044763,GO:0046872,GO:0051536,GO:0051537,GO:0051540,GO:0055114
Smic18067	9.17424e-08	0.357499	Probable L-ascorbate peroxidase 7, chloroplastic OS=Oryza sativa subsp. japonica GN=APX7 PE=2 SV=1	GO:0000302,GO:0003674,GO:0003824,GO:0004601,GO:0005488,GO:0005575,GO:0006950,GO:0006979,GO:0008150,GO:0008152,GO:0009056,GO:0009507,GO:0009532,GO:0009536,GO:0009570,GO:0009987,GO:0010035,GO:0016209,GO:0016491,GO:0016684,GO:0016688,GO:0020037,GO:0033554,GO:0034599,GO:0034614,GO:0042221,GO:0042542,GO:0042743,GO:0042744,GO:0043167,GO:0043169,GO:0043226,GO:0043227,GO:0043229,GO:0043231,GO:0044237,GO:…
Smic11229	9.44201e-08	-0.43631	F-box protein At2g26850 OS=Arabidopsis thaliana GN=At2g26850 PE=2 SV=1	GO:0006928,GO:0008150,GO:0009987,GO:0030029,GO:0030048,GO:0044699,GO:0044763
Smic8705	2.13663e-07	-0.47632	hypothetical protein TGME49_008510 [Toxoplasma gondii ME49]
Smic8736	2.20248e-07	-0.386525	Cadmium/zinc-transporting ATPase HMA2 OS=Arabidopsis thaliana GN=HMA2 PE=2 SV=1	GO:0000041,GO:0000166,GO:0001882,GO:0001883,GO:0003674,GO:0003824,GO:0005215,GO:0005385,GO:0005488,GO:0005524,GO:0005575,GO:0005886,GO:0006810,GO:0006811,GO:0006812,GO:0006829,GO:0008150,GO:0008152,GO:0008324,GO:0008551,GO:0009987,GO:0015075,GO:0015086,GO:0015399,GO:0015405,GO:0015662,GO:0015691,GO:0016020,GO:0016021,GO:0016462,GO:0016463,GO:0016787,GO:0016817,GO:0016818,GO:0016820,GO:0016887,GO:…
Smic39953	2.35588e-07	-0.451098	Calcium binding protein, putative OS=Perkinsus marinus (strain ATCC 50983 / TXsc) GN=Pmar_PMAR027865 PE=4 SV=1	GO:0003674,GO:0005488,GO:0005509,GO:0005575,GO:0006950,GO:0006952,GO:0008150,GO:0016021,GO:0043167,GO:0043169,GO:0044425,GO:0046872,GO:0050896
Smic31891	2.35588e-07	0.53591	ATP-dependent RNA helicase DHX8 OS=Homo sapiens GN=DHX8 PE=1 SV=1	GO:0000166,GO:0000375,GO:0000377,GO:0000398,GO:0001882,GO:0001883,GO:0003674,GO:0003676,GO:0003723,GO:0003724,GO:0003824,GO:0004004,GO:0004386,GO:0005488,GO:0005515,GO:0005524,GO:0005575,GO:0005634,GO:0005681,GO:0006139,GO:0006152,GO:0006163,GO:0006195,GO:0006200,GO:0006396,GO:0006397,GO:0006725,GO:0006753,GO:0006793,GO:0006796,GO:0006807,GO:0008026,GO:0008150,GO:0008152,GO:0008186,GO:0008380,GO:…
Smic8076	3.27751e-07	1.3525
Smic14332	3.58507e-07	0.710182	Fucoxanthin-chlorophyll a-c binding protein F, chloroplastic (Fragment) OS=Macrocystis pyrifera GN=FCPF PE=2 SV=1	GO:0003674,GO:0005488,GO:0005575,GO:0006091,GO:0006464,GO:0008150,GO:0008152,GO:0009507,GO:0009521,GO:0009523,GO:0009535,GO:0009536,GO:0009579,GO:0009765,GO:0009987,GO:0015979,GO:0016020,GO:0016021,GO:0016168,GO:0018298,GO:0019538,GO:0030076,GO:0032991,GO:0034357,GO:0036211,GO:0042651,GO:0043170,GO:0043226,GO:0043227,GO:0043229,GO:0043231,GO:0043234,GO:0043412,GO:0044237,GO:0044238,GO:0044260,GO:…
Smic28153	3.61225e-07	-0.411173
Smic1080	4.40382e-07	0.789332	Apoptosis-inducing factor 3 OS=Mus musculus GN=Aifm3 PE=2 SV=1	GO:0000166,GO:0003674,GO:0003824,GO:0005488,GO:0005575,GO:0005737,GO:0005739,GO:0005743,GO:0005783,GO:0006915,GO:0008150,GO:0008152,GO:0008219,GO:0009987,GO:0012501,GO:0016020,GO:0016265,GO:0016491,GO:0019725,GO:0019866,GO:0031090,GO:0031966,GO:0036094,GO:0042592,GO:0043167,GO:0043168,GO:0043169,GO:0043226,GO:0043227,GO:0043229,GO:0043231,GO:0044422,GO:0044424,GO:0044429,GO:0044444,GO:0044446,GO:…
Smic562	4.40382e-07	0.512389	Uncharacterized protein OS=Trichinella spiralis GN=Tsp_03461 PE=4 SV=1	GO:0000166,GO:0001882,GO:0001883,GO:0003674,GO:0003824,GO:0003924,GO:0005488,GO:0005525,GO:0005575,GO:0005634,GO:0006139,GO:0006152,GO:0006163,GO:0006184,GO:0006195,GO:0006725,GO:0006753,GO:0006793,GO:0006796,GO:0006807,GO:0008150,GO:0008152,GO:0009056,GO:0009116,GO:0009117,GO:0009119,GO:0009141,GO:0009143,GO:0009144,GO:0009146,GO:0009150,GO:0009154,GO:0009164,GO:0009166,GO:0009199,GO:0009203,GO:…
Smic39315	9.63814e-07	-1.04967
Smic3710	1.02555e-06	-0.352439	Serine/threonine-protein kinase Nek10 OS=Homo sapiens GN=NEK10 PE=2 SV=3	GO:0000166,GO:0001882,GO:0001883,GO:0001932,GO:0001934,GO:0003674,GO:0003824,GO:0004672,GO:0004674,GO:0004713,GO:0005488,GO:0005524,GO:0005575,GO:0006464,GO:0006468,GO:0006793,GO:0006796,GO:0008150,GO:0008152,GO:0009893,GO:0009966,GO:0009967,GO:0009987,GO:0010562,GO:0010564,GO:0010604,GO:0010646,GO:0010647,GO:0016301,GO:0016310,GO:0016740,GO:0016772,GO:0016773,GO:0017076,GO:0018108,GO:0018193,GO:…
Smic33282	1.14425e-06	-0.360346
Smic10123	1.42788e-06	-0.70748	Fucoxanthin-chlorophyll a-c binding protein A, chloroplastic OS=Macrocystis pyrifera GN=FCPA PE=2 SV=1	GO:0003674,GO:0005488,GO:0005575,GO:0006091,GO:0006464,GO:0008150,GO:0008152,GO:0009507,GO:0009521,GO:0009523,GO:0009535,GO:0009536,GO:0009579,GO:0009765,GO:0009987,GO:0015979,GO:0016020,GO:0016021,GO:0016168,GO:0018298,GO:0019538,GO:0030076,GO:0032991,GO:0034357,GO:0036211,GO:0042651,GO:0043170,GO:0043226,GO:0043227,GO:0043229,GO:0043231,GO:0043234,GO:0043412,GO:0044237,GO:0044238,GO:0044260,GO:…
Smic28839	1.74382e-06	1.03959	Cholesterol desaturase daf-36 OS=Caenorhabditis elegans GN=daf-36 PE=1 SV=2	GO:0003674,GO:0003824,GO:0005488,GO:0005575,GO:0005737,GO:0006066,GO:0006629,GO:0008150,GO:0008152,GO:0008202,GO:0008203,GO:0016020,GO:0016021,GO:0016125,GO:0016491,GO:0016627,GO:0016628,GO:0043167,GO:0043169,GO:0044238,GO:0044281,GO:0044424,GO:0044425,GO:0044464,GO:0044699,GO:0044710,GO:0046872,GO:0047598,GO:0051536,GO:0051537,GO:0051540,GO:0055114,GO:0071704,GO:1901360,GO:1901615
Smic40823	1.96192e-06	0.6702	Adenosylhomocysteinase OS=Petroselinum crispum GN=SAHH PE=2 SV=2	GO:0003674,GO:0003824,GO:0004013,GO:0006730,GO:0008150,GO:0008152,GO:0009987,GO:0016787,GO:0016801,GO:0016802,GO:0044237,GO:0044281,GO:0044699,GO:0044710,GO:0044763
Smic38240	2.33492e-06	-0.324443	Phosphatidylinositol 4-phosphate 5-kinase 4 OS=Arabidopsis thaliana GN=PIP5K4 PE=4 SV=1	GO:0000166,GO:0000902,GO:0000904,GO:0001882,GO:0001883,GO:0003006,GO:0003674,GO:0003824,GO:0005488,GO:0005524,GO:0005575,GO:0005829,GO:0005886,GO:0006629,GO:0006644,GO:0006650,GO:0006793,GO:0006796,GO:0006810,GO:0006897,GO:0007164,GO:0008150,GO:0008152,GO:0009653,GO:0009664,GO:0009826,GO:0009827,GO:0009846,GO:0009860,GO:0009932,GO:0009987,GO:0010118,GO:0016020,GO:0016043,GO:0016049,GO:0016192,GO:…
Smic17541	2.45637e-06	-1.05265	Uncharacterized protein OS=Acyrthosiphon pisum PE=4 SV=1	GO:0003674,GO:0003676,GO:0003723,GO:0003824,GO:0003964,GO:0005488,GO:0006139,GO:0006259,GO:0006260,GO:0006278,GO:0006725,GO:0006807,GO:0008150,GO:0008152,GO:0009058,GO:0009059,GO:0009987,GO:0016740,GO:0016772,GO:0016779,GO:0034061,GO:0034641,GO:0034645,GO:0043170,GO:0044237,GO:0044238,GO:0044249,GO:0044260,GO:0046483,GO:0071704,GO:0090304,GO:0097159,GO:1901360,GO:1901363,GO:1901576
Smic1078	2.69903e-06	0.669773	Apoptosis-inducing factor 3 OS=Homo sapiens GN=AIFM3 PE=1 SV=1	GO:0000166,GO:0003674,GO:0003824,GO:0005488,GO:0005575,GO:0005739,GO:0005743,GO:0005783,GO:0006915,GO:0008150,GO:0008152,GO:0008219,GO:0009987,GO:0012501,GO:0016020,GO:0016265,GO:0016491,GO:0019725,GO:0019866,GO:0031090,GO:0031966,GO:0036094,GO:0042592,GO:0043167,GO:0043168,GO:0043169,GO:0043226,GO:0043227,GO:0043229,GO:0043231,GO:0044422,GO:0044424,GO:0044429,GO:0044444,GO:0044446,GO:0044464,GO:…
Smic18014	4.95498e-06	-0.385767	Zinc transporter ZupT OS=Oceanobacillus iheyensis (strain DSM 14371 / JCM 11309 / KCTC 3954 / HTE831) GN=zupT PE=3 SV=1	GO:0000041,GO:0003674,GO:0005215,GO:0005575,GO:0005886,GO:0006810,GO:0006811,GO:0006812,GO:0006829,GO:0008150,GO:0008324,GO:0009987,GO:0015075,GO:0016020,GO:0016021,GO:0022857,GO:0022890,GO:0022891,GO:0022892,GO:0030001,GO:0044425,GO:0044464,GO:0044699,GO:0044763,GO:0044765,GO:0046873,GO:0051234,GO:0055085
Smic7281	6.26461e-06	-0.333588	COBW domain-containing protein 2 OS=Homo sapiens GN=CBWD2 PE=1 SV=1	GO:0000166,GO:0001882,GO:0001883,GO:0003674,GO:0005488,GO:0005524,GO:0017076,GO:0030554,GO:0032549,GO:0032550,GO:0032553,GO:0032555,GO:0032559,GO:0035639,GO:0036094,GO:0043167,GO:0043168,GO:0097159,GO:0097367,GO:1901265,GO:1901363
Smic41405	1.35406e-05	-0.322557	Calcium-dependent protein kinase 2 OS=Plasmodium falciparum (isolate K1 / Thailand) GN=CPK2 PE=1 SV=3	GO:0000166,GO:0001882,GO:0001883,GO:0003674,GO:0003824,GO:0004672,GO:0004674,GO:0005488,GO:0005509,GO:0005524,GO:0006464,GO:0006468,GO:0006793,GO:0006796,GO:0008150,GO:0008152,GO:0009987,GO:0016301,GO:0016310,GO:0016740,GO:0016772,GO:0016773,GO:0017076,GO:0019538,GO:0030554,GO:0032549,GO:0032550,GO:0032553,GO:0032555,GO:0032559,GO:0035639,GO:0036094,GO:0036211,GO:0043167,GO:0043168,GO:0043169,GO:…
Smic8710	1.35406e-05	-0.320081	Calcium-dependent protein kinase 2 OS=Plasmodium falciparum (isolate K1 / Thailand) GN=CPK2 PE=1 SV=3	GO:0000166,GO:0001882,GO:0001883,GO:0003674,GO:0003824,GO:0004672,GO:0004674,GO:0005488,GO:0005509,GO:0005524,GO:0006464,GO:0006468,GO:0006793,GO:0006796,GO:0008150,GO:0008152,GO:0009987,GO:0016301,GO:0016310,GO:0016740,GO:0016772,GO:0016773,GO:0017076,GO:0019538,GO:0030554,GO:0032549,GO:0032550,GO:0032553,GO:0032555,GO:0032559,GO:0035639,GO:0036094,GO:0036211,GO:0043167,GO:0043168,GO:0043169,GO:…
Smic6850	1.37132e-05	-0.612771	Putative uncharacterized protein OS=Aureococcus anophagefferens GN=AURANDRAFT_63054 PE=4 SV=1	GO:0008150,GO:0009987,GO:0019725,GO:0042592,GO:0044699,GO:0044763,GO:0045454,GO:0050789,GO:0050794,GO:0065007,GO:0065008
Smic8973	1.67679e-05	-0.450761
Smic38668	2.20422e-05	0.326811	Cytochrome c6 OS=Anabaena variabilis (strain ATCC 29413 / PCC 7937) GN=petJ PE=3 SV=1	GO:0003674,GO:0005488,GO:0005506,GO:0005575,GO:0008150,GO:0008152,GO:0009055,GO:0009579,GO:0009987,GO:0015979,GO:0020037,GO:0031977,GO:0043167,GO:0043169,GO:0044237,GO:0044424,GO:0044436,GO:0044464,GO:0044699,GO:0044710,GO:0046872,GO:0046906,GO:0046914,GO:0055114,GO:0097159,GO:1901363
Smic20148	2.33209e-05	-0.372634	Ribosome-binding protein 1 OS=Mus musculus GN=Rrbp1 PE=1 SV=2	GO:0003674,GO:0005488,GO:0005515,GO:0005575,GO:0005783,GO:0005789,GO:0006810,GO:0007165,GO:0008150,GO:0009987,GO:0015031,GO:0016020,GO:0016021,GO:0030176,GO:0031090,GO:0031301,GO:0043226,GO:0043227,GO:0043229,GO:0043231,GO:0044422,GO:0044424,GO:0044425,GO:0044432,GO:0044444,GO:0044446,GO:0044464,GO:0045184,GO:0050789,GO:0050794,GO:0050896,GO:0051234,GO:0051716,GO:0065007,GO:0071702,GO:0098588,GO:…
Smic30110	2.46659e-05	-0.414571	Stress-activated protein kinase JNK OS=Suberites domuncula GN=JNK PE=2 SV=1	GO:0000165,GO:0000166,GO:0001882,GO:0001883,GO:0003674,GO:0003824,GO:0004672,GO:0004674,GO:0004702,GO:0004707,GO:0004871,GO:0005057,GO:0005488,GO:0005524,GO:0006464,GO:0006468,GO:0006793,GO:0006796,GO:0006950,GO:0007165,GO:0007254,GO:0008150,GO:0008152,GO:0009987,GO:0016301,GO:0016310,GO:0016740,GO:0016772,GO:0016773,GO:0017076,GO:0019538,GO:0023014,GO:0030554,GO:0031098,GO:0032549,GO:0032550,GO:…
Smic3688	2.46659e-05	-0.341996	CCA tRNA nucleotidyltransferase, mitochondrial OS=Candida glabrata (strain ATCC 2001 / CBS 138 / JCM 3761 / NBRC 0622 / NRRL Y-65) GN=CCA1 PE=1 SV=2	GO:0000166,GO:0001680,GO:0001882,GO:0001883,GO:0003674,GO:0003676,GO:0003723,GO:0003824,GO:0004810,GO:0005488,GO:0005524,GO:0005575,GO:0005634,GO:0005737,GO:0005739,GO:0005759,GO:0006139,GO:0006396,GO:0006399,GO:0006725,GO:0006807,GO:0008033,GO:0008150,GO:0008152,GO:0009987,GO:0016070,GO:0016740,GO:0016772,GO:0016779,GO:0017076,GO:0030554,GO:0031123,GO:0031974,GO:0032549,GO:0032550,GO:0032553,GO:…
Smic32218	2.52195e-05	-0.341693	COBW domain-containing protein DDB_G0274527 OS=Dictyostelium discoideum GN=DDB_G0274527 PE=3 SV=1	GO:0000166,GO:0001882,GO:0001883,GO:0003674,GO:0005488,GO:0005524,GO:0005575,GO:0008150,GO:0017076,GO:0030554,GO:0032549,GO:0032550,GO:0032553,GO:0032555,GO:0032559,GO:0035639,GO:0036094,GO:0043167,GO:0043168,GO:0097159,GO:0097367,GO:1901265,GO:1901363
Smic23541	2.68073e-05	0.312274	Dihydroxy-acid dehydratase OS=Rhodopirellula baltica (strain SH1) GN=ilvD PE=3 SV=2	GO:0003674,GO:0003824,GO:0004160,GO:0005488,GO:0006082,GO:0006520,GO:0006549,GO:0006573,GO:0006807,GO:0008150,GO:0008152,GO:0008652,GO:0009058,GO:0009081,GO:0009082,GO:0009097,GO:0009099,GO:0009987,GO:0016053,GO:0016829,GO:0016835,GO:0016836,GO:0019752,GO:0043167,GO:0043169,GO:0043436,GO:0044237,GO:0044238,GO:0044249,GO:0044281,GO:0044283,GO:0044699,GO:0044710,GO:0044711,GO:0044763,GO:0046394,GO:…
Smic45495	2.72189e-05	-1.00941
Smic14789	3.06891e-05	-0.538122	Bacitracin synthase 1 OS=Bacillus licheniformis GN=bacA PE=3 SV=1	GO:0003674,GO:0003824,GO:0008150,GO:0008152,GO:0008881,GO:0009058,GO:0009987,GO:0016853,GO:0016854,GO:0016855,GO:0016874,GO:0016999,GO:0017000,GO:0017144,GO:0036361,GO:0044237,GO:0044249,GO:0047661
Smic3969	3.06891e-05	-0.478124
Smic22151	3.75689e-05	0.373814	Cytochrome c biogenesis protein CcsA OS=Trichodesmium erythraeum (strain IMS101) GN=ccsA PE=3 SV=1	GO:0005575,GO:0006461,GO:0008150,GO:0008535,GO:0009579,GO:0016020,GO:0016021,GO:0016043,GO:0017004,GO:0022607,GO:0034357,GO:0034622,GO:0042651,GO:0043623,GO:0043933,GO:0044424,GO:0044425,GO:0044436,GO:0044464,GO:0065003,GO:0071822,GO:0071840
Smic23670	3.75689e-05	0.618302
Smic33954	4.1152e-05	0.437855	hypothetical protein AURANDRAFT_66740 [Aureococcus anophagefferens]
Smic31574	4.1152e-05	-0.44532	Tyrosinase OS=Streptomyces antibioticus GN=melC2 PE=3 SV=2	GO:0003674,GO:0003824,GO:0004497,GO:0004503,GO:0005488,GO:0006582,GO:0006725,GO:0008150,GO:0008152,GO:0009058,GO:0009987,GO:0016491,GO:0016705,GO:0016716,GO:0018958,GO:0019438,GO:0019748,GO:0042438,GO:0042440,GO:0043167,GO:0043169,GO:0044237,GO:0044249,GO:0044550,GO:0044699,GO:0044710,GO:0044711,GO:0044763,GO:0046148,GO:0046189,GO:0046872,GO:0055114,GO:0071704,GO:1901360,GO:1901362,GO:1901576,GO:…
Smic208	4.15531e-05	0.614759	Ferric reduction oxidase 6 OS=Arabidopsis thaliana GN=FRO6 PE=2 SV=1	GO:0000293,GO:0003674,GO:0003824,GO:0005488,GO:0005575,GO:0005886,GO:0006810,GO:0006811,GO:0008150,GO:0008152,GO:0009314,GO:0009416,GO:0009628,GO:0016020,GO:0016021,GO:0016491,GO:0016722,GO:0016723,GO:0043167,GO:0043169,GO:0044425,GO:0044464,GO:0044699,GO:0044710,GO:0044765,GO:0046872,GO:0050896,GO:0051234,GO:0055114
Smic31528	4.22373e-05	0.829925	Pheophorbide a oxygenase, chloroplastic OS=Arabidopsis thaliana GN=PAO PE=1 SV=1	GO:0002376,GO:0003006,GO:0003674,GO:0003824,GO:0004497,GO:0005488,GO:0005575,GO:0006355,GO:0006725,GO:0006778,GO:0006787,GO:0006807,GO:0006950,GO:0006952,GO:0006955,GO:0008150,GO:0008152,GO:0008219,GO:0009056,GO:0009058,GO:0009507,GO:0009526,GO:0009528,GO:0009534,GO:0009535,GO:0009536,GO:0009579,GO:0009605,GO:0009607,GO:0009617,GO:0009653,GO:0009668,GO:0009706,GO:0009790,GO:0009791,GO:0009793,GO:…
Smic42076	5.21431e-05	0.374898
Smic27114	5.45261e-05	0.698095
Smic16354	5.69265e-05	0.580072	COBW domain-containing protein DDB_G0274527 OS=Dictyostelium discoideum GN=DDB_G0274527 PE=3 SV=1	GO:0000166,GO:0001882,GO:0001883,GO:0003674,GO:0005488,GO:0005524,GO:0005575,GO:0008150,GO:0017076,GO:0030554,GO:0032549,GO:0032550,GO:0032553,GO:0032555,GO:0032559,GO:0035639,GO:0036094,GO:0043167,GO:0043168,GO:0097159,GO:0097367,GO:1901265,GO:1901363
Smic32680	5.85008e-05	-0.392059
Smic41116	6.63764e-05	-0.469796	4,5-DOPA dioxygenase extradiol OS=Mirabilis jalapa GN=DOD PE=1 SV=1	GO:0003674,GO:0003824,GO:0005488,GO:0005506,GO:0005575,GO:0005737,GO:0006725,GO:0008150,GO:0008152,GO:0008198,GO:0008270,GO:0009058,GO:0009987,GO:0016491,GO:0016701,GO:0016702,GO:0042440,GO:0043167,GO:0043169,GO:0044237,GO:0044424,GO:0044464,GO:0044699,GO:0044710,GO:0044711,GO:0046148,GO:0046566,GO:0046872,GO:0046914,GO:0050297,GO:0051213,GO:0055114
Smic45207	7.9543e-05	-0.286564	33 kDa inner dynein arm light chain, axonemal OS=Strongylocentrotus purpuratus PE=1 SV=1	GO:0003674,GO:0003774,GO:0003824,GO:0005575,GO:0005875,GO:0008150,GO:0008152,GO:0016462,GO:0016787,GO:0016817,GO:0016818,GO:0017111,GO:0030286,GO:0032991,GO:0043234,GO:0044422,GO:0044424,GO:0044430,GO:0044446,GO:0044464,GO:1902494
Smic47291	8.12623e-05	-0.325683	Phosphoenolpyruvate synthase OS=Escherichia coli (strain K12) GN=ppsA PE=1 SV=5	GO:0000166,GO:0000287,GO:0001882,GO:0001883,GO:0003674,GO:0003824,GO:0005488,GO:0005524,GO:0005975,GO:0005996,GO:0006006,GO:0006082,GO:0006090,GO:0006094,GO:0006793,GO:0006796,GO:0008150,GO:0008152,GO:0008986,GO:0009058,GO:0009987,GO:0016051,GO:0016301,GO:0016310,GO:0016740,GO:0016772,GO:0016781,GO:0017076,GO:0019318,GO:0019319,GO:0019752,GO:0030554,GO:0032549,GO:0032550,GO:0032553,GO:0032555,GO:…
Smic7262	8.40173e-05	0.285653	Succinate dehydrogenase [ubiquinone] iron-sulfur subunit 2, mitochondrial OS=Arabidopsis thaliana GN=SDH2-2 PE=1 SV=2	GO:0000104,GO:0003674,GO:0003824,GO:0005488,GO:0005575,GO:0005739,GO:0005743,GO:0005749,GO:0006091,GO:0006099,GO:0006121,GO:0008150,GO:0008152,GO:0008177,GO:0008270,GO:0009055,GO:0009987,GO:0016020,GO:0016491,GO:0016627,GO:0016635,GO:0019866,GO:0022900,GO:0022904,GO:0031090,GO:0031966,GO:0032991,GO:0043167,GO:0043169,GO:0043226,GO:0043227,GO:0043229,GO:0043231,GO:0043234,GO:0044237,GO:0044238,GO:…
Smic20629	9.8081e-05	-0.290426	Putative uncharacterized protein OS=Ajellomyces capsulatus (strain NAm1 / WU24) GN=HCAG_00379 PE=4 SV=1	GO:0003674,GO:0003774,GO:0003777,GO:0003824,GO:0005488,GO:0005575,GO:0005871,GO:0005875,GO:0006139,GO:0006725,GO:0006807,GO:0008150,GO:0008152,GO:0009116,GO:0009987,GO:0016462,GO:0016787,GO:0016817,GO:0016818,GO:0017111,GO:0032991,GO:0034641,GO:0043167,GO:0043169,GO:0043234,GO:0044237,GO:0044238,GO:0044281,GO:0044422,GO:0044424,GO:0044430,GO:0044446,GO:0044464,GO:0044699,GO:0044710,GO:0044763,GO:…
Smic35659	9.89584e-05	1.65409	Tankyrase-1 OS=Homo sapiens GN=TNKS PE=1 SV=2	GO:0000139,GO:0000209,GO:0000226,GO:0000242,GO:0000280,GO:0000775,GO:0000781,GO:0000784,GO:0000922,GO:0003674,GO:0003824,GO:0003950,GO:0005488,GO:0005515,GO:0005575,GO:0005634,GO:0005643,GO:0005694,GO:0005737,GO:0005794,GO:0005856,GO:0005975,GO:0006275,GO:0006355,GO:0006357,GO:0006461,GO:0006464,GO:0006468,GO:0006471,GO:0006486,GO:0006793,GO:0006796,GO:0006810,GO:0006996,GO:0007010,GO:0007017,GO:…
Smic8888	0.000100376	-1.0535	Putative uncharacterized protein OS=Rhodobacteraceae bacterium KLH11 GN=RKLH11_3315 PE=4 SV=1	GO:0003674,GO:0003824,GO:0008150,GO:0008152
Smic19574	0.00011843	0.467411	hypothetical protein F444_16288 [Phytophthora parasitica P1976]
Smic38239	0.00011843	-0.415918	Pentatricopeptide repeat-containing protein At2g31400, chloroplastic OS=Arabidopsis thaliana GN=At2g31400 PE=2 SV=1	GO:0003674,GO:0003676,GO:0003677,GO:0005488,GO:0005575,GO:0007165,GO:0008150,GO:0009507,GO:0009536,GO:0009987,GO:0010019,GO:0031930,GO:0043226,GO:0043227,GO:0043229,GO:0043231,GO:0044424,GO:0044444,GO:0044464,GO:0050789,GO:0050794,GO:0050896,GO:0051716,GO:0065007,GO:0097159,GO:1901363
Smic16257	0.00011843	-0.528712
Smic14236	0.00011843	-0.778633	Uncharacterized protein OS=Emiliania huxleyi CCMP1516 GN=EMIHUDRAFT_466323 PE=4 SV=1	GO:0007165,GO:0008150,GO:0009987,GO:0050789,GO:0050794,GO:0050896,GO:0051716,GO:0065007
Smic8738	0.000137578	-0.343678	Cold shock protein (Fragment) OS=Pfiesteria piscicida PE=2 SV=1	GO:0003674,GO:0003676,GO:0003677,GO:0005488,GO:0006355,GO:0008150,GO:0009889,GO:0010468,GO:0010556,GO:0019219,GO:0019222,GO:0031323,GO:0031326,GO:0050789,GO:0050794,GO:0051171,GO:0051252,GO:0060255,GO:0065007,GO:0080090,GO:0097159,GO:1901363,GO:2000112,GO:2001141
Smic42485	0.000155642	-0.347316
Smic19910	0.000158675	-0.302024	Dynein heavy chain 6, axonemal OS=Homo sapiens GN=DNAH6 PE=1 SV=3	GO:0000166,GO:0001539,GO:0001882,GO:0001883,GO:0003674,GO:0003774,GO:0003777,GO:0003824,GO:0005488,GO:0005524,GO:0005575,GO:0005737,GO:0005856,GO:0005858,GO:0005868,GO:0005874,GO:0005875,GO:0005929,GO:0006139,GO:0006152,GO:0006163,GO:0006195,GO:0006200,GO:0006725,GO:0006753,GO:0006793,GO:0006796,GO:0006807,GO:0006928,GO:0007017,GO:0007018,GO:0008150,GO:0008152,GO:0009056,GO:0009116,GO:0009117,GO:…
Smic8772	0.000174747	-0.287609	von Willebrand factor A domain-containing protein 8 OS=Mus musculus GN=Vwa8 PE=2 SV=2	GO:0000166,GO:0001882,GO:0001883,GO:0003674,GO:0003824,GO:0005488,GO:0005524,GO:0005575,GO:0005576,GO:0005739,GO:0006139,GO:0006152,GO:0006163,GO:0006195,GO:0006200,GO:0006725,GO:0006753,GO:0006793,GO:0006796,GO:0006807,GO:0008150,GO:0008152,GO:0009056,GO:0009116,GO:0009117,GO:0009119,GO:0009123,GO:0009125,GO:0009126,GO:0009128,GO:0009141,GO:0009143,GO:0009144,GO:0009146,GO:0009150,GO:0009154,GO:…
Smic4926	0.000182813	1.09508	Nipped-B-like protein B OS=Danio rerio GN=nipblb PE=2 SV=1	GO:0002009,GO:0003143,GO:0003146,GO:0005575,GO:0005634,GO:0007049,GO:0007507,GO:0008150,GO:0009653,GO:0009987,GO:0032502,GO:0035239,GO:0043226,GO:0043227,GO:0043229,GO:0043231,GO:0044424,GO:0044464,GO:0044699,GO:0044763,GO:0044767,GO:0048513,GO:0048565,GO:0048598,GO:0048729,GO:0048856,GO:0060562
Smic8754	0.000184103	-0.351477	Voltage-dependent R-type calcium channel subunit alpha-1E OS=Oryctolagus cuniculus GN=CACNA1E PE=2 SV=1	GO:0003674,GO:0005215,GO:0005216,GO:0005244,GO:0005245,GO:0005261,GO:0005262,GO:0005488,GO:0005509,GO:0005575,GO:0005891,GO:0006810,GO:0006811,GO:0006812,GO:0006816,GO:0008150,GO:0008324,GO:0009987,GO:0015075,GO:0015085,GO:0015267,GO:0016020,GO:0016021,GO:0022803,GO:0022832,GO:0022836,GO:0022838,GO:0022843,GO:0022857,GO:0022890,GO:0022891,GO:0022892,GO:0030001,GO:0032879,GO:0032991,GO:0034220,GO:…
Smic38891	0.000184103	-0.379543	Uncharacterized protein OS=Emiliania huxleyi CCMP1516 GN=EMIHUDRAFT_244377 PE=4 SV=1	GO:0003674,GO:0003824,GO:0005488,GO:0005575,GO:0005737,GO:0008150,GO:0008152,GO:0016462,GO:0016787,GO:0016817,GO:0016818,GO:0030145,GO:0043167,GO:0043169,GO:0044424,GO:0044464,GO:0046872,GO:0046914
Smic10422	0.000206835	-0.605044	Plastidal glycolate/glycerate translocator 1, chloroplastic OS=Arabidopsis thaliana GN=PLGG1 PE=2 SV=1	GO:0003674,GO:0005215,GO:0005342,GO:0005575,GO:0006810,GO:0006811,GO:0006812,GO:0006820,GO:0006873,GO:0006996,GO:0008028,GO:0008150,GO:0008152,GO:0008509,GO:0008514,GO:0008643,GO:0009058,GO:0009507,GO:0009526,GO:0009528,GO:0009536,GO:0009657,GO:0009658,GO:0009668,GO:0009706,GO:0009853,GO:0009941,GO:0009987,GO:0010027,GO:0015075,GO:0015144,GO:0015665,GO:0015711,GO:0015718,GO:0015849,GO:0015850,GO:…
Smic19933	0.000240756	-0.401824	Nephrocystin-3 OS=Danio rerio GN=nphp3 PE=3 SV=1	GO:0005575,GO:0005929,GO:0007165,GO:0007166,GO:0008150,GO:0009653,GO:0009987,GO:0016043,GO:0016055,GO:0030030,GO:0032502,GO:0032989,GO:0032990,GO:0042995,GO:0043226,GO:0043227,GO:0044464,GO:0044699,GO:0044763,GO:0044767,GO:0048858,GO:0048869,GO:0050789,GO:0050794,GO:0050896,GO:0051716,GO:0060271,GO:0065007,GO:0071840,GO:0072372
Smic43336	0.000259142	0.294071	Uncharacterized protein OS=Crassostrea gigas GN=CGI_10009432 PE=4 SV=1	GO:0003674,GO:0003824,GO:0005488,GO:0005506,GO:0008150,GO:0008152,GO:0016491,GO:0016705,GO:0016706,GO:0019842,GO:0030246,GO:0031406,GO:0031418,GO:0036094,GO:0043167,GO:0043168,GO:0043169,GO:0043177,GO:0044699,GO:0044710,GO:0046872,GO:0046914,GO:0048029,GO:0051213,GO:0055114
Smic23540	0.000279353	-0.279019	Dol-P-Man:Man(7)GlcNAc(2)-PP-Dol alpha-1,6-mannosyltransferase OS=Arabidopsis thaliana GN=ALG12 PE=1 SV=1	GO:0000009,GO:0000030,GO:0003674,GO:0003824,GO:0005575,GO:0005783,GO:0005789,GO:0005975,GO:0006464,GO:0006486,GO:0006487,GO:0006508,GO:0006511,GO:0008150,GO:0008152,GO:0009056,GO:0009057,GO:0009987,GO:0010498,GO:0016020,GO:0016021,GO:0016740,GO:0016757,GO:0016758,GO:0019538,GO:0019941,GO:0030163,GO:0030433,GO:0031090,GO:0036211,GO:0043161,GO:0043170,GO:0043226,GO:0043227,GO:0043229,GO:0043231,GO:…
Smic21019	0.000294809	-1.8602
Smic28723	0.000302595	-2.83712	Tubulin alpha chain OS=Daucus carota GN=TBA PE=2 SV=1	GO:0000166,GO:0001882,GO:0001883,GO:0003674,GO:0003824,GO:0003924,GO:0005198,GO:0005200,GO:0005488,GO:0005525,GO:0005575,GO:0005737,GO:0005856,GO:0005874,GO:0006139,GO:0006152,GO:0006163,GO:0006184,GO:0006195,GO:0006461,GO:0006725,GO:0006753,GO:0006793,GO:0006796,GO:0006807,GO:0007017,GO:0008150,GO:0008152,GO:0009056,GO:0009116,GO:0009117,GO:0009119,GO:0009141,GO:0009143,GO:0009144,GO:0009146,GO:…
Smic32889	0.000418987	-0.382149
Smic8728	0.000446083	-0.398336	Myosin heavy chain kinase C OS=Dictyostelium discoideum GN=mhkC PE=1 SV=1	GO:0000166,GO:0000281,GO:0000910,GO:0001882,GO:0001883,GO:0003674,GO:0003824,GO:0004672,GO:0004674,GO:0004683,GO:0005488,GO:0005515,GO:0005524,GO:0005575,GO:0005737,GO:0005826,GO:0005938,GO:0006464,GO:0006468,GO:0006793,GO:0006796,GO:0006996,GO:0007010,GO:0008092,GO:0008150,GO:0008152,GO:0009987,GO:0016020,GO:0016043,GO:0016301,GO:0016310,GO:0016740,GO:0016772,GO:0016773,GO:0016905,GO:0017022,GO:…
Smic31334	0.000461482	-0.316394	Sodium channel protein type 11 subunit alpha OS=Homo sapiens GN=SCN11A PE=1 SV=2	GO:0001508,GO:0001518,GO:0003674,GO:0005215,GO:0005216,GO:0005244,GO:0005248,GO:0005261,GO:0005272,GO:0005575,GO:0005886,GO:0006810,GO:0006811,GO:0006812,GO:0006814,GO:0008150,GO:0008219,GO:0008324,GO:0009987,GO:0015075,GO:0015077,GO:0015081,GO:0015267,GO:0015672,GO:0016020,GO:0016021,GO:0016265,GO:0019228,GO:0022803,GO:0022832,GO:0022836,GO:0022838,GO:0022843,GO:0022857,GO:0022890,GO:0022891,GO:…
Smic8892	0.00051047	-1.12083
Smic37302	0.000515433	-0.358069	Vanadium-dependent bromoperoxidase OS=Corallina pilulifera PE=1 SV=1	GO:0003674,GO:0003824,GO:0004601,GO:0005488,GO:0005575,GO:0008150,GO:0008152,GO:0016020,GO:0016209,GO:0016491,GO:0016684,GO:0043167,GO:0043169,GO:0044699,GO:0044710,GO:0046872,GO:0055114
Smic17498	0.000542746	-2.90228
Smic17977	0.000542746	-0.349034	Putative surface lipoprotein OS=Shewanella oneidensis (strain MR-1) GN=SO_A0110 PE=4 SV=1	GO:0003674,GO:0008150
Smic21962	0.000542746	-0.262842	Putative uncharacterized protein OS=Batrachochytrium dendrobatidis (strain JAM81 / FGSC 10211) GN=BATDEDRAFT_28355 PE=4 SV=1	GO:0003674,GO:0003824,GO:0008150,GO:0008152,GO:0016491,GO:0016651,GO:0016667,GO:0016668,GO:0044699,GO:0044710,GO:0055114
Smic12500	0.000542746	1.10978	Ankyrin repeat domain-containing protein 50 OS=Homo sapiens GN=ANKRD50 PE=1 SV=4	GO:0003674,GO:0005488,GO:0005515
Smic34940	0.000606011	-0.384724
Smic38445	0.00061463	0.266145	Reticulocyte-binding protein 2 homolog a OS=Plasmodium falciparum (isolate 3D7) GN=PF13_0198 PE=3 SV=1	GO:0003674,GO:0005488,GO:0005539,GO:0005575,GO:0005886,GO:0007155,GO:0008150,GO:0008201,GO:0016020,GO:0016021,GO:0016337,GO:0022610,GO:0043167,GO:0043168,GO:0044425,GO:0044464,GO:0044699,GO:0097367,GO:0098602,GO:1901681
Smic10882	0.00061463	0.510203	Zinc transporter ZupT OS=Oceanobacillus iheyensis (strain DSM 14371 / JCM 11309 / KCTC 3954 / HTE831) GN=zupT PE=3 SV=1	GO:0000041,GO:0003674,GO:0005215,GO:0005575,GO:0005886,GO:0006810,GO:0006811,GO:0006812,GO:0006829,GO:0008150,GO:0008324,GO:0009987,GO:0015075,GO:0016020,GO:0016021,GO:0022857,GO:0022890,GO:0022891,GO:0022892,GO:0030001,GO:0044425,GO:0044464,GO:0044699,GO:0044763,GO:0044765,GO:0046873,GO:0051234,GO:0055085
Smic10406	0.00061463	-0.290556	S-adenosylmethionine synthase 2 OS=Nicotiana tabacum GN=SAMS2 PE=1 SV=1	GO:0000166,GO:0001882,GO:0001883,GO:0003674,GO:0003824,GO:0004478,GO:0005488,GO:0005524,GO:0005575,GO:0005737,GO:0006082,GO:0006139,GO:0006520,GO:0006556,GO:0006575,GO:0006725,GO:0006730,GO:0006732,GO:0006790,GO:0006807,GO:0008150,GO:0008152,GO:0008652,GO:0009058,GO:0009108,GO:0009116,GO:0009119,GO:0009163,GO:0009987,GO:0016053,GO:0016740,GO:0016765,GO:0017076,GO:0018130,GO:0019438,GO:0019752,GO:…
Smic4480	0.000616537	0.296409	RING finger protein 122 OS=Homo sapiens GN=RNF122 PE=2 SV=2	GO:0003674,GO:0005488,GO:0005575,GO:0005783,GO:0005794,GO:0008270,GO:0016020,GO:0016021,GO:0043167,GO:0043169,GO:0043226,GO:0043227,GO:0043229,GO:0043231,GO:0044424,GO:0044425,GO:0044444,GO:0044464,GO:0046872,GO:0046914
Smic42455	0.000628975	-0.337359	Protein SphX OS=Synechococcus elongatus (strain PCC 7942) GN=sphX PE=1 SV=1	GO:0003674,GO:0005215,GO:0005575,GO:0005886,GO:0006810,GO:0008150,GO:0016020,GO:0044464,GO:0051234
Smic40100	0.000640221	-0.644847	Pentatricopeptide repeat-containing protein At2g31400, chloroplastic OS=Arabidopsis thaliana GN=At2g31400 PE=2 SV=1	GO:0003674,GO:0003676,GO:0003677,GO:0005488,GO:0005575,GO:0007165,GO:0008150,GO:0009507,GO:0009536,GO:0009987,GO:0010019,GO:0031930,GO:0043226,GO:0043227,GO:0043229,GO:0043231,GO:0044424,GO:0044444,GO:0044464,GO:0050789,GO:0050794,GO:0050896,GO:0051716,GO:0065007,GO:0097159,GO:1901363
Smic40041	0.000660724	0.311935	Oxygen-evolving enhancer protein 1, chloroplastic OS=Helianthus annuus GN=PSBO PE=1 SV=1	GO:0003674,GO:0005488,GO:0005509,GO:0005575,GO:0008150,GO:0008152,GO:0009279,GO:0009507,GO:0009521,GO:0009523,GO:0009535,GO:0009536,GO:0009579,GO:0009654,GO:0009987,GO:0010109,GO:0015979,GO:0016020,GO:0016021,GO:0019222,GO:0019867,GO:0019898,GO:0031323,GO:0032991,GO:0034357,GO:0042548,GO:0042549,GO:0042651,GO:0043167,GO:0043169,GO:0043226,GO:0043227,GO:0043229,GO:0043231,GO:0043234,GO:0043467,GO:…
Smic43449	0.000693588	-0.761238
Smic16177	0.000704003	-0.847409	DBH-like monooxygenase protein 2 homolog OS=Danio rerio GN=moxd2 PE=2 SV=2	GO:0003674,GO:0003824,GO:0004497,GO:0005488,GO:0005507,GO:0005575,GO:0008150,GO:0008152,GO:0016020,GO:0016021,GO:0016491,GO:0016705,GO:0016715,GO:0043167,GO:0043169,GO:0044425,GO:0044699,GO:0044710,GO:0046872,GO:0046914,GO:0055114
Smic24460	0.000704003	0.661051	Serine/threonine-protein phosphatase PP1 isozyme 2 OS=Acetabularia peniculus PE=3 SV=1	GO:0003674,GO:0003824,GO:0004721,GO:0005488,GO:0006793,GO:0006796,GO:0008150,GO:0008152,GO:0009987,GO:0016311,GO:0016787,GO:0016788,GO:0016791,GO:0042578,GO:0043167,GO:0043169,GO:0044237,GO:0046872
Smic8768	0.000705191	-0.362398
Smic42242	0.000705534	-0.402109	Ankyrin repeat, PH and SEC7 domain containing protein secG OS=Dictyostelium discoideum GN=secG PE=2 SV=1	GO:0000323,GO:0003006,GO:0003674,GO:0005085,GO:0005086,GO:0005575,GO:0005764,GO:0005773,GO:0005829,GO:0006140,GO:0006935,GO:0006996,GO:0007010,GO:0007155,GO:0008150,GO:0009118,GO:0009605,GO:0009719,GO:0009894,GO:0009966,GO:0009987,GO:0010033,GO:0010243,GO:0010646,GO:0014070,GO:0014074,GO:0016043,GO:0019219,GO:0019220,GO:0019222,GO:0022414,GO:0022610,GO:0023051,GO:0030029,GO:0030036,GO:0030811,GO:…
Smic32403	0.00071406	-0.891412
Smic39685	0.000735963	0.577651	FMN-dependent NADH-azoreductase 1 OS=Bradyrhizobium diazoefficiens (strain JCM 10833 / IAM 13628 / NBRC 14792 / USDA 110) GN=azoR1 PE=3 SV=1	GO:0000166,GO:0003674,GO:0003824,GO:0005488,GO:0008150,GO:0008152,GO:0008752,GO:0009055,GO:0010181,GO:0016491,GO:0016645,GO:0016646,GO:0016651,GO:0016652,GO:0016661,GO:0032553,GO:0036094,GO:0043167,GO:0043168,GO:0044699,GO:0044710,GO:0048037,GO:0050662,GO:0055114,GO:0097159,GO:0097367,GO:1901265,GO:1901363
Smic26900	0.000746028	0.56006	Probable guanosine-3',5'-bis(diphosphate) 3'-pyrophosphohydrolase OS=Synechocystis sp. (strain PCC 6803 / Kazusa) GN=spoT PE=3 SV=1	GO:0003674,GO:0003824,GO:0005488,GO:0006139,GO:0006163,GO:0006164,GO:0006725,GO:0006753,GO:0006793,GO:0006796,GO:0006807,GO:0008081,GO:0008150,GO:0008152,GO:0008893,GO:0009058,GO:0009116,GO:0009117,GO:0009119,GO:0009150,GO:0009152,GO:0009163,GO:0009165,GO:0009259,GO:0009260,GO:0009987,GO:0015969,GO:0015970,GO:0016597,GO:0016787,GO:0016788,GO:0016794,GO:0018130,GO:0019438,GO:0019637,GO:0019693,GO:…
Smic34875	0.000781065	0.319962	Uncharacterized protein OS=Oxytricha trifallax GN=OXYTRI_17859 PE=4 SV=1	GO:0005575,GO:0016020,GO:0016021,GO:0044425
Smic41665	0.000791002	-0.38755
Smic14786	0.000799537	-0.709916	Linear gramicidin synthase subunit C OS=Brevibacillus parabrevis GN=lgrC PE=3 SV=1	GO:0003674,GO:0003824,GO:0005488,GO:0008150,GO:0008152,GO:0009058,GO:0009987,GO:0016597,GO:0016853,GO:0016874,GO:0016999,GO:0017000,GO:0017144,GO:0019842,GO:0031177,GO:0031406,GO:0033218,GO:0036094,GO:0043167,GO:0043168,GO:0043177,GO:0044237,GO:0044249,GO:0072341
Smic26438	0.000852253	-0.367219	Signal recognition particle-docking protein FtsY OS=Ferrimonas balearica (strain DSM 9799 / CCM 4581 / PAT) GN=Fbal_3764 PE=3 SV=1	GO:0000166,GO:0001882,GO:0001883,GO:0003674,GO:0003824,GO:0003924,GO:0005488,GO:0005525,GO:0005575,GO:0005737,GO:0006139,GO:0006152,GO:0006163,GO:0006184,GO:0006195,GO:0006605,GO:0006612,GO:0006613,GO:0006614,GO:0006725,GO:0006753,GO:0006793,GO:0006796,GO:0006807,GO:0006810,GO:0006886,GO:0008150,GO:0008152,GO:0009056,GO:0009116,GO:0009117,GO:0009119,GO:0009141,GO:0009143,GO:0009144,GO:0009146,GO:…
Smic26773	0.000864505	-0.476919
Smic29677	0.000881313	-0.913912
Smic24506	0.000929611	0.334105	E3 ubiquitin-protein ligase RNF181 homolog OS=Drosophila melanogaster GN=CG7694 PE=2 SV=1	GO:0003674,GO:0003824,GO:0005488,GO:0005575,GO:0006464,GO:0008150,GO:0008152,GO:0008270,GO:0009987,GO:0016567,GO:0016874,GO:0019538,GO:0032446,GO:0036211,GO:0043167,GO:0043169,GO:0043170,GO:0043412,GO:0044237,GO:0044238,GO:0044260,GO:0044267,GO:0046872,GO:0046914,GO:0070647,GO:0071704
Smic29206	0.000929611	-0.343668
Smic313	0.000929611	1.32239
Smic8297	0.000959814	0.495731	hypothetical protein [Janibacter sp. HTCC2649] >gi|84382690|gb|EAP98571.1| hypothetical protein JNB_00345 [Janibacter sp. HTCC2649]
Smic33499	0.000968431	-0.285452	UBA/TS-N domain-containing protein OS=Toxoplasma gondii GT1 GN=TGGT1_232180 PE=4 SV=1	GO:0005575,GO:0006464,GO:0008150,GO:0008152,GO:0009987,GO:0016255,GO:0019538,GO:0032991,GO:0036211,GO:0042765,GO:0043170,GO:0043234,GO:0043412,GO:0044237,GO:0044238,GO:0044260,GO:0044267,GO:0044422,GO:0044424,GO:0044425,GO:0044432,GO:0044444,GO:0044446,GO:0044464,GO:0071704,GO:1902494
Smic8781	0.000980876	-0.276215	Chaperone protein DnaJ OS=Porphyromonas gingivalis (strain ATCC 33277 / DSM 20709 / JCM 12257) GN=dnaJ PE=3 SV=1	GO:0000166,GO:0001882,GO:0001883,GO:0003674,GO:0005488,GO:0005515,GO:0005524,GO:0005575,GO:0005737,GO:0006139,GO:0006259,GO:0006260,GO:0006457,GO:0006725,GO:0006807,GO:0006950,GO:0008150,GO:0008152,GO:0008270,GO:0009058,GO:0009059,GO:0009266,GO:0009408,GO:0009628,GO:0009987,GO:0017076,GO:0019538,GO:0030554,GO:0031072,GO:0032549,GO:0032550,GO:0032553,GO:0032555,GO:0032559,GO:0034641,GO:0034645,GO:…
Smic36019	0.00105488	-2.83784
Smic34632	0.0010928	1.13325
Smic27160	0.00110555	-0.278745
Smic14568	0.00114573	-0.552854	NFX1-type zinc finger-containing protein 1 OS=Homo sapiens GN=ZNFX1 PE=1 SV=2	GO:0003674,GO:0003676,GO:0003723,GO:0005488,GO:0043167,GO:0043169,GO:0044822,GO:0046872,GO:0097159,GO:1901363
Smic34542	0.00114573	-0.391085	Uncharacterized protein ZK688.3 OS=Caenorhabditis elegans GN=ZK688.3 PE=3 SV=1	GO:0003674,GO:0003824,GO:0005488,GO:0008150,GO:0008152,GO:0043167,GO:0043169,GO:0046872
Smic31995	0.00115288	-0.377153	Sensitivity to high expression protein 10 OS=Vanderwaltozyma polyspora (strain ATCC 22028 / DSM 70294) GN=SHE10 PE=3 SV=1	GO:0005575,GO:0005739,GO:0030529,GO:0032991,GO:0043226,GO:0043227,GO:0043229,GO:0043231,GO:0044424,GO:0044444,GO:0044464
Smic3611	0.00116374	0.378366	Lysosomal aspartic protease OS=Aedes aegypti GN=AAEL006169 PE=1 SV=2	GO:0000323,GO:0003674,GO:0003824,GO:0004175,GO:0004190,GO:0005575,GO:0005764,GO:0005773,GO:0006508,GO:0008150,GO:0008152,GO:0008233,GO:0016787,GO:0019538,GO:0043170,GO:0043226,GO:0043227,GO:0043229,GO:0043231,GO:0044238,GO:0044424,GO:0044444,GO:0044464,GO:0070001,GO:0070011,GO:0071704
Smic34537	0.00116374	0.541832	Beta-1,3-galactosyltransferase 15 OS=Arabidopsis thaliana GN=B3GALT15 PE=2 SV=1	GO:0000139,GO:0000271,GO:0003674,GO:0003824,GO:0005488,GO:0005575,GO:0005794,GO:0005975,GO:0005976,GO:0006464,GO:0006486,GO:0008150,GO:0008152,GO:0008194,GO:0008378,GO:0009058,GO:0009059,GO:0009987,GO:0010488,GO:0010493,GO:0016020,GO:0016021,GO:0016051,GO:0016740,GO:0016757,GO:0016758,GO:0019538,GO:0030246,GO:0031090,GO:0033692,GO:0034637,GO:0034645,GO:0035250,GO:0036211,GO:0043170,GO:0043226,GO:…
Smic38251	0.00133994	-0.447105	Phosphatidylinositol 4-phosphate 5-kinase 4 OS=Arabidopsis thaliana GN=PIP5K4 PE=4 SV=1	GO:0000166,GO:0000902,GO:0000904,GO:0001882,GO:0001883,GO:0003006,GO:0003674,GO:0003824,GO:0005488,GO:0005524,GO:0005575,GO:0005829,GO:0005886,GO:0006629,GO:0006644,GO:0006650,GO:0006793,GO:0006796,GO:0006810,GO:0006897,GO:0007164,GO:0008150,GO:0008152,GO:0009653,GO:0009664,GO:0009826,GO:0009827,GO:0009846,GO:0009860,GO:0009932,GO:0009987,GO:0010118,GO:0016020,GO:0016043,GO:0016049,GO:0016192,GO:…
Smic25526	0.00137589	0.263212	ADP-ribosylation factor OS=Vigna unguiculata GN=ARF PE=2 SV=3	GO:0000166,GO:0001882,GO:0001883,GO:0003674,GO:0005488,GO:0005525,GO:0005575,GO:0005622,GO:0005794,GO:0006810,GO:0007165,GO:0007264,GO:0008150,GO:0009987,GO:0015031,GO:0016192,GO:0017076,GO:0019001,GO:0032549,GO:0032550,GO:0032553,GO:0032555,GO:0032561,GO:0035556,GO:0035639,GO:0036094,GO:0043167,GO:0043168,GO:0043226,GO:0043227,GO:0043229,GO:0043231,GO:0044424,GO:0044444,GO:0044464,GO:0045184,GO:…
Smic30556	0.00137791	-1.18552
Smic33925	0.00154197	-0.263057
Smic28158	0.00155426	-0.468553	Uncharacterized ABC transporter ATP-binding protein sll0182 OS=Synechocystis sp. (strain PCC 6803 / Kazusa) GN=sll0182 PE=3 SV=1	GO:0000166,GO:0001882,GO:0001883,GO:0003674,GO:0003824,GO:0005215,GO:0005488,GO:0005524,GO:0005575,GO:0005886,GO:0006139,GO:0006152,GO:0006163,GO:0006195,GO:0006200,GO:0006725,GO:0006753,GO:0006793,GO:0006796,GO:0006807,GO:0006810,GO:0008150,GO:0008152,GO:0009056,GO:0009116,GO:0009117,GO:0009119,GO:0009123,GO:0009125,GO:0009126,GO:0009128,GO:0009141,GO:0009143,GO:0009144,GO:0009146,GO:0009150,GO:…
Smic314	0.00155426	0.432323
Smic31204	0.00158564	-0.281437	Probable serine/threonine-protein kinase drkC OS=Dictyostelium discoideum GN=drkC PE=3 SV=1	GO:0000166,GO:0000323,GO:0001845,GO:0001882,GO:0001883,GO:0003674,GO:0003824,GO:0004672,GO:0004674,GO:0004713,GO:0005488,GO:0005524,GO:0005575,GO:0005764,GO:0005767,GO:0005773,GO:0006464,GO:0006468,GO:0006793,GO:0006796,GO:0006810,GO:0006897,GO:0006907,GO:0006909,GO:0008150,GO:0008152,GO:0009987,GO:0012506,GO:0016020,GO:0016021,GO:0016023,GO:0016043,GO:0016192,GO:0016301,GO:0016310,GO:0016740,GO:…
Smic3468	0.00164466	-0.263228
Smic44425	0.00203212	-0.314429	Extended synaptotagmin-3 OS=Xenopus tropicalis GN=esyt3 PE=2 SV=1	GO:0003674,GO:0005488,GO:0005575,GO:0005783,GO:0005789,GO:0005886,GO:0006810,GO:0006869,GO:0008150,GO:0008289,GO:0016020,GO:0016021,GO:0031090,GO:0043167,GO:0043169,GO:0043226,GO:0043227,GO:0043229,GO:0043231,GO:0044422,GO:0044424,GO:0044425,GO:0044432,GO:0044444,GO:0044446,GO:0044464,GO:0044699,GO:0044765,GO:0046872,GO:0051234,GO:0071702,GO:0098588,GO:0098589
Smic36251	0.0021941	0.652457	Protein NLRC3 OS=Homo sapiens GN=NLRC3 PE=2 SV=2	GO:0000166,GO:0001775,GO:0001882,GO:0001883,GO:0002376,GO:0003674,GO:0005488,GO:0005524,GO:0005575,GO:0005737,GO:0006355,GO:0007165,GO:0007249,GO:0008150,GO:0009889,GO:0009966,GO:0009968,GO:0009987,GO:0010468,GO:0010556,GO:0010646,GO:0010648,GO:0017076,GO:0019219,GO:0019222,GO:0023051,GO:0023057,GO:0030554,GO:0031323,GO:0031326,GO:0032088,GO:0032549,GO:0032550,GO:0032553,GO:0032555,GO:0032559,GO:…
Smic5220	0.00229076	0.263558	Cytochrome b6-f complex iron-sulfur subunit OS=Synechococcus sp. (strain RCC307) GN=petC PE=3 SV=1	GO:0003674,GO:0003824,GO:0005215,GO:0005488,GO:0005575,GO:0006810,GO:0006811,GO:0006812,GO:0006818,GO:0008121,GO:0008150,GO:0008152,GO:0008324,GO:0009055,GO:0009496,GO:0009579,GO:0009987,GO:0015075,GO:0015077,GO:0015078,GO:0015672,GO:0015979,GO:0015992,GO:0016020,GO:0016021,GO:0016491,GO:0016679,GO:0016681,GO:0022857,GO:0022890,GO:0022891,GO:0022892,GO:0034220,GO:0034357,GO:0042651,GO:0043167,GO:…
Smic21829	0.00271988	-0.488716	Probable spastin homolog spas-1 OS=Caenorhabditis briggsae GN=spas-1 PE=3 SV=2	GO:0000166,GO:0001882,GO:0001883,GO:0003674,GO:0003824,GO:0005488,GO:0005524,GO:0005575,GO:0005737,GO:0005856,GO:0005874,GO:0006139,GO:0006152,GO:0006163,GO:0006195,GO:0006200,GO:0006461,GO:0006725,GO:0006753,GO:0006793,GO:0006796,GO:0006807,GO:0008150,GO:0008152,GO:0008568,GO:0009056,GO:0009116,GO:0009117,GO:0009119,GO:0009123,GO:0009125,GO:0009126,GO:0009128,GO:0009141,GO:0009143,GO:0009144,GO:…
Smic12437	0.00285048	0.255086	S-acyltransferase OS=Volvox carteri GN=VOLCADRAFT_106120 PE=3 SV=1	GO:0003674,GO:0003824,GO:0005488,GO:0005575,GO:0008150,GO:0008152,GO:0008270,GO:0016020,GO:0016021,GO:0016409,GO:0016417,GO:0016740,GO:0016746,GO:0016747,GO:0019706,GO:0019707,GO:0043167,GO:0043169,GO:0044425,GO:0046872,GO:0046914
Smic3709	0.00288577	-0.304034
Smic3972	0.00292305	0.339727	Chromodomain-helicase-DNA-binding protein 1-like OS=Bos taurus GN=CHD1L PE=2 SV=1	GO:0000166,GO:0001882,GO:0001883,GO:0003674,GO:0003676,GO:0003677,GO:0003824,GO:0004386,GO:0005488,GO:0005524,GO:0005575,GO:0005634,GO:0006139,GO:0006152,GO:0006163,GO:0006195,GO:0006200,GO:0006259,GO:0006281,GO:0006325,GO:0006338,GO:0006725,GO:0006753,GO:0006793,GO:0006796,GO:0006807,GO:0006950,GO:0006974,GO:0006996,GO:0008026,GO:0008150,GO:0008152,GO:0009056,GO:0009116,GO:0009117,GO:0009119,GO:…
Smic21150	0.002967	-0.384257	High affinity cGMP-specific 3',5'-cyclic phosphodiesterase 9A OS=Homo sapiens GN=PDE9A PE=1 SV=1	GO:0003674,GO:0003824,GO:0004112,GO:0004114,GO:0005488,GO:0005515,GO:0005575,GO:0005737,GO:0005783,GO:0005794,GO:0005829,GO:0005886,GO:0007165,GO:0007596,GO:0007599,GO:0008081,GO:0008150,GO:0008152,GO:0009987,GO:0016020,GO:0016787,GO:0016788,GO:0019932,GO:0019934,GO:0019935,GO:0031253,GO:0031256,GO:0032501,GO:0032587,GO:0035556,GO:0042578,GO:0042995,GO:0043167,GO:0043169,GO:0043204,GO:0043226,GO:…
Smic27796	0.00303514	-0.429006
Smic37916	0.00312741	-0.478496	Protein ECERIFERUM 3 OS=Arabidopsis thaliana GN=CER3 PE=1 SV=1	GO:0000038,GO:0003006,GO:0003674,GO:0003824,GO:0005488,GO:0005506,GO:0005575,GO:0005783,GO:0005789,GO:0005886,GO:0006082,GO:0006629,GO:0006631,GO:0006633,GO:0006723,GO:0008150,GO:0008152,GO:0008610,GO:0009058,GO:0009987,GO:0010025,GO:0010166,GO:0016020,GO:0016021,GO:0016053,GO:0016491,GO:0019752,GO:0022412,GO:0022414,GO:0030154,GO:0031090,GO:0032502,GO:0032787,GO:0042335,GO:0043167,GO:0043169,GO:…
Smic4870	0.00330271	-0.67917	Ankyrin repeat domain-containing protein 50 OS=Homo sapiens GN=ANKRD50 PE=1 SV=4	GO:0003674,GO:0005488,GO:0005515
Smic37863	0.00330271	0.30237
Smic3970	0.00349249	-0.473234	Putative uncharacterized protein OS=Perkinsus marinus (strain ATCC 50983 / TXsc) GN=Pmar_PMAR007873 PE=4 SV=1	GO:0003674,GO:0005215,GO:0005216,GO:0005488,GO:0005509,GO:0005575,GO:0006810,GO:0006811,GO:0008150,GO:0009987,GO:0015075,GO:0015267,GO:0016020,GO:0016021,GO:0022803,GO:0022838,GO:0022857,GO:0022891,GO:0022892,GO:0034220,GO:0043167,GO:0043169,GO:0044425,GO:0044699,GO:0044763,GO:0044765,GO:0046872,GO:0051234,GO:0055085
Smic8452	0.00364576	0.351122	Probable mitochondrial 2-oxoglutarate/malate carrier protein OS=Dictyostelium discoideum GN=ucpC PE=3 SV=1	GO:0003674,GO:0005215,GO:0005310,GO:0005342,GO:0005575,GO:0005739,GO:0005743,GO:0006810,GO:0006811,GO:0006820,GO:0006835,GO:0006897,GO:0006907,GO:0008150,GO:0008509,GO:0008514,GO:0009987,GO:0015075,GO:0015711,GO:0015849,GO:0016020,GO:0016021,GO:0016192,GO:0019866,GO:0022857,GO:0022891,GO:0022892,GO:0031090,GO:0031966,GO:0043226,GO:0043227,GO:0043229,GO:0043231,GO:0044351,GO:0044422,GO:0044424,GO:…
Smic28161	0.00364576	-0.391067	membrane carrier 4 [Trimastix pyriformis]
Smic24339	0.00374512	0.396668	Dimethylglycine dehydrogenase, mitochondrial OS=Rattus norvegicus GN=Dmgdh PE=1 SV=1	GO:0000166,GO:0003674,GO:0003824,GO:0004047,GO:0005488,GO:0005542,GO:0005575,GO:0005737,GO:0005739,GO:0006066,GO:0006082,GO:0006520,GO:0006544,GO:0006546,GO:0006575,GO:0006576,GO:0006577,GO:0006579,GO:0006725,GO:0006730,GO:0006732,GO:0006760,GO:0006807,GO:0008150,GO:0008152,GO:0008168,GO:0009056,GO:0009063,GO:0009069,GO:0009071,GO:0009308,GO:0009310,GO:0009987,GO:0016054,GO:0016491,GO:0016597,GO:…
Smic27269	0.00374512	-0.242298	Persulfide dioxygenase ETHE1, mitochondrial OS=Mus musculus GN=Ethe1 PE=1 SV=2	GO:0003674,GO:0003824,GO:0005488,GO:0005506,GO:0005575,GO:0005634,GO:0005737,GO:0005739,GO:0005759,GO:0006082,GO:0006518,GO:0006520,GO:0006575,GO:0006749,GO:0006790,GO:0006807,GO:0008150,GO:0008152,GO:0009987,GO:0016491,GO:0016701,GO:0016702,GO:0016787,GO:0019752,GO:0031974,GO:0034641,GO:0043167,GO:0043169,GO:0043226,GO:0043227,GO:0043229,GO:0043231,GO:0043233,GO:0043436,GO:0043603,GO:0044237,GO:…
Smic9170	0.00374512	-0.402215	Uncharacterized oxidoreductase SAOUHSC_02778 OS=Staphylococcus aureus (strain NCTC 8325) GN=SAOUHSC_02778 PE=3 SV=1	GO:0003674,GO:0003824,GO:0008150,GO:0008152,GO:0016491,GO:0044699,GO:0044710,GO:0055114
Smic17507	0.00389455	-0.557418	E3 ubiquitin-protein ligase RNF213 OS=Homo sapiens GN=RNF213 PE=1 SV=3	GO:0000166,GO:0003674,GO:0003824,GO:0004842,GO:0005488,GO:0005575,GO:0005737,GO:0006139,GO:0006152,GO:0006163,GO:0006195,GO:0006200,GO:0006464,GO:0006725,GO:0006753,GO:0006793,GO:0006796,GO:0006807,GO:0008150,GO:0008152,GO:0008270,GO:0009056,GO:0009116,GO:0009117,GO:0009119,GO:0009123,GO:0009125,GO:0009126,GO:0009128,GO:0009141,GO:0009143,GO:0009144,GO:0009146,GO:0009150,GO:0009154,GO:0009158,GO:…
Smic31810	0.00389455	0.580254	Putative uncharacterized protein (Fragment) OS=Aureococcus anophagefferens GN=AURANDRAFT_68505 PE=4 SV=1	GO:0003674,GO:0003824,GO:0005575,GO:0005634,GO:0008150,GO:0008152,GO:0016021,GO:0016787,GO:0043226,GO:0043227,GO:0043229,GO:0043231,GO:0044424,GO:0044425,GO:0044464
Smic18801	0.00394317	-0.609243
Smic4625	0.00402462	-0.246297	High affinity nitrate transporter 2.5 OS=Arabidopsis thaliana GN=NRT2.5 PE=2 SV=1	GO:0005575,GO:0005886,GO:0006082,GO:0006807,GO:0006810,GO:0008150,GO:0008152,GO:0009987,GO:0016020,GO:0016021,GO:0042126,GO:0042128,GO:0043436,GO:0044237,GO:0044281,GO:0044425,GO:0044464,GO:0044699,GO:0044710,GO:0044763,GO:0044765,GO:0051234,GO:0055085,GO:0071704,GO:0071941,GO:2001057
Smic14967	0.00424165	-1.30132	Predicted protein OS=Aspergillus oryzae (strain ATCC 42149 / RIB 40) GN=AO090038000062 PE=4 SV=1	GO:0003674,GO:0005575,GO:0008150
Smic3681	0.00424165	-0.524836	Voltage-dependent L-type calcium channel subunit alpha-1C OS=Rattus norvegicus GN=Cacna1c PE=1 SV=1	GO:0003674,GO:0005215,GO:0005216,GO:0005244,GO:0005245,GO:0005261,GO:0005262,GO:0005488,GO:0005515,GO:0005575,GO:0005886,GO:0005891,GO:0006810,GO:0006811,GO:0006812,GO:0006816,GO:0008150,GO:0008324,GO:0008331,GO:0009987,GO:0014069,GO:0015075,GO:0015085,GO:0015267,GO:0016020,GO:0016021,GO:0019899,GO:0019902,GO:0019903,GO:0019904,GO:0022803,GO:0022832,GO:0022836,GO:0022838,GO:0022843,GO:0022857,GO:…
Smic3058	0.00424165	-0.337878
Smic15455	0.0043352	-0.7075	Uncharacterized protein (Fragment) OS=Trypanosoma brucei gambiense (strain MHOM/CI/86/DAL972) GN=TbgDal_XI14350 PE=4 SV=1	GO:0000921,GO:0005575,GO:0005856,GO:0005940,GO:0006461,GO:0008150,GO:0016021,GO:0016043,GO:0022607,GO:0032156,GO:0034622,GO:0043226,GO:0043228,GO:0043229,GO:0043232,GO:0043623,GO:0043933,GO:0044422,GO:0044424,GO:0044425,GO:0044430,GO:0044444,GO:0044446,GO:0044448,GO:0044464,GO:0065003,GO:0070925,GO:0071822,GO:0071840
Smic8778	0.00436909	-0.304377	Glutaredoxin-3 OS=Xenopus tropicalis GN=glrx3 PE=2 SV=2	GO:0003674,GO:0003824,GO:0005575,GO:0005737,GO:0005938,GO:0008150,GO:0008152,GO:0009055,GO:0009987,GO:0015035,GO:0015036,GO:0016491,GO:0016667,GO:0019725,GO:0042592,GO:0044424,GO:0044444,GO:0044464,GO:0044699,GO:0044710,GO:0044763,GO:0045454,GO:0050789,GO:0050794,GO:0055114,GO:0065007,GO:0065008
Smic10407	0.00436983	-0.392052	Peptide deformylase 1B, chloroplastic OS=Oryza sativa subsp. japonica GN=PDF1B PE=2 SV=1	GO:0003674,GO:0003824,GO:0005488,GO:0005506,GO:0005575,GO:0005739,GO:0006412,GO:0008150,GO:0008152,GO:0009058,GO:0009059,GO:0009507,GO:0009532,GO:0009536,GO:0009570,GO:0009987,GO:0016787,GO:0016810,GO:0016811,GO:0019538,GO:0034645,GO:0042586,GO:0043167,GO:0043169,GO:0043170,GO:0043226,GO:0043227,GO:0043229,GO:0043231,GO:0044237,GO:0044238,GO:0044249,GO:0044260,GO:0044267,GO:0044422,GO:0044424,GO:…
Smic28163	0.00441052	-0.362299	Ubiquitin carboxyl-terminal hydrolase 20 OS=Pongo abelii GN=USP20 PE=2 SV=1	GO:0003674,GO:0003824,GO:0004175,GO:0004197,GO:0004221,GO:0004843,GO:0005488,GO:0005575,GO:0005737,GO:0005813,GO:0005815,GO:0005856,GO:0006464,GO:0006508,GO:0006511,GO:0006810,GO:0006897,GO:0008150,GO:0008152,GO:0008233,GO:0008234,GO:0008270,GO:0008277,GO:0009056,GO:0009057,GO:0009966,GO:0009987,GO:0010646,GO:0016192,GO:0016579,GO:0016787,GO:0016788,GO:0016790,GO:0019538,GO:0019783,GO:0019941,GO:…
Smic9686	0.0045054	-0.23791	Cold shock-like protein CspJ OS=Salmonella typhimurium (strain LT2 / SGSC1412 / ATCC 700720) GN=cspJ PE=3 SV=1	GO:0003674,GO:0003676,GO:0003677,GO:0005488,GO:0005575,GO:0005737,GO:0006139,GO:0006351,GO:0006355,GO:0006725,GO:0006807,GO:0006950,GO:0008150,GO:0008152,GO:0009058,GO:0009059,GO:0009889,GO:0009987,GO:0010468,GO:0010556,GO:0016070,GO:0018130,GO:0019219,GO:0019222,GO:0019438,GO:0031323,GO:0031326,GO:0032774,GO:0034641,GO:0034645,GO:0034654,GO:0043170,GO:0044237,GO:0044238,GO:0044249,GO:0044260,GO:…
Smic26152	0.00468649	-0.700159
Smic17987	0.00468649	-0.356559	Protein NLRC3 OS=Mus musculus GN=Nlrc3 PE=2 SV=2	GO:0000166,GO:0001775,GO:0001882,GO:0001883,GO:0002237,GO:0002376,GO:0003674,GO:0005488,GO:0005515,GO:0005524,GO:0005575,GO:0005737,GO:0006355,GO:0007165,GO:0007249,GO:0008150,GO:0009605,GO:0009607,GO:0009889,GO:0009966,GO:0009968,GO:0009987,GO:0010033,GO:0010468,GO:0010556,GO:0010646,GO:0010648,GO:0017076,GO:0019219,GO:0019222,GO:0023051,GO:0023057,GO:0030554,GO:0031323,GO:0031326,GO:0031396,GO:…
Smic8720	0.00468649	-0.340759	Voltage-dependent T-type calcium channel subunit alpha-1H OS=Rattus norvegicus GN=Cacna1h PE=2 SV=2	GO:0003008,GO:0003674,GO:0005215,GO:0005216,GO:0005244,GO:0005245,GO:0005261,GO:0005262,GO:0005488,GO:0005575,GO:0005634,GO:0005737,GO:0005886,GO:0005891,GO:0006066,GO:0006629,GO:0006694,GO:0006700,GO:0006704,GO:0006705,GO:0006810,GO:0006811,GO:0006812,GO:0006816,GO:0007600,GO:0008150,GO:0008152,GO:0008202,GO:0008207,GO:0008211,GO:0008212,GO:0008324,GO:0008332,GO:0008610,GO:0009058,GO:0009987,GO:…
Smic34915	0.00468649	-0.278842
Smic36157	0.00477218	-0.279514	Uncharacterized aarF domain-containing protein kinase At1g79600, chloroplastic OS=Arabidopsis thaliana GN=At1g79600 PE=2 SV=1	GO:0000166,GO:0001882,GO:0001883,GO:0003674,GO:0003824,GO:0004672,GO:0005488,GO:0005524,GO:0005575,GO:0006464,GO:0006468,GO:0006793,GO:0006796,GO:0008150,GO:0008152,GO:0009507,GO:0009536,GO:0009987,GO:0010287,GO:0010468,GO:0010608,GO:0016301,GO:0016310,GO:0016740,GO:0016772,GO:0016773,GO:0017076,GO:0019222,GO:0019538,GO:0030554,GO:0031279,GO:0031647,GO:0032549,GO:0032550,GO:0032553,GO:0032555,GO:…
Smic28112	0.00487992	-0.438594	hypothetical protein THAOC_34669 [Thalassiosira oceanica]
Smic8721	0.00487992	-0.317184	Piezo-type mechanosensitive ion channel component 2 OS=Homo sapiens GN=PIEZO2 PE=1 SV=2	GO:0003674,GO:0005215,GO:0005216,GO:0005261,GO:0005575,GO:0006810,GO:0006811,GO:0006812,GO:0008150,GO:0008324,GO:0008381,GO:0009581,GO:0009582,GO:0009605,GO:0009612,GO:0009628,GO:0009987,GO:0015075,GO:0015267,GO:0016020,GO:0016021,GO:0022803,GO:0022833,GO:0022836,GO:0022838,GO:0022857,GO:0022891,GO:0022892,GO:0034220,GO:0042391,GO:0044425,GO:0044699,GO:0044763,GO:0044765,GO:0050896,GO:0050906,GO:…
Smic12499	0.00489118	0.620564	Ankyrin repeat domain-containing protein 50 OS=Homo sapiens GN=ANKRD50 PE=1 SV=4	GO:0003674,GO:0005488,GO:0005515
Smic29499	0.00540585	-0.417615	Uncharacterized protein OS=Xiphophorus maculatus PE=4 SV=1	GO:0003674,GO:0003676,GO:0005488,GO:0006139,GO:0006259,GO:0006725,GO:0006807,GO:0008150,GO:0008152,GO:0008270,GO:0009987,GO:0015074,GO:0034641,GO:0043167,GO:0043169,GO:0043170,GO:0044237,GO:0044238,GO:0044260,GO:0046483,GO:0046872,GO:0046914,GO:0071704,GO:0090304,GO:0097159,GO:1901360,GO:1901363
Smic29184	0.00561235	-0.321659	Nuclear pore complex protein Nup98-Nup96 OS=Dictyostelium discoideum GN=nup98 PE=3 SV=1	GO:0003674,GO:0005215,GO:0005575,GO:0005634,GO:0005643,GO:0006810,GO:0006897,GO:0006907,GO:0006913,GO:0008150,GO:0015031,GO:0015931,GO:0016020,GO:0016192,GO:0016482,GO:0031090,GO:0031965,GO:0032991,GO:0043226,GO:0043227,GO:0043229,GO:0043231,GO:0043234,GO:0044351,GO:0044422,GO:0044424,GO:0044425,GO:0044428,GO:0044446,GO:0044464,GO:0045184,GO:0046907,GO:0046930,GO:0050657,GO:0050658,GO:0051028,GO:…
Smic33212	0.00575203	0.418024	hypothetical protein SPRG_05202 [Saprolegnia parasitica CBS 223.65]
Smic15637	0.00579936	0.277289	ATP synthase subunit c, chloroplastic OS=Phaeodactylum tricornutum (strain CCAP 1055/1) GN=atpH PE=3 SV=1	GO:0003674,GO:0005215,GO:0005488,GO:0005575,GO:0006139,GO:0006163,GO:0006164,GO:0006725,GO:0006753,GO:0006754,GO:0006793,GO:0006796,GO:0006807,GO:0006810,GO:0006811,GO:0006812,GO:0006818,GO:0008150,GO:0008152,GO:0008289,GO:0008324,GO:0009058,GO:0009116,GO:0009117,GO:0009119,GO:0009123,GO:0009124,GO:0009126,GO:0009127,GO:0009141,GO:0009142,GO:0009144,GO:0009145,GO:0009150,GO:0009152,GO:0009156,GO:…
Smic28731	0.00594684	-0.234262	Inner membrane protein ALBINO3, chloroplastic OS=Arabidopsis thaliana GN=ALB3 PE=1 SV=2	GO:0000302,GO:0003674,GO:0005488,GO:0005515,GO:0005575,GO:0006139,GO:0006351,GO:0006355,GO:0006364,GO:0006396,GO:0006461,GO:0006605,GO:0006612,GO:0006725,GO:0006807,GO:0006810,GO:0006886,GO:0006950,GO:0006979,GO:0006996,GO:0008150,GO:0008152,GO:0009056,GO:0009058,GO:0009059,GO:0009507,GO:0009534,GO:0009535,GO:0009536,GO:0009579,GO:0009657,GO:0009658,GO:0009668,GO:0009889,GO:0009891,GO:0009893,GO:…
Smic8771	0.00624573	-0.323689	von Willebrand factor A domain-containing protein 8 OS=Mus musculus GN=Vwa8 PE=2 SV=2	GO:0000166,GO:0001882,GO:0001883,GO:0003674,GO:0003824,GO:0005488,GO:0005524,GO:0005575,GO:0005576,GO:0005739,GO:0006139,GO:0006152,GO:0006163,GO:0006195,GO:0006200,GO:0006725,GO:0006753,GO:0006793,GO:0006796,GO:0006807,GO:0008150,GO:0008152,GO:0009056,GO:0009116,GO:0009117,GO:0009119,GO:0009123,GO:0009125,GO:0009126,GO:0009128,GO:0009141,GO:0009143,GO:0009144,GO:0009146,GO:0009150,GO:0009154,GO:…
Smic28318	0.00664358	-0.410613
Smic12542	0.00664358	1.53725
Smic33528	0.00674892	-0.267395	Nitrate reductase [NADH] OS=Volvox carteri GN=NITA PE=2 SV=1	GO:0000166,GO:0003674,GO:0003824,GO:0005488,GO:0005506,GO:0006082,GO:0006807,GO:0008150,GO:0008152,GO:0008940,GO:0009055,GO:0009703,GO:0009987,GO:0016491,GO:0016661,GO:0020037,GO:0030151,GO:0036094,GO:0042126,GO:0042128,GO:0043167,GO:0043168,GO:0043169,GO:0043436,GO:0043546,GO:0044237,GO:0044281,GO:0044699,GO:0044710,GO:0044763,GO:0046857,GO:0046872,GO:0046906,GO:0046914,GO:0048037,GO:0050660,GO:…
Smic35003	0.00674892	0.352414	Uncharacterized protein At4g28440 OS=Arabidopsis thaliana GN=At4g28440 PE=1 SV=1	GO:0005575,GO:0005829,GO:0006461,GO:0006508,GO:0006511,GO:0006950,GO:0008150,GO:0008152,GO:0009056,GO:0009057,GO:0009058,GO:0009853,GO:0009987,GO:0010033,GO:0016043,GO:0019538,GO:0019941,GO:0022607,GO:0034622,GO:0035966,GO:0042221,GO:0043094,GO:0043170,GO:0043248,GO:0043623,GO:0043632,GO:0043933,GO:0044237,GO:0044238,GO:0044248,GO:0044249,GO:0044260,GO:0044265,GO:0044424,GO:0044444,GO:0044464,GO:…
Smic42922	0.00674892	-0.579249	UPF0617 protein C1919.13c OS=Schizosaccharomyces pombe (strain 972 / ATCC 24843) GN=SPCC1919.13c PE=3 SV=1	GO:0003674,GO:0005575,GO:0005634,GO:0005730,GO:0008150,GO:0022613,GO:0042254,GO:0043226,GO:0043227,GO:0043228,GO:0043229,GO:0043231,GO:0043232,GO:0044085,GO:0044422,GO:0044424,GO:0044428,GO:0044446,GO:0044464,GO:0071840
Smic38253	0.00687677	-0.686429	Probable serine/threonine-protein kinase abkB OS=Dictyostelium discoideum GN=abkB PE=3 SV=1	GO:0000166,GO:0001882,GO:0001883,GO:0003674,GO:0003824,GO:0004672,GO:0004674,GO:0005488,GO:0005524,GO:0006464,GO:0006468,GO:0006793,GO:0006796,GO:0008150,GO:0008152,GO:0009987,GO:0016301,GO:0016310,GO:0016740,GO:0016772,GO:0016773,GO:0017076,GO:0019538,GO:0030554,GO:0032549,GO:0032550,GO:0032553,GO:0032555,GO:0032559,GO:0035639,GO:0036094,GO:0036211,GO:0043167,GO:0043168,GO:0043170,GO:0043412,GO:…
Smic33278	0.00687677	-0.51057
Smic5665	0.00693027	-0.356278	Lysine histidine transporter 1 OS=Arabidopsis thaliana GN=LHT1 PE=1 SV=1	GO:0002682,GO:0003333,GO:0003674,GO:0005215,GO:0005342,GO:0005575,GO:0005886,GO:0006464,GO:0006497,GO:0006498,GO:0006499,GO:0006605,GO:0006612,GO:0006810,GO:0006811,GO:0006812,GO:0006820,GO:0006862,GO:0006865,GO:0006886,GO:0006888,GO:0006950,GO:0006984,GO:0006986,GO:0007165,GO:0008150,GO:0008152,GO:0008509,GO:0008514,GO:0009628,GO:0009987,GO:0010033,GO:0010363,GO:0010941,GO:0015031,GO:0015075,GO:…
Smic38250	0.00693027	-0.441357	Chromosome undetermined scaffold_50, whole genome shotgun sequence OS=Paramecium tetraurelia GN=GSPATT00016962001 PE=4 SV=1	GO:0003674,GO:0003824,GO:0006508,GO:0008150,GO:0008152,GO:0008233,GO:0008238,GO:0008242,GO:0016787,GO:0019538,GO:0043170,GO:0044238,GO:0070011,GO:0071704
Smic22315	0.00698421	-0.227049	Multidrug resistance protein 1B OS=Mus musculus GN=Abcb1b PE=1 SV=1	GO:0000166,GO:0001882,GO:0001883,GO:0003674,GO:0003824,GO:0005215,GO:0005488,GO:0005524,GO:0005575,GO:0005739,GO:0005886,GO:0005911,GO:0006139,GO:0006152,GO:0006163,GO:0006195,GO:0006200,GO:0006725,GO:0006753,GO:0006793,GO:0006796,GO:0006807,GO:0006810,GO:0006855,GO:0008150,GO:0008152,GO:0008559,GO:0009056,GO:0009116,GO:0009117,GO:0009119,GO:0009123,GO:0009125,GO:0009126,GO:0009128,GO:0009141,GO:…
Smic32188	0.00712153	-0.269684	Cyclic nucleotide-gated cation channel subunit A OS=Drosophila melanogaster GN=CngA PE=2 SV=2	GO:0000166,GO:0001666,GO:0003674,GO:0005215,GO:0005216,GO:0005217,GO:0005221,GO:0005222,GO:0005223,GO:0005244,GO:0005249,GO:0005261,GO:0005267,GO:0005488,GO:0005575,GO:0005887,GO:0006810,GO:0006811,GO:0006812,GO:0006813,GO:0006950,GO:0007165,GO:0007602,GO:0007603,GO:0008150,GO:0008324,GO:0009314,GO:0009416,GO:0009581,GO:0009582,GO:0009583,GO:0009584,GO:0009605,GO:0009628,GO:0009987,GO:0015075,GO:…
Smic5329	0.00721222	-0.634929
Smic3977	0.00730424	0.248399	Uncharacterized ATP-dependent helicase C17A2.12 OS=Schizosaccharomyces pombe (strain 972 / ATCC 24843) GN=SPAC17A2.12 PE=3 SV=1	GO:0000166,GO:0000724,GO:0000725,GO:0000785,GO:0000790,GO:0001882,GO:0001883,GO:0003674,GO:0003676,GO:0003677,GO:0003678,GO:0003824,GO:0004003,GO:0004386,GO:0004842,GO:0005488,GO:0005524,GO:0005575,GO:0005634,GO:0005737,GO:0005829,GO:0006139,GO:0006259,GO:0006281,GO:0006302,GO:0006310,GO:0006325,GO:0006338,GO:0006464,GO:0006725,GO:0006807,GO:0006950,GO:0006974,GO:0006996,GO:0008026,GO:0008094,GO:…
Smic10776	0.00730424	0.230116	Myeloid leukemia factor OS=Drosophila melanogaster GN=Mlf PE=1 SV=2	GO:0005575,GO:0005634,GO:0005705,GO:0005737,GO:0006355,GO:0008150,GO:0009889,GO:0010468,GO:0010556,GO:0010608,GO:0019219,GO:0019222,GO:0022603,GO:0031323,GO:0031326,GO:0031647,GO:0042127,GO:0043226,GO:0043227,GO:0043229,GO:0043231,GO:0044422,GO:0044424,GO:0044427,GO:0044444,GO:0044446,GO:0044464,GO:0048471,GO:0050789,GO:0050793,GO:0050794,GO:0050821,GO:0051171,GO:0051239,GO:0051252,GO:0060255,GO:…
Smic717	0.00793017	0.360476	Uncharacterized trans-sulfuration enzyme YHR112C OS=Saccharomyces cerevisiae (strain ATCC 204508 / S288c) GN=YHR112C PE=1 SV=1	GO:0003674,GO:0003824,GO:0004121,GO:0005488,GO:0005575,GO:0005634,GO:0005737,GO:0006790,GO:0008150,GO:0008152,GO:0009987,GO:0016829,GO:0016846,GO:0030170,GO:0043167,GO:0043168,GO:0043226,GO:0043227,GO:0043229,GO:0043231,GO:0044237,GO:0044424,GO:0044464,GO:0048037,GO:0097159,GO:1901363
Smic9709	0.0080128	0.343579
Smic22312	0.0080128	0.254985	Cytochrome c peroxidase, mitochondrial OS=Gibberella zeae (strain PH-1 / ATCC MYA-4620 / FGSC 9075 / NRRL 31084) GN=CCP1 PE=3 SV=1	GO:0003674,GO:0003824,GO:0004130,GO:0004601,GO:0005488,GO:0005575,GO:0005739,GO:0005759,GO:0006950,GO:0006979,GO:0008150,GO:0008152,GO:0016209,GO:0016491,GO:0016684,GO:0020037,GO:0031974,GO:0043167,GO:0043169,GO:0043226,GO:0043227,GO:0043229,GO:0043231,GO:0043233,GO:0044422,GO:0044424,GO:0044429,GO:0044444,GO:0044446,GO:0044464,GO:0044699,GO:0044710,GO:0046872,GO:0046906,GO:0050896,GO:0055114,GO:…
Smic20694	0.0080128	-0.493354	hypothetical protein VOLCADRAFT_121013 [Volvox carteri f. nagariensis] >gi|300262965|gb|EFJ47168.1| hypothetical protein VOLCADRAFT_121013 [Volvox carteri f. nagariensis]
Smic11596	0.00832596	-0.234712	Transposon TX1 uncharacterized 149 kDa protein OS=Xenopus laevis PE=4 SV=1	GO:0003674,GO:0003676,GO:0003723,GO:0003824,GO:0003964,GO:0005488,GO:0006139,GO:0006259,GO:0006260,GO:0006278,GO:0006725,GO:0006807,GO:0008150,GO:0008152,GO:0009058,GO:0009059,GO:0009987,GO:0016740,GO:0016772,GO:0016779,GO:0034061,GO:0034641,GO:0034645,GO:0043170,GO:0044237,GO:0044238,GO:0044249,GO:0044260,GO:0046483,GO:0071704,GO:0090304,GO:0097159,GO:1901360,GO:1901363,GO:1901576
Smic10714	0.00833644	-0.28404	Ankyrin repeat domain-containing protein 50 OS=Homo sapiens GN=ANKRD50 PE=1 SV=4	GO:0003674,GO:0005488,GO:0005515
Smic8356	0.00833662	-0.541233
Smic9770	0.00846758	-0.274391	Regulator of telomere elongation helicase 1 homolog OS=Drosophila melanogaster GN=CG4078 PE=1 SV=1	GO:0000018,GO:0000166,GO:0001882,GO:0001883,GO:0003674,GO:0003676,GO:0003677,GO:0003678,GO:0003824,GO:0004003,GO:0004386,GO:0005488,GO:0005524,GO:0005575,GO:0005634,GO:0006139,GO:0006152,GO:0006163,GO:0006195,GO:0006200,GO:0006259,GO:0006281,GO:0006282,GO:0006725,GO:0006753,GO:0006793,GO:0006796,GO:0006807,GO:0006950,GO:0006974,GO:0008026,GO:0008094,GO:0008150,GO:0008152,GO:0009056,GO:0009116,GO:…
Smic24736	0.00846758	-0.31329	Protein translocase subunit SecA OS=Prochlorococcus marinus (strain SARG / CCMP1375 / SS120) GN=secA PE=3 SV=1	GO:0000166,GO:0001882,GO:0001883,GO:0003674,GO:0005488,GO:0005524,GO:0005575,GO:0005737,GO:0005886,GO:0006605,GO:0006810,GO:0006886,GO:0008150,GO:0009579,GO:0009987,GO:0015031,GO:0016020,GO:0017038,GO:0017076,GO:0030554,GO:0032549,GO:0032550,GO:0032553,GO:0032555,GO:0032559,GO:0034357,GO:0035639,GO:0036094,GO:0042651,GO:0043167,GO:0043168,GO:0044424,GO:0044436,GO:0044464,GO:0044699,GO:0044763,GO:…
Smic11463	0.00846758	0.606162	Glycosyl transferase family 2 domain protein OS=Piscirickettsia salmonis LF-89 = ATCC VR-1361 GN=K661_01179 PE=4 SV=1	GO:0003674,GO:0003824,GO:0008150,GO:0008152,GO:0016740
Smic5336	0.00857399	-1.11909
Smic9428	0.00860724	-0.3745	GPI mannosyltransferase 3 OS=Yarrowia lipolytica (strain CLIB 122 / E 150) GN=GPI10 PE=3 SV=1	GO:0003674,GO:0003824,GO:0005575,GO:0005783,GO:0005789,GO:0006464,GO:0006497,GO:0006505,GO:0006506,GO:0006629,GO:0006643,GO:0006644,GO:0006650,GO:0006661,GO:0006664,GO:0006793,GO:0006796,GO:0008150,GO:0008152,GO:0008610,GO:0008654,GO:0009058,GO:0009247,GO:0009987,GO:0016020,GO:0016021,GO:0016740,GO:0016757,GO:0019538,GO:0019637,GO:0031090,GO:0036211,GO:0043170,GO:0043226,GO:0043227,GO:0043229,GO:…
Smic19924	0.00871344	-0.338344	Dynein heavy chain 1, axonemal OS=Homo sapiens GN=DNAH1 PE=2 SV=4	GO:0000166,GO:0001539,GO:0001882,GO:0001883,GO:0003341,GO:0003674,GO:0003774,GO:0003777,GO:0003824,GO:0005488,GO:0005524,GO:0005575,GO:0005737,GO:0005856,GO:0005858,GO:0005868,GO:0005874,GO:0005875,GO:0005929,GO:0006139,GO:0006152,GO:0006163,GO:0006195,GO:0006200,GO:0006725,GO:0006753,GO:0006793,GO:0006796,GO:0006807,GO:0006928,GO:0007017,GO:0007018,GO:0008150,GO:0008152,GO:0009056,GO:0009116,GO:…
Smic1697	0.00899971	0.282357	Putative vacuolar protein sorting-associated protein 13A OS=Dictyostelium discoideum GN=vps13A PE=2 SV=1	GO:0005575,GO:0005794,GO:0006810,GO:0006897,GO:0006907,GO:0008150,GO:0015031,GO:0016192,GO:0043226,GO:0043227,GO:0043229,GO:0043231,GO:0044351,GO:0044424,GO:0044444,GO:0044464,GO:0045184,GO:0051234,GO:0071702
Smic17980	0.00912644	-0.636455
Smic19316	0.00914822	0.39908	Indole-3-acetaldehyde oxidase OS=Arabidopsis thaliana GN=AAO2 PE=1 SV=2	GO:0000166,GO:0003674,GO:0003824,GO:0004031,GO:0005488,GO:0005506,GO:0005575,GO:0005737,GO:0005829,GO:0006066,GO:0006082,GO:0006629,GO:0006714,GO:0006720,GO:0006721,GO:0008150,GO:0008152,GO:0008299,GO:0008610,GO:0008762,GO:0009055,GO:0009058,GO:0009687,GO:0009688,GO:0009850,GO:0009851,GO:0009987,GO:0010817,GO:0016053,GO:0016106,GO:0016114,GO:0016491,GO:0016614,GO:0016616,GO:0016623,GO:0016903,GO:…
Smic30340	0.00914822	0.237318
Smic8769	0.00914822	-0.280853	General vesicular transport factor p115 OS=Mus musculus GN=Uso1 PE=1 SV=2	GO:0000139,GO:0003674,GO:0005215,GO:0005488,GO:0005515,GO:0005575,GO:0005737,GO:0005783,GO:0005794,GO:0005795,GO:0005829,GO:0006810,GO:0006886,GO:0006888,GO:0006906,GO:0006996,GO:0008150,GO:0008565,GO:0009987,GO:0012506,GO:0012507,GO:0015031,GO:0016020,GO:0016043,GO:0016050,GO:0016192,GO:0016482,GO:0022406,GO:0022892,GO:0030658,GO:0030659,GO:0030662,GO:0031090,GO:0043226,GO:0043227,GO:0043229,GO:…
Smic20816	0.00918705	-0.309353
Smic14570	0.00945516	-0.473293	TPT-domain-containing protein OS=Coccomyxa subellipsoidea C-169 GN=COCSUDRAFT_35913 PE=4 SV=1	GO:0005575,GO:0016020,GO:0016021,GO:0044425
Smic34696	0.00949362	0.613494	Polyketide synthase PksJ OS=Bacillus subtilis (strain 168) GN=pksJ PE=1 SV=3	GO:0003674,GO:0003824,GO:0005488,GO:0005575,GO:0005737,GO:0008150,GO:0008152,GO:0009058,GO:0009987,GO:0016597,GO:0016740,GO:0016746,GO:0016874,GO:0016999,GO:0017000,GO:0017144,GO:0019842,GO:0031177,GO:0031406,GO:0033218,GO:0036094,GO:0043167,GO:0043168,GO:0043177,GO:0044237,GO:0044249,GO:0044424,GO:0044464,GO:0072341
Smic31747	0.00963553	-0.238385
Smic39736	0.0100295	-0.3432	Linear gramicidin synthase subunit D OS=Brevibacillus parabrevis GN=lgrD PE=1 SV=1	GO:0003674,GO:0003824,GO:0005488,GO:0008150,GO:0008152,GO:0009058,GO:0009987,GO:0016491,GO:0016597,GO:0016853,GO:0016874,GO:0016999,GO:0017000,GO:0017144,GO:0019842,GO:0031177,GO:0031406,GO:0033218,GO:0036094,GO:0043167,GO:0043168,GO:0043177,GO:0044237,GO:0044249,GO:0044699,GO:0044710,GO:0055114,GO:0072341
Smic18008	0.0101705	0.346176	Aminoglycoside 3'-phosphotransferase OS=Streptomyces fradiae GN=aph PE=3 SV=1	GO:0000166,GO:0001882,GO:0001883,GO:0003674,GO:0003824,GO:0005488,GO:0005524,GO:0006793,GO:0006796,GO:0008150,GO:0008152,GO:0008910,GO:0009636,GO:0009987,GO:0016301,GO:0016310,GO:0016740,GO:0016772,GO:0016773,GO:0017076,GO:0030554,GO:0032549,GO:0032550,GO:0032553,GO:0032555,GO:0032559,GO:0034071,GO:0035639,GO:0036094,GO:0042221,GO:0043167,GO:0043168,GO:0044237,GO:0046677,GO:0050896,GO:0097159,GO:…
Smic21411	0.0102043	-0.294033	Putative uncharacterized protein OS=Perkinsus marinus (strain ATCC 50983 / TXsc) GN=Pmar_PMAR020168 PE=4 SV=1	GO:0007165,GO:0008150,GO:0009987,GO:0050789,GO:0050794,GO:0050896,GO:0051716,GO:0065007
Smic5338	0.0104976	-0.800674
Smic12637	0.0105965	-0.522997
Smic13911	0.0105965	0.378813	Phosphatidylinositol 4-phosphate 5-kinase 4 OS=Arabidopsis thaliana GN=PIP5K4 PE=4 SV=1	GO:0000166,GO:0000902,GO:0000904,GO:0001882,GO:0001883,GO:0003006,GO:0003674,GO:0003824,GO:0005488,GO:0005524,GO:0005575,GO:0005829,GO:0005886,GO:0006629,GO:0006644,GO:0006650,GO:0006793,GO:0006796,GO:0006810,GO:0006897,GO:0007164,GO:0008150,GO:0008152,GO:0009653,GO:0009664,GO:0009826,GO:0009827,GO:0009846,GO:0009860,GO:0009932,GO:0009987,GO:0010118,GO:0016020,GO:0016043,GO:0016049,GO:0016192,GO:…
Smic42197	0.0105965	-0.223198	High affinity nitrate transporter 2.5 OS=Arabidopsis thaliana GN=NRT2.5 PE=2 SV=1	GO:0005575,GO:0005886,GO:0006082,GO:0006807,GO:0006810,GO:0008150,GO:0008152,GO:0009987,GO:0016020,GO:0016021,GO:0042126,GO:0042128,GO:0043436,GO:0044237,GO:0044281,GO:0044425,GO:0044464,GO:0044699,GO:0044710,GO:0044763,GO:0044765,GO:0051234,GO:0055085,GO:0071704,GO:0071941,GO:2001057
Smic24564	0.0105965	-0.388253	Malate dehydrogenase 1, mitochondrial OS=Arabidopsis thaliana GN=At1g53240 PE=1 SV=1	GO:0003674,GO:0003824,GO:0005488,GO:0005507,GO:0005575,GO:0005576,GO:0005618,GO:0005739,GO:0005759,GO:0005975,GO:0005996,GO:0006006,GO:0006082,GO:0006090,GO:0006091,GO:0006094,GO:0006096,GO:0006099,GO:0006108,GO:0006810,GO:0006833,GO:0006950,GO:0006952,GO:0006970,GO:0006972,GO:0006996,GO:0007030,GO:0008150,GO:0008152,GO:0009056,GO:0009058,GO:0009266,GO:0009409,GO:0009507,GO:0009536,GO:0009605,GO:…
Smic8733	0.0105965	-0.355623
Smic45036.t1	0.0105965	-0.483259
Smic36202	0.0106148	-0.832122	Putative uncharacterized protein OS=Perkinsus marinus (strain ATCC 50983 / TXsc) GN=Pmar_PMAR020168 PE=4 SV=1	GO:0007165,GO:0008150,GO:0009987,GO:0050789,GO:0050794,GO:0050896,GO:0051716,GO:0065007
Smic14412	0.0107296	-1.68287
Smic16657	0.010849	-1.50071
Smic41747	0.0111421	0.601684
Smic20641	0.0111943	-0.314254
Smic37877	0.0112434	0.303075	Cryptochrome DASH, chloroplastic/mitochondrial OS=Ostreococcus tauri GN=Ot01g06320 PE=3 SV=1	GO:0003674,GO:0003676,GO:0003677,GO:0003824,GO:0003913,GO:0005488,GO:0005575,GO:0005739,GO:0006139,GO:0006259,GO:0006281,GO:0006464,GO:0006725,GO:0006807,GO:0006950,GO:0006974,GO:0008150,GO:0008152,GO:0009507,GO:0009536,GO:0009987,GO:0016829,GO:0016830,GO:0018298,GO:0019538,GO:0033554,GO:0034641,GO:0036211,GO:0043170,GO:0043226,GO:0043227,GO:0043229,GO:0043231,GO:0043412,GO:0044237,GO:0044238,GO:…
Smic459	0.0117805	-0.325903	Uncharacterized protein OS=Emiliania huxleyi CCMP1516 GN=EMIHUDRAFT_436571 PE=4 SV=1	GO:0003674,GO:0003676,GO:0003677,GO:0005488,GO:0006355,GO:0008150,GO:0009889,GO:0010468,GO:0010556,GO:0019219,GO:0019222,GO:0031323,GO:0031326,GO:0050789,GO:0050794,GO:0051171,GO:0051252,GO:0060255,GO:0065007,GO:0080090,GO:0097159,GO:1901363,GO:2000112,GO:2001141
Smic8784	0.0119084	-0.341163	Retrovirus-related Pol polyprotein from transposon 17.6 OS=Drosophila melanogaster GN=pol PE=4 SV=1	GO:0003674,GO:0003676,GO:0003723,GO:0003824,GO:0003964,GO:0004175,GO:0004190,GO:0004518,GO:0004519,GO:0005488,GO:0006139,GO:0006259,GO:0006260,GO:0006278,GO:0006508,GO:0006725,GO:0006807,GO:0008150,GO:0008152,GO:0008233,GO:0009058,GO:0009059,GO:0009987,GO:0015074,GO:0016740,GO:0016772,GO:0016779,GO:0016787,GO:0016788,GO:0019538,GO:0034061,GO:0034641,GO:0034645,GO:0043170,GO:0044237,GO:0044238,GO:…
Smic38840	0.0126163	-0.295014	Ammonium transporter 2 OS=Dictyostelium discoideum GN=amtB PE=1 SV=1	GO:0000323,GO:0003008,GO:0003674,GO:0005215,GO:0005575,GO:0005764,GO:0005765,GO:0005768,GO:0005773,GO:0005774,GO:0005886,GO:0006810,GO:0006811,GO:0006812,GO:0006820,GO:0007588,GO:0008150,GO:0008324,GO:0008509,GO:0008519,GO:0009987,GO:0010008,GO:0012506,GO:0015075,GO:0015077,GO:0015101,GO:0015103,GO:0015672,GO:0015696,GO:0015698,GO:0016020,GO:0016021,GO:0022857,GO:0022890,GO:0022891,GO:0022892,GO:…
Smic14580	0.0126163	-0.519654	Potassium/sodium hyperpolarization-activated cyclic nucleotide-gated channel 4 OS=Homo sapiens GN=HCN4 PE=1 SV=1	GO:0000166,GO:0001701,GO:0002027,GO:0003008,GO:0003012,GO:0003013,GO:0003674,GO:0005215,GO:0005216,GO:0005217,GO:0005221,GO:0005222,GO:0005244,GO:0005248,GO:0005249,GO:0005261,GO:0005267,GO:0005272,GO:0005488,GO:0005515,GO:0005575,GO:0005886,GO:0005887,GO:0006810,GO:0006811,GO:0006812,GO:0006813,GO:0006814,GO:0006936,GO:0007154,GO:0007267,GO:0007268,GO:0008015,GO:0008016,GO:0008150,GO:0008324,GO:…
Smic34568	0.0126967	0.469418	Uncharacterized protein OS=Amphimedon queenslandica PE=4 SV=1	GO:0003674,GO:0003824,GO:0008150,GO:0008152
Smic27767	0.0126967	0.27502	Protein white OS=Drosophila melanogaster GN=w PE=2 SV=2	GO:0000166,GO:0001882,GO:0001883,GO:0003008,GO:0003674,GO:0003824,GO:0004871,GO:0004872,GO:0004888,GO:0005488,GO:0005524,GO:0005575,GO:0006139,GO:0006152,GO:0006163,GO:0006195,GO:0006200,GO:0006576,GO:0006725,GO:0006726,GO:0006727,GO:0006753,GO:0006793,GO:0006796,GO:0006807,GO:0006810,GO:0006811,GO:0006820,GO:0006856,GO:0006862,GO:0007165,GO:0007610,GO:0007611,GO:0007613,GO:0008049,GO:0008055,GO:…
Smic13469	0.0130172	0.466019	Cytochrome c OS=Theileria parva GN=TP02_0396 PE=3 SV=1	GO:0003674,GO:0005488,GO:0005506,GO:0005575,GO:0005739,GO:0005758,GO:0008150,GO:0008152,GO:0009055,GO:0020037,GO:0031970,GO:0031974,GO:0043167,GO:0043169,GO:0043226,GO:0043227,GO:0043229,GO:0043231,GO:0044422,GO:0044424,GO:0044425,GO:0044429,GO:0044444,GO:0044446,GO:0044464,GO:0044699,GO:0044710,GO:0046872,GO:0046906,GO:0046914,GO:0055114,GO:0070469,GO:0097159,GO:1901363
Smic41802	0.0130172	0.551373	BTB/POZ and MATH domain-containing protein 2 OS=Arabidopsis thaliana GN=BPM2 PE=1 SV=1	GO:0000956,GO:0001101,GO:0003674,GO:0005488,GO:0005515,GO:0005575,GO:0005634,GO:0006139,GO:0006401,GO:0006402,GO:0006464,GO:0006725,GO:0006807,GO:0006950,GO:0006970,GO:0007154,GO:0008150,GO:0008152,GO:0009056,GO:0009057,GO:0009414,GO:0009415,GO:0009605,GO:0009628,GO:0009651,GO:0009987,GO:0009991,GO:0010035,GO:0016070,GO:0016071,GO:0016567,GO:0019439,GO:0019538,GO:0031668,GO:0032446,GO:0033554,GO:…
Smic22771	0.0131199	0.350491	Protein NLRC3 OS=Homo sapiens GN=NLRC3 PE=2 SV=2	GO:0000166,GO:0001775,GO:0001882,GO:0001883,GO:0002376,GO:0003674,GO:0005488,GO:0005524,GO:0005575,GO:0005737,GO:0006355,GO:0007165,GO:0007249,GO:0008150,GO:0009889,GO:0009966,GO:0009968,GO:0009987,GO:0010468,GO:0010556,GO:0010646,GO:0010648,GO:0017076,GO:0019219,GO:0019222,GO:0023051,GO:0023057,GO:0030554,GO:0031323,GO:0031326,GO:0032088,GO:0032549,GO:0032550,GO:0032553,GO:0032555,GO:0032559,GO:…
Smic27115	0.0133227	0.567021	Chloroplast light harvesting complex protein OS=Heterocapsa triquetra PE=2 SV=1	GO:0003674,GO:0003824,GO:0005488,GO:0005575,GO:0006091,GO:0006464,GO:0008150,GO:0008152,GO:0009507,GO:0009521,GO:0009523,GO:0009536,GO:0009579,GO:0009765,GO:0009987,GO:0015979,GO:0016020,GO:0016021,GO:0016168,GO:0016491,GO:0018298,GO:0019538,GO:0032991,GO:0036211,GO:0043167,GO:0043169,GO:0043170,GO:0043226,GO:0043227,GO:0043229,GO:0043231,GO:0043234,GO:0043412,GO:0044237,GO:0044238,GO:0044260,GO:…
Smic31529	0.0137664	0.444515
Smic8726	0.0139454	-0.431511	Cell wall-associated hydrolase OS=Clostridium botulinum (strain Langeland / NCTC 10281 / Type F) GN=CLI_0584 PE=4 SV=1	GO:0003674,GO:0003824,GO:0008150,GO:0008152,GO:0016787
Smic35993	0.0140462	0.434736	Calpain-D OS=Drosophila melanogaster GN=sol PE=1 SV=2	GO:0003008,GO:0003674,GO:0003824,GO:0004175,GO:0004197,GO:0004198,GO:0005488,GO:0005575,GO:0005622,GO:0005737,GO:0006508,GO:0007275,GO:0007399,GO:0007600,GO:0007601,GO:0008150,GO:0008152,GO:0008233,GO:0008234,GO:0008270,GO:0016787,GO:0019538,GO:0032501,GO:0032502,GO:0043167,GO:0043169,GO:0043170,GO:0044238,GO:0044424,GO:0044464,GO:0044699,GO:0044707,GO:0044767,GO:0046872,GO:0046914,GO:0048731,GO:…
Smic36381	0.01411	-0.97431
Smic21942	0.0142041	-0.280106	Esterase EstB OS=Burkholderia gladioli GN=estB PE=1 SV=1	GO:0003674,GO:0003824,GO:0005575,GO:0005737,GO:0008150,GO:0008152,GO:0016787,GO:0044424,GO:0044464
Smic26454	0.0142041	-0.396328
Smic15775	0.0142041	0.241869
Smic9552	0.0153396	0.512448	Predicted protein OS=Thalassiosira pseudonana GN=THAPSDRAFT_2673 PE=4 SV=1	GO:0003674,GO:0003824,GO:0005488,GO:0008150,GO:0008152,GO:0016491,GO:0043167,GO:0043169,GO:0044699,GO:0044710,GO:0046872,GO:0051536,GO:0051537,GO:0051540,GO:0055114
Smic46644	0.0153979	-0.595714	Methionine synthase OS=Vibrio fischeri (strain ATCC 700601 / ES114) GN=metH PE=3 SV=1	GO:0000096,GO:0000097,GO:0003674,GO:0003824,GO:0005488,GO:0005575,GO:0005622,GO:0006082,GO:0006520,GO:0006555,GO:0006725,GO:0006790,GO:0006807,GO:0008150,GO:0008152,GO:0008168,GO:0008172,GO:0008270,GO:0008652,GO:0008705,GO:0008757,GO:0008898,GO:0009058,GO:0009066,GO:0009067,GO:0009086,GO:0009987,GO:0016053,GO:0016740,GO:0016741,GO:0019752,GO:0019842,GO:0031419,GO:0032259,GO:0036094,GO:0042084,GO:…
Smic17967	0.0155199	-0.316729
Smic39406	0.0155553	-0.216369	Pyrophosphate-energized vacuolar membrane proton pump OS=Vigna radiata var. radiata PE=1 SV=4	GO:0003674,GO:0003824,GO:0004427,GO:0005215,GO:0005488,GO:0005575,GO:0005773,GO:0005774,GO:0006810,GO:0006811,GO:0006812,GO:0006818,GO:0008150,GO:0008152,GO:0009678,GO:0009987,GO:0015399,GO:0015405,GO:0015672,GO:0015992,GO:0016020,GO:0016021,GO:0016462,GO:0016787,GO:0016817,GO:0016818,GO:0022804,GO:0022857,GO:0031090,GO:0043167,GO:0043169,GO:0043226,GO:0043227,GO:0043229,GO:0043231,GO:0044422,GO:…
Smic46498	0.0156591	-0.43945	Nitrite reductase [NAD(P)H] large subunit OS=Klebsiella oxytoca GN=nasB PE=3 SV=1	GO:0000166,GO:0003674,GO:0003824,GO:0005488,GO:0006082,GO:0006807,GO:0008150,GO:0008152,GO:0008942,GO:0009987,GO:0016491,GO:0016661,GO:0020037,GO:0036094,GO:0042126,GO:0042128,GO:0043167,GO:0043168,GO:0043169,GO:0043436,GO:0044237,GO:0044281,GO:0044699,GO:0044710,GO:0044763,GO:0046857,GO:0046872,GO:0046906,GO:0048037,GO:0050660,GO:0050661,GO:0050662,GO:0051536,GO:0051537,GO:0051539,GO:0051540,GO:…
Smic28108	0.0157268	-0.75357	Serine/threonine-protein phosphatase 5 OS=Arabidopsis thaliana GN=PAPP5 PE=1 SV=1	GO:0003674,GO:0003824,GO:0004721,GO:0004722,GO:0005488,GO:0005515,GO:0005575,GO:0005634,GO:0005635,GO:0005654,GO:0005737,GO:0005783,GO:0005789,GO:0005829,GO:0005911,GO:0006464,GO:0006470,GO:0006793,GO:0006796,GO:0006810,GO:0006913,GO:0007165,GO:0008150,GO:0008152,GO:0009314,GO:0009416,GO:0009506,GO:0009628,GO:0009639,GO:0009889,GO:0009890,GO:0009892,GO:0009987,GO:0010017,GO:0010019,GO:0010035,GO:…
Smic1335	0.0157459	-0.520715	Putative uncharacterized protein OS=Perkinsus marinus (strain ATCC 50983 / TXsc) GN=Pmar_PMAR028383 PE=4 SV=1	GO:0000151,GO:0003674,GO:0003824,GO:0004842,GO:0005575,GO:0006464,GO:0008150,GO:0008152,GO:0009987,GO:0016567,GO:0016740,GO:0019538,GO:0032446,GO:0032991,GO:0036211,GO:0043170,GO:0043234,GO:0043412,GO:0044237,GO:0044238,GO:0044260,GO:0044267,GO:0044424,GO:0044464,GO:0070647,GO:0071704,GO:1902494,GO:1990234
Smic23884	0.0157459	-0.628842	Persulfide dioxygenase ETHE1, mitochondrial OS=Homo sapiens GN=ETHE1 PE=1 SV=2	GO:0000096,GO:0000098,GO:0003674,GO:0003824,GO:0005488,GO:0005506,GO:0005575,GO:0005634,GO:0005737,GO:0005739,GO:0005759,GO:0006082,GO:0006518,GO:0006520,GO:0006575,GO:0006749,GO:0006790,GO:0006807,GO:0008150,GO:0008152,GO:0009056,GO:0009063,GO:0009987,GO:0016054,GO:0016491,GO:0016701,GO:0016702,GO:0016787,GO:0019418,GO:0019752,GO:0031974,GO:0034641,GO:0043167,GO:0043169,GO:0043226,GO:0043227,GO:…
Smic43601	0.0157459	-1.27788
Smic34840	0.0161346	-1.14201
Smic10400	0.0161346	-0.286698	Spermidine synthase OS=Clostridium perfringens (strain ATCC 13124 / NCTC 8237 / Type A) GN=speE PE=3 SV=1	GO:0003674,GO:0003824,GO:0004766,GO:0005575,GO:0005737,GO:0006576,GO:0006595,GO:0006596,GO:0006807,GO:0008150,GO:0008152,GO:0008216,GO:0008295,GO:0009058,GO:0009308,GO:0009309,GO:0009987,GO:0016740,GO:0016765,GO:0034641,GO:0042401,GO:0044106,GO:0044237,GO:0044249,GO:0044271,GO:0044424,GO:0044464,GO:0071704,GO:1901564,GO:1901566,GO:1901576
Smic20949	0.0164067	-0.26014
Smic1846	0.0165062	0.431144
Smic39733	0.0167467	-0.251652	Probable serine/threonine-protein kinase nek3 OS=Dictyostelium discoideum GN=nek3 PE=3 SV=1	GO:0000166,GO:0001882,GO:0001883,GO:0003674,GO:0003824,GO:0004672,GO:0004674,GO:0005488,GO:0005524,GO:0006464,GO:0006468,GO:0006793,GO:0006796,GO:0007165,GO:0008150,GO:0008152,GO:0009987,GO:0016301,GO:0016310,GO:0016740,GO:0016772,GO:0016773,GO:0017076,GO:0019538,GO:0023014,GO:0030554,GO:0032549,GO:0032550,GO:0032553,GO:0032555,GO:0032559,GO:0035639,GO:0036094,GO:0036211,GO:0043167,GO:0043168,GO:…
Smic37866	0.0170673	0.233026	hypothetical protein Pmar_PMAR013672 [Perkinsus marinus ATCC 50983] >gi|239865687|gb|EEQ98325.1| hypothetical protein Pmar_PMAR013672 [Perkinsus marinus ATCC 50983]
Smic31317	0.0170673	0.269956	Ribulose-phosphate 3-epimerase, chloroplastic OS=Spinacia oleracea GN=RPE PE=1 SV=1	GO:0003674,GO:0003824,GO:0004750,GO:0005488,GO:0005575,GO:0005975,GO:0005996,GO:0006006,GO:0006007,GO:0006098,GO:0006139,GO:0006725,GO:0006732,GO:0006733,GO:0006739,GO:0006740,GO:0006753,GO:0006793,GO:0006796,GO:0006807,GO:0008150,GO:0008152,GO:0009056,GO:0009058,GO:0009117,GO:0009507,GO:0009535,GO:0009536,GO:0009579,GO:0009987,GO:0016020,GO:0016051,GO:0016052,GO:0016853,GO:0016854,GO:0016857,GO:…
Smic26495	0.0172758	-0.258492	Pentatricopeptide repeat-containing protein At3g04760, chloroplastic OS=Arabidopsis thaliana GN=At3g04760 PE=2 SV=1	GO:0005575,GO:0008150,GO:0009507,GO:0009536,GO:0009653,GO:0009886,GO:0010103,GO:0032502,GO:0043226,GO:0043227,GO:0043229,GO:0043231,GO:0044424,GO:0044444,GO:0044464,GO:0044699,GO:0044767
Smic40366	0.0177487	-0.221352
Smic3686	0.0178631	-0.340649	Chloramphenicol resistance protein OS=Pseudomonas aeruginosa GN=cmlA PE=3 SV=2	GO:0003674,GO:0005215,GO:0005575,GO:0005886,GO:0006810,GO:0008150,GO:0009636,GO:0009987,GO:0016020,GO:0016021,GO:0042221,GO:0044425,GO:0044464,GO:0044699,GO:0044763,GO:0044765,GO:0046677,GO:0050896,GO:0051234,GO:0055085
Smic14178	0.0179762	0.293974	DNA excision repair protein ERCC-1 OS=Homo sapiens GN=ERCC1 PE=1 SV=1	GO:0000014,GO:0000109,GO:0000718,GO:0000720,GO:0000737,GO:0000781,GO:0000784,GO:0001085,GO:0001091,GO:0001094,GO:0001098,GO:0001099,GO:0001302,GO:0001775,GO:0002200,GO:0002204,GO:0002208,GO:0002252,GO:0002263,GO:0002285,GO:0002312,GO:0002366,GO:0002376,GO:0002562,GO:0003006,GO:0003674,GO:0003676,GO:0003677,GO:0003684,GO:0003697,GO:0003824,GO:0004518,GO:0004519,GO:0004520,GO:0004536,GO:0005488,GO:…
Smic30144	0.0180337	-1.60871
Smic24609	0.0180337	-0.32189	Putative uncharacterized protein OS=Perkinsus marinus (strain ATCC 50983 / TXsc) GN=Pmar_PMAR007873 PE=4 SV=1	GO:0003674,GO:0005215,GO:0005216,GO:0005488,GO:0005509,GO:0005575,GO:0006810,GO:0006811,GO:0008150,GO:0009987,GO:0015075,GO:0015267,GO:0016020,GO:0016021,GO:0022803,GO:0022838,GO:0022857,GO:0022891,GO:0022892,GO:0034220,GO:0043167,GO:0043169,GO:0044425,GO:0044699,GO:0044763,GO:0044765,GO:0046872,GO:0051234,GO:0055085
Smic16658	0.0183136	-1.42481
Smic10686	0.0183136	-0.589019	hypothetical protein THAOC_13147 [Thalassiosira oceanica]
Smic5658	0.0183219	-0.358539
Smic29461	0.0184623	-0.359767	Potassium voltage-gated channel subfamily H member 5 OS=Mus musculus GN=Kcnh5 PE=2 SV=3	GO:0000155,GO:0000160,GO:0003674,GO:0003824,GO:0004672,GO:0004673,GO:0004871,GO:0004872,GO:0005215,GO:0005216,GO:0005244,GO:0005249,GO:0005261,GO:0005267,GO:0005488,GO:0005515,GO:0005516,GO:0005575,GO:0005622,GO:0005887,GO:0006793,GO:0006796,GO:0006810,GO:0006811,GO:0006812,GO:0006813,GO:0007165,GO:0007346,GO:0008150,GO:0008152,GO:0008324,GO:0009986,GO:0009987,GO:0010389,GO:0010564,GO:0015075,GO:…
Smic6823	0.0185305	-0.314255
Smic20026	0.0185853	-0.252438	Putative uncharacterized protein OS=Aureococcus anophagefferens GN=AURANDRAFT_65725 PE=4 SV=1	GO:0000166,GO:0001882,GO:0001883,GO:0003674,GO:0003676,GO:0003824,GO:0004386,GO:0005488,GO:0005524,GO:0008150,GO:0008152,GO:0016462,GO:0016787,GO:0016817,GO:0016818,GO:0017076,GO:0017111,GO:0030554,GO:0032549,GO:0032550,GO:0032553,GO:0032555,GO:0032559,GO:0035639,GO:0036094,GO:0043167,GO:0043168,GO:0097159,GO:0097367,GO:1901265,GO:1901363
Smic30966	0.0187904	-0.245518	Uncharacterized protein OS=Rhizophagus irregularis DAOM 197198w GN=RirG_020140 PE=4 SV=1	GO:0003674,GO:0003824,GO:0008150,GO:0008152,GO:0016740,GO:0016772,GO:0016779
Smic38242	0.0188253	-0.29238	ATPase family AAA domain-containing protein 3A OS=Homo sapiens GN=ATAD3A PE=1 SV=2	GO:0000166,GO:0001882,GO:0001883,GO:0003674,GO:0003824,GO:0005488,GO:0005524,GO:0005575,GO:0005739,GO:0005743,GO:0008150,GO:0008152,GO:0009295,GO:0009987,GO:0010941,GO:0016020,GO:0016021,GO:0016049,GO:0016462,GO:0016787,GO:0016817,GO:0016818,GO:0017076,GO:0017111,GO:0019866,GO:0030554,GO:0031090,GO:0031966,GO:0032549,GO:0032550,GO:0032553,GO:0032555,GO:0032559,GO:0035639,GO:0036094,GO:0040007,GO:…
Smic19176	0.0188253	-0.247861	Probable ADP-ribosylation factor GTPase-activating protein AGD9 OS=Arabidopsis thaliana GN=AGD9 PE=1 SV=1	GO:0001101,GO:0003674,GO:0005083,GO:0005096,GO:0005488,GO:0006140,GO:0008047,GO:0008060,GO:0008150,GO:0008270,GO:0009118,GO:0009719,GO:0009725,GO:0009737,GO:0009894,GO:0010033,GO:0019219,GO:0019220,GO:0019222,GO:0030234,GO:0030695,GO:0030811,GO:0031323,GO:0031329,GO:0032312,GO:0032318,GO:0033121,GO:0033124,GO:0033993,GO:0042221,GO:0043085,GO:0043087,GO:0043167,GO:0043169,GO:0043547,GO:0044093,GO:…
Smic20636	0.0188418	-0.331438	hypothetical protein EMIHUDRAFT_120554 [Emiliania huxleyi CCMP1516] >gi|485612150|gb|EOD10533.1| hypothetical protein EMIHUDRAFT_120554 [Emiliania huxleyi CCMP1516]
Smic7971	0.0189007	0.275844	Protein MEI2-like 3 OS=Arabidopsis thaliana GN=ML3 PE=2 SV=2	GO:0000166,GO:0000280,GO:0003674,GO:0003676,GO:0003723,GO:0005488,GO:0006996,GO:0007126,GO:0008150,GO:0009987,GO:0010564,GO:0010638,GO:0016043,GO:0033043,GO:0036094,GO:0040008,GO:0040020,GO:0045836,GO:0045927,GO:0048285,GO:0048518,GO:0048522,GO:0048610,GO:0050789,GO:0050794,GO:0051128,GO:0051130,GO:0051302,GO:0051445,GO:0051726,GO:0051783,GO:0051785,GO:0065007,GO:0071840,GO:0090068,GO:0097159,GO:…
Smic30701	0.0192082	-2.61846	Bacl-2 [Symbiodinium sp. C3]
Smic34185	0.0193503	-0.300478
Smic22539	0.0195482	0.234102	NAD-dependent protein deacetylase sirtuin-3, mitochondrial OS=Homo sapiens GN=SIRT3 PE=1 SV=2	GO:0000166,GO:0003674,GO:0003824,GO:0003950,GO:0004407,GO:0005488,GO:0005515,GO:0005575,GO:0005737,GO:0005739,GO:0005759,GO:0005975,GO:0006091,GO:0006325,GO:0006464,GO:0006471,GO:0006476,GO:0006486,GO:0006996,GO:0008150,GO:0008152,GO:0008270,GO:0009060,GO:0009987,GO:0015980,GO:0016020,GO:0016043,GO:0016568,GO:0016569,GO:0016570,GO:0016575,GO:0016740,GO:0016757,GO:0016763,GO:0016787,GO:0016810,GO:…
Smic3694	0.0195482	-0.377319	Probable E3 ubiquitin-protein ligase HERC1 OS=Homo sapiens GN=HERC1 PE=1 SV=2	GO:0003008,GO:0003674,GO:0003824,GO:0004842,GO:0005085,GO:0005086,GO:0005575,GO:0005737,GO:0005794,GO:0005829,GO:0006140,GO:0006464,GO:0006810,GO:0008150,GO:0008152,GO:0009118,GO:0009892,GO:0009894,GO:0009895,GO:0009987,GO:0010506,GO:0010507,GO:0016020,GO:0016043,GO:0016567,GO:0016740,GO:0016874,GO:0019219,GO:0019220,GO:0019222,GO:0019538,GO:0021533,GO:0021702,GO:0021953,GO:0030030,GO:0030154,GO:…
Smic29120	0.0198388	-0.318789	RING finger protein 32 OS=Macaca fascicularis GN=RNF32 PE=2 SV=1	GO:0003674,GO:0005488,GO:0005575,GO:0005737,GO:0008270,GO:0043167,GO:0043169,GO:0044424,GO:0044464,GO:0046872,GO:0046914
Smic16650	0.0202541	-1.24369
Smic27797	0.0205209	0.468143	Serine/threonine-protein kinase RIO1 OS=Homo sapiens GN=RIOK1 PE=1 SV=2	GO:0000166,GO:0001882,GO:0001883,GO:0003674,GO:0003824,GO:0004672,GO:0004674,GO:0005488,GO:0005524,GO:0006464,GO:0006468,GO:0006793,GO:0006796,GO:0008150,GO:0008152,GO:0009987,GO:0016301,GO:0016310,GO:0016740,GO:0016772,GO:0016773,GO:0017076,GO:0019538,GO:0030554,GO:0032549,GO:0032550,GO:0032553,GO:0032555,GO:0032559,GO:0035639,GO:0036094,GO:0036211,GO:0043167,GO:0043168,GO:0043170,GO:0043412,GO:…
Smic27888	0.0206306	-0.330575	TVP38/TMEM64 family membrane protein slr0305 OS=Synechocystis sp. (strain PCC 6803 / Kazusa) GN=slr0305 PE=3 SV=1	GO:0005575,GO:0005886,GO:0016020,GO:0016021,GO:0044425,GO:0044464
Smic1389	0.0218213	-0.572262	Ankyrin-2 OS=Homo sapiens GN=ANK2 PE=1 SV=4	GO:0001508,GO:0002027,GO:0003008,GO:0003012,GO:0003279,GO:0003283,GO:0003674,GO:0005198,GO:0005200,GO:0005488,GO:0005515,GO:0005575,GO:0005622,GO:0005737,GO:0005829,GO:0005856,GO:0005886,GO:0005887,GO:0005911,GO:0006605,GO:0006612,GO:0006810,GO:0006811,GO:0006812,GO:0006816,GO:0006873,GO:0006874,GO:0006875,GO:0006886,GO:0006928,GO:0006936,GO:0006937,GO:0006941,GO:0006942,GO:0007009,GO:0007043,GO:…
Smic7039	0.0219025	0.22129	Urease accessory protein G OS=Oryza sativa subsp. indica GN=UREG PE=2 SV=1	GO:0000166,GO:0001882,GO:0001883,GO:0003674,GO:0003824,GO:0003924,GO:0005488,GO:0005515,GO:0005524,GO:0005525,GO:0005575,GO:0005737,GO:0006139,GO:0006152,GO:0006163,GO:0006184,GO:0006195,GO:0006725,GO:0006753,GO:0006793,GO:0006796,GO:0006807,GO:0008150,GO:0008152,GO:0009056,GO:0009116,GO:0009117,GO:0009119,GO:0009141,GO:0009143,GO:0009144,GO:0009146,GO:0009150,GO:0009154,GO:0009164,GO:0009166,GO:…
Smic25585	0.0219025	-0.371507
Smic27728	0.021918	0.373184	Ferredoxin OS=Peridinium bipes PE=1 SV=1	GO:0003674,GO:0005488,GO:0005575,GO:0006091,GO:0008150,GO:0008152,GO:0009055,GO:0009507,GO:0009536,GO:0009987,GO:0022900,GO:0043167,GO:0043169,GO:0043226,GO:0043227,GO:0043229,GO:0043231,GO:0044237,GO:0044424,GO:0044444,GO:0044464,GO:0044699,GO:0044710,GO:0044763,GO:0046872,GO:0051536,GO:0051537,GO:0051540,GO:0055114
Smic14577	0.0226081	-0.495021	Putative uncharacterized protein OS=Aureococcus anophagefferens GN=AURANDRAFT_65993 PE=4 SV=1	GO:0003674,GO:0003824,GO:0008150,GO:0008152,GO:0016740,GO:0016757
Smic14551	0.0226081	-0.471655	General negative regulator of transcription subunit 3 OS=Schizosaccharomyces pombe (strain 972 / ATCC 24843) GN=not3 PE=1 SV=2	GO:0000289,GO:0000956,GO:0003674,GO:0005575,GO:0005634,GO:0005737,GO:0005829,GO:0006139,GO:0006351,GO:0006355,GO:0006357,GO:0006396,GO:0006397,GO:0006401,GO:0006402,GO:0006725,GO:0006807,GO:0008150,GO:0008152,GO:0009056,GO:0009057,GO:0009058,GO:0009059,GO:0009889,GO:0009987,GO:0010468,GO:0010556,GO:0016070,GO:0016071,GO:0018130,GO:0019219,GO:0019222,GO:0019438,GO:0019439,GO:0030015,GO:0031123,GO:…
Smic46994	0.0226081	-0.25789	High affinity nitrate transporter 2.5 OS=Arabidopsis thaliana GN=NRT2.5 PE=2 SV=1	GO:0005575,GO:0005886,GO:0006082,GO:0006807,GO:0006810,GO:0008150,GO:0008152,GO:0009987,GO:0016020,GO:0016021,GO:0042126,GO:0042128,GO:0043436,GO:0044237,GO:0044281,GO:0044425,GO:0044464,GO:0044699,GO:0044710,GO:0044763,GO:0044765,GO:0051234,GO:0055085,GO:0071704,GO:0071941,GO:2001057
Smic43835	0.0227048	-0.222363	hypothetical protein EMIHUDRAFT_202817 [Emiliania huxleyi CCMP1516] >gi|485637701|gb|EOD32187.1| hypothetical protein EMIHUDRAFT_202817 [Emiliania huxleyi CCMP1516]
Smic29953	0.0228046	-0.396504	Inosine-uridine preferring nucleoside hydrolase superfamily OS=Microscilla marina ATCC 23134 GN=M23134_02558 PE=4 SV=1	GO:0003674,GO:0003824,GO:0008150,GO:0008152,GO:0016787
Smic18060	0.0245101	0.219173	Putative aquaporin NIP4-1 OS=Arabidopsis thaliana GN=NIP4-1 PE=3 SV=1	GO:0003674,GO:0005215,GO:0005575,GO:0006810,GO:0008150,GO:0016020,GO:0016021,GO:0044425,GO:0051234
Smic33917	0.0247064	0.25604	Dual specificity protein phosphatase 9 OS=Homo sapiens GN=DUSP9 PE=1 SV=1	GO:0000165,GO:0000188,GO:0001932,GO:0001933,GO:0003674,GO:0003824,GO:0004721,GO:0004725,GO:0005488,GO:0005515,GO:0005575,GO:0005634,GO:0005737,GO:0006464,GO:0006469,GO:0006470,GO:0006793,GO:0006796,GO:0006950,GO:0007165,GO:0007254,GO:0008138,GO:0008150,GO:0008152,GO:0009892,GO:0009966,GO:0009968,GO:0009987,GO:0010563,GO:0010605,GO:0010646,GO:0010648,GO:0016310,GO:0016311,GO:0016787,GO:0016788,GO:…
Smic43990	0.0247559	-0.241363
Smic10430	0.0249436	-0.697789
Smic41433	0.0249436	-0.578901	Nitrate reductase [NAD(P)H] OS=Betula pendula GN=NIA1 PE=2 SV=1	GO:0000166,GO:0003674,GO:0003824,GO:0005488,GO:0005506,GO:0006082,GO:0006807,GO:0008150,GO:0008152,GO:0008940,GO:0009055,GO:0009987,GO:0016491,GO:0016661,GO:0020037,GO:0030151,GO:0036094,GO:0042126,GO:0042128,GO:0043167,GO:0043168,GO:0043169,GO:0043436,GO:0043546,GO:0044237,GO:0044281,GO:0044699,GO:0044710,GO:0044763,GO:0046857,GO:0046872,GO:0046906,GO:0046914,GO:0048037,GO:0050463,GO:0050660,GO:…
Smic11736	0.0249567	-0.266065	S-antigen protein OS=Plasmodium falciparum (isolate Wellcome) PE=4 SV=1	GO:0005575,GO:0020003,GO:0033643,GO:0033646,GO:0033655,GO:0043226,GO:0043227,GO:0043230,GO:0044217,GO:0044421,GO:0065010
Smic8392	0.025181	0.380473
Smic18068	0.025181	-0.375545	Protein disulfide-isomerase 5-4 OS=Arabidopsis thaliana GN=PDIL5-4 PE=2 SV=1	GO:0005575,GO:0008150,GO:0009987,GO:0016020,GO:0016021,GO:0019725,GO:0042592,GO:0044425,GO:0044699,GO:0044763,GO:0045454,GO:0050789,GO:0050794,GO:0065007,GO:0065008
Smic26758	0.0258137	-0.290397
Smic39591	0.0264485	-0.356844	High affinity nitrate transporter 2.5 OS=Arabidopsis thaliana GN=NRT2.5 PE=2 SV=1	GO:0005575,GO:0005886,GO:0006082,GO:0006807,GO:0006810,GO:0008150,GO:0008152,GO:0009987,GO:0016020,GO:0016021,GO:0042126,GO:0042128,GO:0043436,GO:0044237,GO:0044281,GO:0044425,GO:0044464,GO:0044699,GO:0044710,GO:0044763,GO:0044765,GO:0051234,GO:0055085,GO:0071704,GO:0071941,GO:2001057
Smic8786	0.0273014	-0.312277	unknown [Amphidinium carterae]
Smic21648	0.0275422	-0.354836
Smic41636	0.0275422	-0.225853	Fucoxanthin-chlorophyll a-c binding protein A, chloroplastic OS=Macrocystis pyrifera GN=FCPA PE=2 SV=1	GO:0003674,GO:0005488,GO:0005575,GO:0006091,GO:0006464,GO:0008150,GO:0008152,GO:0009507,GO:0009521,GO:0009523,GO:0009535,GO:0009536,GO:0009579,GO:0009765,GO:0009987,GO:0015979,GO:0016020,GO:0016021,GO:0016168,GO:0018298,GO:0019538,GO:0030076,GO:0032991,GO:0034357,GO:0036211,GO:0042651,GO:0043170,GO:0043226,GO:0043227,GO:0043229,GO:0043231,GO:0043234,GO:0043412,GO:0044237,GO:0044238,GO:0044260,GO:…
Smic8461	0.0277915	-0.313188	Poly(ADP-ribose) polymerase pme-1 OS=Caenorhabditis elegans GN=pme-1 PE=2 SV=1	GO:0000166,GO:0003674,GO:0003676,GO:0003677,GO:0003824,GO:0003950,GO:0005488,GO:0005575,GO:0005634,GO:0005975,GO:0006139,GO:0006259,GO:0006281,GO:0006464,GO:0006471,GO:0006486,GO:0006725,GO:0006807,GO:0006950,GO:0006974,GO:0008150,GO:0008152,GO:0008270,GO:0009987,GO:0016740,GO:0016757,GO:0016763,GO:0019538,GO:0033554,GO:0034641,GO:0036094,GO:0036211,GO:0043167,GO:0043169,GO:0043170,GO:0043226,GO:…
Smic10387	0.0284182	-0.415144	Ubiquitin OS=Encephalitozoon cuniculi (strain GB-M1) GN=ECU02_0740i PE=1 SV=1	GO:0005575,GO:0005634,GO:0005737,GO:0043226,GO:0043227,GO:0043229,GO:0043231,GO:0044424,GO:0044464
Smic34028	0.0288188	0.296484	50S ribosomal protein L3 OS=Gluconobacter oxydans (strain 621H) GN=rplC PE=3 SV=1	GO:0003674,GO:0003676,GO:0003723,GO:0003735,GO:0005198,GO:0005488,GO:0005575,GO:0005622,GO:0005840,GO:0006412,GO:0008150,GO:0008152,GO:0009058,GO:0009059,GO:0009987,GO:0019538,GO:0019843,GO:0030529,GO:0032991,GO:0034645,GO:0043170,GO:0043226,GO:0043228,GO:0043229,GO:0043232,GO:0044237,GO:0044238,GO:0044249,GO:0044260,GO:0044267,GO:0044424,GO:0044444,GO:0044464,GO:0071704,GO:0097159,GO:1901363,GO:…
Smic26133	0.0290223	-0.216305
Smic20586	0.0290427	-0.409695	Fructose-bisphosphate aldolase OS=Drosophila melanogaster GN=Ald PE=1 SV=5	GO:0000075,GO:0000077,GO:0003674,GO:0003824,GO:0004332,GO:0005575,GO:0005975,GO:0006082,GO:0006090,GO:0006091,GO:0006096,GO:0006950,GO:0006974,GO:0007093,GO:0007095,GO:0007346,GO:0007498,GO:0008150,GO:0008152,GO:0009056,GO:0009888,GO:0009987,GO:0010564,GO:0010948,GO:0016052,GO:0016829,GO:0016830,GO:0016832,GO:0019752,GO:0022402,GO:0030018,GO:0031430,GO:0031570,GO:0031572,GO:0032502,GO:0032787,GO:…
Smic6608	0.0290427	-0.493992
Smic42478	0.0290427	0.199375	Pentatricopeptide repeat-containing protein At2g31400, chloroplastic OS=Arabidopsis thaliana GN=At2g31400 PE=2 SV=1	GO:0003674,GO:0003676,GO:0003677,GO:0005488,GO:0005575,GO:0007165,GO:0008150,GO:0009507,GO:0009536,GO:0009987,GO:0010019,GO:0031930,GO:0043226,GO:0043227,GO:0043229,GO:0043231,GO:0044424,GO:0044444,GO:0044464,GO:0050789,GO:0050794,GO:0050896,GO:0051716,GO:0065007,GO:0097159,GO:1901363
Smic47093	0.029375	-0.211777	Apoptosis-inducing factor homolog B OS=Dictyostelium discoideum GN=aifB PE=3 SV=1	GO:0000166,GO:0003674,GO:0003824,GO:0003954,GO:0005488,GO:0005575,GO:0005739,GO:0008137,GO:0008150,GO:0008152,GO:0010941,GO:0010942,GO:0016491,GO:0016651,GO:0016655,GO:0036094,GO:0042981,GO:0043065,GO:0043067,GO:0043068,GO:0043167,GO:0043168,GO:0043226,GO:0043227,GO:0043229,GO:0043231,GO:0044424,GO:0044444,GO:0044464,GO:0044699,GO:0044710,GO:0048037,GO:0048518,GO:0048522,GO:0050136,GO:0050660,GO:…
Smic27727	0.0295464	0.341139	Ferredoxin OS=Peridinium bipes PE=1 SV=1	GO:0003674,GO:0005488,GO:0005575,GO:0006091,GO:0008150,GO:0008152,GO:0009055,GO:0009507,GO:0009536,GO:0009987,GO:0022900,GO:0043167,GO:0043169,GO:0043226,GO:0043227,GO:0043229,GO:0043231,GO:0044237,GO:0044424,GO:0044444,GO:0044464,GO:0044699,GO:0044710,GO:0044763,GO:0046872,GO:0051536,GO:0051537,GO:0051540,GO:0055114
Smic1656	0.0300348	0.371023	L-ascorbate peroxidase 1, cytosolic OS=Arabidopsis thaliana GN=APX1 PE=1 SV=2	GO:0000302,GO:0003006,GO:0003674,GO:0003824,GO:0004601,GO:0005488,GO:0005575,GO:0005618,GO:0005737,GO:0005794,GO:0005829,GO:0005886,GO:0005911,GO:0005975,GO:0005996,GO:0006006,GO:0006082,GO:0006090,GO:0006091,GO:0006094,GO:0006096,GO:0006457,GO:0006461,GO:0006464,GO:0006497,GO:0006498,GO:0006499,GO:0006508,GO:0006511,GO:0006520,GO:0006575,GO:0006576,GO:0006595,GO:0006598,GO:0006725,GO:0006807,GO:…
Smic30850	0.0301272	-0.520543	Adenosylhomocysteinase OS=Catharanthus roseus GN=SAHH PE=1 SV=1	GO:0003674,GO:0003824,GO:0004013,GO:0006730,GO:0006950,GO:0008150,GO:0008152,GO:0009987,GO:0016787,GO:0016801,GO:0016802,GO:0044237,GO:0044281,GO:0044699,GO:0044710,GO:0044763,GO:0050896
Smic25478	0.0301272	0.294607	predicted protein [Micromonas sp. RCC299] >gi|226515880|gb|ACO61875.1| predicted protein [Micromonas sp. RCC299]
Smic8649	0.0301563	-0.393433
Smic28843	0.0301563	0.347885	signal peptide protein [marine gamma proteobacterium HTCC2080] >gi|119458747|gb|EAW39849.1| hypothetical protein MGP2080_08484 [marine gamma proteobacterium HTCC2080]
Smic27963	0.0303029	0.279484
Smic44475	0.0308488	-0.223921
Smic36244	0.0308488	-0.33086	Chaperone protein dnaK2 OS=Synechococcus elongatus (strain PCC 7942) GN=dnaK2 PE=3 SV=2	GO:0000166,GO:0001882,GO:0001883,GO:0003674,GO:0005488,GO:0005515,GO:0005524,GO:0006457,GO:0006950,GO:0008150,GO:0008152,GO:0009987,GO:0017076,GO:0019538,GO:0030554,GO:0032549,GO:0032550,GO:0032553,GO:0032555,GO:0032559,GO:0035639,GO:0036094,GO:0043167,GO:0043168,GO:0043170,GO:0044237,GO:0044238,GO:0044260,GO:0044267,GO:0050896,GO:0051082,GO:0071704,GO:0097159,GO:0097367,GO:1901265,GO:1901363
Smic22157	0.0308488	-0.271511	Fructose-bisphosphate aldolase, cytoplasmic isozyme OS=Zea mays PE=1 SV=1	GO:0003674,GO:0003824,GO:0004332,GO:0005488,GO:0005507,GO:0005575,GO:0005737,GO:0005739,GO:0005829,GO:0005886,GO:0005911,GO:0005975,GO:0006082,GO:0006090,GO:0006091,GO:0006096,GO:0006950,GO:0006970,GO:0008150,GO:0008152,GO:0009056,GO:0009506,GO:0009628,GO:0009651,GO:0009987,GO:0010035,GO:0010038,GO:0016020,GO:0016052,GO:0016829,GO:0016830,GO:0016832,GO:0019752,GO:0030054,GO:0032787,GO:0042221,GO:…
Smic3690	0.0316139	-0.302294	Mycosubtilin synthase subunit C OS=Bacillus subtilis GN=mycC PE=3 SV=1	GO:0003674,GO:0003824,GO:0008150,GO:0008152,GO:0009058,GO:0009987,GO:0016740,GO:0016787,GO:0016788,GO:0016999,GO:0017000,GO:0017144,GO:0044237,GO:0044249
Smic11787	0.0318414	-0.310975	Pyrophosphate--fructose 6-phosphate 1-phosphotransferase subunit beta 2 OS=Arabidopsis thaliana GN=PFP-BETA2 PE=3 SV=1	GO:0000166,GO:0001882,GO:0001883,GO:0003006,GO:0003674,GO:0003824,GO:0003872,GO:0005488,GO:0005524,GO:0005575,GO:0005737,GO:0005829,GO:0005945,GO:0005975,GO:0006002,GO:0006082,GO:0006090,GO:0006091,GO:0006096,GO:0006629,GO:0006643,GO:0006664,GO:0006793,GO:0006796,GO:0006950,GO:0007154,GO:0008150,GO:0008152,GO:0008443,GO:0008610,GO:0009056,GO:0009058,GO:0009247,GO:0009267,GO:0009605,GO:0009790,GO:…
Smic38488	0.0323215	0.284554
Smic30566	0.0323632	-0.290263	neurofilament protein [Trichomonas vaginalis G3] >gi|121911054|gb|EAY15892.1| neurofilament protein, putative [Trichomonas vaginalis G3]
Smic25581	0.0327254	-0.275903	Copia protein OS=Drosophila melanogaster GN=GIP PE=1 SV=3	GO:0000166,GO:0001882,GO:0001883,GO:0003674,GO:0003676,GO:0003824,GO:0004175,GO:0004190,GO:0005488,GO:0005524,GO:0006139,GO:0006259,GO:0006508,GO:0006725,GO:0006807,GO:0008150,GO:0008152,GO:0008233,GO:0008270,GO:0009987,GO:0015074,GO:0016787,GO:0017076,GO:0019538,GO:0030554,GO:0032549,GO:0032550,GO:0032553,GO:0032555,GO:0032559,GO:0034641,GO:0035639,GO:0036094,GO:0043167,GO:0043168,GO:0043169,GO:…
Smic45206	0.0327254	-0.291972
Smic45457	0.0327254	-0.291972
Smic5308	0.0327254	-0.78012
Smic10424	0.0327254	-0.273456	Protease Do-like 1, chloroplastic OS=Arabidopsis thaliana GN=DEGP1 PE=1 SV=2	GO:0003674,GO:0003824,GO:0004175,GO:0004252,GO:0005575,GO:0005634,GO:0005975,GO:0005996,GO:0006006,GO:0006007,GO:0006098,GO:0006139,GO:0006508,GO:0006725,GO:0006732,GO:0006733,GO:0006739,GO:0006740,GO:0006753,GO:0006778,GO:0006787,GO:0006790,GO:0006793,GO:0006796,GO:0006807,GO:0006950,GO:0008150,GO:0008152,GO:0008233,GO:0008236,GO:0009056,GO:0009057,GO:0009058,GO:0009117,GO:0009507,GO:0009534,GO:…
Smic17974	0.032857	-0.263197	Methyltransferase-like protein 24 OS=Xenopus tropicalis GN=mettl24 PE=2 SV=1	GO:0003674,GO:0003824,GO:0005575,GO:0005576,GO:0008150,GO:0008152,GO:0008168,GO:0016740,GO:0016741,GO:0032259
Smic6852	0.0332936	-0.492172	Uric acid-xanthine permease OS=Emericella nidulans (strain FGSC A4 / ATCC 38163 / CBS 112.46 / NRRL 194 / M139) GN=uapA PE=1 SV=3	GO:0000322,GO:0000323,GO:0000324,GO:0002054,GO:0002060,GO:0003674,GO:0005215,GO:0005342,GO:0005345,GO:0005488,GO:0005575,GO:0005773,GO:0005775,GO:0005886,GO:0006810,GO:0006811,GO:0006820,GO:0006863,GO:0008150,GO:0009987,GO:0010008,GO:0015143,GO:0015205,GO:0015711,GO:0015747,GO:0015849,GO:0015851,GO:0015932,GO:0016020,GO:0016021,GO:0022857,GO:0022891,GO:0022892,GO:0031090,GO:0031974,GO:0034423,GO:…
Smic23932	0.0332936	0.257704	Ankyrin repeat, PH and SEC7 domain containing protein secG OS=Dictyostelium discoideum GN=secG PE=2 SV=1	GO:0000323,GO:0003006,GO:0003674,GO:0005085,GO:0005086,GO:0005575,GO:0005764,GO:0005773,GO:0005829,GO:0006140,GO:0006935,GO:0006996,GO:0007010,GO:0007155,GO:0008150,GO:0009118,GO:0009605,GO:0009719,GO:0009894,GO:0009966,GO:0009987,GO:0010033,GO:0010243,GO:0010646,GO:0014070,GO:0014074,GO:0016043,GO:0019219,GO:0019220,GO:0019222,GO:0022414,GO:0022610,GO:0023051,GO:0030029,GO:0030036,GO:0030811,GO:…
Smic33276	0.0333188	-0.394905	Aspartate beta-hydroxylase domain-containing protein 2 OS=Homo sapiens GN=ASPHD2 PE=2 SV=1	GO:0003674,GO:0003824,GO:0005488,GO:0005575,GO:0006464,GO:0008150,GO:0008152,GO:0009987,GO:0016020,GO:0016021,GO:0016491,GO:0018193,GO:0019538,GO:0036211,GO:0043167,GO:0043169,GO:0043170,GO:0043412,GO:0044237,GO:0044238,GO:0044260,GO:0044267,GO:0044425,GO:0044699,GO:0044710,GO:0046872,GO:0051213,GO:0055114,GO:0071704
Smic42438	0.0336424	0.232941
Smic8729	0.0337313	-0.276809	Reticulocyte-binding protein 2 homolog a OS=Plasmodium falciparum (isolate 3D7) GN=PF13_0198 PE=3 SV=1	GO:0003674,GO:0005488,GO:0005539,GO:0005575,GO:0005886,GO:0007155,GO:0008150,GO:0008201,GO:0016020,GO:0016021,GO:0016337,GO:0022610,GO:0043167,GO:0043168,GO:0044425,GO:0044464,GO:0044699,GO:0097367,GO:0098602,GO:1901681
Smic19909	0.0338117	-0.261347	Protein transport protein Sec61 subunit alpha OS=Dictyostelium discoideum GN=sec61a PE=3 SV=1	GO:0003674,GO:0005215,GO:0005575,GO:0005783,GO:0005789,GO:0006810,GO:0006886,GO:0006897,GO:0006907,GO:0008150,GO:0008320,GO:0008565,GO:0009987,GO:0015031,GO:0015399,GO:0015405,GO:0015450,GO:0016020,GO:0016021,GO:0016192,GO:0022804,GO:0022857,GO:0022884,GO:0022891,GO:0022892,GO:0031090,GO:0031204,GO:0043226,GO:0043227,GO:0043229,GO:0043231,GO:0044351,GO:0044422,GO:0044424,GO:0044425,GO:0044432,GO:…
Smic27614	0.03382	-0.221595
Smic30490	0.0339854	0.306822	Uncharacterized protein OS=Guillardia theta CCMP2712 GN=GUITHDRAFT_74829 PE=4 SV=1	GO:0003674,GO:0003824,GO:0008150,GO:0008152,GO:0016491,GO:0044699,GO:0044710,GO:0055114
Smic13577	0.0340909	-0.400754
Smic28184	0.0341449	0.351791
Smic43272	0.0343868	-0.386334	Putative glucose uptake permease OS=Bacteroides xylanisolvens XB1A GN=BXY_19600 PE=4 SV=1	GO:0003674,GO:0005215,GO:0005575,GO:0006810,GO:0008150,GO:0008643,GO:0009987,GO:0015144,GO:0016021,GO:0022857,GO:0022891,GO:0022892,GO:0034219,GO:0044425,GO:0044699,GO:0044763,GO:0044765,GO:0051234,GO:0055085,GO:0071702,GO:1901476
Smic2131	0.0343881	-0.458538	ABC transporter A family member 8 OS=Arabidopsis thaliana GN=ABCA8 PE=2 SV=3	GO:0000166,GO:0001882,GO:0001883,GO:0003674,GO:0003824,GO:0005215,GO:0005488,GO:0005524,GO:0005575,GO:0006139,GO:0006152,GO:0006163,GO:0006195,GO:0006200,GO:0006725,GO:0006753,GO:0006793,GO:0006796,GO:0006807,GO:0006810,GO:0008150,GO:0008152,GO:0009056,GO:0009116,GO:0009117,GO:0009119,GO:0009123,GO:0009125,GO:0009126,GO:0009128,GO:0009141,GO:0009143,GO:0009144,GO:0009146,GO:0009150,GO:0009154,GO:…
Smic31918	0.0346569	-0.194252	Fucoxanthin-chlorophyll a-c binding protein F, chloroplastic (Fragment) OS=Macrocystis pyrifera GN=FCPF PE=2 SV=1	GO:0003674,GO:0005488,GO:0005575,GO:0006091,GO:0006464,GO:0008150,GO:0008152,GO:0009507,GO:0009521,GO:0009523,GO:0009535,GO:0009536,GO:0009579,GO:0009765,GO:0009987,GO:0015979,GO:0016020,GO:0016021,GO:0016168,GO:0018298,GO:0019538,GO:0030076,GO:0032991,GO:0034357,GO:0036211,GO:0042651,GO:0043170,GO:0043226,GO:0043227,GO:0043229,GO:0043231,GO:0043234,GO:0043412,GO:0044237,GO:0044238,GO:0044260,GO:…
Smic7021	0.0348466	0.37963	hypothetical protein THAOC_07364 [Thalassiosira oceanica]
Smic43060	0.0350251	-0.373395
Smic32611	0.0353706	-0.205629	Dynein beta chain, flagellar outer arm OS=Chlamydomonas reinhardtii GN=ODA4 PE=3 SV=1	GO:0000166,GO:0001882,GO:0001883,GO:0003674,GO:0003774,GO:0003777,GO:0003824,GO:0005488,GO:0005524,GO:0005575,GO:0005737,GO:0005856,GO:0005874,GO:0005875,GO:0005929,GO:0006139,GO:0006152,GO:0006163,GO:0006195,GO:0006200,GO:0006725,GO:0006753,GO:0006793,GO:0006796,GO:0006807,GO:0006928,GO:0007017,GO:0007018,GO:0008150,GO:0008152,GO:0009056,GO:0009116,GO:0009117,GO:0009119,GO:0009123,GO:0009125,GO:…
Smic37675	0.0353706	0.237215	Probable serine/threonine-protein kinase DDB_G0267514 OS=Dictyostelium discoideum GN=DDB_G0267514 PE=3 SV=1	GO:0000166,GO:0001882,GO:0001883,GO:0003674,GO:0003824,GO:0004672,GO:0004674,GO:0005488,GO:0005524,GO:0005575,GO:0006464,GO:0006468,GO:0006793,GO:0006796,GO:0008150,GO:0008152,GO:0009987,GO:0016301,GO:0016310,GO:0016740,GO:0016772,GO:0016773,GO:0017076,GO:0019538,GO:0030554,GO:0032549,GO:0032550,GO:0032553,GO:0032555,GO:0032559,GO:0035639,GO:0036094,GO:0036211,GO:0043167,GO:0043168,GO:0043170,GO:…
Smic37740	0.0353859	0.431168	Beta-glucanase OS=Clostridium thermocellum GN=licB PE=1 SV=1	GO:0000272,GO:0003674,GO:0003824,GO:0004553,GO:0005975,GO:0005976,GO:0008150,GO:0008152,GO:0009056,GO:0009057,GO:0016052,GO:0016787,GO:0016798,GO:0042972,GO:0043170,GO:0044238,GO:0071704,GO:1901575
Smic32764	0.0354158	-0.219141	hypothetical protein GUITHDRAFT_95515 [Guillardia theta CCMP2712] >gi|428174064|gb|EKX42962.1| hypothetical protein GUITHDRAFT_95515 [Guillardia theta CCMP2712]
Smic5932	0.0355548	-0.4536	Transmembrane and TPR repeat-containing protein CG4341 OS=Drosophila melanogaster GN=CG4341 PE=2 SV=1	GO:0003674,GO:0005575,GO:0008150,GO:0016020,GO:0016021,GO:0044425
Smic29583	0.0364199	-0.199871	Calcium/calmodulin-dependent protein kinase type II OS=Caenorhabditis briggsae GN=unc-43 PE=3 SV=1	GO:0000166,GO:0001882,GO:0001883,GO:0003674,GO:0003824,GO:0004672,GO:0004674,GO:0004683,GO:0005488,GO:0005515,GO:0005516,GO:0005524,GO:0005575,GO:0005737,GO:0006464,GO:0006468,GO:0006793,GO:0006796,GO:0006950,GO:0008150,GO:0008152,GO:0009987,GO:0016301,GO:0016310,GO:0016740,GO:0016772,GO:0016773,GO:0017076,GO:0019538,GO:0030554,GO:0032549,GO:0032550,GO:0032553,GO:0032555,GO:0032559,GO:0035639,GO:…
Smic22636	0.0364359	0.19546	2-oxoisovalerate dehydrogenase subunit beta, mitochondrial OS=Dictyostelium discoideum GN=bkdB PE=3 SV=1	GO:0003674,GO:0003824,GO:0003863,GO:0005575,GO:0005739,GO:0005759,GO:0005947,GO:0006082,GO:0006520,GO:0006807,GO:0006810,GO:0006897,GO:0006907,GO:0008150,GO:0008152,GO:0009056,GO:0009063,GO:0009081,GO:0009083,GO:0009987,GO:0016054,GO:0016192,GO:0016491,GO:0016624,GO:0016903,GO:0017086,GO:0019752,GO:0030062,GO:0031974,GO:0032991,GO:0043226,GO:0043227,GO:0043229,GO:0043231,GO:0043233,GO:0043234,GO:…
Smic8325	0.0364359	0.278187
Smic37964	0.0370173	0.231403
Smic33279	0.0370173	-0.283718	Uncharacterized domain / GTP cyclohydrolase II OS=Vibrio vulnificus (strain MO6-24/O) GN=VVMO6_02987 PE=3 SV=1	GO:0000166,GO:0001882,GO:0001883,GO:0003674,GO:0003824,GO:0003933,GO:0003935,GO:0005488,GO:0005525,GO:0006766,GO:0006767,GO:0006771,GO:0006807,GO:0008150,GO:0008152,GO:0009058,GO:0009110,GO:0009231,GO:0009987,GO:0016787,GO:0016810,GO:0016814,GO:0017076,GO:0018130,GO:0019001,GO:0019238,GO:0032549,GO:0032550,GO:0032553,GO:0032555,GO:0032561,GO:0034641,GO:0035639,GO:0036094,GO:0042364,GO:0042726,GO:…
Smic16863	0.0370475	-0.735293	DNA repair protein XRCC2 OS=Homo sapiens GN=XRCC2 PE=1 SV=1	GO:0000166,GO:0000217,GO:0000278,GO:0000280,GO:0000400,GO:0000724,GO:0000725,GO:0001701,GO:0001882,GO:0001883,GO:0003674,GO:0003676,GO:0003677,GO:0003824,GO:0005488,GO:0005515,GO:0005524,GO:0005575,GO:0005634,GO:0005657,GO:0005737,GO:0005813,GO:0005815,GO:0005856,GO:0006139,GO:0006152,GO:0006163,GO:0006195,GO:0006200,GO:0006259,GO:0006281,GO:0006302,GO:0006310,GO:0006725,GO:0006753,GO:0006793,GO:…
Smic28263	0.0370475	-0.270359	Calpain-9 OS=Rattus norvegicus GN=Capn9 PE=2 SV=2	GO:0003674,GO:0003824,GO:0004175,GO:0004197,GO:0004198,GO:0005488,GO:0005509,GO:0005575,GO:0005622,GO:0005737,GO:0006508,GO:0008150,GO:0008152,GO:0008233,GO:0008234,GO:0016787,GO:0019538,GO:0043167,GO:0043169,GO:0043170,GO:0044238,GO:0044424,GO:0044464,GO:0046872,GO:0070011,GO:0071704
Smic1064	0.0370475	-0.282502	Thermostable beta-glucosidase B OS=Clostridium thermocellum (strain ATCC 27405 / DSM 1237) GN=bglB PE=1 SV=2	GO:0000272,GO:0003674,GO:0003824,GO:0004553,GO:0005975,GO:0005976,GO:0006073,GO:0008150,GO:0008152,GO:0008422,GO:0009056,GO:0009057,GO:0009251,GO:0009987,GO:0015926,GO:0016052,GO:0016787,GO:0016798,GO:0030243,GO:0030245,GO:0043170,GO:0044042,GO:0044237,GO:0044238,GO:0044247,GO:0044260,GO:0044262,GO:0044264,GO:0044275,GO:0051273,GO:0051275,GO:0071704,GO:1901575
Smic7406	0.0372736	-0.249977	Uncharacterized protein OS=Oxytricha trifallax GN=OXYTRI_02185 PE=4 SV=1	GO:0003674,GO:0003824,GO:0008150,GO:0008152,GO:0016491,GO:0044699,GO:0044710,GO:0055114
Smic37014	0.0373147	0.203008	Alpha-amylase OS=Pseudoalteromonas haloplanktis GN=amy PE=1 SV=3	GO:0003674,GO:0003824,GO:0004553,GO:0004556,GO:0005488,GO:0005975,GO:0008150,GO:0008152,GO:0016160,GO:0016787,GO:0016798,GO:0043167,GO:0043169,GO:0044238,GO:0046872,GO:0071704
Smic31214	0.0382886	0.204938	Pentatricopeptide repeat-containing protein At2g31400, chloroplastic OS=Arabidopsis thaliana GN=At2g31400 PE=2 SV=1	GO:0003674,GO:0003676,GO:0003677,GO:0005488,GO:0005575,GO:0007165,GO:0008150,GO:0009507,GO:0009536,GO:0009987,GO:0010019,GO:0031930,GO:0043226,GO:0043227,GO:0043229,GO:0043231,GO:0044424,GO:0044444,GO:0044464,GO:0050789,GO:0050794,GO:0050896,GO:0051716,GO:0065007,GO:0097159,GO:1901363
Smic20628	0.0383904	-0.274
Smic28770	0.0383904	0.238457	Putative metal chaperone YciC OS=Bacillus subtilis (strain 168) GN=yciC PE=2 SV=1	GO:0000166,GO:0001882,GO:0001883,GO:0003674,GO:0005488,GO:0005525,GO:0017076,GO:0019001,GO:0032549,GO:0032550,GO:0032553,GO:0032555,GO:0032561,GO:0035639,GO:0036094,GO:0043167,GO:0043168,GO:0097159,GO:0097367,GO:1901265,GO:1901363
Smic4157	0.0390867	0.195136	Putative fumarate reductase OS=Schizosaccharomyces pombe (strain 972 / ATCC 24843) GN=osm1 PE=3 SV=1	GO:0000104,GO:0003674,GO:0003824,GO:0005575,GO:0005634,GO:0005737,GO:0005739,GO:0005829,GO:0006082,GO:0006099,GO:0006106,GO:0008150,GO:0008152,GO:0009987,GO:0016156,GO:0016491,GO:0016627,GO:0016628,GO:0019752,GO:0043226,GO:0043227,GO:0043229,GO:0043231,GO:0043436,GO:0043648,GO:0044237,GO:0044238,GO:0044281,GO:0044424,GO:0044444,GO:0044464,GO:0044699,GO:0044710,GO:0044763,GO:0055114,GO:0071704
Smic19166	0.0391207	-0.339433
Smic19400	0.039378	0.5688	Pre-mRNA-processing factor 6 OS=Rattus norvegicus GN=Prpf6 PE=2 SV=1	GO:0000375,GO:0000377,GO:0000398,GO:0000988,GO:0000989,GO:0003674,GO:0003676,GO:0003712,GO:0003713,GO:0003723,GO:0005102,GO:0005488,GO:0005515,GO:0005575,GO:0005622,GO:0005634,GO:0005654,GO:0005681,GO:0005682,GO:0006139,GO:0006355,GO:0006357,GO:0006396,GO:0006397,GO:0006403,GO:0006725,GO:0006807,GO:0008150,GO:0008152,GO:0008380,GO:0009889,GO:0009891,GO:0009893,GO:0009987,GO:0010468,GO:0010556,GO:…
Smic5299	0.039378	-0.659574	Putative lipase, class 3 OS=Pseudomonas entomophila (strain L48) GN=PSEEN3432 PE=4 SV=1	GO:0003674,GO:0003824,GO:0004806,GO:0006629,GO:0008150,GO:0008152,GO:0016298,GO:0016787,GO:0016788,GO:0044238,GO:0044699,GO:0044710,GO:0052689,GO:0071704
Smic22172	0.0395008	-0.344009	Tyrosine--tRNA ligase, cytoplasmic OS=Bos taurus GN=YARS PE=2 SV=4	GO:0000049,GO:0000166,GO:0001882,GO:0001883,GO:0003674,GO:0003676,GO:0003723,GO:0003824,GO:0004812,GO:0004831,GO:0005488,GO:0005524,GO:0005575,GO:0005737,GO:0006082,GO:0006139,GO:0006399,GO:0006412,GO:0006418,GO:0006437,GO:0006520,GO:0006725,GO:0006807,GO:0008150,GO:0008152,GO:0009058,GO:0009059,GO:0009987,GO:0016070,GO:0016874,GO:0016875,GO:0016876,GO:0017076,GO:0019538,GO:0019752,GO:0030554,GO:…
Smic15528	0.0397019	0.457922	Uncharacterized protein OS=Pseudomonas aeruginosa NCGM2.S1 GN=NCGM2_0195 PE=4 SV=1	GO:0003674,GO:0003824,GO:0008150,GO:0008152,GO:0016491,GO:0044699,GO:0044710,GO:0055114
Smic26600	0.0397019	-0.223708
Smic5373	0.0402399	-0.379414	Aspartate-semialdehyde dehydrogenase OS=Aquifex aeolicus (strain VF5) GN=asd PE=3 SV=1	GO:0000096,GO:0000097,GO:0000166,GO:0003674,GO:0003824,GO:0003942,GO:0004073,GO:0005488,GO:0005515,GO:0005575,GO:0005737,GO:0006082,GO:0006520,GO:0006549,GO:0006553,GO:0006555,GO:0006566,GO:0006790,GO:0006807,GO:0008150,GO:0008152,GO:0008652,GO:0009058,GO:0009066,GO:0009067,GO:0009081,GO:0009082,GO:0009085,GO:0009086,GO:0009088,GO:0009089,GO:0009097,GO:0009987,GO:0016053,GO:0016491,GO:0016620,GO:…
Smic6255.t1	0.0402399	0.407029	Uncharacterized protein (Fragment) OS=Tetraodon nigroviridis PE=4 SV=1	GO:0003674,GO:0003824,GO:0004721,GO:0004725,GO:0006464,GO:0006470,GO:0006793,GO:0006796,GO:0008138,GO:0008150,GO:0008152,GO:0009987,GO:0016311,GO:0016787,GO:0016788,GO:0016791,GO:0019538,GO:0035335,GO:0036211,GO:0042578,GO:0043170,GO:0043412,GO:0044237,GO:0044238,GO:0044260,GO:0044267,GO:0071704
Smic21949	0.0404497	0.413191	predicted protein [Physcomitrella patens] >gi|162696087|gb|EDQ82428.1| predicted protein [Physcomitrella patens]
Smic22313	0.0404497	-0.191226	Enolase OS=Plasmodium falciparum (isolate 3D7) GN=ENO PE=3 SV=1	GO:0000015,GO:0000045,GO:0000287,GO:0000323,GO:0002253,GO:0002376,GO:0002682,GO:0002684,GO:0003674,GO:0003824,GO:0004634,GO:0005488,GO:0005515,GO:0005575,GO:0005634,GO:0005737,GO:0005764,GO:0005767,GO:0005773,GO:0005856,GO:0005886,GO:0005975,GO:0006082,GO:0006090,GO:0006091,GO:0006096,GO:0006139,GO:0006351,GO:0006725,GO:0006807,GO:0006996,GO:0007033,GO:0008150,GO:0008152,GO:0009056,GO:0009058,GO:…
Smic33193	0.0404497	-0.366435	Leucine-rich repeat LGI family member 3 OS=Macaca fascicularis GN=LGI3 PE=2 SV=1	GO:0003674,GO:0003824,GO:0005575,GO:0005576,GO:0006810,GO:0006887,GO:0008021,GO:0008150,GO:0008152,GO:0009987,GO:0016023,GO:0016192,GO:0030054,GO:0031410,GO:0031982,GO:0031988,GO:0032940,GO:0042995,GO:0043005,GO:0043226,GO:0043227,GO:0043229,GO:0043231,GO:0044424,GO:0044444,GO:0044456,GO:0044464,GO:0044699,GO:0044763,GO:0044765,GO:0045202,GO:0046903,GO:0051234,GO:0051649,GO:0097458
Smic3478	0.0405647	-0.204897	Putative kinesin K39 OS=Leishmania mexicana (strain MHOM/GT/2001/U1103) GN=LMXM_14_1110 PE=3 SV=1	GO:0000166,GO:0001882,GO:0001883,GO:0003674,GO:0003774,GO:0003777,GO:0003824,GO:0005488,GO:0005515,GO:0005524,GO:0005575,GO:0005871,GO:0005874,GO:0005875,GO:0006928,GO:0007017,GO:0007018,GO:0008017,GO:0008092,GO:0008150,GO:0008152,GO:0009987,GO:0015631,GO:0016459,GO:0016462,GO:0016787,GO:0016817,GO:0016818,GO:0017076,GO:0017111,GO:0030554,GO:0032403,GO:0032549,GO:0032550,GO:0032553,GO:0032555,GO:…
Smic2577	0.0405647	0.477299
Smic20633	0.0406851	-0.290492	Uncharacterized protein R406 OS=Acanthamoeba polyphaga mimivirus GN=MIMI_R406 PE=4 SV=1	GO:0003674,GO:0003824,GO:0008150,GO:0008152,GO:0016491,GO:0016705,GO:0016706,GO:0044699,GO:0044710,GO:0051213,GO:0055114
Smic38514	0.0418627	0.661074	Ferrochelatase OS=Azotobacter vinelandii (strain DJ / ATCC BAA-1303) GN=hemH PE=3 SV=1	GO:0003674,GO:0003824,GO:0004325,GO:0005488,GO:0005575,GO:0005737,GO:0006725,GO:0006778,GO:0006779,GO:0006783,GO:0006807,GO:0008150,GO:0008152,GO:0009058,GO:0009987,GO:0016829,GO:0018130,GO:0019438,GO:0033013,GO:0033014,GO:0034641,GO:0042168,GO:0042440,GO:0043167,GO:0043169,GO:0044237,GO:0044249,GO:0044271,GO:0044424,GO:0044464,GO:0044699,GO:0044710,GO:0044711,GO:0044763,GO:0046148,GO:0046483,GO:…
Smic1645	0.0421319	-0.239728	Putative uncharacterized protein OS=Noctiluca scintillans PE=2 SV=1	GO:0001671,GO:0003674,GO:0005488,GO:0005515,GO:0006140,GO:0008047,GO:0008150,GO:0009118,GO:0009894,GO:0019219,GO:0019220,GO:0019222,GO:0030234,GO:0030811,GO:0031323,GO:0031329,GO:0032781,GO:0033121,GO:0043085,GO:0043462,GO:0044093,GO:0050789,GO:0050790,GO:0050794,GO:0051087,GO:0051171,GO:0051174,GO:0051336,GO:0051345,GO:0060589,GO:0060590,GO:0065007,GO:0065009,GO:0080090,GO:1900542
Smic24916	0.0421319	-0.29172	Protein NRT1/ PTR FAMILY 8.1 OS=Arabidopsis thaliana GN=NPF8.1 PE=1 SV=1	GO:0003674,GO:0005215,GO:0005575,GO:0005886,GO:0005911,GO:0006725,GO:0006778,GO:0006787,GO:0006807,GO:0006810,GO:0006811,GO:0006812,GO:0006820,GO:0006857,GO:0006865,GO:0008150,GO:0008152,GO:0009056,GO:0009506,GO:0009987,GO:0015031,GO:0015197,GO:0015198,GO:0015711,GO:0015804,GO:0015824,GO:0015833,GO:0015849,GO:0015994,GO:0015996,GO:0016020,GO:0016021,GO:0019439,GO:0022892,GO:0030054,GO:0033013,GO:…
Smic14586	0.042281	-0.457235	DNA annealing helicase and endonuclease ZRANB3 OS=Mus musculus GN=Zranb3 PE=1 SV=1	GO:0000018,GO:0000166,GO:0000733,GO:0000737,GO:0001882,GO:0001883,GO:0003674,GO:0003676,GO:0003677,GO:0003824,GO:0004386,GO:0004518,GO:0004519,GO:0004520,GO:0004536,GO:0005488,GO:0005515,GO:0005524,GO:0005575,GO:0005634,GO:0005657,GO:0005694,GO:0006139,GO:0006259,GO:0006275,GO:0006281,GO:0006308,GO:0006725,GO:0006807,GO:0006950,GO:0006974,GO:0008150,GO:0008152,GO:0008156,GO:0008270,GO:0009056,GO:…
Smic34508	0.0443607	-0.228789	Regulator of nonsense transcripts 1 homolog OS=Neurospora crassa (strain ATCC 24698 / 74-OR23-1A / CBS 708.71 / DSM 1257 / FGSC 987) GN=2E4.130 PE=3 SV=1	GO:0000166,GO:0000184,GO:0000291,GO:0000956,GO:0001882,GO:0001883,GO:0003674,GO:0003676,GO:0003677,GO:0003824,GO:0004386,GO:0005488,GO:0005524,GO:0005575,GO:0005737,GO:0006139,GO:0006342,GO:0006355,GO:0006401,GO:0006402,GO:0006403,GO:0006464,GO:0006725,GO:0006807,GO:0008150,GO:0008152,GO:0008270,GO:0008298,GO:0009056,GO:0009057,GO:0009889,GO:0009890,GO:0009892,GO:0009987,GO:0010468,GO:0010556,GO:…
Smic3716	0.0444663	-0.294123	Calcium-binding protein NCS-1 OS=Saccharomyces cerevisiae (strain ATCC 204508 / S288c) GN=FRQ1 PE=1 SV=2	GO:0000139,GO:0003674,GO:0005488,GO:0005509,GO:0005515,GO:0005575,GO:0005886,GO:0008047,GO:0008150,GO:0009966,GO:0010646,GO:0016020,GO:0019222,GO:0023051,GO:0030234,GO:0031090,GO:0033101,GO:0043085,GO:0043167,GO:0043169,GO:0044093,GO:0044422,GO:0044424,GO:0044425,GO:0044431,GO:0044444,GO:0044446,GO:0044459,GO:0044464,GO:0046872,GO:0048583,GO:0050789,GO:0050790,GO:0050794,GO:0065007,GO:0065009,GO:…
Smic3701	0.0444663	-0.274044	Radial spoke head 1 homolog OS=Mus musculus GN=Rsph1 PE=1 SV=2	GO:0000226,GO:0000280,GO:0001578,GO:0005575,GO:0005634,GO:0005694,GO:0005737,GO:0005829,GO:0005929,GO:0006996,GO:0007010,GO:0007017,GO:0007126,GO:0008150,GO:0009987,GO:0010927,GO:0016043,GO:0022607,GO:0030030,GO:0030031,GO:0031514,GO:0032502,GO:0035082,GO:0042995,GO:0043226,GO:0043227,GO:0043228,GO:0043229,GO:0043231,GO:0043232,GO:0044424,GO:0044444,GO:0044464,GO:0044699,GO:0044763,GO:0044767,GO:…
Smic3685	0.0446036	-0.333871
Smic7604	0.0448649	-0.270443	Glutamate-gated chloride channel OS=Drosophila melanogaster GN=GluClalpha PE=1 SV=2	GO:0003674,GO:0005215,GO:0005216,GO:0005230,GO:0005231,GO:0005234,GO:0005253,GO:0005254,GO:0005575,GO:0005886,GO:0006810,GO:0006811,GO:0006820,GO:0006821,GO:0008068,GO:0008150,GO:0008509,GO:0009653,GO:0009987,GO:0015075,GO:0015103,GO:0015108,GO:0015267,GO:0015276,GO:0015698,GO:0016020,GO:0016021,GO:0016043,GO:0022803,GO:0022834,GO:0022836,GO:0022838,GO:0022857,GO:0022891,GO:0022892,GO:0030030,GO:…
Smic16659	0.0450379	-1.31655	2-hydroxyacid dehydrogenase homolog 1 OS=Schizosaccharomyces pombe (strain 972 / ATCC 24843) GN=SPAC186.07c PE=3 SV=1	GO:0000166,GO:0003674,GO:0003824,GO:0005488,GO:0005575,GO:0005634,GO:0005737,GO:0005829,GO:0008150,GO:0008152,GO:0016491,GO:0016614,GO:0016616,GO:0036094,GO:0043226,GO:0043227,GO:0043229,GO:0043231,GO:0044424,GO:0044444,GO:0044464,GO:0044699,GO:0044710,GO:0048037,GO:0050662,GO:0051287,GO:0055114,GO:0097159,GO:1901265,GO:1901363
Smic4453	0.0450385	-0.4909	Kinase domain protein OS=Tetrahymena thermophila (strain SB210) GN=TTHERM_001398493 PE=4 SV=1	GO:0003674,GO:0003824,GO:0006793,GO:0006796,GO:0008150,GO:0008152,GO:0009987,GO:0016301,GO:0016310,GO:0016740,GO:0016772,GO:0044237
Smic29936	0.045041	-0.353709	Acyl-CoA dehydrogenase OS=Bacillus subtilis (strain 168) GN=acdA PE=2 SV=1	GO:0000166,GO:0003674,GO:0003824,GO:0003995,GO:0005488,GO:0006082,GO:0006629,GO:0006631,GO:0006635,GO:0008150,GO:0008152,GO:0009056,GO:0009062,GO:0009987,GO:0016042,GO:0016054,GO:0016491,GO:0016627,GO:0019395,GO:0019752,GO:0030258,GO:0032787,GO:0034440,GO:0036094,GO:0043167,GO:0043168,GO:0043436,GO:0044237,GO:0044238,GO:0044242,GO:0044248,GO:0044255,GO:0044281,GO:0044282,GO:0044699,GO:0044710,GO:…
Smic38444	0.0455443	0.189726
Smic8715	0.0455443	-0.309824	Pentatricopeptide repeat-containing protein At1g09900 OS=Arabidopsis thaliana GN=At1g09900 PE=2 SV=1	GO:0003674,GO:0005575,GO:0016020
Smic14357	0.0461666	-0.567813	Alpha-protein kinase vwkA OS=Dictyostelium discoideum GN=vwkA PE=1 SV=1	GO:0000166,GO:0000281,GO:0000331,GO:0000910,GO:0001882,GO:0001883,GO:0003006,GO:0003674,GO:0003824,GO:0004672,GO:0004674,GO:0005488,GO:0005515,GO:0005516,GO:0005524,GO:0005575,GO:0005737,GO:0005773,GO:0005774,GO:0005829,GO:0006464,GO:0006468,GO:0006793,GO:0006796,GO:0006810,GO:0006950,GO:0006970,GO:0006971,GO:0006996,GO:0007010,GO:0007033,GO:0008150,GO:0008152,GO:0009628,GO:0009653,GO:0009987,GO:…
Smic26809	0.0465686	-0.860027
Smic20223	0.0470502	-0.205619	E3 ubiquitin-protein ligase RBX1 OS=Mus musculus GN=Rbx1 PE=1 SV=1	GO:0000151,GO:0000152,GO:0000153,GO:0003674,GO:0003824,GO:0004842,GO:0005488,GO:0005515,GO:0005575,GO:0005634,GO:0005680,GO:0005737,GO:0005829,GO:0006139,GO:0006259,GO:0006281,GO:0006464,GO:0006508,GO:0006511,GO:0006513,GO:0006725,GO:0006807,GO:0006950,GO:0006974,GO:0008150,GO:0008152,GO:0008190,GO:0008270,GO:0009056,GO:0009057,GO:0009987,GO:0010498,GO:0016567,GO:0016740,GO:0016874,GO:0016879,GO:…
Smic33035	0.0470502	-0.207866	Tetracycline resistance protein, class C OS=Escherichia coli GN=tetA PE=1 SV=1	GO:0003674,GO:0005215,GO:0005575,GO:0005886,GO:0006810,GO:0006811,GO:0006812,GO:0006818,GO:0008150,GO:0009636,GO:0009987,GO:0015291,GO:0015297,GO:0015672,GO:0015992,GO:0016020,GO:0016021,GO:0022804,GO:0022857,GO:0042221,GO:0044425,GO:0044464,GO:0044699,GO:0044763,GO:0044765,GO:0046677,GO:0050896,GO:0051234,GO:0055085
Smic29391	0.0470502	-0.406016	Neutral ceramidase A OS=Dictyostelium discoideum GN=dcd2A PE=1 SV=1	GO:0003674,GO:0003824,GO:0005575,GO:0005576,GO:0005615,GO:0006629,GO:0006643,GO:0006665,GO:0006672,GO:0006807,GO:0006810,GO:0006897,GO:0006907,GO:0008150,GO:0008152,GO:0009987,GO:0016192,GO:0016787,GO:0016810,GO:0016811,GO:0017040,GO:0044237,GO:0044238,GO:0044255,GO:0044351,GO:0044421,GO:0044699,GO:0044710,GO:0044763,GO:0051234,GO:0071704,GO:1901564
Smic22316	0.0470502	-0.187971	Calpain-15 OS=Homo sapiens GN=CAPN15 PE=1 SV=1	GO:0001071,GO:0003674,GO:0003700,GO:0003824,GO:0004175,GO:0004197,GO:0004198,GO:0005488,GO:0005575,GO:0005622,GO:0005737,GO:0006355,GO:0006508,GO:0008150,GO:0008152,GO:0008233,GO:0008234,GO:0008270,GO:0009889,GO:0010468,GO:0010556,GO:0016787,GO:0019219,GO:0019222,GO:0019538,GO:0031323,GO:0031326,GO:0043167,GO:0043169,GO:0043170,GO:0044238,GO:0044424,GO:0044464,GO:0046872,GO:0046914,GO:0050789,GO:…
Smic11295	0.0472523	-0.189104	lipocalin-like protein [Karlodinium veneficum]
Smic23365	0.0472523	-0.267074	Dehydrogenase/reductase SDR family member 1 OS=Mus musculus GN=Dhrs1 PE=2 SV=1	GO:0003674,GO:0003824,GO:0005575,GO:0005739,GO:0005743,GO:0005783,GO:0008150,GO:0008152,GO:0016020,GO:0016491,GO:0019866,GO:0031090,GO:0031966,GO:0043226,GO:0043227,GO:0043229,GO:0043231,GO:0044422,GO:0044424,GO:0044429,GO:0044444,GO:0044446,GO:0044464,GO:0044699,GO:0044710,GO:0055114
Smic8783	0.0476676	-0.304808	F-box/LRR-repeat protein 7 OS=Danio rerio GN=fbxl7 PE=2 SV=1	GO:0005575,GO:0005737,GO:0005815,GO:0005856,GO:0006464,GO:0008150,GO:0008152,GO:0009987,GO:0016567,GO:0019538,GO:0032446,GO:0036211,GO:0043170,GO:0043226,GO:0043228,GO:0043229,GO:0043232,GO:0043412,GO:0044237,GO:0044238,GO:0044260,GO:0044267,GO:0044422,GO:0044424,GO:0044430,GO:0044446,GO:0044464,GO:0070647,GO:0071704
Smic3717	0.0478801	-0.421866	hypothetical protein AURANDRAFT_63303 [Aureococcus anophagefferens]
Smic21017	0.0479926	0.303969
Smic26151	0.0480857	0.240725
Smic15777	0.048634	0.191527	Glutathione S-transferase Mu 1 OS=Oryctolagus cuniculus PE=1 SV=2	GO:0003674,GO:0003824,GO:0004364,GO:0005575,GO:0005737,GO:0008150,GO:0008152,GO:0016740,GO:0016765,GO:0044424,GO:0044464
Smic14780	0.0488203	-0.566942
Smic23267	0.0494237	-0.36707
Smic2155	0.0494237	0.205631
Smic26440	0.0494237	-0.306797
Smic26134	0.0497445	-0.227416	CAP-Gly domain-containing linker protein 1 OS=Homo sapiens GN=CLIP1 PE=1 SV=2	GO:0000226,GO:0000278,GO:0000280,GO:0000776,GO:0001578,GO:0001726,GO:0003674,GO:0003676,GO:0005488,GO:0005515,GO:0005575,GO:0005737,GO:0005768,GO:0005813,GO:0005815,GO:0005829,GO:0005856,GO:0005874,GO:0005881,GO:0005882,GO:0006810,GO:0006996,GO:0007010,GO:0007017,GO:0007049,GO:0007067,GO:0008017,GO:0008092,GO:0008150,GO:0008270,GO:0009987,GO:0010638,GO:0012506,GO:0015630,GO:0015631,GO:0016020,GO:…
Smic8298	0.0497445	0.322942
Smic30540	0.0497445	-0.329429	Uncharacterized PKHD-type hydroxylase At1g22950 OS=Arabidopsis thaliana GN=At1g22950 PE=2 SV=2	GO:0003674,GO:0003824,GO:0005488,GO:0005506,GO:0008150,GO:0008152,GO:0016491,GO:0016705,GO:0016706,GO:0019842,GO:0030246,GO:0031406,GO:0031418,GO:0036094,GO:0043167,GO:0043168,GO:0043169,GO:0043177,GO:0044699,GO:0044710,GO:0046872,GO:0046914,GO:0048029,GO:0051213,GO:0055114
