# Supplementary material for: Nutritional control regulates symbiont proliferation and life history in coral-dinoflagellate symbiosis
Source: BMC Biol. 2022 May 13;20:103. doi: 10.1186/s12915-022-01306-2 (PMC9102920; doi:10.1186/s12915-022-01306-2)
Supplement: Supplementary file 7 — Additional file 7: Table S8. KEGG pathway activity analysis. [file 12915_2022_1306_MOESM7_ESM.xlsx]

## Sheet: Sheet1
Table S8 KEGG pathway activity analysis Pathway actvitity was estimated based on Gene Set Variation Analysis (GSVA) and represented by GSVA score The change of pathway activity in response to different conditions was calculated using limma and represented by t value
KEGG pathway	t value (Spis vs Con)	t value (N vs Con)	t value (P vs Con)	t value (Fe vs Con)
ko00785 Lipoic acid metabolism	7.78678	-0.0734918	-4.48499	-1.43897
ko04740 Olfactory transduction	7.33831	5.38358	3.23359	-0.726297
ko04666 Fc gamma R-mediated phagocytosis	7.10853	3.93601	3.89565	-0.7825
ko04270 Vascular smooth muscle contraction	6.77649	4.15124	0.598157	-0.293868
ko04712 Circadian rhythm - plant	6.7294	-0.669042	2.72284	0.587474
ko04514 Cell adhesion molecules (CAMs)	6.46355	3.30216	-0.514215	-0.138896
ko00531 Glycosaminoglycan degradation	6.46239	2.90754	6.2147	-3.27144
ko04530 Tight junction	6.34399	1.42595	-0.571553	0.788592
ko00460 Cyanoamino acid metabolism	5.90754	3.05762	-1.63942	-1.32112
ko04013 MAPK signaling pathway - fly	5.44216	2.59597	1.7393	-0.49578
ko00350 Tyrosine metabolism	5.2478	1.96811	0.521686	0.776359
ko04020 Calcium signaling pathway	5.00738	3.87248	0.371269	-0.0700229
ko05111 Vibrio cholerae pathogenic cycle	4.88103	0.764349	4.22667	2.71613
ko04710 Circadian rhythm - mammal	4.75539	3.19373	-2.39145	1.74779
ko00500 Starch and sucrose metabolism	3.78153	3.0278	-0.435202	0.729108
ko04150 mTOR signaling pathway	3.26999	3.3613	2.16176	0.72902
ko01053 Biosynthesis of siderophore group nonribosomal peptides	3.10595	1.60997	0.950351	0.247454
ko04111 Cell cycle - yeast	3.072	2.86002	0.301472	0.0190018
ko04520 Adherens junction	3.02971	0.682307	1.29538	1.77433
ko05016 Huntington's disease	3.02546	1.44732	1.12161	-0.772852
ko00920 Sulfur metabolism	2.84116	1.65613	0.711223	1.32355
ko02010 ABC transporters	2.67366	2.49678	-0.919533	-0.336294
ko04080 Neuroactive ligand-receptor interaction	2.41268	2.75049	0.528365	-0.121692
ko04810 Regulation of actin cytoskeleton	2.38498	-0.94375	0.397782	1.0027
ko00900 Terpenoid backbone biosynthesis	2.34514	0.699925	-1.5822	-1.1539
ko00471 D-Glutamine and D-glutamate metabolism	2.34498	-2.09181	1.40338	0.331733
ko03320 PPAR signaling pathway	2.26124	-0.0610551	0.216597	0.54081
ko00591 Linoleic acid metabolism	2.14441	2.83539	-3.53084	-0.0492786
ko04310 Wnt signaling pathway	2.06792	1.16186	2.28357	-0.294767
ko05416 Viral myocarditis	2.04419	3.33599	1.04307	0.702062
ko00910 Nitrogen metabolism	1.57349	1.28554	-2.51853	-1.48317
ko00780 Biotin metabolism	1.50246	0.64667	-1.87903	1.50464
ko00830 Retinol metabolism	1.30726	-1.58272	1.7539	1.00373
ko00230 Purine metabolism	1.21839	2.29928	0.35549	-0.0433117
ko05120 Epithelial cell signaling in Helicobacter pylori infection	1.13126	2.27539	-2.86282	0.342404
ko04626 Plant-pathogen interaction	1.00174	3.11136	0.587396	-0.103686
ko00680 Methane metabolism	0.985835	-2.08149	-1.23679	0.138294
ko00010 Glycolysis / Gluconeogenesis	0.939535	-0.440758	-3.49069	2.26457
ko04360 Axon guidance	0.831741	-0.0716267	2.28659	-0.845367
ko05010 Alzheimer's disease	0.826471	0.888782	0.186282	-0.195103
ko04113 Meiosis - yeast	0.689857	-0.205935	-0.469354	-0.546182
ko00906 Carotenoid biosynthesis	0.537557	-1.24157	-0.357871	0.277412
ko05020 Prion diseases	0.360733	-0.11775	0.223712	1.54356
ko00970 Aminoacyl-tRNA biosynthesis	0.341233	1.02524	-0.460429	-0.0272264
ko00290 Valine, leucine and isoleucine biosynthesis	0.326808	-0.210955	-1.33405	0.864054
ko00860 Porphyrin and chlorophyll metabolism	0.291265	0.641514	-0.351229	0.0745835
ko02020 Two-component system	0.278861	0.97446	-0.683109	0.642669
ko04115 p53 signaling pathway	0.257986	-0.767936	1.44558	-2.28681
ko04622 RIG-I-like receptor signaling pathway	0.207935	-0.275954	-0.750709	-0.0401017
ko00522 Biosynthesis of 12-, 14- and 16-membered macrolides	0.183313	0.723438	3.33489	-0.663578
ko04120 Ubiquitin mediated proteolysis	0.144789	0.234672	0.969702	0.759425
ko00942 Anthocyanin biosynthesis	0.140492	-1.73862	-2.83597	1.73526
ko00100 Steroid biosynthesis	0.136781	3.72388	4.59676	1.09337
ko00360 Phenylalanine metabolism	0.109866	-1.71452	-1.17589	2.454
ko03440 Homologous recombination	0.0869289	0.414753	-0.291799	0.0351173
ko04011 MAPK signaling pathway - yeast	0.0734603	0.140551	1.42796	-3.53065
ko00760 Nicotinate and nicotinamide metabolism	0.0691449	2.21866	-0.748101	-0.822461
ko00650 Butanoate metabolism	0.0685213	1.39934	2.23818	1.9163
ko00380 Tryptophan metabolism	0.0471606	-1.59104	1.15332	1.02524
ko04340 Hedgehog signaling pathway	-0.00498771	2.69545	1.99572	2.36366
ko05014 Amyotrophic lateral sclerosis (ALS)	-0.13143	0.345563	1.29143	1.54442
ko00051 Fructose and mannose metabolism	-0.203858	0.127007	-0.16297	0.586026
ko00930 Caprolactam degradation	-0.204012	2.53976	1.58175	1.15391
ko04142 Lysosome	-0.21776	0.268465	-0.265901	0.27541
ko00280 Valine, leucine and isoleucine degradation	-0.232642	-1.02154	-2.26677	0.791293
ko04330 Notch signaling pathway	-0.262356	-0.681121	0.666649	2.86194
ko04621 NOD-like receptor signaling pathway	-0.393589	-1.05302	1.94156	0.679853
ko04140 Regulation of autophagy	-0.433792	1.05283	0.735927	0.470359
ko05322 Systemic lupus erythematosus	-0.464736	-1.17936	-1.5823	0.324478
ko00982 Drug metabolism - cytochrome P450	-0.566349	1.407	2.34516	-0.156319
ko00980 Metabolism of xenobiotics by cytochrome P450	-0.588753	-3.74439	0.0587865	0.231542
ko00450 Selenoamino acid metabolism	-0.635874	1.78493	-0.226797	0.117565
ko04612 Antigen processing and presentation	-0.659156	-0.430321	2.26687	0.447812
ko00520 Amino sugar and nucleotide sugar metabolism	-0.692051	-1.08493	-0.0244697	-0.203413
ko05110 Vibrio cholerae infection	-0.711815	0.482438	-2.36939	-0.519269
ko03022 Basal transcription factors	-0.737845	0.941248	0.756033	1.03111
ko00430 Taurine and hypotaurine metabolism	-0.786322	0.962826	0.0943826	0.779452
ko03030 DNA replication	-0.929445	0.395967	-5.41276	-2.77568
ko01040 Biosynthesis of unsaturated fatty acids	-0.965832	1.23988	2.11342	0.869991
ko00190 Oxidative phosphorylation	-1.04834	0.805105	-2.44561	-1.22633
ko00670 One carbon pool by folate	-1.11874	0.956543	-1.36381	1.92344
ko00791 Atrazine degradation	-1.12046	1.12318	-1.062	-0.92723
ko04722 Neurotrophin signaling pathway	-1.14245	-1.17923	0.618676	-0.274234
ko03430 Mismatch repair	-1.19443	-3.0374	-1.52577	0.975009
ko00600 Sphingolipid metabolism	-1.19551	-0.954833	-2.04324	-0.558178
ko00730 Thiamine metabolism	-1.27997	0.377134	-1.04637	-1.66652
ko04144 Endocytosis	-1.28793	0.782064	0.607349	-0.455858
ko00534 Heparan sulfate biosynthesis	-1.31265	0.511429	-2.23646	1.59298
ko00196 Photosynthesis - antenna proteins	-1.31412	-2.43803	0.222652	2.49115
ko03450 Non-homologous end-joining	-1.40224	0.560673	1.68517	-0.166535
ko03050 Proteasome	-1.4075	-0.60336	2.07755	1.00662
ko03060 Protein export	-1.44136	-0.266019	0.636096	-0.0763202
ko00790 Folate biosynthesis	-1.46695	-1.01357	-0.670112	1.26547
ko03410 Base excision repair	-1.577	-2.68365	0.491469	-0.0555872
ko00514 O-Mannosyl glycan biosynthesis	-1.67003	-4.66717	-3.5633	-2.46817
ko00511 Other glycan degradation	-1.70471	2.35145	0.549557	-0.310697
ko04670 Leukocyte transendothelial migration	-1.73116	-1.05713	-1.12713	-1.23454
ko00983 Drug metabolism - other enzymes	-1.73131	-1.13677	-0.325665	0.0257992
ko00053 Ascorbate and aldarate metabolism	-1.73496	1.71956	-1.02971	3.45573
ko00510 N-Glycan biosynthesis	-1.75758	-1.17012	0.0231557	0.578146
ko00601 Glycosphingolipid biosynthesis - lacto and neolacto series	-1.80519	-1.62566	-2.47523	3.23057
ko03040 Spliceosome	-1.8844	-0.79171	0.387899	0.338425
ko00362 Benzoate degradation via hydroxylation	-1.90629	-2.23022	-0.165148	0.92191
ko00330 Arginine and proline metabolism	-1.90747	0.793066	0.487832	0.488443
ko00620 Pyruvate metabolism	-1.91	-1.03182	-1.4959	-0.0248224
ko00361 gamma-Hexachlorocyclohexane degradation	-1.94173	3.14343	1.31559	-0.804896
ko00071 Fatty acid metabolism	-1.96823	-1.09261	-2.66685	1.10038
ko00310 Lysine degradation	-1.97412	-2.92797	-0.313506	-0.377144
ko04320 Dorso-ventral axis formation	-1.97452	-1.32301	0.273817	-0.222876
ko04010 MAPK signaling pathway	-2.04139	-0.752285	0.763756	0.854281
ko00260 Glycine, serine and threonine metabolism	-2.09817	-0.35068	-0.835106	0.797899
ko00512 O-Glycan biosynthesis	-2.1051	0.0119106	-0.0318506	0.326445
ko03420 Nucleotide excision repair	-2.18258	1.03045	0.764072	1.09865
ko03018 RNA degradation	-2.35084	-0.675342	0.201697	0.916977
ko00640 Propanoate metabolism	-2.35385	4.56961	-0.961731	2.39907
ko00561 Glycerolipid metabolism	-2.43924	0.624224	-0.621244	0.0467075
ko04610 Complement and coagulation cascades	-2.59896	-1.24507	-0.573769	-1.20263
ko04114 Oocyte meiosis	-2.73987	-2.21388	-1.83335	-0.209987
ko00440 Phosphonate and phosphinate metabolism	-2.79639	-0.674684	-3.6337	0.581302
ko00770 Pantothenate and CoA biosynthesis	-2.85228	-0.185714	-0.609564	0.339712
ko00904 Diterpenoid biosynthesis	-2.90459	-1.36059	-0.801982	0.522242
ko00590 Arachidonic acid metabolism	-2.98826	-0.540601	-1.25912	1.32593
ko00564 Glycerophospholipid metabolism	-2.99753	0.646741	0.152166	0.618962
ko00061 Fatty acid biosynthesis	-3.39342	-1.78946	-0.799218	-0.24814
ko00400 Phenylalanine, tyrosine and tryptophan biosynthesis	-3.42818	-0.163628	-1.59151	-0.197718
ko00480 Glutathione metabolism	-3.53692	-0.093965	-3.63866	0.468514
ko00562 Inositol phosphate metabolism	-3.6117	2.51004	1.82092	-0.213911
ko00240 Pyrimidine metabolism	-3.90037	-2.65933	-1.29413	-0.601779
ko00030 Pentose phosphate pathway	-3.92774	0.175326	2.87844	0.67569
ko00340 Histidine metabolism	-3.93585	-4.49669	0.358336	0.930666
ko00040 Pentose and glucuronate interconversions	-3.98226	-0.32811	-0.288766	0.129535
ko00563 Glycosylphosphatidylinositol(GPI)-anchor biosynthesis	-3.98463	-2.19407	-0.300374	1.03335
ko00270 Cysteine and methionine metabolism	-4.01348	-2.7999	-1.21895	1.02613
ko00533 Keratan sulfate biosynthesis	-4.09083	-2.55117	0.949189	0.0805665
ko00513 High-mannose type N-glycan biosynthesis	-4.30371	-6.77806	1.87452	0.392681
ko00565 Ether lipid metabolism	-4.38388	2.95308	-2.29496	-1.22687
ko00250 Alanine, aspartate and glutamate metabolism	-4.3963	-0.725233	-1.58378	0.0656887
ko00633 Trinitrotoluene degradation	-4.41587	-0.062369	3.89384	2.71851
ko00195 Photosynthesis	-4.43856	-4.47749	-1.66606	1.11557
ko04130 SNARE interactions in vesicular transport	-4.44498	-2.01099	2.70056	1.48304
ko00130 Ubiquinone and other terpenoid-quinone biosynthesis	-4.65702	-1.24089	-1.30665	-0.826594
ko00052 Galactose metabolism	-4.80189	-0.241188	-1.14254	-0.850952
ko00311 Penicillin and cephalosporin biosynthesis	-4.83711	-6.59255	-1.48152	0.753771
ko04146 Peroxisome	-4.87962	-2.53238	-2.0918	0.787554
ko04742 Taste transduction	-5.06684	-4.05273	-4.08817	1.17926
ko00710 Carbon fixation in photosynthetic organisms	-5.19505	-0.660342	-3.54795	-0.302537
ko00740 Riboflavin metabolism	-5.36142	-1.38997	-0.0536266	1.46725
ko00473 D-Alanine metabolism	-5.38248	-2.81829	-3.0703	-3.67566
ko00604 Glycosphingolipid biosynthesis - ganglio series	-5.38435	-4.65587	-4.56016	0.884276
ko00627 1,4-Dichlorobenzene degradation	-5.49524	0.0222676	-4.50272	0.73507
ko00120 Primary bile acid biosynthesis	-5.53156	-0.122386	-0.461716	-0.59145
ko04614 Renin-angiotensin system	-5.67307	1.5645	2.83105	1.34864
ko04930 Type II diabetes mellitus	-5.74918	-6.37621	-1.81433	2.97658
ko04110 Cell cycle	-5.82771	-5.91144	3.10455	-0.640067
ko00630 Glyoxylate and dicarboxylate metabolism	-6.05159	-2.64117	-1.73154	-0.338348
ko00140 Steroid hormone biosynthesis	-6.12519	-3.07927	0.371502	1.70503
ko03010 Ribosome	-6.30356	-3.34665	3.79932	0.570681
ko05130 Pathogenic Escherichia coli infection	-7.03382	-2.03177	-0.353464	1.91288
ko00750 Vitamin B6 metabolism	-7.57596	0.432284	1.24171	-0.782857
