# Supplementary material for: Nutritional control regulates symbiont proliferation and life history in coral-dinoflagellate symbiosis
Source: BMC Biol. 2022 May 13;20:103. doi: 10.1186/s12915-022-01306-2 (PMC9102920; doi:10.1186/s12915-022-01306-2)
Supplement: Supplementary file 9 — Additional file 9: Video S2. Time-lapse imaging of algal cells in nitrogen-limited condition. [file 12915_2022_1306_MOESM9_ESM.zip]

Archive with 2 entries (2 files):
- Video S2.avi
- __MACOSX/._Video S2.avi
